# Supplementary material for: Single-cell sequencing reveals the immune microenvironment associated with gastric cancer
Source: Genes Dis. 2024 Jan 26;12(1):101218. doi: 10.1016/j.gendis.2024.101218 (PMC11466575; doi:10.1016/j.gendis.2024.101218)
Supplement: Multimedia component 1 [file mmc1.xls]

Gene	p_val	avg_logFC	pct.1	pct.2	avg_logExp.1	avg_logExp.2	p_val_adj	gene_biotype	version	chr	strand	start	end	length	gene_id	Gene	Entrez Gene ID	Description	Pathway - KEGG PATHWAY	Pathway - Reactome	Pathway - BioCyc	Pathway - PANTHER	Disease - OMIM	Disease - KEGG DISEASE	Disease - NHGRI GWAS Catalog	GO - Biological Process	GO - Molecular Function	GO - Cellular Component
CD44	4.09E-240	1.54047298	0.935	0.695	4.77407894	3.23360596	1.60E-235	protein_coding	GRCh38.98	chr11	+	35138870	35232402	93533	ENSG00000026508	hsa:960:CD44, CDW44, CSPG8, ECMR-III, HCELL, HUTCH-I, IN, LHR, MC56, MDU2, MDU3, MIC4, Pgp1	960	CD44 molecule (Indian blood group) [Source:HGNC Symbol;Acc:HGNC:1681]	hsa05205:Proteoglycans in cancer;hsa05169:Epstein-Barr virus infection;hsa05206:MicroRNAs in cancer;hsa04640:Hematopoietic cell lineage;hsa05131:Shigellosis;hsa04512:ECM-receptor interaction	R-HSA-2160916:Hyaluronan uptake and degradation;R-HSA-1474244:Extracellular matrix organization;R-HSA-168256:Immune System;R-HSA-1630316:Glycosaminoglycan metabolism;R-HSA-1430728:Metabolism;R-HSA-913531:Interferon Signaling;R-HSA-1280215:Cytokine Signaling in Immune system;R-HSA-2142845:Hyaluronan metabolism;R-HSA-109582:Hemostasis;R-HSA-216083:Integrin cell surface interactions;R-HSA-877300:Int…	-	P00004:Alzheimer disease-presenilin pathway	609027:Blood group, Indian system	Cancers;Cancers of the digestive system;H00018:Gastric cancer	Systemic lupus erythematosus;Vitiligo;Response to Vitamin E supplementation;Thiazide-induced adverse metabolic effects in hypertensive patients	GO:0000165:MAPK cascade;GO:0001501:skeletal system development;GO:0001932:regulation of protein phosphorylation;GO:0001934:positive regulation of protein phosphorylation;GO:0002376:immune system process;GO:0006022:aminoglycan metabolic process;GO:0006026:aminoglycan catabolic process;GO:0006027:glycosaminoglycan catabolic process;GO:0006464:cellular protein modification process;GO:0006468:protein…	GO:0003824:catalytic activity;GO:0004415:hyalurononglucosaminidase activity;GO:0004553:hydrolase activity, hydrolyzing O-glycosyl compounds;GO:0004871:signal transducer activity;GO:0004872:receptor activity;GO:0004888:transmembrane signaling receptor activity;GO:0004896:cytokine receptor activity;GO:0005488:binding;GO:0005515:protein binding;GO:0005518:collagen binding;GO:0005539:glycosaminoglyca…	GO:0005576:extracellular region;GO:0005622:intracellular;GO:0005623:cell;GO:0005737:cytoplasm;GO:0005794:Golgi apparatus;GO:0005886:plasma membrane;GO:0005887:integral component of plasma membrane;GO:0005912:adherens junction;GO:0005924:cell-substrate adherens junction;GO:0005925:focal adhesion;GO:0009986:cell surface;GO:0012505:endomembrane system;GO:0016020:membrane;GO:0016021:integral componen…
FTH1	1.25E-238	1.177081031	1	1	9.351169116	8.174088086	4.91E-234	protein_coding	GRCh38.98	chr11	-	61959718	61967634	7917	ENSG00000167996	hsa:2495:FTH1, FHC, FTH, FTHL6, HFE5, PIG15, PLIF	2495	ferritin heavy chain 1 [Source:HGNC Symbol;Acc:HGNC:3976]	hsa04978:Mineral absorption	R-HSA-3000480:Scavenging by Class A Receptors;R-HSA-432722:Golgi Associated Vesicle Biogenesis;R-HSA-5653656:Vesicle-mediated transport;R-HSA-382551:Transmembrane transport of small molecules;R-HSA-917937:Iron uptake and transport;R-HSA-421837:Clathrin derived vesicle budding;R-HSA-2173782:Binding and Uptake of Ligands by Scavenger Receptors;R-HSA-199992:trans-Golgi Network Vesicle Budding;R-HSA-…	-	-	615517:Hemochromatosis, type 5	-	Phospholipid levels (plasma);Estradiol levels;Plasma omega-6 polyunsaturated fatty acid levels (linoleic acid);Plasma omega-6 polyunsaturated fatty acid levels (gamma-linolenic acid);Plasma omega-6 polyunsaturated fatty acid levels (arachidonic acid);Plasma omega-6 polyunsaturated fatty acid levels (dihomo-gamma-linolenic acid)	GO:0000041:transition metal ion transport;GO:0002376:immune system process;GO:0006810:transport;GO:0006811:ion transport;GO:0006812:cation transport;GO:0006826:iron ion transport;GO:0006873:cellular ion homeostasis;GO:0006875:cellular metal ion homeostasis;GO:0006879:cellular iron ion homeostasis;GO:0006880:intracellular sequestering of iron ion;GO:0006955:immune response;GO:0008152:metabolic pro…	GO:0003824:catalytic activity;GO:0004322:ferroxidase activity;GO:0005488:binding;GO:0005506:iron ion binding;GO:0005515:protein binding;GO:0008199:ferric iron binding;GO:0016491:oxidoreductase activity;GO:0016722:oxidoreductase activity, oxidizing metal ions;GO:0016724:oxidoreductase activity, oxidizing metal ions, oxygen as acceptor;GO:0043167:ion binding;GO:0043169:cation binding;GO:0046872:met…	GO:0005576:extracellular region;GO:0005622:intracellular;GO:0005623:cell;GO:0005634:nucleus;GO:0005737:cytoplasm;GO:0005829:cytosol;GO:0008043:intracellular ferritin complex;GO:0031982:vesicle;GO:0031988:membrane-bounded vesicle;GO:0032991:macromolecular complex;GO:0043226:organelle;GO:0043227:membrane-bounded organelle;GO:0043229:intracellular organelle;GO:0043230:extracellular organelle;GO:0043…
TIMP1	6.23E-208	1.617043712	0.968	0.844	7.574819587	5.957775875	2.44E-203	protein_coding	GRCh38.98	chrX	+	47582408	47586789	4382	ENSG00000102265	hsa:7076:TIMP1, CLGI, EPA, EPO, HCI, TIMP, TIMP-1	7076	TIMP metallopeptidase inhibitor 1 [Source:HGNC Symbol;Acc:HGNC:11820]	hsa04066:HIF-1 signaling pathway	R-HSA-1592389:Activation of Matrix Metalloproteinases;R-HSA-1474244:Extracellular matrix organization;R-HSA-109582:Hemostasis;R-HSA-76005:Response to elevated platelet cytosolic Ca2+;R-HSA-76002:Platelet activation, signaling and aggregation;R-HSA-114608:Platelet degranulation ;R-HSA-1474228:Degradation of the extracellular matrix	-	-	-	-	-	GO:0000003:reproduction;GO:0001501:skeletal system development;GO:0001667:ameboidal-type cell migration;GO:0001775:cell activation;GO:0002576:platelet degranulation;GO:0006508:proteolysis;GO:0006509:membrane protein ectodomain proteolysis;GO:0006810:transport;GO:0006887:exocytosis;GO:0006915:apoptotic process;GO:0006928:movement of cell or subcellular component;GO:0006950:response to stress;GO:00…	GO:0002020:protease binding;GO:0004857:enzyme inhibitor activity;GO:0004866:endopeptidase inhibitor activity;GO:0005102:receptor binding;GO:0005125:cytokine activity;GO:0005488:binding;GO:0005515:protein binding;GO:0008083:growth factor activity;GO:0008191:metalloendopeptidase inhibitor activity;GO:0019899:enzyme binding;GO:0030234:enzyme regulator activity;GO:0030414:peptidase inhibitor activity…	GO:0005576:extracellular region;GO:0005578:proteinaceous extracellular matrix;GO:0005604:basement membrane;GO:0005615:extracellular space;GO:0005622:intracellular;GO:0005623:cell;GO:0005737:cytoplasm;GO:0012505:endomembrane system;GO:0016023:cytoplasmic, membrane-bounded vesicle;GO:0030141:secretory granule;GO:0031012:extracellular matrix;GO:0031091:platelet alpha granule;GO:0031093:platelet alph…
SOD2	1.11E-192	1.227489801	0.964	0.817	4.741715074	3.514225273	4.35E-188	protein_coding	GRCh38.98	chr6	-	159669069	159745186	76118	ENSG00000112096	-	-	superoxide dismutase 2 [Source:HGNC Symbol;Acc:HGNC:11180]	-	-	-	-	-	-	-	-	-	-
CST3	6.95E-188	-1.595617292	0.841	0.94	3.848800843	5.444418135	2.72E-183	protein_coding	GRCh38.98	chr20	-	23626706	23638473	11768	ENSG00000101439	hsa:1471:CST3, ARMD11, HEL-S-2	1471	cystatin C [Source:HGNC Symbol;Acc:HGNC:2475]	hsa04970:Salivary secretion	R-HSA-977225:Amyloid fiber formation;R-HSA-392499:Metabolism of proteins	-	-	611953:Macular degeneration, age-related, 11;105150:Cerebral amyloid angiopathy	Nervous system diseases;Neurodegenerative diseases;H01185:Cerebral amyloid angiopathy (CAA);Other nervous and sensory system diseases;H00821:Macular degeneration	Cystatin C;Chronic kidney disease;Plasma cystastin c levels in acute coronary syndrome	GO:0001974:blood vessel remodeling;GO:0006508:proteolysis;GO:0006516:glycoprotein catabolic process;GO:0006950:response to stress;GO:0006952:defense response;GO:0008152:metabolic process;GO:0009056:catabolic process;GO:0009057:macromolecule catabolic process;GO:0009100:glycoprotein metabolic process;GO:0009653:anatomical structure morphogenesis;GO:0009892:negative regulation of metabolic process;…	GO:0001540:beta-amyloid binding;GO:0002020:protease binding;GO:0004857:enzyme inhibitor activity;GO:0004866:endopeptidase inhibitor activity;GO:0004869:cysteine-type endopeptidase inhibitor activity;GO:0005488:binding;GO:0005515:protein binding;GO:0019899:enzyme binding;GO:0030234:enzyme regulator activity;GO:0030414:peptidase inhibitor activity;GO:0033218:amide binding;GO:0042277:peptide binding…	GO:0005576:extracellular region;GO:0005615:extracellular space;GO:0031012:extracellular matrix;GO:0031982:vesicle;GO:0031988:membrane-bounded vesicle;GO:0043226:organelle;GO:0043227:membrane-bounded organelle;GO:0043230:extracellular organelle;GO:0044421:extracellular region part;GO:0070062:extracellular exosome;GO:1903561:extracellular vesicle
PLAUR	5.03E-184	1.472457125	0.962	0.742	5.722825237	4.250368112	1.97E-179	protein_coding	GRCh38.98	chr19	-	43646095	43670547	24453	ENSG00000011422	hsa:5329:PLAUR, CD87, U-PAR, UPAR, URKR	5329	plasminogen activator, urokinase receptor [Source:HGNC Symbol;Acc:HGNC:9053]	hsa05205:Proteoglycans in cancer;hsa04610:Complement and coagulation cascades	R-HSA-163125:Post-translational modification: synthesis of GPI-anchored proteins;R-HSA-392499:Metabolism of proteins;R-HSA-597592:Post-translational protein modification;R-HSA-109582:Hemostasis;R-HSA-162791:Attachment of GPI anchor to uPAR;R-HSA-75205:Dissolution of Fibrin Clot	-	P00050:Plasminogen activating cascade;P00011:Blood coagulation	-	-	-	GO:0001836:release of cytochrome c from mitochondria;GO:0001932:regulation of protein phosphorylation;GO:0001934:positive regulation of protein phosphorylation;GO:0006464:cellular protein modification process;GO:0006468:protein phosphorylation;GO:0006497:protein lipidation;GO:0006505:GPI anchor metabolic process;GO:0006506:GPI anchor biosynthetic process;GO:0006508:proteolysis;GO:0006629:lipid me…	GO:0004871:signal transducer activity;GO:0004872:receptor activity;GO:0005102:receptor binding;GO:0005488:binding;GO:0005515:protein binding;GO:0019899:enzyme binding;GO:0019904:protein domain specific binding;GO:0030377:urokinase plasminogen activator receptor activity;GO:0038023:signaling receptor activity;GO:0060089:molecular transducer activity	GO:0005576:extracellular region;GO:0005622:intracellular;GO:0005623:cell;GO:0005737:cytoplasm;GO:0005783:endoplasmic reticulum;GO:0005788:endoplasmic reticulum lumen;GO:0005789:endoplasmic reticulum membrane;GO:0005886:plasma membrane;GO:0005887:integral component of plasma membrane;GO:0005912:adherens junction;GO:0005924:cell-substrate adherens junction;GO:0005925:focal adhesion;GO:0012505:endom…
TSC22D3	8.40E-184	-1.169661482	0.556	0.865	2.088465527	3.25812701	3.29E-179	protein_coding	GRCh38.98	chrX	-	107713221	107777342	64122	ENSG00000157514	hsa:1831:TSC22D3, DIP, DSIPI, GILZ, TSC-22R	1831	TSC22 domain family member 3 [Source:HGNC Symbol;Acc:HGNC:3051]	-	R-HSA-382551:Transmembrane transport of small molecules;R-HSA-2672351:Stimuli-sensing channels;R-HSA-983712:Ion channel transport	-	-	-	-	-	GO:0000122:negative regulation of transcription from RNA polymerase II promoter;GO:0001776:leukocyte homeostasis;GO:0002260:lymphocyte homeostasis;GO:0002376:immune system process;GO:0002682:regulation of immune system process;GO:0002683:negative regulation of immune system process;GO:0006139:nucleobase-containing compound metabolic process;GO:0006351:transcription, DNA-templated;GO:0006355:regul…	GO:0001071:nucleic acid binding transcription factor activity;GO:0003700:transcription factor activity, sequence-specific DNA binding;GO:0005488:binding;GO:0005515:protein binding;GO:0008134:transcription factor binding;GO:0043425:bHLH transcription factor binding;GO:0043426:MRF binding	GO:0005622:intracellular;GO:0005623:cell;GO:0005634:nucleus;GO:0005737:cytoplasm;GO:0005829:cytosol;GO:0043226:organelle;GO:0043227:membrane-bounded organelle;GO:0043229:intracellular organelle;GO:0043231:intracellular membrane-bounded organelle;GO:0044424:intracellular part;GO:0044444:cytoplasmic part;GO:0044464:cell part
CCL20	1.23E-150	1.816351089	0.792	0.486	6.704266636	4.887915547	4.82E-146	protein_coding	GRCh38.98	chr2	+	227805739	227817564	11826	ENSG00000115009	hsa:6364:CCL20, CKb4, Exodus, LARC, MIP-3-alpha, MIP-3a, MIP3A, SCYA20, ST38	6364	C-C motif chemokine ligand 20 [Source:HGNC Symbol;Acc:HGNC:10619]	hsa04060:Cytokine-cytokine receptor interaction;hsa04062:Chemokine signaling pathway;hsa05323:Rheumatoid arthritis;hsa04668:TNF signaling pathway	R-HSA-373076:Class A/1 (Rhodopsin-like receptors);R-HSA-372790:Signaling by GPCR;R-HSA-375276:Peptide ligand-binding receptors;R-HSA-388396:GPCR downstream signaling;R-HSA-162582:Signal Transduction;R-HSA-418594:G alpha (i) signalling events;R-HSA-500792:GPCR ligand binding;R-HSA-380108:Chemokine receptors bind chemokines	-	P00031:Inflammation mediated by chemokine and cytokine signaling pathway	-	-	Crohn's disease;Inflammatory bowel disease;Blood pressure;Ulcerative colitis;Eating disorders (purging via substances)	GO:0000165:MAPK cascade;GO:0001816:cytokine production;GO:0001817:regulation of cytokine production;GO:0001819:positive regulation of cytokine production;GO:0001932:regulation of protein phosphorylation;GO:0001934:positive regulation of protein phosphorylation;GO:0002237:response to molecule of bacterial origin;GO:0002376:immune system process;GO:0002548:monocyte chemotaxis;GO:0002682:regulation …	GO:0001664:G-protein coupled receptor binding;GO:0005102:receptor binding;GO:0005125:cytokine activity;GO:0005126:cytokine receptor binding;GO:0005488:binding;GO:0005515:protein binding;GO:0008009:chemokine activity;GO:0042379:chemokine receptor binding;GO:0048020:CCR chemokine receptor binding	GO:0005576:extracellular region;GO:0005615:extracellular space;GO:0044421:extracellular region part
FOS	1.47E-138	-1.131063936	0.914	0.972	4.380757371	5.511821307	5.76E-134	protein_coding	GRCh38.98	chr14	+	75278826	75282230	3405	ENSG00000170345	hsa:2353:FOS, AP-1, C-FOS, p55	2353	Fos proto-oncogene, AP-1 transcription factor subunit [Source:HGNC Symbol;Acc:HGNC:3796]	hsa04024:cAMP signaling pathway;hsa04620:Toll-like receptor signaling pathway;hsa05161:Hepatitis B;hsa05168:Herpes simplex infection;hsa05166:HTLV-I infection;hsa05200:Pathways in cancer;hsa04010:MAPK signaling pathway;hsa04921:Oxytocin signaling pathway;hsa04662:B cell receptor signaling pathway;hsa05140:Leishmaniasis;hsa05323:Rheumatoid arthritis;hsa04728:Dopaminergic synapse;hsa04380:Osteoclas…	R-HSA-450294:MAP kinase activation in TLR cascade;R-HSA-3700989:Transcriptional Regulation by TP53;R-HSA-166054:Activated TLR4 signalling;R-HSA-168164:Toll Like Receptor 3 (TLR3) Cascade;R-HSA-168188:Toll Like Receptor TLR6:TLR2 Cascade;R-HSA-450341:Activation of the AP-1 family of transcription factors;R-HSA-168256:Immune System;R-HSA-168898:Toll-Like Receptors Cascades;R-HSA-2871796:FCERI media…	-	P00053:T cell activation;P00029:Huntington disease;P00032:Insulin/IGF pathway-mitogen activated protein kinase kinase/MAP kinase cascade;P00010:B cell activation;P00006:Apoptosis signaling pathway;P00036:Interleukin signaling pathway;P00005:Angiogenesis;P00047:PDGF signaling pathway;P06959:CCKR signaling map	-	-	Inflammatory bowel disease;Periodontal microbiota	GO:0000003:reproduction;GO:0000302:response to reactive oxygen species;GO:0001661:conditioned taste aversion;GO:0002237:response to molecule of bacterial origin;GO:0002376:immune system process;GO:0002520:immune system development;GO:0002521:leukocyte differentiation;GO:0002573:myeloid leukocyte differentiation;GO:0002682:regulation of immune system process;GO:0002684:positive regulation of immun…	GO:0000975:regulatory region DNA binding;GO:0000976:transcription regulatory region sequence-specific DNA binding;GO:0000977:RNA polymerase II regulatory region sequence-specific DNA binding;GO:0000978:RNA polymerase II core promoter proximal region sequence-specific DNA binding;GO:0000979:RNA polymerase II core promoter sequence-specific DNA binding;GO:0000981:RNA polymerase II transcription fac…	GO:0005622:intracellular;GO:0005623:cell;GO:0005634:nucleus;GO:0005654:nucleoplasm;GO:0005667:transcription factor complex;GO:0005737:cytoplasm;GO:0005783:endoplasmic reticulum;GO:0005829:cytosol;GO:0012505:endomembrane system;GO:0016020:membrane;GO:0031974:membrane-enclosed lumen;GO:0031981:nuclear lumen;GO:0032991:macromolecular complex;GO:0042995:cell projection;GO:0043005:neuron projection;GO…
MS4A6A	9.13E-138	-1.440281996	0.444	0.713	1.89932219	3.339604185	3.58E-133	protein_coding	GRCh38.98	chr11	-	60172014	60184666	12653	ENSG00000110077	hsa:64231:MS4A6A, 4SPAN3, 4SPAN3.2, CD20L3, CDA01, MS4A6, MST090, MSTP090	64231	membrane spanning 4-domains A6A [Source:HGNC Symbol;Acc:HGNC:13375]	-	-	-	-	-	-	Alzheimer's disease (late onset);Alzheimer's disease;Fibrinogen;Alzheimer's disease in APOE e4- carriers	-	-	GO:0016020:membrane;GO:0016021:integral component of membrane;GO:0031224:intrinsic component of membrane;GO:0044425:membrane part
MALAT1	1.49E-136	0.697308584	1	1	8.889438238	8.192129655	5.85E-132	lncRNA	GRCh38.98	chr11	+	65497688	65506516	8829	ENSG00000251562	hsa:378938:MALAT1, HCN, LINC00047, NCRNA00047, NEAT2, PRO2853, mascRNA	378938	metastasis associated lung adenocarcinoma transcript 1 [Source:HGNC Symbol;Acc:HGNC:29665]	-	-	-	-	-	-	Acne (severe)	-	-	-
CEBPD	1.64E-136	-1.144479418	0.665	0.883	2.954269826	4.098749244	6.41E-132	protein_coding	GRCh38.98	chr8	-	47736913	47738164	1252	ENSG00000221869	hsa:1052:CEBPD, C/EBP-delta, CELF, CRP3, NF-IL6-beta	1052	CCAAT enhancer binding protein delta [Source:HGNC Symbol;Acc:HGNC:1835]	-	R-HSA-381340:Transcriptional regulation of white adipocyte differentiation;R-HSA-1266738:Developmental Biology	-	-	-	-	-	GO:0006139:nucleobase-containing compound metabolic process;GO:0006351:transcription, DNA-templated;GO:0006355:regulation of transcription, DNA-templated;GO:0006357:regulation of transcription from RNA polymerase II promoter;GO:0006366:transcription from RNA polymerase II promoter;GO:0006725:cellular aromatic compound metabolic process;GO:0006807:nitrogen compound metabolic process;GO:0008152:met…	GO:0000975:regulatory region DNA binding;GO:0000976:transcription regulatory region sequence-specific DNA binding;GO:0000977:RNA polymerase II regulatory region sequence-specific DNA binding;GO:0000978:RNA polymerase II core promoter proximal region sequence-specific DNA binding;GO:0000981:RNA polymerase II transcription factor activity, sequence-specific DNA binding;GO:0000982:transcription fact…	GO:0005622:intracellular;GO:0005623:cell;GO:0005634:nucleus;GO:0043226:organelle;GO:0043227:membrane-bounded organelle;GO:0043229:intracellular organelle;GO:0043231:intracellular membrane-bounded organelle;GO:0044424:intracellular part;GO:0044464:cell part
IGHA1	3.53E-135	-2.927908959	0.303	0.678	3.574893868	6.502802827	1.38E-130	IG_C_gene	GRCh38.98	chr14	-	105703995	105708665	4671	ENSG00000211895	-	-	immunoglobulin heavy constant alpha 1 [Source:HGNC Symbol;Acc:HGNC:5478]	-	-	-	-	-	-	-	-	-	-
IL1RN	4.03E-134	1.569992657	0.75	0.449	5.227898432	3.657905775	1.58E-129	protein_coding	GRCh38.98	chr2	+	113107214	113134016	26803	ENSG00000136689	hsa:3557:IL1RN, DIRA, ICIL-1RA, IL-1RN, IL-1ra, IL-1ra3, IL1F3, IL1RA, IRAP, MVCD4	3557	interleukin 1 receptor antagonist [Source:HGNC Symbol;Acc:HGNC:6000]	-	R-HSA-446652:Interleukin-1 signaling;R-HSA-168256:Immune System;R-HSA-1280215:Cytokine Signaling in Immune system;R-HSA-449147:Signaling by Interleukins	-	-	612852:Interleukin 1 receptor antagonist deficiency;137215:Gastric cancer, somatic;612628:Microvascular complications of diabetes 4	Immune system diseases;Allergies and autoimmune diseases;H00084:Graft-versus-host disease;H01275:Interleukin 1 receptor antagonist deficiency (DIRA)	Obesity-related traits;Stroke;C-reactive protein;Protein quantitative trait loci;Fibrinogen	GO:0001959:regulation of cytokine-mediated signaling pathway;GO:0001960:negative regulation of cytokine-mediated signaling pathway;GO:0002376:immune system process;GO:0002526:acute inflammatory response;GO:0002790:peptide secretion;GO:0006629:lipid metabolic process;GO:0006810:transport;GO:0006950:response to stress;GO:0006952:defense response;GO:0006953:acute-phase response;GO:0006954:inflammato…	GO:0005102:receptor binding;GO:0005125:cytokine activity;GO:0005126:cytokine receptor binding;GO:0005149:interleukin-1 receptor binding;GO:0005150:interleukin-1, Type I receptor binding;GO:0005151:interleukin-1, Type II receptor binding;GO:0005152:interleukin-1 receptor antagonist activity;GO:0005488:binding;GO:0005515:protein binding;GO:0019838:growth factor binding;GO:0019955:cytokine binding;G…	GO:0005576:extracellular region;GO:0005615:extracellular space;GO:0005622:intracellular;GO:0005623:cell;GO:0005737:cytoplasm;GO:0005886:plasma membrane;GO:0016020:membrane;GO:0031982:vesicle;GO:0031988:membrane-bounded vesicle;GO:0043226:organelle;GO:0043227:membrane-bounded organelle;GO:0043230:extracellular organelle;GO:0044421:extracellular region part;GO:0044424:intracellular part;GO:0044464:…
RGS1	5.05E-134	-1.694778099	0.366	0.683	3.054962554	4.749740654	1.98E-129	protein_coding	GRCh38.98	chr1	+	192575763	192580024	4262	ENSG00000090104	hsa:5996:RGS1, 1R20, BL34, HEL-S-87, IER1, IR20	5996	regulator of G protein signaling 1 [Source:HGNC Symbol;Acc:HGNC:9991]	-	R-HSA-372790:Signaling by GPCR;R-HSA-388396:GPCR downstream signaling;R-HSA-162582:Signal Transduction;R-HSA-418594:G alpha (i) signalling events	-	P00026:Heterotrimeric G-protein signaling pathway-Gi alpha and Gs alpha mediated pathway;P00027:Heterotrimeric G-protein signaling pathway-Gq alpha and Go alpha mediated pathway	-	-	Celiac disease;Multiple sclerosis	GO:0002376:immune system process;GO:0006955:immune response;GO:0007154:cell communication;GO:0007165:signal transduction;GO:0007186:G-protein coupled receptor signaling pathway;GO:0007187:G-protein coupled receptor signaling pathway, coupled to cyclic nucleotide second messenger;GO:0007188:adenylate cyclase-modulating G-protein coupled receptor signaling pathway;GO:0007193:adenylate cyclase-inhib…	GO:0001965:G-protein alpha-subunit binding;GO:0005096:GTPase activator activity;GO:0005488:binding;GO:0005515:protein binding;GO:0005516:calmodulin binding;GO:0008047:enzyme activator activity;GO:0030234:enzyme regulator activity;GO:0030695:GTPase regulator activity;GO:0060589:nucleoside-triphosphatase regulator activity;GO:0098772:molecular function regulator	GO:0005622:intracellular;GO:0005623:cell;GO:0005737:cytoplasm;GO:0005829:cytosol;GO:0005886:plasma membrane;GO:0009898:cytoplasmic side of plasma membrane;GO:0016020:membrane;GO:0019897:extrinsic component of plasma membrane;GO:0019898:extrinsic component of membrane;GO:0031234:extrinsic component of cytoplasmic side of plasma membrane;GO:0044424:intracellular part;GO:0044425:membrane part;GO:004…
PGC	1.55E-133	-2.007786731	0.265	0.62	1.563051381	3.570838112	6.06E-129	protein_coding	GRCh38.98	chr6	-	41736711	41754109	17399	ENSG00000096088	hsa:5225:PGC, PEPC, PGII	5225	progastricsin [Source:HGNC Symbol;Acc:HGNC:8890]	-	-	-	-	-	-	-	GO:0002225:positive regulation of antimicrobial peptide production;GO:0002252:immune effector process;GO:0002376:immune system process;GO:0002440:production of molecular mediator of immune response;GO:0002682:regulation of immune system process;GO:0002684:positive regulation of immune system process;GO:0002697:regulation of immune effector process;GO:0002699:positive regulation of immune effector…	GO:0003824:catalytic activity;GO:0004175:endopeptidase activity;GO:0004190:aspartic-type endopeptidase activity;GO:0008233:peptidase activity;GO:0016787:hydrolase activity;GO:0070001:aspartic-type peptidase activity;GO:0070011:peptidase activity, acting on L-amino acid peptides	GO:0005576:extracellular region;GO:0005615:extracellular space;GO:0031982:vesicle;GO:0031988:membrane-bounded vesicle;GO:0043226:organelle;GO:0043227:membrane-bounded organelle;GO:0043230:extracellular organelle;GO:0044421:extracellular region part;GO:0070062:extracellular exosome;GO:1903561:extracellular vesicle
GAPDH	3.64E-133	0.834974592	0.998	0.981	5.214664858	4.379690266	1.43E-128	protein_coding	GRCh38.98	chr12	+	6534512	6538374	3863	ENSG00000111640	hsa:2597:GAPDH, G3PD, GAPD, HEL-S-162eP	2597	glyceraldehyde-3-phosphate dehydrogenase [Source:HGNC Symbol;Acc:HGNC:4141]	hsa01100:Metabolic pathways;hsa01200:Carbon metabolism;hsa01230:Biosynthesis of amino acids;hsa00010:Glycolysis / Gluconeogenesis;hsa04066:HIF-1 signaling pathway;hsa05010:Alzheimer's disease	R-HSA-70171:Glycolysis;R-HSA-70326:Glucose metabolism;R-HSA-1430728:Metabolism;R-HSA-71387:Metabolism of carbohydrates;R-HSA-70263:Gluconeogenesis	PWY66-399:gluconeogenesis;PWY-6938:NADH repair;PWY66-407:superpathway of conversion of glucose to acetyl CoA and entry into the TCA cycle;PWY66-400:glycolysis	P00024:Glycolysis;P00029:Huntington disease	-	-	-	GO:0000226:microtubule cytoskeleton organization;GO:0002376:immune system process;GO:0005975:carbohydrate metabolic process;GO:0005996:monosaccharide metabolic process;GO:0006006:glucose metabolic process;GO:0006007:glucose catabolic process;GO:0006082:organic acid metabolic process;GO:0006090:pyruvate metabolic process;GO:0006091:generation of precursor metabolites and energy;GO:0006094:gluconeo…	GO:0000166:nucleotide binding;GO:0003824:catalytic activity;GO:0004365:glyceraldehyde-3-phosphate dehydrogenase (NAD+) (phosphorylating) activity;GO:0005488:binding;GO:0005515:protein binding;GO:0008017:microtubule binding;GO:0008092:cytoskeletal protein binding;GO:0015631:tubulin binding;GO:0016491:oxidoreductase activity;GO:0016620:oxidoreductase activity, acting on the aldehyde or oxo group of…	GO:0005576:extracellular region;GO:0005622:intracellular;GO:0005623:cell;GO:0005634:nucleus;GO:0005635:nuclear envelope;GO:0005737:cytoplasm;GO:0005811:lipid particle;GO:0005829:cytosol;GO:0005856:cytoskeleton;GO:0005886:plasma membrane;GO:0012505:endomembrane system;GO:0015630:microtubule cytoskeleton;GO:0016020:membrane;GO:0030529:intracellular ribonucleoprotein complex;GO:0031090:organelle mem…
TUBA1B	7.83E-132	-1.171373042	0.44	0.75	1.69001811	2.861391151	3.07E-127	protein_coding	GRCh38.98	chr12	-	49127782	49131397	3616	ENSG00000123416	hsa:10376:TUBA1B, K-ALPHA-1	10376	tubulin alpha 1b [Source:HGNC Symbol;Acc:HGNC:18809]	hsa04145:Phagosome;hsa04540:Gap junction;hsa04210:Apoptosis;hsa05130:Pathogenic Escherichia coli infection	R-HSA-190872:Transport of connexons to the plasma membrane;R-HSA-6811434:COPI-dependent Golgi-to-ER retrograde traffic;R-HSA-380287:Centrosome maturation;R-HSA-446203:Asparagine N-linked glycosylation;R-HSA-6807878:COPI-mediated anterograde transport;R-HSA-983231:Factors involved in megakaryocyte development and platelet production;R-HSA-380270:Recruitment of mitotic centrosome proteins and compl…	-	-	-	-	-	GO:0000226:microtubule cytoskeleton organization;GO:0006810:transport;GO:0006996:organelle organization;GO:0007010:cytoskeleton organization;GO:0007017:microtubule-based process;GO:0009987:cellular process;GO:0010033:response to organic substance;GO:0016043:cellular component organization;GO:0030705:cytoskeleton-dependent intracellular transport;GO:0034097:response to cytokine;GO:0042221:response…	GO:0000166:nucleotide binding;GO:0001882:nucleoside binding;GO:0001883:purine nucleoside binding;GO:0003676:nucleic acid binding;GO:0003723:RNA binding;GO:0003725:double-stranded RNA binding;GO:0003824:catalytic activity;GO:0003924:GTPase activity;GO:0005198:structural molecule activity;GO:0005200:structural constituent of cytoskeleton;GO:0005488:binding;GO:0005515:protein binding;GO:0005525:GTP …	GO:0005576:extracellular region;GO:0005622:intracellular;GO:0005623:cell;GO:0005737:cytoplasm;GO:0005856:cytoskeleton;GO:0005874:microtubule;GO:0005881:cytoplasmic microtubule;GO:0015630:microtubule cytoskeleton;GO:0031982:vesicle;GO:0031988:membrane-bounded vesicle;GO:0043209:myelin sheath;GO:0043226:organelle;GO:0043227:membrane-bounded organelle;GO:0043228:non-membrane-bounded organelle;GO:004…
HLA-DPB1	1.75E-131	-1.528388997	0.645	0.816	3.003690632	4.532079629	6.84E-127	protein_coding	GRCh38.98	chr6	+	33075990	33089696	13707	ENSG00000223865	hsa:3115:HLA-DPB1, DPB1, HLA-DP, HLA-DP1B, HLA-DPB	3115	major histocompatibility complex, class II, DP beta 1 [Source:HGNC Symbol;Acc:HGNC:4940]	hsa04514:Cell adhesion molecules (CAMs);hsa05152:Tuberculosis;hsa05164:Influenza A;hsa05168:Herpes simplex infection;hsa05320:Autoimmune thyroid disease;hsa05166:HTLV-I infection;hsa05310:Asthma;hsa04145:Phagosome;hsa04612:Antigen processing and presentation;hsa04940:Type I diabetes mellitus;hsa05169:Epstein-Barr virus infection;hsa05330:Allograft rejection;hsa05332:Graft-versus-host disease;hsa0…	R-HSA-202424:Downstream TCR signaling;R-HSA-388841:Costimulation by the CD28 family;R-HSA-168256:Immune System;R-HSA-1280218:Adaptive Immune System;R-HSA-913531:Interferon Signaling;R-HSA-2132295:MHC class II antigen presentation;R-HSA-1280215:Cytokine Signaling in Immune system;R-HSA-389948:PD-1 signaling;R-HSA-877300:Interferon gamma signaling;R-HSA-202430:Translocation of ZAP-70 to Immunologic…	-	-	-	Immune system diseases;Allergies and autoimmune diseases;H01492:Systemic sclerosis;Cardiovascular diseases;Cardiac diseases;H00294:Dilated cardiomyopathy (DCM);Skin diseases;Skin and soft tissue diseases	Asthma;Hepatitis B;Nephropathy;Systemic sclerosis;Hepatitis B vaccine response;Graves' disease;IgA nephropathy;Hepatitis B (viral clearance);Antineutrophil cytoplasmic antibody-associated vasculitis;Aspirin exacerbated respiratory disease in asthmatics;Wegener's granulomatosis;Chronic hepatitis B infection;Sjögren's syndrome	GO:0001775:cell activation;GO:0001816:cytokine production;GO:0001817:regulation of cytokine production;GO:0001819:positive regulation of cytokine production;GO:0002253:activation of immune response;GO:0002376:immune system process;GO:0002429:immune response-activating cell surface receptor signaling pathway;GO:0002478:antigen processing and presentation of exogenous peptide antigen;GO:0002495:ant…	GO:0003823:antigen binding;GO:0005488:binding;GO:0033218:amide binding;GO:0042277:peptide binding;GO:0042605:peptide antigen binding	GO:0000139:Golgi membrane;GO:0000323:lytic vacuole;GO:0005622:intracellular;GO:0005623:cell;GO:0005737:cytoplasm;GO:0005764:lysosome;GO:0005765:lysosomal membrane;GO:0005768:endosome;GO:0005773:vacuole;GO:0005774:vacuolar membrane;GO:0005783:endoplasmic reticulum;GO:0005789:endoplasmic reticulum membrane;GO:0005794:Golgi apparatus;GO:0005802:trans-Golgi network;GO:0005886:plasma membrane;GO:00099…
TNFAIP6	1.30E-128	1.674007821	0.57	0.247	3.62774349	1.953735669	5.11E-124	protein_coding	GRCh38.98	chr2	+	151357592	151380046	22455	ENSG00000123610	hsa:7130:TNFAIP6, TSG-6, TSG6	7130	TNF alpha induced protein 6 [Source:HGNC Symbol;Acc:HGNC:11898]	-	-	-	-	-	-	Lung cancer	GO:0006950:response to stress;GO:0006952:defense response;GO:0006954:inflammatory response;GO:0007154:cell communication;GO:0007155:cell adhesion;GO:0007165:signal transduction;GO:0007267:cell-cell signaling;GO:0009605:response to external stimulus;GO:0009987:cellular process;GO:0022610:biological adhesion;GO:0023052:signaling;GO:0031347:regulation of defense response;GO:0031348:negative regulati…	GO:0005488:binding;GO:0005539:glycosaminoglycan binding;GO:0005540:hyaluronic acid binding;GO:0097367:carbohydrate derivative binding	-
IGLC2	3.19E-128	-2.887488159	0.314	0.675	2.376816214	5.264304374	1.25E-123	IG_C_gene	GRCh38.98	chr22	+	22900976	22901437	462	ENSG00000211677	-	-	immunoglobulin lambda constant 2 [Source:HGNC Symbol;Acc:HGNC:5856]	-	-	-	-	-	-	-	-	-	-
IGKC	8.30E-128	-3.198139616	0.498	0.767	3.613857582	6.811997198	3.25E-123	IG_C_gene	GRCh38.98	chr2	-	88857161	88857683	523	ENSG00000211592	-	-	immunoglobulin kappa constant [Source:HGNC Symbol;Acc:HGNC:5716]	-	-	-	-	-	-	-	-	-	-
JCHAIN	8.32E-126	-2.437691194	0.262	0.618	1.416370993	3.854062187	3.26E-121	protein_coding	GRCh38.98	chr4	-	70655541	70681817	26277	ENSG00000132465	hsa:3512:JCHAIN, IGCJ, IGJ, JCH	3512	joining chain of multimeric IgA and IgM [Source:HGNC Symbol;Acc:HGNC:5713]	-	R-HSA-5653656:Vesicle-mediated transport;R-HSA-2173782:Binding and Uptake of Ligands by Scavenger Receptors;R-HSA-2168880:Scavenging of heme from plasma	-	-	-	-	-	GO:0001894:tissue homeostasis;GO:0001895:retina homeostasis;GO:0002250:adaptive immune response;GO:0002376:immune system process;GO:0003008:system process;GO:0003014:renal system process;GO:0003094:glomerular filtration;GO:0006461:protein complex assembly;GO:0006810:transport;GO:0006897:endocytosis;GO:0006898:receptor-mediated endocytosis;GO:0006950:response to stress;GO:0006952:defense response;…	GO:0003676:nucleic acid binding;GO:0003677:DNA binding;GO:0003697:single-stranded DNA binding;GO:0003823:antigen binding;GO:0005102:receptor binding;GO:0005488:binding;GO:0005515:protein binding;GO:0005539:glycosaminoglycan binding;GO:0019862:IgA binding;GO:0019865:immunoglobulin binding;GO:0031210:phosphatidylcholine binding;GO:0032403:protein complex binding;GO:0034987:immunoglobulin receptor b…	GO:0005576:extracellular region;GO:0005615:extracellular space;GO:0019814:immunoglobulin complex;GO:0031982:vesicle;GO:0031988:membrane-bounded vesicle;GO:0032991:macromolecular complex;GO:0042571:immunoglobulin complex, circulating;GO:0043226:organelle;GO:0043227:membrane-bounded organelle;GO:0043230:extracellular organelle;GO:0043234:protein complex;GO:0044421:extracellular region part;GO:00700…
SLC2A3	1.19E-125	1.692609584	0.799	0.577	4.365720601	2.673111017	4.67E-121	protein_coding	GRCh38.98	chr12	-	7919230	7936187	16958	ENSG00000059804	hsa:6515:SLC2A3, GLUT3	6515	solute carrier family 2 member 3 [Source:HGNC Symbol;Acc:HGNC:11007]	-	R-HSA-196836:Vitamin C (ascorbate) metabolism;R-HSA-382551:Transmembrane transport of small molecules;R-HSA-196849:Metabolism of water-soluble vitamins and cofactors;R-HSA-1430728:Metabolism;R-HSA-70153:Glucose transport;R-HSA-428790:Facilitative Na+-independent glucose transporters;R-HSA-196854:Metabolism of vitamins and cofactors;R-HSA-425366:Transport of glucose and other sugars, bile salts an…	-	-	-	-	-	GO:0005975:carbohydrate metabolic process;GO:0006082:organic acid metabolic process;GO:0006766:vitamin metabolic process;GO:0006767:water-soluble vitamin metabolic process;GO:0006810:transport;GO:0006811:ion transport;GO:0006820:anion transport;GO:0008152:metabolic process;GO:0008643:carbohydrate transport;GO:0008645:hexose transport;GO:0009987:cellular process;GO:0015711:organic anion transport;…	GO:0005215:transporter activity;GO:0005355:glucose transmembrane transporter activity;GO:0005488:binding;GO:0005536:glucose binding;GO:0015144:carbohydrate transmembrane transporter activity;GO:0015145:monosaccharide transmembrane transporter activity;GO:0015149:hexose transmembrane transporter activity;GO:0022857:transmembrane transporter activity;GO:0022891:substrate-specific transmembrane tran…	GO:0005576:extracellular region;GO:0005623:cell;GO:0005886:plasma membrane;GO:0005887:integral component of plasma membrane;GO:0016020:membrane;GO:0016021:integral component of membrane;GO:0031224:intrinsic component of membrane;GO:0031226:intrinsic component of plasma membrane;GO:0031982:vesicle;GO:0031988:membrane-bounded vesicle;GO:0043226:organelle;GO:0043227:membrane-bounded organelle;GO:004…
HERPUD1	5.02E-122	-1.134117772	0.39	0.691	1.488308574	2.622426346	1.97E-117	protein_coding	GRCh38.98	chr16	+	56932142	56944864	12723	ENSG00000051108	hsa:9709:HERPUD1, HERP, Mif1, SUP	9709	homocysteine inducible ER protein with ubiquitin like domain 1 [Source:HGNC Symbol;Acc:HGNC:13744]	hsa04141:Protein processing in endoplasmic reticulum	R-HSA-380994:ATF4 activates genes;R-HSA-392499:Metabolism of proteins;R-HSA-381119:Unfolded Protein Response (UPR);R-HSA-381042:PERK regulates gene expression	-	-	-	-	HDL cholesterol;Metabolic syndrome;Cardiovascular disease risk factors;HDL Cholesterol in HIV-infection;Diisocyanate-induced asthma	GO:0006464:cellular protein modification process;GO:0006508:proteolysis;GO:0006511:ubiquitin-dependent protein catabolic process;GO:0006810:transport;GO:0006873:cellular ion homeostasis;GO:0006874:cellular calcium ion homeostasis;GO:0006875:cellular metal ion homeostasis;GO:0006886:intracellular protein transport;GO:0006915:apoptotic process;GO:0006950:response to stress;GO:0006984:ER-nucleus sig…	GO:0005488:binding;GO:0005515:protein binding;GO:0044325:ion channel binding	GO:0005622:intracellular;GO:0005623:cell;GO:0005737:cytoplasm;GO:0005783:endoplasmic reticulum;GO:0005789:endoplasmic reticulum membrane;GO:0012505:endomembrane system;GO:0016020:membrane;GO:0016021:integral component of membrane;GO:0016234:inclusion body;GO:0031224:intrinsic component of membrane;GO:0032991:macromolecular complex;GO:0034702:ion channel complex;GO:0034703:cation channel complex;G…
JAML	5.66E-122	-1.090751598	0.147	0.462	0.510692945	1.601444542	2.22E-117	protein_coding	GRCh38.98	chr11	-	118193725	118225094	31370	ENSG00000160593	hsa:120425:JAML, AMICA, AMICA1, CREA7-1, CREA7-4, Gm638	120425	junction adhesion molecule like [Source:HGNC Symbol;Acc:HGNC:19084]	-	R-HSA-168256:Immune System;R-HSA-1280218:Adaptive Immune System;R-HSA-198933:Immunoregulatory interactions between a Lymphoid and a non-Lymphoid cell;R-HSA-109582:Hemostasis;R-HSA-202733:Cell surface interactions at the vascular wall	-	-	-	-	-	GO:0001775:cell activation;GO:0002376:immune system process;GO:0002682:regulation of immune system process;GO:0006928:movement of cell or subcellular component;GO:0006935:chemotaxis;GO:0006950:response to stress;GO:0006955:immune response;GO:0007155:cell adhesion;GO:0007157:heterophilic cell-cell adhesion via plasma membrane cell adhesion molecules;GO:0007159:leukocyte cell-cell adhesion;GO:00082…	GO:0005102:receptor binding;GO:0005178:integrin binding;GO:0005488:binding;GO:0005515:protein binding;GO:0032403:protein complex binding;GO:0042802:identical protein binding;GO:0042803:protein homodimerization activity;GO:0044877:macromolecular complex binding;GO:0046983:protein dimerization activity;GO:0050839:cell adhesion molecule binding	GO:0005623:cell;GO:0005886:plasma membrane;GO:0005911:cell-cell junction;GO:0005923:bicellular tight junction;GO:0016020:membrane;GO:0016021:integral component of membrane;GO:0030054:cell junction;GO:0031224:intrinsic component of membrane;GO:0043296:apical junction complex;GO:0044425:membrane part;GO:0044464:cell part;GO:0070160:occluding junction;GO:0071944:cell periphery
APLP2	5.68E-121	0.739459231	0.936	0.769	3.31745286	2.577993629	2.22E-116	protein_coding	GRCh38.98	chr11	+	130068147	130144811	76665	ENSG00000084234	hsa:334:APLP2, APLP-2, APPH, APPL2, CDEBP	334	amyloid beta precursor like protein 2 [Source:HGNC Symbol;Acc:HGNC:598]	-	R-HSA-109582:Hemostasis;R-HSA-76005:Response to elevated platelet cytosolic Ca2+;R-HSA-76002:Platelet activation, signaling and aggregation;R-HSA-114608:Platelet degranulation	-	-	-	-	-	GO:0002576:platelet degranulation;GO:0006508:proteolysis;GO:0006810:transport;GO:0006887:exocytosis;GO:0007154:cell communication;GO:0007165:signal transduction;GO:0007186:G-protein coupled receptor signaling pathway;GO:0008152:metabolic process;GO:0009892:negative regulation of metabolic process;GO:0009987:cellular process;GO:0010466:negative regulation of peptidase activity;GO:0010605:negative …	GO:0003676:nucleic acid binding;GO:0003677:DNA binding;GO:0004857:enzyme inhibitor activity;GO:0004866:endopeptidase inhibitor activity;GO:0004867:serine-type endopeptidase inhibitor activity;GO:0005488:binding;GO:0005515:protein binding;GO:0005539:glycosaminoglycan binding;GO:0008201:heparin binding;GO:0030234:enzyme regulator activity;GO:0030414:peptidase inhibitor activity;GO:0042802:identical…	GO:0005576:extracellular region;GO:0005622:intracellular;GO:0005623:cell;GO:0005634:nucleus;GO:0005737:cytoplasm;GO:0005886:plasma membrane;GO:0012505:endomembrane system;GO:0012506:vesicle membrane;GO:0016020:membrane;GO:0016021:integral component of membrane;GO:0016023:cytoplasmic, membrane-bounded vesicle;GO:0030141:secretory granule;GO:0030659:cytoplasmic vesicle membrane;GO:0030667:secretory…
CXCL8	3.09E-119	1.470780752	0.94	0.83	8.547661839	7.076881087	1.21E-114	protein_coding	GRCh38.98	chr4	+	73740541	73743716	3176	ENSG00000169429	hsa:3576:CXCL8, GCP-1, GCP1, IL8, LECT, LUCT, LYNAP, MDNCF, MONAP, NAF, NAP-1, NAP1	3576	C-X-C motif chemokine ligand 8 [Source:HGNC Symbol;Acc:HGNC:6025]	hsa05202:Transcriptional misregulation in cancer;hsa05160:Hepatitis C;hsa04060:Cytokine-cytokine receptor interaction;hsa04620:Toll-like receptor signaling pathway;hsa04622:RIG-I-like receptor signaling pathway;hsa05161:Hepatitis B;hsa05164:Influenza A;hsa05200:Pathways in cancer;hsa04062:Chemokine signaling pathway;hsa04064:NF-kappa B signaling pathway;hsa04072:Phospholipase D signaling pathway;…	R-HSA-373076:Class A/1 (Rhodopsin-like receptors);R-HSA-380994:ATF4 activates genes;R-HSA-372790:Signaling by GPCR;R-HSA-392499:Metabolism of proteins;R-HSA-375276:Peptide ligand-binding receptors;R-HSA-2559582:Senescence-Associated Secretory Phenotype (SASP);R-HSA-381119:Unfolded Protein Response (UPR);R-HSA-388396:GPCR downstream signaling;R-HSA-162582:Signal Transduction;R-HSA-2262752:Cellular…	-	P00031:Inflammation mediated by chemokine and cytokine signaling pathway;P00036:Interleukin signaling pathway;P06959:CCKR signaling map	-	-	Inflammatory bowel disease	GO:0001525:angiogenesis;GO:0001568:blood vessel development;GO:0001775:cell activation;GO:0001944:vasculature development;GO:0002237:response to molecule of bacterial origin;GO:0002274:myeloid leukocyte activation;GO:0002376:immune system process;GO:0002682:regulation of immune system process;GO:0002684:positive regulation of immune system process;GO:0002685:regulation of leukocyte migration;GO:0…	GO:0001664:G-protein coupled receptor binding;GO:0005102:receptor binding;GO:0005125:cytokine activity;GO:0005126:cytokine receptor binding;GO:0005153:interleukin-8 receptor binding;GO:0005488:binding;GO:0005515:protein binding;GO:0008009:chemokine activity;GO:0042379:chemokine receptor binding;GO:0045236:CXCR chemokine receptor binding	GO:0005576:extracellular region;GO:0005615:extracellular space;GO:0005622:intracellular;GO:0005623:cell;GO:0044421:extracellular region part;GO:0044464:cell part
FLNA	8.88E-117	0.880067025	0.76	0.464	2.654005674	1.773938648	3.48E-112	protein_coding	GRCh38.98	chrX	-	154348524	154374638	26115	ENSG00000196924	hsa:2316:FLNA, ABP-280, ABPX, CSBS, CVD1, FLN, FLN-A, FLN1, FMD, MNS, NHBP, OPD, OPD1, OPD2, XLVD, XMVD	2316	filamin A [Source:HGNC Symbol;Acc:HGNC:3754]	hsa05205:Proteoglycans in cancer;hsa04010:MAPK signaling pathway;hsa05132:Salmonella infection;hsa04510:Focal adhesion	R-HSA-194315:Signaling by Rho GTPases;R-HSA-446353:Cell-extracellular matrix interactions;R-HSA-195258:RHO GTPase Effectors;R-HSA-446728:Cell junction organization;R-HSA-430116:GP1b-IX-V activation signalling;R-HSA-162582:Signal Transduction;R-HSA-109582:Hemostasis;R-HSA-76005:Response to elevated platelet cytosolic Ca2+;R-HSA-1500931:Cell-Cell communication;R-HSA-76002:Platelet activation, signa…	-	P00034:Integrin signalling pathway;P06587:Nicotine pharmacodynamics pathway;P05912:Dopamine receptor mediated signaling pathway	300244:Terminal osseous dysplasia;300049:Heterotopia, periventricular;300048:Congenital short bowel syndrome;314400:Cardiac valvular dysplasia, X-linked;304120:Otopalatodigital syndrome, type II;311300:Otopalatodigital syndrome, type I;309350:Melnick-Needles syndrome;305620:Frontometaphyseal dysplasia;300321:FG syndrome 2;300537:Heterotopia, periventricular, ED variant	Nervous system diseases;Other nervous and sensory system diseases;H00577:Syndromic X-linked mental retardation with epilepsy or seizures;Digestive system diseases;Gastrointestinal diseases;H01276:X-linked chronic idiopathic intestinal pseudo-obstruction;Musculoskeletal diseases;Skeletal diseases;H00456:Frontometaphyseal dysplasia;Other congenital disorders;Congenital disorders of development;H002…	-	GO:0000226:microtubule cytoskeleton organization;GO:0000278:mitotic cell cycle;GO:0000280:nuclear division;GO:0000902:cell morphogenesis;GO:0000904:cell morphogenesis involved in differentiation;GO:0001775:cell activation;GO:0002009:morphogenesis of an epithelium;GO:0002011:morphogenesis of an epithelial sheet;GO:0002576:platelet degranulation;GO:0006139:nucleobase-containing compound metabolic p…	GO:0001664:G-protein coupled receptor binding;GO:0001948:glycoprotein binding;GO:0003676:nucleic acid binding;GO:0003723:RNA binding;GO:0003779:actin binding;GO:0004871:signal transducer activity;GO:0005102:receptor binding;GO:0005488:binding;GO:0005515:protein binding;GO:0008092:cytoskeletal protein binding;GO:0008134:transcription factor binding;GO:0017016:Ras GTPase binding;GO:0017048:Rho GTPa…	GO:0005576:extracellular region;GO:0005622:intracellular;GO:0005623:cell;GO:0005634:nucleus;GO:0005694:chromosome;GO:0005730:nucleolus;GO:0005737:cytoplasm;GO:0005829:cytosol;GO:0005856:cytoskeleton;GO:0005884:actin filament;GO:0005886:plasma membrane;GO:0005911:cell-cell junction;GO:0005912:adherens junction;GO:0005924:cell-substrate adherens junction;GO:0005925:focal adhesion;GO:0005938:cell co…
HLA-DPA1	6.84E-115	-1.263398301	0.734	0.864	3.389661811	4.653060112	2.68E-110	protein_coding	GRCh38.98	chr6	-	33064569	33080775	16207	ENSG00000231389	hsa:3113:HLA-DPA1, DP(W3), DP(W4), HLA-DP1A, HLADP, HLASB, PLT1	3113	major histocompatibility complex, class II, DP alpha 1 [Source:HGNC Symbol;Acc:HGNC:4938]	hsa04514:Cell adhesion molecules (CAMs);hsa05152:Tuberculosis;hsa05164:Influenza A;hsa05168:Herpes simplex infection;hsa05320:Autoimmune thyroid disease;hsa05166:HTLV-I infection;hsa05310:Asthma;hsa04145:Phagosome;hsa04612:Antigen processing and presentation;hsa04940:Type I diabetes mellitus;hsa05169:Epstein-Barr virus infection;hsa05330:Allograft rejection;hsa05332:Graft-versus-host disease;hsa0…	R-HSA-202424:Downstream TCR signaling;R-HSA-388841:Costimulation by the CD28 family;R-HSA-168256:Immune System;R-HSA-1280218:Adaptive Immune System;R-HSA-913531:Interferon Signaling;R-HSA-2132295:MHC class II antigen presentation;R-HSA-1280215:Cytokine Signaling in Immune system;R-HSA-389948:PD-1 signaling;R-HSA-877300:Interferon gamma signaling;R-HSA-202430:Translocation of ZAP-70 to Immunologic…	-	P00053:T cell activation	-	Immune system diseases;Allergies and autoimmune diseases;H01492:Systemic sclerosis;Cardiovascular diseases;Cardiac diseases;H00294:Dilated cardiomyopathy (DCM);Skin diseases;Skin and soft tissue diseases	Hepatitis B;Nephropathy;Systemic sclerosis;IgA nephropathy;Hepatitis B (viral clearance);Chronic hepatitis B infection;Sjögren's syndrome	GO:0001775:cell activation;GO:0001816:cytokine production;GO:0001817:regulation of cytokine production;GO:0001819:positive regulation of cytokine production;GO:0002253:activation of immune response;GO:0002376:immune system process;GO:0002429:immune response-activating cell surface receptor signaling pathway;GO:0002478:antigen processing and presentation of exogenous peptide antigen;GO:0002495:ant…	GO:0003823:antigen binding;GO:0004871:signal transducer activity;GO:0004872:receptor activity;GO:0004888:transmembrane signaling receptor activity;GO:0005488:binding;GO:0032395:MHC class II receptor activity;GO:0033218:amide binding;GO:0038023:signaling receptor activity;GO:0042277:peptide binding;GO:0042605:peptide antigen binding;GO:0060089:molecular transducer activity	GO:0000139:Golgi membrane;GO:0000323:lytic vacuole;GO:0005622:intracellular;GO:0005623:cell;GO:0005737:cytoplasm;GO:0005764:lysosome;GO:0005765:lysosomal membrane;GO:0005768:endosome;GO:0005773:vacuole;GO:0005774:vacuolar membrane;GO:0005783:endoplasmic reticulum;GO:0005789:endoplasmic reticulum membrane;GO:0005794:Golgi apparatus;GO:0005802:trans-Golgi network;GO:0005886:plasma membrane;GO:00058…
PTGS2	1.14E-112	1.958406569	0.715	0.493	4.907185819	2.94877925	4.46E-108	protein_coding	GRCh38.98	chr1	-	186671791	186680423	8633	ENSG00000073756	hsa:5743:PTGS2, COX-2, COX2, GRIPGHS, PGG/HS, PGHS-2, PHS-2, hCox-2	5743	prostaglandin-endoperoxide synthase 2 [Source:HGNC Symbol;Acc:HGNC:9605]	hsa01100:Metabolic pathways;hsa05200:Pathways in cancer;hsa04923:Regulation of lipolysis in adipocytes;hsa05206:MicroRNAs in cancer;hsa04921:Oxytocin signaling pathway;hsa04064:NF-kappa B signaling pathway;hsa05140:Leishmaniasis;hsa04668:TNF signaling pathway;hsa04723:Retrograde endocannabinoid signaling;hsa04913:Ovarian steroidogenesis;hsa05222:Small cell lung cancer;hsa04370:VEGF signaling path…	R-HSA-2142753:Arachidonic acid metabolism;R-HSA-196849:Metabolism of water-soluble vitamins and cofactors;R-HSA-1430728:Metabolism;R-HSA-2142770:Synthesis of 15-eicosatetraenoic acid derivatives;R-HSA-556833:Metabolism of lipids and lipoproteins;R-HSA-196854:Metabolism of vitamins and cofactors;R-HSA-2162123:Synthesis of Prostaglandins (PG) and Thromboxanes (TX);R-HSA-197264:Nicotinamide salvagin…	PWY66-374:C20 prostanoid biosynthesis;PWY66-393:aspirin-triggered lipoxin biosynthesis;PWY66-394:aspirin triggered resolvin E biosynthesis;PWY66-395:aspirin triggered resolvin D biosynthesis	P00031:Inflammation mediated by chemokine and cytokine signaling pathway;P00054:Toll receptor signaling pathway;P00019:Endothelin signaling pathway;P06959:CCKR signaling map	-	Cancers;Cancers of the digestive system;H00017:Esophageal cancer;H00046:Cholangiocarcinoma;Cancers of the urinary system and male genital organs;H00025:Penile cancer	Crohn's disease;Knee osteoarthritis;Inflammatory bowel disease	GO:0000003:reproduction;GO:0001101:response to acid chemical;GO:0001503:ossification;GO:0001516:prostaglandin biosynthetic process;GO:0001525:angiogenesis;GO:0001568:blood vessel development;GO:0001659:temperature homeostasis;GO:0001660:fever generation;GO:0001666:response to hypoxia;GO:0001667:ameboidal-type cell migration;GO:0001676:long-chain fatty acid metabolic process;GO:0001816:cytokine pr…	GO:0003824:catalytic activity;GO:0004601:peroxidase activity;GO:0004666:prostaglandin-endoperoxide synthase activity;GO:0005488:binding;GO:0005515:protein binding;GO:0008289:lipid binding;GO:0016209:antioxidant activity;GO:0016491:oxidoreductase activity;GO:0016684:oxidoreductase activity, acting on peroxide as acceptor;GO:0016701:oxidoreductase activity, acting on single donors with incorporatio…	GO:0005622:intracellular;GO:0005623:cell;GO:0005634:nucleus;GO:0005737:cytoplasm;GO:0005783:endoplasmic reticulum;GO:0005788:endoplasmic reticulum lumen;GO:0005789:endoplasmic reticulum membrane;GO:0005886:plasma membrane;GO:0005901:caveola;GO:0012505:endomembrane system;GO:0016020:membrane;GO:0031974:membrane-enclosed lumen;GO:0032991:macromolecular complex;GO:0042175:nuclear outer membrane-endo…
IGHA2	7.62E-111	-2.637965031	0.259	0.593	1.384366476	4.022331507	2.99E-106	IG_C_gene	GRCh38.98	chr14	-	105583731	105588395	4665	ENSG00000211890	-	-	immunoglobulin heavy constant alpha 2 (A2m marker) [Source:HGNC Symbol;Acc:HGNC:5479]	-	-	-	-	-	-	-	-	-	-
HLA-DMB	1.23E-110	-0.929921707	0.364	0.669	1.606968105	2.536889812	4.83E-106	protein_coding	GRCh38.98	chr6	-	32934629	32941028	6400	ENSG00000242574	hsa:3109:HLA-DMB, D6S221E, RING7	3109	major histocompatibility complex, class II, DM beta [Source:HGNC Symbol;Acc:HGNC:4935]	hsa04514:Cell adhesion molecules (CAMs);hsa05152:Tuberculosis;hsa05164:Influenza A;hsa05168:Herpes simplex infection;hsa05320:Autoimmune thyroid disease;hsa05166:HTLV-I infection;hsa05310:Asthma;hsa04145:Phagosome;hsa04612:Antigen processing and presentation;hsa04940:Type I diabetes mellitus;hsa05330:Allograft rejection;hsa05332:Graft-versus-host disease;hsa05416:Viral myocarditis;hsa04672:Intest…	R-HSA-168256:Immune System;R-HSA-1280218:Adaptive Immune System;R-HSA-2132295:MHC class II antigen presentation	-	P00053:T cell activation	-	-	-	GO:0001775:cell activation;GO:0002252:immune effector process;GO:0002263:cell activation involved in immune response;GO:0002285:lymphocyte activation involved in immune response;GO:0002286:T cell activation involved in immune response;GO:0002291:T cell activation via T cell receptor contact with antigen bound to MHC molecule on antigen presenting cell;GO:0002366:leukocyte activation involved in i…	GO:0003823:antigen binding;GO:0005488:binding;GO:0005515:protein binding;GO:0023023:MHC protein complex binding;GO:0023026:MHC class II protein complex binding;GO:0032403:protein complex binding;GO:0044877:macromolecular complex binding	GO:0000323:lytic vacuole;GO:0005622:intracellular;GO:0005623:cell;GO:0005737:cytoplasm;GO:0005764:lysosome;GO:0005765:lysosomal membrane;GO:0005768:endosome;GO:0005770:late endosome;GO:0005773:vacuole;GO:0005774:vacuolar membrane;GO:0005886:plasma membrane;GO:0010008:endosome membrane;GO:0012505:endomembrane system;GO:0016020:membrane;GO:0016021:integral component of membrane;GO:0031090:organelle…
FGL2	2.40E-110	-1.091688549	0.434	0.711	1.6780076	2.769696149	9.41E-106	protein_coding	GRCh38.98	chr7	-	77193369	77199848	6480	ENSG00000127951	hsa:10875:FGL2, T49, pT49	10875	fibrinogen like 2 [Source:HGNC Symbol;Acc:HGNC:3696]	-	-	-	-	-	-	-	GO:0006508:proteolysis;GO:0008152:metabolic process;GO:0019538:protein metabolic process;GO:0043170:macromolecule metabolic process;GO:0044238:primary metabolic process;GO:0071704:organic substance metabolic process	GO:0003824:catalytic activity;GO:0008233:peptidase activity;GO:0016787:hydrolase activity	GO:0005576:extracellular region;GO:0005577:fibrinogen complex;GO:0005615:extracellular space;GO:0031982:vesicle;GO:0031988:membrane-bounded vesicle;GO:0032991:macromolecular complex;GO:0043226:organelle;GO:0043227:membrane-bounded organelle;GO:0043230:extracellular organelle;GO:0043234:protein complex;GO:0044421:extracellular region part;GO:0070062:extracellular exosome;GO:1903561:extracellular v…
DDX5	3.05E-109	-0.622744129	0.789	0.947	2.664608479	3.287352608	1.19E-104	protein_coding	GRCh38.98	chr17	-	64498254	64508199	9946	ENSG00000108654	hsa:1655:DDX5, G17P1, HLR1, HUMP68, p68	1655	DEAD-box helicase 5 [Source:HGNC Symbol;Acc:HGNC:2746]	hsa05202:Transcriptional misregulation in cancer;hsa05205:Proteoglycans in cancer;hsa03040:Spliceosome	R-HSA-72163:mRNA Splicing - Major Pathway;R-HSA-72172:mRNA Splicing;R-HSA-72203:Processing of Capped Intron-Containing Pre-mRNA;R-HSA-74160:Gene Expression	-	-	-	Cancers;Cancers of the urinary system and male genital organs;H00024:Prostate cancer	-	GO:0000122:negative regulation of transcription from RNA polymerase II promoter;GO:0000375:RNA splicing, via transesterification reactions;GO:0000377:RNA splicing, via transesterification reactions with bulged adenosine as nucleophile;GO:0000380:alternative mRNA splicing, via spliceosome;GO:0000381:regulation of alternative mRNA splicing, via spliceosome;GO:0000398:mRNA splicing, via spliceosome;…	GO:0000166:nucleotide binding;GO:0000988:transcription factor activity, protein binding;GO:0000989:transcription factor activity, transcription factor binding;GO:0001882:nucleoside binding;GO:0001883:purine nucleoside binding;GO:0003676:nucleic acid binding;GO:0003712:transcription cofactor activity;GO:0003713:transcription coactivator activity;GO:0003723:RNA binding;GO:0003724:RNA helicase activ…	GO:0005576:extracellular region;GO:0005622:intracellular;GO:0005623:cell;GO:0005634:nucleus;GO:0005654:nucleoplasm;GO:0005681:spliceosomal complex;GO:0005730:nucleolus;GO:0016020:membrane;GO:0030529:intracellular ribonucleoprotein complex;GO:0031974:membrane-enclosed lumen;GO:0031981:nuclear lumen;GO:0031982:vesicle;GO:0031988:membrane-bounded vesicle;GO:0032991:macromolecular complex;GO:0043226:…
ZFP36L2	9.95E-109	-0.883925159	0.326	0.647	1.272887782	2.156812942	3.90E-104	protein_coding	GRCh38.98	chr2	-	43222402	43226606	4205	ENSG00000152518	hsa:678:ZFP36L2, BRF2, ERF-2, ERF2, RNF162C, TIS11D	678	ZFP36 ring finger protein like 2 [Source:HGNC Symbol;Acc:HGNC:1108]	-	-	-	-	-	-	Polycystic ovary syndrome;Glucose homeostasis traits	GO:0000288:nuclear-transcribed mRNA catabolic process, deadenylation-dependent decay;GO:0000956:nuclear-transcribed mRNA catabolic process;GO:0001775:cell activation;GO:0002376:immune system process;GO:0002520:immune system development;GO:0002521:leukocyte differentiation;GO:0006139:nucleobase-containing compound metabolic process;GO:0006351:transcription, DNA-templated;GO:0006355:regulation of t…	GO:0001071:nucleic acid binding transcription factor activity;GO:0003676:nucleic acid binding;GO:0003677:DNA binding;GO:0003700:transcription factor activity, sequence-specific DNA binding;GO:0003723:RNA binding;GO:0003729:mRNA binding;GO:0003730:mRNA 3'-UTR binding;GO:0005488:binding;GO:0017091:AU-rich element binding;GO:0035925:mRNA 3'-UTR AU-rich region binding;GO:0043167:ion binding;GO:004316…	GO:0005622:intracellular;GO:0005623:cell;GO:0005634:nucleus;GO:0005737:cytoplasm;GO:0043226:organelle;GO:0043227:membrane-bounded organelle;GO:0043229:intracellular organelle;GO:0043231:intracellular membrane-bounded organelle;GO:0044424:intracellular part;GO:0044464:cell part
IER2	1.33E-107	-0.965747463	0.668	0.865	2.640294806	3.606042269	5.20E-103	protein_coding	GRCh38.98	chr19	+	13150411	13154911	4501	ENSG00000160888	hsa:9592:IER2, ETR101	9592	immediate early response 2 [Source:HGNC Symbol;Acc:HGNC:28871]	-	-	-	-	-	-	-	GO:0006928:movement of cell or subcellular component;GO:0007275:multicellular organism development;GO:0007399:nervous system development;GO:0009719:response to endogenous stimulus;GO:0009987:cellular process;GO:0010033:response to organic substance;GO:0022008:neurogenesis;GO:0030154:cell differentiation;GO:0030182:neuron differentiation;GO:0032501:multicellular organismal process;GO:0032502:devel…	GO:0003676:nucleic acid binding;GO:0003677:DNA binding;GO:0005488:binding;GO:0097159:organic cyclic compound binding;GO:1901363:heterocyclic compound binding	GO:0005622:intracellular;GO:0005623:cell;GO:0005634:nucleus;GO:0005654:nucleoplasm;GO:0005737:cytoplasm;GO:0031974:membrane-enclosed lumen;GO:0031981:nuclear lumen;GO:0043226:organelle;GO:0043227:membrane-bounded organelle;GO:0043229:intracellular organelle;GO:0043231:intracellular membrane-bounded organelle;GO:0043233:organelle lumen;GO:0044422:organelle part;GO:0044424:intracellular part;GO:004…
GPR183	4.38E-107	-1.447611714	0.455	0.709	2.298340961	3.745952676	1.72E-102	protein_coding	GRCh38.98	chr13	-	99294539	99307399	12861	ENSG00000169508	hsa:1880:GPR183, EBI2	1880	G protein-coupled receptor 183 [Source:HGNC Symbol;Acc:HGNC:3128]	-	-	-	-	-	-	Inflammatory bowel disease	GO:0000165:MAPK cascade;GO:0001775:cell activation;GO:0001932:regulation of protein phosphorylation;GO:0001934:positive regulation of protein phosphorylation;GO:0002250:adaptive immune response;GO:0002252:immune effector process;GO:0002263:cell activation involved in immune response;GO:0002285:lymphocyte activation involved in immune response;GO:0002312:B cell activation involved in immune respon…	GO:0004871:signal transducer activity;GO:0004872:receptor activity;GO:0004888:transmembrane signaling receptor activity;GO:0004930:G-protein coupled receptor activity;GO:0005488:binding;GO:0005496:steroid binding;GO:0008142:oxysterol binding;GO:0008289:lipid binding;GO:0032934:sterol binding;GO:0038023:signaling receptor activity;GO:0060089:molecular transducer activity;GO:0097159:organic cyclic …	GO:0005623:cell;GO:0005886:plasma membrane;GO:0005887:integral component of plasma membrane;GO:0016020:membrane;GO:0016021:integral component of membrane;GO:0031224:intrinsic component of membrane;GO:0031226:intrinsic component of plasma membrane;GO:0044425:membrane part;GO:0044459:plasma membrane part;GO:0044464:cell part;GO:0071944:cell periphery
HILPDA	1.43E-106	1.723004209	0.393	0.135	2.336166137	0.613161928	5.60E-102	protein_coding	GRCh38.98	chr7	+	128455849	128458418	2570	ENSG00000135245	hsa:29923:HILPDA, C7orf68, HIG-2, HIG2	29923	hypoxia inducible lipid droplet associated [Source:HGNC Symbol;Acc:HGNC:28859]	-	R-HSA-1430728:Metabolism;R-HSA-556833:Metabolism of lipids and lipoproteins;R-HSA-73923:Lipid digestion, mobilization, and transport	-	-	-	-	-	GO:0001816:cytokine production;GO:0001817:regulation of cytokine production;GO:0001819:positive regulation of cytokine production;GO:0002230:positive regulation of defense response to virus by host;GO:0002252:immune effector process;GO:0002376:immune system process;GO:0002682:regulation of immune system process;GO:0002697:regulation of immune effector process;GO:0002831:regulation of response to …	GO:0005102:receptor binding;GO:0005488:binding;GO:0005515:protein binding	GO:0005576:extracellular region;GO:0005615:extracellular space;GO:0005622:intracellular;GO:0005623:cell;GO:0005737:cytoplasm;GO:0005811:lipid particle;GO:0009986:cell surface;GO:0012505:endomembrane system;GO:0016020:membrane;GO:0016021:integral component of membrane;GO:0016023:cytoplasmic, membrane-bounded vesicle;GO:0030141:secretory granule;GO:0031224:intrinsic component of membrane;GO:0031410…
CTSL	3.97E-106	0.766553071	0.886	0.656	4.406615738	3.640062667	1.55E-101	protein_coding	GRCh38.98	chr9	+	87726109	87731469	5361	ENSG00000135047	hsa:1514:CTSL, CATL, CTSL1, MEP	1514	cathepsin L [Source:HGNC Symbol;Acc:HGNC:2537]	hsa05205:Proteoglycans in cancer;hsa04145:Phagosome;hsa04612:Antigen processing and presentation;hsa05323:Rheumatoid arthritis;hsa04210:Apoptosis;hsa04142:Lysosome	R-HSA-1474244:Extracellular matrix organization;R-HSA-168256:Immune System;R-HSA-1280218:Adaptive Immune System;R-HSA-168898:Toll-Like Receptors Cascades;R-HSA-2132295:MHC class II antigen presentation;R-HSA-983169:Class I MHC mediated antigen processing & presentation;R-HSA-2022090:Assembly of collagen fibrils and other multimeric structures;R-HSA-1474290:Collagen formation;R-HSA-1442490:Collage…	-	-	-	-	-	GO:0002218:activation of innate immune response;GO:0002221:pattern recognition receptor signaling pathway;GO:0002224:toll-like receptor signaling pathway;GO:0002250:adaptive immune response;GO:0002253:activation of immune response;GO:0002376:immune system process;GO:0002478:antigen processing and presentation of exogenous peptide antigen;GO:0002495:antigen processing and presentation of peptide a…	GO:0001948:glycoprotein binding;GO:0001968:fibronectin binding;GO:0003824:catalytic activity;GO:0004175:endopeptidase activity;GO:0004197:cysteine-type endopeptidase activity;GO:0004252:serine-type endopeptidase activity;GO:0005488:binding;GO:0005515:protein binding;GO:0005518:collagen binding;GO:0008233:peptidase activity;GO:0008234:cysteine-type peptidase activity;GO:0008236:serine-type peptida…	GO:0000323:lytic vacuole;GO:0005576:extracellular region;GO:0005615:extracellular space;GO:0005622:intracellular;GO:0005623:cell;GO:0005634:nucleus;GO:0005737:cytoplasm;GO:0005764:lysosome;GO:0005768:endosome;GO:0005773:vacuole;GO:0005775:vacuolar lumen;GO:0012505:endomembrane system;GO:0031904:endosome lumen;GO:0031974:membrane-enclosed lumen;GO:0031982:vesicle;GO:0031988:membrane-bounded vesicl…
C15orf48	5.00E-105	0.997242927	0.779	0.541	4.018597864	3.021354937	1.96E-100	protein_coding	GRCh38.98	chr15	+	45430529	45448761	18233	ENSG00000166920	hsa:84419:C15orf48, FOAP-11, NMES1	84419	chromosome 15 open reading frame 48 [Source:HGNC Symbol;Acc:HGNC:29898]	-	-	-	-	-	-	-	-	-	GO:0005622:intracellular;GO:0005623:cell;GO:0005634:nucleus;GO:0005737:cytoplasm;GO:0005739:mitochondrion;GO:0043226:organelle;GO:0043227:membrane-bounded organelle;GO:0043229:intracellular organelle;GO:0043231:intracellular membrane-bounded organelle;GO:0044424:intracellular part;GO:0044444:cytoplasmic part;GO:0044464:cell part
HLA-DQA1	8.37E-105	-1.22317582	0.478	0.711	2.341764893	3.564940712	3.28E-100	protein_coding	GRCh38.98	chr6	+	32628179	32647062	18884	ENSG00000196735	hsa:3117:HLA-DQA1, CD, CELIAC1, DQ-A1, GSE, HLA-DQA	3117	major histocompatibility complex, class II, DQ alpha 1 [Source:HGNC Symbol;Acc:HGNC:4942]	hsa04514:Cell adhesion molecules (CAMs);hsa05152:Tuberculosis;hsa05164:Influenza A;hsa05168:Herpes simplex infection;hsa05320:Autoimmune thyroid disease;hsa05166:HTLV-I infection;hsa05310:Asthma;hsa04145:Phagosome;hsa04612:Antigen processing and presentation;hsa04940:Type I diabetes mellitus;hsa05169:Epstein-Barr virus infection;hsa05330:Allograft rejection;hsa05332:Graft-versus-host disease;hsa0…	R-HSA-202424:Downstream TCR signaling;R-HSA-388841:Costimulation by the CD28 family;R-HSA-168256:Immune System;R-HSA-1280218:Adaptive Immune System;R-HSA-913531:Interferon Signaling;R-HSA-2132295:MHC class II antigen presentation;R-HSA-1280215:Cytokine Signaling in Immune system;R-HSA-389948:PD-1 signaling;R-HSA-877300:Interferon gamma signaling;R-HSA-202430:Translocation of ZAP-70 to Immunologic…	-	P00053:T cell activation	212750:Celiac disease, susceptibility to	Immune system diseases;Allergies and autoimmune diseases;H00080:Systemic lupus erythematosus;H00081:Hashimoto's thyroiditis;H00082:Graves' disease;H01362:Dermatitis herpetiformis;H01492:Systemic sclerosis;Cardiovascular diseases;Cardiac diseases;H00294:Dilated cardiomyopathy (DCM);Endocrine and metabolic diseases;Diabetes;H00408:Type I diabetes mellitus;Skin diseases;Skin and soft tissue diseases	Schizophrenia;Celiac disease;Prostate cancer;Systemic lupus erythematosus;Rheumatoid arthritis;Crohn's disease;Asthma;Chronic lymphocytic leukemia;Inflammatory bowel disease;Ulcerative colitis;Hepatocellular carcinoma;Chronic hepatitis C infection;Vitiligo;Nephropathy;Idiopathic membranous nephropathy;Response to interferon beta therapy;Systemic sclerosis;Hypothyroidism;IgA nephropathy;Immune res…	GO:0001775:cell activation;GO:0002253:activation of immune response;GO:0002376:immune system process;GO:0002429:immune response-activating cell surface receptor signaling pathway;GO:0002478:antigen processing and presentation of exogenous peptide antigen;GO:0002495:antigen processing and presentation of peptide antigen via MHC class II;GO:0002504:antigen processing and presentation of peptide or …	GO:0003823:antigen binding;GO:0004871:signal transducer activity;GO:0004872:receptor activity;GO:0004888:transmembrane signaling receptor activity;GO:0005488:binding;GO:0032395:MHC class II receptor activity;GO:0033218:amide binding;GO:0038023:signaling receptor activity;GO:0042277:peptide binding;GO:0042605:peptide antigen binding;GO:0060089:molecular transducer activity	GO:0000139:Golgi membrane;GO:0000323:lytic vacuole;GO:0005622:intracellular;GO:0005623:cell;GO:0005737:cytoplasm;GO:0005764:lysosome;GO:0005765:lysosomal membrane;GO:0005768:endosome;GO:0005773:vacuole;GO:0005774:vacuolar membrane;GO:0005783:endoplasmic reticulum;GO:0005789:endoplasmic reticulum membrane;GO:0005794:Golgi apparatus;GO:0005802:trans-Golgi network;GO:0005886:plasma membrane;GO:00058…
HLA-DQB1	2.16E-104	-1.165421022	0.579	0.769	2.382673009	3.548094031	8.46E-100	protein_coding	GRCh38.98	chr6	-	32659467	32668383	8917	ENSG00000179344	hsa:3119:HLA-DQB1, CELIAC1, HLA-DQB, IDDM1	3119	major histocompatibility complex, class II, DQ beta 1 [Source:HGNC Symbol;Acc:HGNC:4944]	hsa04514:Cell adhesion molecules (CAMs);hsa05152:Tuberculosis;hsa05164:Influenza A;hsa05168:Herpes simplex infection;hsa05320:Autoimmune thyroid disease;hsa05166:HTLV-I infection;hsa05310:Asthma;hsa04145:Phagosome;hsa04612:Antigen processing and presentation;hsa04940:Type I diabetes mellitus;hsa05169:Epstein-Barr virus infection;hsa05330:Allograft rejection;hsa05332:Graft-versus-host disease;hsa0…	R-HSA-202424:Downstream TCR signaling;R-HSA-388841:Costimulation by the CD28 family;R-HSA-168256:Immune System;R-HSA-1280218:Adaptive Immune System;R-HSA-913531:Interferon Signaling;R-HSA-2132295:MHC class II antigen presentation;R-HSA-1280215:Cytokine Signaling in Immune system;R-HSA-389948:PD-1 signaling;R-HSA-877300:Interferon gamma signaling;R-HSA-202430:Translocation of ZAP-70 to Immunologic…	-	-	212750:Celiac disease, susceptibility to;123400:Creutzfeldt-Jakob disease;126200:Multiple sclerosis, susceptibility to, 1	Immune system diseases;Allergies and autoimmune diseases;H00079:Asthma;H00080:Systemic lupus erythematosus;H00081:Hashimoto's thyroiditis;H00082:Graves' disease;H01362:Dermatitis herpetiformis;H01492:Systemic sclerosis;Nervous system diseases;Other nervous and sensory system diseases;H01490:Multiple sclerosis;Cardiovascular diseases;Cardiac diseases;H00294:Dilated cardiomyopathy (DCM);H00295:Vira…	Celiac disease;Prostate cancer;Systemic lupus erythematosus;Rheumatoid arthritis;Pulmonary function;Crohn's disease;Multiple sclerosis;Asthma;Parkinson's disease;Knee osteoarthritis;IgE levels;Ulcerative colitis;Hepatitis B;Primary biliary cirrhosis;Follicular lymphoma;Chronic hepatitis C infection;Nephropathy;Systemic sclerosis;HPV seropositivity;Hypothyroidism;Nodular sclerosis Hodgkin lymphoma…	GO:0001775:cell activation;GO:0002250:adaptive immune response;GO:0002252:immune effector process;GO:0002253:activation of immune response;GO:0002376:immune system process;GO:0002377:immunoglobulin production;GO:0002381:immunoglobulin production involved in immunoglobulin mediated immune response;GO:0002429:immune response-activating cell surface receptor signaling pathway;GO:0002440:production o…	GO:0003823:antigen binding;GO:0004871:signal transducer activity;GO:0004872:receptor activity;GO:0004888:transmembrane signaling receptor activity;GO:0005488:binding;GO:0032395:MHC class II receptor activity;GO:0033218:amide binding;GO:0038023:signaling receptor activity;GO:0042277:peptide binding;GO:0042605:peptide antigen binding;GO:0060089:molecular transducer activity	GO:0000139:Golgi membrane;GO:0000323:lytic vacuole;GO:0005622:intracellular;GO:0005623:cell;GO:0005737:cytoplasm;GO:0005764:lysosome;GO:0005765:lysosomal membrane;GO:0005768:endosome;GO:0005773:vacuole;GO:0005774:vacuolar membrane;GO:0005783:endoplasmic reticulum;GO:0005789:endoplasmic reticulum membrane;GO:0005794:Golgi apparatus;GO:0005802:trans-Golgi network;GO:0005886:plasma membrane;GO:00100…
GSTP1	3.69E-104	-0.808178067	0.602	0.827	2.014760014	2.822938081	1.45E-99	protein_coding	GRCh38.98	chr11	+	67583595	67586656	3062	ENSG00000084207	hsa:2950:GSTP1, DFN7, FAEES3, GST3, GSTP, HEL-S-22, PI	2950	glutathione S-transferase pi 1 [Source:HGNC Symbol;Acc:HGNC:4638]	hsa05200:Pathways in cancer;hsa01524:Platinum drug resistance;hsa05215:Prostate cancer;hsa00480:Glutathione metabolism;hsa00980:Metabolism of xenobiotics by cytochrome P450;hsa00982:Drug metabolism - cytochrome P450;hsa05204:Chemical carcinogenesis	R-HSA-156590:Glutathione conjugation;R-HSA-211859:Biological oxidations;R-HSA-1430728:Metabolism;R-HSA-2262752:Cellular responses to stress;R-HSA-3299685:Detoxification of Reactive Oxygen Species;R-HSA-156580:Phase II conjugation	PWY-4061:glutathione-mediated detoxification;PWY-7112:4-hydroxy-2-nonenal detoxification	-	-	Cancers;Cancers of the urinary system and male genital organs;H00024:Prostate cancer	-	GO:0000165:MAPK cascade;GO:0000302:response to reactive oxygen species;GO:0001101:response to acid chemical;GO:0001816:cytokine production;GO:0001817:regulation of cytokine production;GO:0001818:negative regulation of cytokine production;GO:0001932:regulation of protein phosphorylation;GO:0001933:negative regulation of protein phosphorylation;GO:0001959:regulation of cytokine-mediated signaling p…	GO:0003824:catalytic activity;GO:0004364:glutathione transferase activity;GO:0005488:binding;GO:0005515:protein binding;GO:0008144:drug binding;GO:0008432:JUN kinase binding;GO:0016740:transferase activity;GO:0016765:transferase activity, transferring alkyl or aryl (other than methyl) groups;GO:0019207:kinase regulator activity;GO:0019899:enzyme binding;GO:0019900:kinase binding;GO:0019901:protei…	GO:0005576:extracellular region;GO:0005615:extracellular space;GO:0005622:intracellular;GO:0005623:cell;GO:0005634:nucleus;GO:0005737:cytoplasm;GO:0005739:mitochondrion;GO:0005829:cytosol;GO:0005886:plasma membrane;GO:0016020:membrane;GO:0031982:vesicle;GO:0031988:membrane-bounded vesicle;GO:0032991:macromolecular complex;GO:0043226:organelle;GO:0043227:membrane-bounded organelle;GO:0043229:intra…
LDHA	6.10E-104	1.062554105	0.863	0.737	3.372917004	2.310362899	2.39E-99	protein_coding	GRCh38.98	chr11	+	18394560	18408425	13866	ENSG00000134333	hsa:3939:LDHA, GSD11, HEL-S-133P, LDHM, PIG19	3939	lactate dehydrogenase A [Source:HGNC Symbol;Acc:HGNC:6535]	hsa01100:Metabolic pathways;hsa00010:Glycolysis / Gluconeogenesis;hsa00620:Pyruvate metabolism;hsa04066:HIF-1 signaling pathway;hsa04922:Glucagon signaling pathway;hsa05230:Central carbon metabolism in cancer;hsa00270:Cysteine and methionine metabolism;hsa00640:Propanoate metabolism	R-HSA-70268:Pyruvate metabolism;R-HSA-1430728:Metabolism;R-HSA-1428517:The citric acid (TCA) cycle and respiratory electron transport;R-HSA-71406:Pyruvate metabolism and Citric Acid (TCA) cycle	PWY-5481:lactate fermentation (reoxidation of cytosolic NADH)	-	612933:Glycogen storage disease XI	Congenital disorders of metabolism;Congenital disorders of carbohydrate metabolism;H00069:Glycogen storage disease (GSD)	Amyloid A serum levels	GO:0000302:response to reactive oxygen species;GO:0001666:response to hypoxia;GO:0005975:carbohydrate metabolic process;GO:0006082:organic acid metabolic process;GO:0006089:lactate metabolic process;GO:0006090:pyruvate metabolic process;GO:0006091:generation of precursor metabolites and energy;GO:0006096:glycolytic process;GO:0006139:nucleobase-containing compound metabolic process;GO:0006163:pur…	GO:0000166:nucleotide binding;GO:0003824:catalytic activity;GO:0004457:lactate dehydrogenase activity;GO:0004459:L-lactate dehydrogenase activity;GO:0005488:binding;GO:0005515:protein binding;GO:0016491:oxidoreductase activity;GO:0016614:oxidoreductase activity, acting on CH-OH group of donors;GO:0016616:oxidoreductase activity, acting on the CH-OH group of donors, NAD or NADP as acceptor;GO:0019…	GO:0005576:extracellular region;GO:0005622:intracellular;GO:0005623:cell;GO:0005634:nucleus;GO:0005737:cytoplasm;GO:0005829:cytosol;GO:0016020:membrane;GO:0031982:vesicle;GO:0031988:membrane-bounded vesicle;GO:0043226:organelle;GO:0043227:membrane-bounded organelle;GO:0043229:intracellular organelle;GO:0043230:extracellular organelle;GO:0043231:intracellular membrane-bounded organelle;GO:0044421:…
HLA-DMA	1.43E-103	-0.904653244	0.485	0.745	1.920967716	2.825620959	5.61E-99	protein_coding	GRCh38.98	chr6	-	32948613	32969094	20482	ENSG00000204257	hsa:3108:HLA-DMA, D6S222E, DMA, HLADM, RING6	3108	major histocompatibility complex, class II, DM alpha [Source:HGNC Symbol;Acc:HGNC:4934]	hsa04514:Cell adhesion molecules (CAMs);hsa05152:Tuberculosis;hsa05164:Influenza A;hsa05168:Herpes simplex infection;hsa05320:Autoimmune thyroid disease;hsa05166:HTLV-I infection;hsa05310:Asthma;hsa04145:Phagosome;hsa04612:Antigen processing and presentation;hsa04940:Type I diabetes mellitus;hsa05330:Allograft rejection;hsa05332:Graft-versus-host disease;hsa05416:Viral myocarditis;hsa04672:Intest…	-	-	-	-	Immune system diseases;Allergies and autoimmune diseases;H00083:Allograft rejection	-	-	-	-
GK	1.51E-103	0.812518222	0.68	0.385	2.244982478	1.432464256	5.90E-99	protein_coding	GRCh38.98	chrX	+	30653359	30731456	78098	ENSG00000198814	hsa:2710:GK, GK1, GKD	2710	glycerol kinase [Source:HGNC Symbol;Acc:HGNC:4289]	hsa01100:Metabolic pathways;hsa00561:Glycerolipid metabolism;hsa03320:PPAR signaling pathway	R-HSA-535734:Fatty acid, triacylglycerol, and ketone body metabolism;R-HSA-75109:Triglyceride Biosynthesis;R-HSA-1430728:Metabolism;R-HSA-556833:Metabolism of lipids and lipoproteins	PWY-5667:CDP-diacylglycerol biosynthesis;PWY-4261:glycerol degradation	-	307030:Glycerol kinase deficiency	Congenital disorders of metabolism;Congenital disorders of lipid/glycolipid metabolism;H00552:Glycerol kinase deficiency (GKD)	-	GO:0005975:carbohydrate metabolic process;GO:0006066:alcohol metabolic process;GO:0006071:glycerol metabolic process;GO:0006072:glycerol-3-phosphate metabolic process;GO:0006082:organic acid metabolic process;GO:0006629:lipid metabolic process;GO:0006631:fatty acid metabolic process;GO:0006638:neutral lipid metabolic process;GO:0006639:acylglycerol metabolic process;GO:0006641:triglyceride metabo…	GO:0000166:nucleotide binding;GO:0001882:nucleoside binding;GO:0001883:purine nucleoside binding;GO:0003824:catalytic activity;GO:0004370:glycerol kinase activity;GO:0005488:binding;GO:0005515:protein binding;GO:0005524:ATP binding;GO:0016301:kinase activity;GO:0016740:transferase activity;GO:0016772:transferase activity, transferring phosphorus-containing groups;GO:0016773:phosphotransferase act…	GO:0005576:extracellular region;GO:0005622:intracellular;GO:0005623:cell;GO:0005634:nucleus;GO:0005737:cytoplasm;GO:0005739:mitochondrion;GO:0005740:mitochondrial envelope;GO:0005741:mitochondrial outer membrane;GO:0005829:cytosol;GO:0016020:membrane;GO:0019867:outer membrane;GO:0031090:organelle membrane;GO:0031966:mitochondrial membrane;GO:0031967:organelle envelope;GO:0031968:organelle outer m…
NAMPT	4.86E-103	0.750868847	0.915	0.774	4.320983146	3.570114298	1.90E-98	protein_coding	GRCh38.98	chr7	-	106248298	106286326	38029	ENSG00000105835	hsa:10135:NAMPT, 1110035O14Rik, PBEF, PBEF1, VF, VISFATIN	10135	nicotinamide phosphoribosyltransferase [Source:HGNC Symbol;Acc:HGNC:30092]	hsa01100:Metabolic pathways;hsa00760:Nicotinate and nicotinamide metabolism	R-HSA-196849:Metabolism of water-soluble vitamins and cofactors;R-HSA-1430728:Metabolism;R-HSA-196854:Metabolism of vitamins and cofactors;R-HSA-1368108:BMAL1:CLOCK,NPAS2 activates circadian gene expression;R-HSA-197264:Nicotinamide salvaging;R-HSA-400253:Circadian Clock;R-HSA-196807:Nicotinate metabolism	NAD-BIOSYNTHESIS-III:NAD salvage	-	-	-	-	GO:0000003:reproduction;GO:0006139:nucleobase-containing compound metabolic process;GO:0006351:transcription, DNA-templated;GO:0006355:regulation of transcription, DNA-templated;GO:0006357:regulation of transcription from RNA polymerase II promoter;GO:0006366:transcription from RNA polymerase II promoter;GO:0006725:cellular aromatic compound metabolic process;GO:0006732:coenzyme metabolic process…	GO:0003824:catalytic activity;GO:0004514:nicotinate-nucleotide diphosphorylase (carboxylating) activity;GO:0005102:receptor binding;GO:0005125:cytokine activity;GO:0005488:binding;GO:0005515:protein binding;GO:0008144:drug binding;GO:0016740:transferase activity;GO:0016757:transferase activity, transferring glycosyl groups;GO:0016763:transferase activity, transferring pentosyl groups;GO:0042802:i…	GO:0005576:extracellular region;GO:0005615:extracellular space;GO:0005622:intracellular;GO:0005623:cell;GO:0005634:nucleus;GO:0005654:nucleoplasm;GO:0005737:cytoplasm;GO:0005829:cytosol;GO:0030054:cell junction;GO:0031974:membrane-enclosed lumen;GO:0031981:nuclear lumen;GO:0031982:vesicle;GO:0031988:membrane-bounded vesicle;GO:0043226:organelle;GO:0043227:membrane-bounded organelle;GO:0043229:int…
CLEC10A	1.80E-102	-0.989731068	0.056	0.303	0.187875827	1.177606895	7.05E-98	protein_coding	GRCh38.98	chr17	-	7074537	7080307	5771	ENSG00000132514	hsa:10462:CLEC10A, CD301, CLECSF13, CLECSF14, HML, HML2, MGL	10462	C-type lectin domain containing 10A [Source:HGNC Symbol;Acc:HGNC:16916]	-	-	-	-	-	-	-	GO:0002250:adaptive immune response;GO:0002376:immune system process;GO:0006810:transport;GO:0006897:endocytosis;GO:0006950:response to stress;GO:0006952:defense response;GO:0006955:immune response;GO:0016192:vesicle-mediated transport;GO:0045087:innate immune response;GO:0050896:response to stimulus;GO:0051179:localization;GO:0051234:establishment of localization	GO:0005488:binding;GO:0030246:carbohydrate binding	GO:0005623:cell;GO:0005886:plasma membrane;GO:0016020:membrane;GO:0016021:integral component of membrane;GO:0031224:intrinsic component of membrane;GO:0044425:membrane part;GO:0044464:cell part;GO:0071944:cell periphery
SERPINB9	3.48E-102	0.983860563	0.74	0.512	2.766483928	1.782623365	1.36E-97	protein_coding	GRCh38.98	chr6	-	2887270	2903309	16040	ENSG00000170542	hsa:5272:SERPINB9, CAP-3, CAP3, PI-9, PI9	5272	serpin family B member 9 [Source:HGNC Symbol;Acc:HGNC:8955]	hsa05146:Amoebiasis	-	-	-	-	-	-	GO:0001906:cell killing;GO:0001909:leukocyte mediated cytotoxicity;GO:0001910:regulation of leukocyte mediated cytotoxicity;GO:0001911:negative regulation of leukocyte mediated cytotoxicity;GO:0002228:natural killer cell mediated immunity;GO:0002252:immune effector process;GO:0002376:immune system process;GO:0002443:leukocyte mediated immunity;GO:0002444:myeloid leukocyte mediated immunity;GO:000…	GO:0002020:protease binding;GO:0004857:enzyme inhibitor activity;GO:0004866:endopeptidase inhibitor activity;GO:0004867:serine-type endopeptidase inhibitor activity;GO:0004869:cysteine-type endopeptidase inhibitor activity;GO:0005488:binding;GO:0005515:protein binding;GO:0019899:enzyme binding;GO:0030234:enzyme regulator activity;GO:0030414:peptidase inhibitor activity;GO:0043027:cysteine-type en…	GO:0005576:extracellular region;GO:0005615:extracellular space;GO:0005622:intracellular;GO:0005623:cell;GO:0005634:nucleus;GO:0005737:cytoplasm;GO:0005829:cytosol;GO:0016020:membrane;GO:0031982:vesicle;GO:0031988:membrane-bounded vesicle;GO:0043226:organelle;GO:0043227:membrane-bounded organelle;GO:0043229:intracellular organelle;GO:0043230:extracellular organelle;GO:0043231:intracellular membran…
FKBP5	4.69E-101	-0.68386648	0.411	0.741	1.633493534	2.317360014	1.84E-96	protein_coding	GRCh38.98	chr6	-	35573585	35728583	154999	ENSG00000096060	hsa:2289:FKBP5, AIG6, FKBP51, FKBP54, P54, PPIase, Ptg-10	2289	FKBP prolyl isomerase 5 [Source:HGNC Symbol;Acc:HGNC:3721]	hsa04915:Estrogen signaling pathway	-	-	-	608516:Major depressive disorder 1	-	-	GO:0000413:protein peptidyl-prolyl isomerization;GO:0006457:protein folding;GO:0006464:cellular protein modification process;GO:0008152:metabolic process;GO:0009987:cellular process;GO:0018193:peptidyl-amino acid modification;GO:0018208:peptidyl-proline modification;GO:0019538:protein metabolic process;GO:0036211:protein modification process;GO:0043170:macromolecule metabolic process;GO:0043412:m…	GO:0003755:peptidyl-prolyl cis-trans isomerase activity;GO:0003824:catalytic activity;GO:0005488:binding;GO:0005515:protein binding;GO:0005527:macrolide binding;GO:0005528:FK506 binding;GO:0008144:drug binding;GO:0016853:isomerase activity;GO:0016859:cis-trans isomerase activity;GO:0031072:heat shock protein binding;GO:0097159:organic cyclic compound binding;GO:1901363:heterocyclic compound bindi…	GO:0005576:extracellular region;GO:0005622:intracellular;GO:0005623:cell;GO:0005634:nucleus;GO:0005654:nucleoplasm;GO:0005737:cytoplasm;GO:0005783:endoplasmic reticulum;GO:0005789:endoplasmic reticulum membrane;GO:0012505:endomembrane system;GO:0016020:membrane;GO:0031974:membrane-enclosed lumen;GO:0031981:nuclear lumen;GO:0031982:vesicle;GO:0031988:membrane-bounded vesicle;GO:0042175:nuclear out…
TXNIP	3.30E-100	-0.820314561	0.507	0.798	2.076155198	2.896469759	1.29E-95	protein_coding	GRCh38.98	chr1	-	145992435	145996579	4145	ENSG00000265972	hsa:10628:TXNIP, EST01027, HHCPA78, THIF, VDUP1	10628	thioredoxin interacting protein [Source:HGNC Symbol;Acc:HGNC:16952]	-	R-HSA-168643:Nucleotide-binding domain, leucine rich repeat containing receptor (NLR) signaling pathways;R-HSA-168256:Immune System;R-HSA-844456:The NLRP3 inflammasome;R-HSA-622312:Inflammasomes;R-HSA-168249:Innate Immune System	-	-	-	-	-	GO:0000122:negative regulation of transcription from RNA polymerase II promoter;GO:0000302:response to reactive oxygen species;GO:0002347:response to tumor cell;GO:0006139:nucleobase-containing compound metabolic process;GO:0006351:transcription, DNA-templated;GO:0006355:regulation of transcription, DNA-templated;GO:0006357:regulation of transcription from RNA polymerase II promoter;GO:0006366:tr…	GO:0004857:enzyme inhibitor activity;GO:0005488:binding;GO:0005515:protein binding;GO:0019899:enzyme binding;GO:0030234:enzyme regulator activity;GO:0031625:ubiquitin protein ligase binding;GO:0044389:ubiquitin-like protein ligase binding;GO:0098772:molecular function regulator	GO:0005622:intracellular;GO:0005623:cell;GO:0005634:nucleus;GO:0005737:cytoplasm;GO:0005739:mitochondrion;GO:0005740:mitochondrial envelope;GO:0005758:mitochondrial intermembrane space;GO:0005829:cytosol;GO:0031967:organelle envelope;GO:0031970:organelle envelope lumen;GO:0031974:membrane-enclosed lumen;GO:0031975:envelope;GO:0043226:organelle;GO:0043227:membrane-bounded organelle;GO:0043229:intr…
VAMP8	1.12E-98	-0.806840871	0.371	0.664	1.250589118	2.057429989	4.38E-94	protein_coding	GRCh38.98	chr2	+	85561562	85582031	20470	ENSG00000118640	hsa:8673:VAMP8, EDB, VAMP-8	8673	vesicle associated membrane protein 8 [Source:HGNC Symbol;Acc:HGNC:12647]	hsa04611:Platelet activation;hsa04130:SNARE interactions in vesicular transport	R-HSA-8856828:Clathrin-mediated endocytosis;R-HSA-168256:Immune System;R-HSA-432722:Golgi Associated Vesicle Biogenesis;R-HSA-1280218:Adaptive Immune System;R-HSA-5653656:Vesicle-mediated transport;R-HSA-8856825:Cargo recognition for clathrin-mediated endocytosis;R-HSA-1236974:ER-Phagosome pathway;R-HSA-432720:Lysosome Vesicle Biogenesis;R-HSA-983169:Class I MHC mediated antigen processing & pres…	-	P00043:Muscarinic acetylcholine receptor 2 and 4 signaling pathway;P05916:Opioid prodynorphin pathway;P00044:Nicotinic acetylcholine receptor signaling pathway;P04374:5HT2 type receptor mediated signaling pathway;P05917:Opioid proopiomelanocortin pathway;P04377:Beta1 adrenergic receptor signaling pathway;P04375:5HT3 type receptor mediated signaling pathway;P05915:Opioid proenkephalin pathway;P043…	-	-	Prostate cancer	GO:0001775:cell activation;GO:0001821:histamine secretion;GO:0002252:immune effector process;GO:0002263:cell activation involved in immune response;GO:0002274:myeloid leukocyte activation;GO:0002275:myeloid cell activation involved in immune response;GO:0002279:mast cell activation involved in immune response;GO:0002349:histamine production involved in inflammatory response;GO:0002366:leukocyte a…	GO:0000149:SNARE binding;GO:0005484:SNAP receptor activity;GO:0005488:binding;GO:0005515:protein binding;GO:0008200:ion channel inhibitor activity;GO:0016247:channel regulator activity;GO:0016248:channel inhibitor activity;GO:0017081:chloride channel regulator activity;GO:0019869:chloride channel inhibitor activity;GO:0098772:molecular function regulator	GO:0000323:lytic vacuole;GO:0005576:extracellular region;GO:0005622:intracellular;GO:0005623:cell;GO:0005737:cytoplasm;GO:0005764:lysosome;GO:0005765:lysosomal membrane;GO:0005766:primary lysosome;GO:0005768:endosome;GO:0005769:early endosome;GO:0005770:late endosome;GO:0005773:vacuole;GO:0005774:vacuolar membrane;GO:0005829:cytosol;GO:0005886:plasma membrane;GO:0010008:endosome membrane;GO:00125…
IGHM	1.68E-98	-2.504133733	0.231	0.544	1.409286188	3.913419921	6.57E-94	IG_C_gene	GRCh38.98	chr14	-	105851705	105856218	4514	ENSG00000211899	-	-	immunoglobulin heavy constant mu [Source:HGNC Symbol;Acc:HGNC:5541]	-	-	-	-	-	-	-	-	-	-
CD74	1.15E-97	-0.998320354	0.989	0.986	5.994538648	6.992859003	4.49E-93	protein_coding	GRCh38.98	chr5	-	150400041	150412929	12889	ENSG00000019582	hsa:972:CD74, DHLAG, HLADG, II, Ia-GAMMA	972	CD74 molecule [Source:HGNC Symbol;Acc:HGNC:1697]	hsa05152:Tuberculosis;hsa05168:Herpes simplex infection;hsa04612:Antigen processing and presentation	R-HSA-168256:Immune System;R-HSA-1280218:Adaptive Immune System;R-HSA-2132295:MHC class II antigen presentation;R-HSA-109582:Hemostasis;R-HSA-202733:Cell surface interactions at the vascular wall	-	P00053:T cell activation	-	-	-	GO:0000165:MAPK cascade;GO:0000187:activation of MAPK activity;GO:0001516:prostaglandin biosynthetic process;GO:0001775:cell activation;GO:0001776:leukocyte homeostasis;GO:0001782:B cell homeostasis;GO:0001783:B cell apoptotic process;GO:0001816:cytokine production;GO:0001817:regulation of cytokine production;GO:0001819:positive regulation of cytokine production;GO:0001932:regulation of protein p…	GO:0001540:beta-amyloid binding;GO:0003823:antigen binding;GO:0004871:signal transducer activity;GO:0004872:receptor activity;GO:0004888:transmembrane signaling receptor activity;GO:0004896:cytokine receptor activity;GO:0005102:receptor binding;GO:0005488:binding;GO:0005515:protein binding;GO:0019899:enzyme binding;GO:0019955:cytokine binding;GO:0023023:MHC protein complex binding;GO:0023026:MHC …	GO:0000139:Golgi membrane;GO:0000323:lytic vacuole;GO:0005576:extracellular region;GO:0005622:intracellular;GO:0005623:cell;GO:0005737:cytoplasm;GO:0005764:lysosome;GO:0005765:lysosomal membrane;GO:0005768:endosome;GO:0005770:late endosome;GO:0005771:multivesicular body;GO:0005773:vacuole;GO:0005774:vacuolar membrane;GO:0005775:vacuolar lumen;GO:0005783:endoplasmic reticulum;GO:0005789:endoplasmi…
NCL	1.27E-97	-0.711694065	0.447	0.732	1.351229647	2.062923712	4.96E-93	protein_coding	GRCh38.98	chr2	-	231453531	231483641	30111	ENSG00000115053	hsa:4691:NCL, C23	4691	nucleolin [Source:HGNC Symbol;Acc:HGNC:7667]	hsa05130:Pathogenic Escherichia coli infection	-	-	-	-	-	Attention deficit hyperactivity disorder;Eating disorders (purging via substances);Noise-induced hearing loss	GO:0000003:reproduction;GO:0001525:angiogenesis;GO:0001568:blood vessel development;GO:0001816:cytokine production;GO:0001817:regulation of cytokine production;GO:0001819:positive regulation of cytokine production;GO:0001889:liver development;GO:0001944:vasculature development;GO:0002237:response to molecule of bacterial origin;GO:0006139:nucleobase-containing compound metabolic process;GO:000635…	GO:0000166:nucleotide binding;GO:0003676:nucleic acid binding;GO:0003677:DNA binding;GO:0003697:single-stranded DNA binding;GO:0003723:RNA binding;GO:0003729:mRNA binding;GO:0005102:receptor binding;GO:0005488:binding;GO:0005509:calcium ion binding;GO:0005515:protein binding;GO:0008022:protein C-terminus binding;GO:0019843:rRNA binding;GO:0035368:selenocysteine insertion sequence binding;GO:00360…	GO:0001650:fibrillar center;GO:0001651:dense fibrillar component;GO:0005576:extracellular region;GO:0005622:intracellular;GO:0005623:cell;GO:0005634:nucleus;GO:0005654:nucleoplasm;GO:0005730:nucleolus;GO:0005737:cytoplasm;GO:0005938:cell cortex;GO:0009986:cell surface;GO:0016020:membrane;GO:0030529:intracellular ribonucleoprotein complex;GO:0031974:membrane-enclosed lumen;GO:0031981:nuclear lumen…
IL1B	7.66E-95	1.152447433	0.892	0.73	6.834832007	5.682384574	3.00E-90	protein_coding	GRCh38.98	chr2	-	112829751	112836816	7066	ENSG00000125538	hsa:3553:IL1B, IL-1, IL1-BETA, IL1F2	3553	interleukin 1 beta [Source:HGNC Symbol;Acc:HGNC:5992]	hsa04060:Cytokine-cytokine receptor interaction;hsa04620:Toll-like receptor signaling pathway;hsa04623:Cytosolic DNA-sensing pathway;hsa05152:Tuberculosis;hsa05162:Measles;hsa05164:Influenza A;hsa05168:Herpes simplex infection;hsa04010:MAPK signaling pathway;hsa04940:Type I diabetes mellitus;hsa05332:Graft-versus-host disease;hsa04064:NF-kappa B signaling pathway;hsa04640:Hematopoietic cell linea…	R-HSA-446652:Interleukin-1 signaling;R-HSA-168256:Immune System;R-HSA-5607764:CLEC7A (Dectin-1) signaling;R-HSA-5621481:C-type lectin receptors (CLRs);R-HSA-1280215:Cytokine Signaling in Immune system;R-HSA-448706:Interleukin-1 processing;R-HSA-449147:Signaling by Interleukins;R-HSA-168249:Innate Immune System;R-HSA-5660668:CLEC7A/inflammasome pathway	-	-	137215:Gastric cancer, somatic	Immune system diseases;Allergies and autoimmune diseases;H01492:Systemic sclerosis;Skin diseases;Skin and soft tissue diseases	-	GO:0000003:reproduction;GO:0000122:negative regulation of transcription from RNA polymerase II promoter;GO:0000165:MAPK cascade;GO:0000187:activation of MAPK activity;GO:0000278:mitotic cell cycle;GO:0000280:nuclear division;GO:0000302:response to reactive oxygen species;GO:0001101:response to acid chemical;GO:0001525:angiogenesis;GO:0001568:blood vessel development;GO:0001659:temperature homeost…
otein transport;GO:0051223:regulation of protein transport;GO:0051224:negative regulation of protein transport;GO:0051234:establishment of localization;GO:0051235:maintenance of location;GO:0051239:regulation of multicellular organismal process;GO:0051240:positive regulation of multicellular organismal process;GO:0051241:negative regulation of multicellular organismal process;GO:0051246:regulatio…	GO:0005102:receptor binding;GO:0005125:cytokine activity;GO:0005126:cytokine receptor binding;GO:0005149:interleukin-1 receptor binding;GO:0005488:binding;GO:0005515:protein binding;GO:0019904:protein domain specific binding;GO:0070851:growth factor receptor binding	GO:0000323:lytic vacuole;GO:0005576:extracellular region;GO:0005615:extracellular space;GO:0005622:intracellular;GO:0005623:cell;GO:0005737:cytoplasm;GO:0005764:lysosome;GO:0005773:vacuole;GO:0005776:autophagosome;GO:0005829:cytosol;GO:0012505:endomembrane system;GO:0016023:cytoplasmic, membrane-bounded vesicle;GO:0030141:secretory granule;GO:0031410:cytoplasmic vesicle;GO:0031982:vesicle;GO:0031…
MT-CYB	1.63E-94	-0.692306925	0.972	0.975	4.837632722	5.529939647	6.40E-90	protein_coding	GRCh38.98	chrM	+	14747	15887	1141	ENSG00000198727	-	-	mitochondrially encoded cytochrome b [Source:HGNC Symbol;Acc:HGNC:7427]	-	-	-	-	-	-	-	-	-	-
RPS19	1.83E-93	-0.654559557	0.963	0.974	3.67623546	4.330795017	7.17E-89	protein_coding	GRCh38.98	chr19	+	41860255	41872925	12671	ENSG00000105372	hsa:6223:RPS19, DBA, DBA1, S19	6223	ribosomal protein S19 [Source:HGNC Symbol;Acc:HGNC:10402]	hsa03010:Ribosome	R-HSA-72706:GTP hydrolysis and joining of the 60S ribosomal subunit;R-HSA-72689:Formation of a pool of free 40S subunits;R-HSA-72737:Cap-dependent Translation Initiation;R-HSA-156827:L13a-mediated translational silencing of Ceruloplasmin expression;R-HSA-72764:Eukaryotic Translation Termination;R-HSA-72649:Translation initiation complex formation;R-HSA-2408522:Selenoamino acid metabolism;R-HSA-72…	-	-	105650:Diamond-Blackfan anemia 1	Cardiovascular diseases;Hematologic diseases;H00237:Diamond-Blackfan anemia;Other congenital disorders;Ribosomopathies;H00237:Diamond-Blackfan anemia (DBA)	-	GO:0000028:ribosomal small subunit assembly;GO:0000184:nuclear-transcribed mRNA catabolic process, nonsense-mediated decay;GO:0000462:maturation of SSU-rRNA from tricistronic rRNA transcript (SSU-rRNA, 5.8S rRNA, LSU-rRNA);GO:0000956:nuclear-transcribed mRNA catabolic process;GO:0002252:immune effector process;GO:0002262:myeloid cell homeostasis;GO:0002376:immune system process;GO:0002520:immune …	GO:0003676:nucleic acid binding;GO:0003723:RNA binding;GO:0003735:structural constituent of ribosome;GO:0005198:structural molecule activity;GO:0005488:binding;GO:0005515:protein binding;GO:0017134:fibroblast growth factor binding;GO:0019838:growth factor binding;GO:0019899:enzyme binding;GO:0019900:kinase binding;GO:0019901:protein kinase binding;GO:0042802:identical protein binding;GO:0042803:p…	GO:0005576:extracellular region;GO:0005622:intracellular;GO:0005623:cell;GO:0005634:nucleus;GO:0005654:nucleoplasm;GO:0005730:nucleolus;GO:0005737:cytoplasm;GO:0005829:cytosol;GO:0005840:ribosome;GO:0005912:adherens junction;GO:0005924:cell-substrate adherens junction;GO:0005925:focal adhesion;GO:0015935:small ribosomal subunit;GO:0016020:membrane;GO:0022626:cytosolic ribosome;GO:0022627:cytosoli…
P2RY13	4.47E-93	-0.869886186	0.108	0.363	0.361294108	1.231180294	1.75E-88	protein_coding	GRCh38.98	chr3	-	151326312	151329549	3238	ENSG00000181631	hsa:53829:P2RY13, FKSG77, GPCR1, GPR86, GPR94, P2Y13, SP174	53829	purinergic receptor P2Y13 [Source:HGNC Symbol;Acc:HGNC:4537]	hsa04080:Neuroactive ligand-receptor interaction	R-HSA-373076:Class A/1 (Rhodopsin-like receptors);R-HSA-418038:Nucleotide-like (purinergic) receptors;R-HSA-372790:Signaling by GPCR;R-HSA-388396:GPCR downstream signaling;R-HSA-162582:Signal Transduction;R-HSA-418594:G alpha (i) signalling events;R-HSA-500792:GPCR ligand binding;R-HSA-417957:P2Y receptors	-	-	-	-	-	GO:0006139:nucleobase-containing compound metabolic process;GO:0006140:regulation of nucleotide metabolic process;GO:0006163:purine nucleotide metabolic process;GO:0006164:purine nucleotide biosynthetic process;GO:0006171:cAMP biosynthetic process;GO:0006725:cellular aromatic compound metabolic process;GO:0006753:nucleoside phosphate metabolic process;GO:0006793:phosphorus metabolic process;GO:00…	GO:0001608:G-protein coupled nucleotide receptor activity;GO:0001614:purinergic nucleotide receptor activity;GO:0004871:signal transducer activity;GO:0004872:receptor activity;GO:0004888:transmembrane signaling receptor activity;GO:0004930:G-protein coupled receptor activity;GO:0016502:nucleotide receptor activity;GO:0035586:purinergic receptor activity;GO:0038023:signaling receptor activity;GO:0…	GO:0005622:intracellular;GO:0005623:cell;GO:0005737:cytoplasm;GO:0005783:endoplasmic reticulum;GO:0005886:plasma membrane;GO:0005887:integral component of plasma membrane;GO:0012505:endomembrane system;GO:0016020:membrane;GO:0016021:integral component of membrane;GO:0031224:intrinsic component of membrane;GO:0031226:intrinsic component of plasma membrane;GO:0043226:organelle;GO:0043227:membrane-b…
ATP5MC2	1.66E-92	-0.661141255	0.571	0.794	1.618025838	2.279167094	6.50E-88	protein_coding	GRCh38.98	chr12	-	53632726	53677408	44683	ENSG00000135390	hsa:517:ATP5G2, ATP5A	517	ATP synthase membrane subunit c locus 2 [Source:HGNC Symbol;Acc:HGNC:842]	hsa01100:Metabolic pathways;hsa05010:Alzheimer's disease;hsa05012:Parkinson's disease;hsa05016:Huntington's disease;hsa00190:Oxidative phosphorylation	R-HSA-1430728:Metabolism;R-HSA-1428517:The citric acid (TCA) cycle and respiratory electron transport;R-HSA-163210:Formation of ATP by chemiosmotic coupling;R-HSA-163200:Respiratory electron transport, ATP synthesis by chemiosmotic coupling, and heat production by uncoupling proteins.	-	-	-	-	Height	GO:0006139:nucleobase-containing compound metabolic process;GO:0006163:purine nucleotide metabolic process;GO:0006164:purine nucleotide biosynthetic process;GO:0006725:cellular aromatic compound metabolic process;GO:0006753:nucleoside phosphate metabolic process;GO:0006754:ATP biosynthetic process;GO:0006793:phosphorus metabolic process;GO:0006796:phosphate-containing compound metabolic process;G…	GO:0005215:transporter activity;GO:0005488:binding;GO:0008289:lipid binding;GO:0008324:cation transmembrane transporter activity;GO:0015075:ion transmembrane transporter activity;GO:0015077:monovalent inorganic cation transmembrane transporter activity;GO:0015078:hydrogen ion transmembrane transporter activity;GO:0022857:transmembrane transporter activity;GO:0022890:inorganic cation transmembrane…	GO:0005622:intracellular;GO:0005623:cell;GO:0005737:cytoplasm;GO:0005739:mitochondrion;GO:0005740:mitochondrial envelope;GO:0005741:mitochondrial outer membrane;GO:0005743:mitochondrial inner membrane;GO:0005753:mitochondrial proton-transporting ATP synthase complex;GO:0016020:membrane;GO:0016021:integral component of membrane;GO:0016469:proton-transporting two-sector ATPase complex;GO:0019866:or…
IGHG1	3.09E-92	-2.186608542	0.287	0.596	1.443752353	3.630360895	1.21E-87	IG_C_gene	GRCh38.98	chr14	-	105736343	105743071	6729	ENSG00000211896	-	-	immunoglobulin heavy constant gamma 1 (G1m marker) [Source:HGNC Symbol;Acc:HGNC:5525]	-	-	-	-	-	-	-	-	-	-
LIPF	4.54E-92	-1.867019571	0.18	0.46	0.961568758	2.828588329	1.78E-87	protein_coding	GRCh38.98	chr10	+	88664441	88678814	14374	ENSG00000182333	hsa:8513:LIPF, GL, HGL, HLAL	8513	lipase F, gastric type [Source:HGNC Symbol;Acc:HGNC:6622]	hsa01100:Metabolic pathways;hsa00561:Glycerolipid metabolism;hsa04975:Fat digestion and absorption	R-HSA-192456:Digestion of dietary lipid;R-HSA-1430728:Metabolism;R-HSA-556833:Metabolism of lipids and lipoproteins;R-HSA-73923:Lipid digestion, mobilization, and transport	LIPAS-PWY:triacylglycerol degradation	-	-	-	-	GO:0006082:organic acid metabolic process;GO:0006108:malate metabolic process;GO:0006629:lipid metabolic process;GO:0006638:neutral lipid metabolic process;GO:0006639:acylglycerol metabolic process;GO:0006641:triglyceride metabolic process;GO:0008152:metabolic process;GO:0009056:catabolic process;GO:0009987:cellular process;GO:0016042:lipid catabolic process;GO:0019752:carboxylic acid metabolic p…	GO:0003824:catalytic activity;GO:0004806:triglyceride lipase activity;GO:0005488:binding;GO:0008289:lipid binding;GO:0016298:lipase activity;GO:0016491:oxidoreductase activity;GO:0016614:oxidoreductase activity, acting on CH-OH group of donors;GO:0016615:malate dehydrogenase activity;GO:0016787:hydrolase activity;GO:0016788:hydrolase activity, acting on ester bonds;GO:0052689:carboxylic ester hyd…	GO:0005576:extracellular region;GO:0005622:intracellular;GO:0005623:cell;GO:0005737:cytoplasm;GO:0005739:mitochondrion;GO:0043226:organelle;GO:0043227:membrane-bounded organelle;GO:0043229:intracellular organelle;GO:0043231:intracellular membrane-bounded organelle;GO:0044424:intracellular part;GO:0044444:cytoplasmic part;GO:0044464:cell part
PLIN2	1.96E-90	0.91344343	0.965	0.878	5.657563073	4.744119643	7.67E-86	protein_coding	GRCh38.98	chr9	-	19108375	19149290	40916	ENSG00000147872	hsa:123:PLIN2, ADFP, ADRP	123	perilipin 2 [Source:HGNC Symbol;Acc:HGNC:248]	hsa03320:PPAR signaling pathway	R-HSA-535734:Fatty acid, triacylglycerol, and ketone body metabolism;R-HSA-400206:Regulation of lipid metabolism by Peroxisome proliferator-activated receptor alpha (PPARalpha);R-HSA-1430728:Metabolism;R-HSA-556833:Metabolism of lipids and lipoproteins;R-HSA-1989781:PPARA activates gene expression	-	-	-	-	-	GO:0006810:transport;GO:0006811:ion transport;GO:0006820:anion transport;GO:0006869:lipid transport;GO:0010033:response to organic substance;GO:0010876:lipid localization;GO:0014070:response to organic cyclic compound;GO:0015711:organic anion transport;GO:0015718:monocarboxylic acid transport;GO:0015908:fatty acid transport;GO:0015909:long-chain fatty acid transport;GO:0019915:lipid storage;GO:00…	-	GO:0005576:extracellular region;GO:0005622:intracellular;GO:0005623:cell;GO:0005634:nucleus;GO:0005737:cytoplasm;GO:0005783:endoplasmic reticulum;GO:0005811:lipid particle;GO:0005829:cytosol;GO:0005886:plasma membrane;GO:0012505:endomembrane system;GO:0016020:membrane;GO:0043226:organelle;GO:0043227:membrane-bounded organelle;GO:0043228:non-membrane-bounded organelle;GO:0043229:intracellular orga…
GPX1	4.41E-90	-0.69768694	0.792	0.906	3.00238264	3.70006958	1.73E-85	-	-	-	-	-	-	-	-	-	-	-	-	-	-	-	-	-	-	-	-	-
SERPINB2	6.53E-90	1.664772481	0.417	0.162	3.654264397	1.989491916	2.56E-85	protein_coding	GRCh38.98	chr18	+	63871692	63903888	32197	ENSG00000197632	hsa:5055:SERPINB2, HsT1201, PAI, PAI-2, PAI2, PLANH2	5055	serpin family B member 2 [Source:HGNC Symbol;Acc:HGNC:8584]	hsa04610:Complement and coagulation cascades	R-HSA-109582:Hemostasis;R-HSA-75205:Dissolution of Fibrin Clot	-	P00050:Plasminogen activating cascade;P06959:CCKR signaling map;P00011:Blood coagulation	-	-	-	GO:0006508:proteolysis;GO:0006915:apoptotic process;GO:0006950:response to stress;GO:0007596:blood coagulation;GO:0007599:hemostasis;GO:0008152:metabolic process;GO:0008219:cell death;GO:0009605:response to external stimulus;GO:0009611:response to wounding;GO:0009892:negative regulation of metabolic process;GO:0009987:cellular process;GO:0010466:negative regulation of peptidase activity;GO:001060…	GO:0004857:enzyme inhibitor activity;GO:0004866:endopeptidase inhibitor activity;GO:0004867:serine-type endopeptidase inhibitor activity;GO:0030234:enzyme regulator activity;GO:0030414:peptidase inhibitor activity;GO:0061134:peptidase regulator activity;GO:0061135:endopeptidase regulator activity;GO:0098772:molecular function regulator	GO:0005576:extracellular region;GO:0005615:extracellular space;GO:0005622:intracellular;GO:0005623:cell;GO:0005737:cytoplasm;GO:0005886:plasma membrane;GO:0016020:membrane;GO:0044421:extracellular region part;GO:0044424:intracellular part;GO:0044464:cell part;GO:0071944:cell periphery
ARHGDIB	1.81E-87	-0.67932946	0.709	0.866	2.243141216	2.922470676	7.11E-83	protein_coding	GRCh38.98	chr12	-	14942031	14961728	19698	ENSG00000111348	hsa:397:ARHGDIB, D4, GDIA2, GDID4, LYGDI, Ly-GDI, RAP1GN1, RhoGDI2	397	Rho GDP dissociation inhibitor beta [Source:HGNC Symbol;Acc:HGNC:679]	hsa04722:Neurotrophin signaling pathway;hsa04962:Vasopressin-regulated water reabsorption	R-HSA-194840:Rho GTPase cycle;R-HSA-194315:Signaling by Rho GTPases;R-HSA-162582:Signal Transduction	-	-	-	-	-	GO:0000003:reproduction;GO:0001667:ameboidal-type cell migration;GO:0006928:movement of cell or subcellular component;GO:0006996:organelle organization;GO:0007010:cytoskeleton organization;GO:0007154:cell communication;GO:0007155:cell adhesion;GO:0007162:negative regulation of cell adhesion;GO:0007165:signal transduction;GO:0007264:small GTPase mediated signal transduction;GO:0007265:Ras protein …	GO:0003824:catalytic activity;GO:0003924:GTPase activity;GO:0005092:GDP-dissociation inhibitor activity;GO:0005094:Rho GDP-dissociation inhibitor activity;GO:0005096:GTPase activator activity;GO:0005488:binding;GO:0005515:protein binding;GO:0008047:enzyme activator activity;GO:0016462:pyrophosphatase activity;GO:0016787:hydrolase activity;GO:0016817:hydrolase activity, acting on acid anhydrides;G…	GO:0005576:extracellular region;GO:0005622:intracellular;GO:0005623:cell;GO:0005737:cytoplasm;GO:0005829:cytosol;GO:0005856:cytoskeleton;GO:0016020:membrane;GO:0016023:cytoplasmic, membrane-bounded vesicle;GO:0031410:cytoplasmic vesicle;GO:0031982:vesicle;GO:0031988:membrane-bounded vesicle;GO:0043226:organelle;GO:0043227:membrane-bounded organelle;GO:0043228:non-membrane-bounded organelle;GO:004…
VIM	2.21E-87	0.576388088	0.987	0.943	4.488768141	3.912380053	8.68E-83	protein_coding	GRCh38.98	chr10	+	17228241	17237593	9353	ENSG00000026025	hsa:7431:VIM, CTRCT30, HEL113	7431	vimentin [Source:HGNC Symbol;Acc:HGNC:12692]	hsa05169:Epstein-Barr virus infection;hsa05206:MicroRNAs in cancer	R-HSA-397014:Muscle contraction;R-HSA-75153:Apoptotic execution phase;R-HSA-390522:Striated Muscle Contraction;R-HSA-264870:Caspase-mediated cleavage of cytoskeletal proteins;R-HSA-5357801:Programmed Cell Death;R-HSA-109581:Apoptosis;R-HSA-111465:Apoptotic cleavage of cellular proteins	-	-	116300:Cataract 30, pulverulent	Nervous system diseases;Other nervous and sensory system diseases;H01202:Cataract	Cholesterol, total	GO:0001654:eye development;GO:0002064:epithelial cell development;GO:0002088:lens development in camera-type eye;GO:0003008:system process;GO:0003012:muscle system process;GO:0006928:movement of cell or subcellular component;GO:0006936:muscle contraction;GO:0006996:organelle organization;GO:0007010:cytoskeleton organization;GO:0007154:cell communication;GO:0007165:signal transduction;GO:0007166:c…	GO:0001948:glycoprotein binding;GO:0003676:nucleic acid binding;GO:0003723:RNA binding;GO:0003725:double-stranded RNA binding;GO:0005198:structural molecule activity;GO:0005200:structural constituent of cytoskeleton;GO:0005212:structural constituent of eye lens;GO:0005488:binding;GO:0005515:protein binding;GO:0008022:protein C-terminus binding;GO:0019215:intermediate filament binding;GO:0032403:p…	GO:0005576:extracellular region;GO:0005622:intracellular;GO:0005623:cell;GO:0005737:cytoplasm;GO:0005777:peroxisome;GO:0005829:cytosol;GO:0005856:cytoskeleton;GO:0005882:intermediate filament;GO:0005886:plasma membrane;GO:0005912:adherens junction;GO:0005924:cell-substrate adherens junction;GO:0005925:focal adhesion;GO:0016020:membrane;GO:0030054:cell junction;GO:0030055:cell-substrate junction;G…
NAPSB	1.08E-86	-0.954030762	0.056	0.275	0.170071894	1.124102656	4.22E-82	-	-	-	-	-	-	-	-	-	-	-	-	-	-	-	-	-	-	-	-	-
AQP9	1.45E-84	0.739963551	0.675	0.382	2.463547539	1.723583988	5.69E-80	protein_coding	GRCh38.98	chr15	+	58138169	58185911	47743	ENSG00000103569	hsa:366:AQP9, AQP-9, HsT17287, SSC1, T17287	366	aquaporin 9 [Source:HGNC Symbol;Acc:HGNC:643]	hsa04976:Bile secretion	R-HSA-382551:Transmembrane transport of small molecules;R-HSA-445717:Aquaporin-mediated transport;R-HSA-432047:Passive transport by Aquaporins;R-HSA-432030:Transport of glycerol from adipocytes to the liver by Aquaporins	-	-	-	-	Stroke;Metabolite levels;Ischemic stroke	GO:0002376:immune system process;GO:0003008:system process;GO:0006810:transport;GO:0006811:ion transport;GO:0006820:anion transport;GO:0006833:water transport;GO:0006863:purine nucleobase transport;GO:0006869:lipid transport;GO:0006884:cell volume homeostasis;GO:0006950:response to stress;GO:0006955:immune response;GO:0006970:response to osmotic stress;GO:0007588:excretion;GO:0008152:metabolic pr…	GO:0005215:transporter activity;GO:0005275:amine transmembrane transporter activity;GO:0005342:organic acid transmembrane transporter activity;GO:0005345:purine nucleobase transmembrane transporter activity;GO:0005350:pyrimidine nucleobase transmembrane transporter activity;GO:0005372:water transmembrane transporter activity;GO:0015144:carbohydrate transmembrane transporter activity;GO:0015166:po…	GO:0005622:intracellular;GO:0005623:cell;GO:0005886:plasma membrane;GO:0005887:integral component of plasma membrane;GO:0016020:membrane;GO:0016021:integral component of membrane;GO:0016323:basolateral plasma membrane;GO:0031224:intrinsic component of membrane;GO:0031226:intrinsic component of plasma membrane;GO:0043226:organelle;GO:0043227:membrane-bounded organelle;GO:0043229:intracellular orga…
VEGFA	1.52E-84	0.745873379	0.773	0.546	2.974931522	2.229058143	5.97E-80	protein_coding	GRCh38.98	chr6	+	43770184	43786487	16304	ENSG00000112715	hsa:7422:VEGFA, MVCD1, VEGF, VPF	7422	vascular endothelial growth factor A [Source:HGNC Symbol;Acc:HGNC:12680]	hsa04060:Cytokine-cytokine receptor interaction;hsa04151:PI3K-Akt signaling pathway;hsa05200:Pathways in cancer;hsa05205:Proteoglycans in cancer;hsa04014:Ras signaling pathway;hsa04015:Rap1 signaling pathway;hsa04066:HIF-1 signaling pathway;hsa05206:MicroRNAs in cancer;hsa05323:Rheumatoid arthritis;hsa04933:AGE-RAGE signaling pathway in diabetic complications;hsa04510:Focal adhesion;hsa05219:Blad…	R-HSA-195399:VEGF binds to VEGFR leading to receptor dimerization;R-HSA-1234158:Regulation of gene expression by Hypoxia-inducible Factor;R-HSA-8866910:TFAP2 (AP-2) family regulates transcription of growth factors and their receptors;R-HSA-2262749:Cellular response to hypoxia;R-HSA-162582:Signal Transduction;R-HSA-109582:Hemostasis;R-HSA-2262752:Cellular responses to stress;R-HSA-212436:Generic T…	-	P00056:VEGF signaling pathway;P00005:Angiogenesis	603933:Microvascular complications of diabetes 1	Cancers;Cancers of the digestive system;H00018:Gastric cancer;Musculoskeletal diseases;Skeletal diseases;H01529:Avascular necrosis of femoral head	Type 2 diabetes;Urate levels;HDL cholesterol;Triglycerides;Coronary heart disease;Body mass index;Age-related macular degeneration;Adiponectin levels;Waist-hip ratio;Vascular endothelial growth factor levels;Chronic kidney disease;Thyroid hormone levels;Sexual dimorphism in anthropometric traits;Waist-to-hip ratio adjusted for body mass index	GO:0000003:reproduction;GO:0000122:negative regulation of transcription from RNA polymerase II promoter;GO:0000165:MAPK cascade;GO:0000902:cell morphogenesis;GO:0000904:cell morphogenesis involved in differentiation;GO:0001525:angiogenesis;GO:0001541:ovarian follicle development;GO:0001558:regulation of cell growth;GO:0001568:blood vessel development;GO:0001569:patterning of blood vessels;GO:0001…
nsion;GO:2000026:regulation of multicellular organismal development;GO:2000027:regulation of organ morphogenesis;GO:2000112:regulation of cellular macromolecule biosynthetic process;GO:2000113:negative regulation of cellular macromolecule biosynthetic process;GO:2000116:regulation of cysteine-type endopeptidase activity;GO:2000117:negative regulation of cysteine-type endopeptidase activity;GO:200…	GO:0001968:fibronectin binding;GO:0004871:signal transducer activity;GO:0005102:receptor binding;GO:0005125:cytokine activity;GO:0005126:cytokine receptor binding;GO:0005161:platelet-derived growth factor receptor binding;GO:0005172:vascular endothelial growth factor receptor binding;GO:0005488:binding;GO:0005515:protein binding;GO:0005539:glycosaminoglycan binding;GO:0008083:growth factor activi…	GO:0005576:extracellular region;GO:0005578:proteinaceous extracellular matrix;GO:0005615:extracellular space;GO:0005622:intracellular;GO:0005623:cell;GO:0005737:cytoplasm;GO:0009986:cell surface;GO:0012505:endomembrane system;GO:0016020:membrane;GO:0016023:cytoplasmic, membrane-bounded vesicle;GO:0030141:secretory granule;GO:0031012:extracellular matrix;GO:0031091:platelet alpha granule;GO:003109…
FOSB	5.19E-84	-0.921561767	0.471	0.698	2.081152425	3.002714193	2.03E-79	protein_coding	GRCh38.98	chr19	+	45467995	45475179	7185	ENSG00000125740	hsa:2354:FOSB, AP-1, G0S3, GOS3, GOSB	2354	FosB proto-oncogene, AP-1 transcription factor subunit [Source:HGNC Symbol;Acc:HGNC:3797]	hsa04380:Osteoclast differentiation;hsa05034:Alcoholism;hsa05031:Amphetamine addiction;hsa05030:Cocaine addiction	-	-	-	-	-	-	GO:0000003:reproduction;GO:0000122:negative regulation of transcription from RNA polymerase II promoter;GO:0006139:nucleobase-containing compound metabolic process;GO:0006351:transcription, DNA-templated;GO:0006355:regulation of transcription, DNA-templated;GO:0006357:regulation of transcription from RNA polymerase II promoter;GO:0006366:transcription from RNA polymerase II promoter;GO:0006725:ce…	GO:0000975:regulatory region DNA binding;GO:0000976:transcription regulatory region sequence-specific DNA binding;GO:0000977:RNA polymerase II regulatory region sequence-specific DNA binding;GO:0000978:RNA polymerase II core promoter proximal region sequence-specific DNA binding;GO:0000981:RNA polymerase II transcription factor activity, sequence-specific DNA binding;GO:0000982:transcription fact…	GO:0005622:intracellular;GO:0005623:cell;GO:0005634:nucleus;GO:0043226:organelle;GO:0043227:membrane-bounded organelle;GO:0043229:intracellular organelle;GO:0043231:intracellular membrane-bounded organelle;GO:0044424:intracellular part;GO:0044464:cell part
MT-CO3	7.61E-84	-0.569269072	0.996	0.995	5.680361083	6.249630155	2.98E-79	protein_coding	GRCh38.98	chrM	+	9207	9990	784	ENSG00000198938	-	-	mitochondrially encoded cytochrome c oxidase III [Source:HGNC Symbol;Acc:HGNC:7422]	-	-	-	-	-	-	-	-	-	-
HLA-DRB1	8.50E-84	-0.849789826	0.882	0.942	4.090854761	4.940644586	3.33E-79	protein_coding	GRCh38.98	chr6	-	32578769	32589848	11080	ENSG00000196126	hsa:3123:HLA-DRB1, DRB1, DRw10, HLA-DR1B, HLA-DRB, SS1	3123	major histocompatibility complex, class II, DR beta 1 [Source:HGNC Symbol;Acc:HGNC:4948]	hsa04514:Cell adhesion molecules (CAMs);hsa05152:Tuberculosis;hsa05164:Influenza A;hsa05168:Herpes simplex infection;hsa05320:Autoimmune thyroid disease;hsa05166:HTLV-I infection;hsa05310:Asthma;hsa04145:Phagosome;hsa04612:Antigen processing and presentation;hsa04940:Type I diabetes mellitus;hsa05169:Epstein-Barr virus infection;hsa05330:Allograft rejection;hsa05332:Graft-versus-host disease;hsa0…	R-HSA-202424:Downstream TCR signaling;R-HSA-388841:Costimulation by the CD28 family;R-HSA-168256:Immune System;R-HSA-1280218:Adaptive Immune System;R-HSA-913531:Interferon Signaling;R-HSA-2132295:MHC class II antigen presentation;R-HSA-1280215:Cytokine Signaling in Immune system;R-HSA-389948:PD-1 signaling;R-HSA-877300:Interferon gamma signaling;R-HSA-202430:Translocation of ZAP-70 to Immunologic…	-	-	180300:Rheumatoid arthritis, progression of;126200:Multiple sclerosis, susceptibility to, 1;181000:Sarcoidosis, susceptibility to, 1	Immune system diseases;Allergies and autoimmune diseases;H00079:Asthma;H00080:Systemic lupus erythematosus;H00081:Hashimoto's thyroiditis;H00082:Graves' disease;H01492:Systemic sclerosis;H01502:Sjogren's Syndrome;H01504:Vogt-Koyanagi-Harada syndrome;H01516:Adult onset Still's disease;Nervous system diseases;Other nervous and sensory system diseases;H01490:Multiple sclerosis;Cardiovascular disease…	Schizophrenia;Prostate cancer;Systemic lupus erythematosus;Type 1 diabetes;Rheumatoid arthritis;Crohn's disease;Multiple sclerosis;Alzheimer's disease (late onset);Arthritis (juvenile idiopathic);Ulcerative colitis;Lumiracoxib-related liver injury;Hepatocellular carcinoma;Immunoglobulin A;Asparaginase hypersensitivity in acute lymphoblastic leukemia;Nephropathy;Response to interferon beta therapy…	GO:0001775:cell activation;GO:0002250:adaptive immune response;GO:0002252:immune effector process;GO:0002253:activation of immune response;GO:0002376:immune system process;GO:0002377:immunoglobulin production;GO:0002381:immunoglobulin production involved in immunoglobulin mediated immune response;GO:0002396:MHC protein complex assembly;GO:0002399:MHC class II protein complex assembly;GO:0002429:i…	GO:0003823:antigen binding;GO:0005488:binding;GO:0033218:amide binding;GO:0042277:peptide binding;GO:0042605:peptide antigen binding	GO:0000139:Golgi membrane;GO:0000323:lytic vacuole;GO:0005622:intracellular;GO:0005623:cell;GO:0005737:cytoplasm;GO:0005764:lysosome;GO:0005765:lysosomal membrane;GO:0005768:endosome;GO:0005770:late endosome;GO:0005773:vacuole;GO:0005774:vacuolar membrane;GO:0005783:endoplasmic reticulum;GO:0005789:endoplasmic reticulum membrane;GO:0005794:Golgi apparatus;GO:0005802:trans-Golgi network;GO:0005886…
HLA-DRA	1.25E-83	-0.982010384	0.972	0.968	5.433111456	6.41512184	4.88E-79	protein_coding	GRCh38.98	chr6	+	32439878	32445046	5169	ENSG00000204287	hsa:3122:HLA-DRA, HLA-DRA1, MLRW	3122	major histocompatibility complex, class II, DR alpha [Source:HGNC Symbol;Acc:HGNC:4947]	hsa04514:Cell adhesion molecules (CAMs);hsa05152:Tuberculosis;hsa05164:Influenza A;hsa05168:Herpes simplex infection;hsa05320:Autoimmune thyroid disease;hsa05166:HTLV-I infection;hsa05310:Asthma;hsa04145:Phagosome;hsa04612:Antigen processing and presentation;hsa04940:Type I diabetes mellitus;hsa05169:Epstein-Barr virus infection;hsa05330:Allograft rejection;hsa05332:Graft-versus-host disease;hsa0…	R-HSA-202424:Downstream TCR signaling;R-HSA-388841:Costimulation by the CD28 family;R-HSA-168256:Immune System;R-HSA-1280218:Adaptive Immune System;R-HSA-913531:Interferon Signaling;R-HSA-2132295:MHC class II antigen presentation;R-HSA-1280215:Cytokine Signaling in Immune system;R-HSA-389948:PD-1 signaling;R-HSA-877300:Interferon gamma signaling;R-HSA-202430:Translocation of ZAP-70 to Immunologic…	-	P00053:T cell activation	-	-	Prostate cancer;Crohn's disease;Multiple sclerosis;Asthma;Parkinson's disease;Ulcerative colitis;Anti-cyclic Citrullinated Peptide Antibody;Hodgkin's lymphoma;Vitiligo;Cystic fibrosis severity;Systemic sclerosis;Hepatitis B vaccine response;HIV-1 viral setpoint;Non-obstructive azoospermia;Lymphoma;Multiple sclerosis (OCB status);Pubertal anthropometrics;Complement C3 and C4 levels;Sjögren's syndr…	GO:0001775:cell activation;GO:0002253:activation of immune response;GO:0002376:immune system process;GO:0002396:MHC protein complex assembly;GO:0002399:MHC class II protein complex assembly;GO:0002429:immune response-activating cell surface receptor signaling pathway;GO:0002478:antigen processing and presentation of exogenous peptide antigen;GO:0002495:antigen processing and presentation of pepti…	GO:0003823:antigen binding;GO:0004871:signal transducer activity;GO:0004872:receptor activity;GO:0004888:transmembrane signaling receptor activity;GO:0005488:binding;GO:0005515:protein binding;GO:0023023:MHC protein complex binding;GO:0023026:MHC class II protein complex binding;GO:0032395:MHC class II receptor activity;GO:0032403:protein complex binding;GO:0033218:amide binding;GO:0038023:signal…	GO:0000139:Golgi membrane;GO:0000323:lytic vacuole;GO:0005576:extracellular region;GO:0005622:intracellular;GO:0005623:cell;GO:0005737:cytoplasm;GO:0005764:lysosome;GO:0005765:lysosomal membrane;GO:0005768:endosome;GO:0005770:late endosome;GO:0005773:vacuole;GO:0005774:vacuolar membrane;GO:0005783:endoplasmic reticulum;GO:0005789:endoplasmic reticulum membrane;GO:0005794:Golgi apparatus;GO:000580…
SMAP2	2.49E-83	-0.690714986	0.484	0.736	1.449148752	2.139863738	9.75E-79	protein_coding	GRCh38.98	chr1	+	40344850	40423326	78477	ENSG00000084070	hsa:64744:SMAP2, SMAP1L	64744	small ArfGAP2 [Source:HGNC Symbol;Acc:HGNC:25082]	hsa04144:Endocytosis	-	-	-	-	-	-	GO:0043085:positive regulation of catalytic activity;GO:0043087:regulation of GTPase activity;GO:0043547:positive regulation of GTPase activity;GO:0044093:positive regulation of molecular function;GO:0050790:regulation of catalytic activity;GO:0051336:regulation of hydrolase activity;GO:0051345:positive regulation of hydrolase activity;GO:0065007:biological regulation;GO:0065009:regulation of mol…	GO:0005096:GTPase activator activity;GO:0005488:binding;GO:0005515:protein binding;GO:0008047:enzyme activator activity;GO:0030234:enzyme regulator activity;GO:0030695:GTPase regulator activity;GO:0043167:ion binding;GO:0043169:cation binding;GO:0046872:metal ion binding;GO:0060589:nucleoside-triphosphatase regulator activity;GO:0098772:molecular function regulator	GO:0005622:intracellular;GO:0005623:cell;GO:0005634:nucleus;GO:0005654:nucleoplasm;GO:0005737:cytoplasm;GO:0031974:membrane-enclosed lumen;GO:0031981:nuclear lumen;GO:0043226:organelle;GO:0043227:membrane-bounded organelle;GO:0043229:intracellular organelle;GO:0043231:intracellular membrane-bounded organelle;GO:0043233:organelle lumen;GO:0044422:organelle part;GO:0044424:intracellular part;GO:004…
HLA-C	3.65E-83	-0.494682368	0.903	0.987	3.140378849	3.635061217	1.43E-78	protein_coding	GRCh38.98	chr6	-	31268749	31272130	3382	ENSG00000204525	hsa:3107:HLA-C, D6S204, HLA-JY3, HLAC, HLC-C, PSORS1	3107	major histocompatibility complex, class I, C [Source:HGNC Symbol;Acc:HGNC:4933]	hsa04514:Cell adhesion molecules (CAMs);hsa04650:Natural killer cell mediated cytotoxicity;hsa05168:Herpes simplex infection;hsa05320:Autoimmune thyroid disease;hsa05166:HTLV-I infection;hsa04144:Endocytosis;hsa04145:Phagosome;hsa04612:Antigen processing and presentation;hsa04940:Type I diabetes mellitus;hsa05169:Epstein-Barr virus infection;hsa05203:Viral carcinogenesis;hsa05330:Allograft reject…	R-HSA-168256:Immune System;R-HSA-1280218:Adaptive Immune System;R-HSA-909733:Interferon alpha/beta signaling;R-HSA-1236974:ER-Phagosome pathway;R-HSA-913531:Interferon Signaling;R-HSA-198933:Immunoregulatory interactions between a Lymphoid and a non-Lymphoid cell;R-HSA-1280215:Cytokine Signaling in Immune system;R-HSA-983169:Class I MHC mediated antigen processing & presentation;R-HSA-877300:Inte…	-	-	177900:Psoriasis susceptibility 1;609423:AIDS, resistance to	-	Psoriasis;Schizophrenia;Type 1 diabetes;Height;Rheumatoid arthritis;Crohn's disease;Coronary heart disease;Protein quantitative trait loci;Bone mineral density (spine);IgE levels;Ulcerative colitis;AIDS progression;Eosinophil counts;Atopic dermatitis;Hepatitis B;Nasopharyngeal carcinoma;Primary biliary cirrhosis;Follicular lymphoma;Psoriatic arthritis;Bipolar disorder and schizophrenia;HIV-1 cont…	GO:0002376:immune system process;GO:0002474:antigen processing and presentation of peptide antigen via MHC class I;GO:0002478:antigen processing and presentation of exogenous peptide antigen;GO:0002479:antigen processing and presentation of exogenous peptide antigen via MHC class I, TAP-dependent;GO:0002480:antigen processing and presentation of exogenous peptide antigen via MHC class I, TAP-inde…	GO:0003823:antigen binding;GO:0005488:binding;GO:0033218:amide binding;GO:0042277:peptide binding;GO:0042605:peptide antigen binding	GO:0000139:Golgi membrane;GO:0005576:extracellular region;GO:0005622:intracellular;GO:0005623:cell;GO:0005737:cytoplasm;GO:0005768:endosome;GO:0005769:early endosome;GO:0005773:vacuole;GO:0005774:vacuolar membrane;GO:0005783:endoplasmic reticulum;GO:0005789:endoplasmic reticulum membrane;GO:0005794:Golgi apparatus;GO:0005886:plasma membrane;GO:0009986:cell surface;GO:0010008:endosome membrane;GO:…
IGLC3	4.57E-83	-2.750627939	0.219	0.495	1.065301611	3.81592955	1.79E-78	IG_C_gene	GRCh38.98	chr22	+	22906342	22906803	462	ENSG00000211679	-	-	immunoglobulin lambda constant 3 (Kern-Oz+ marker) [Source:HGNC Symbol;Acc:HGNC:5857]	-	-	-	-	-	-	-	-	-	-
ITGAX	1.58E-82	0.617359142	0.751	0.497	2.168480717	1.551121575	6.21E-78	protein_coding	GRCh38.98	chr16	+	31355134	31382997	27864	ENSG00000140678	hsa:3687:ITGAX, CD11C, SLEB6	3687	integrin subunit alpha X [Source:HGNC Symbol;Acc:HGNC:6152]	hsa05152:Tuberculosis;hsa04810:Regulation of actin cytoskeleton;hsa04610:Complement and coagulation cascades	R-HSA-1474244:Extracellular matrix organization;R-HSA-109582:Hemostasis;R-HSA-216083:Integrin cell surface interactions;R-HSA-3000178:ECM proteoglycans;R-HSA-202733:Cell surface interactions at the vascular wall	-	P00034:Integrin signalling pathway	-	-	Systemic lupus erythematosus;IgA nephropathy	GO:0002376:immune system process;GO:0006605:protein targeting;GO:0006626:protein targeting to mitochondrion;GO:0006810:transport;GO:0006839:mitochondrial transport;GO:0006886:intracellular protein transport;GO:0006928:movement of cell or subcellular component;GO:0006996:organelle organization;GO:0007005:mitochondrion organization;GO:0007154:cell communication;GO:0007155:cell adhesion;GO:0007165:s…	GO:0004872:receptor activity;GO:0005488:binding;GO:0005515:protein binding;GO:0043167:ion binding;GO:0043169:cation binding;GO:0046872:metal ion binding;GO:0060089:molecular transducer activity	GO:0005623:cell;GO:0005886:plasma membrane;GO:0005887:integral component of plasma membrane;GO:0008305:integrin complex;GO:0009986:cell surface;GO:0016020:membrane;GO:0016021:integral component of membrane;GO:0031224:intrinsic component of membrane;GO:0031226:intrinsic component of plasma membrane;GO:0032991:macromolecular complex;GO:0043234:protein complex;GO:0043235:receptor complex;GO:0044425:…
RPL35	7.74E-82	-0.573213224	0.777	0.901	2.293235365	2.866448589	3.03E-77	protein_coding	GRCh38.98	chr9	-	124857880	124861981	4102	ENSG00000136942	hsa:11224:RPL35, L35	11224	ribosomal protein L35 [Source:HGNC Symbol;Acc:HGNC:10344]	hsa03010:Ribosome	R-HSA-72706:GTP hydrolysis and joining of the 60S ribosomal subunit;R-HSA-72689:Formation of a pool of free 40S subunits;R-HSA-72737:Cap-dependent Translation Initiation;R-HSA-156827:L13a-mediated translational silencing of Ceruloplasmin expression;R-HSA-72764:Eukaryotic Translation Termination;R-HSA-2408522:Selenoamino acid metabolism;R-HSA-72312:rRNA processing;R-HSA-927802:Nonsense-Mediated De…	-	-	-	-	-	GO:0000184:nuclear-transcribed mRNA catabolic process, nonsense-mediated decay;GO:0000463:maturation of LSU-rRNA from tricistronic rRNA transcript (SSU-rRNA, 5.8S rRNA, LSU-rRNA);GO:0000470:maturation of LSU-rRNA;GO:0000956:nuclear-transcribed mRNA catabolic process;GO:0006139:nucleobase-containing compound metabolic process;GO:0006364:rRNA processing;GO:0006396:RNA processing;GO:0006401:RNA cata…	GO:0003676:nucleic acid binding;GO:0003723:RNA binding;GO:0003729:mRNA binding;GO:0003735:structural constituent of ribosome;GO:0005198:structural molecule activity;GO:0005488:binding;GO:0044822:poly(A) RNA binding;GO:0097159:organic cyclic compound binding;GO:1901363:heterocyclic compound binding	GO:0005622:intracellular;GO:0005623:cell;GO:0005634:nucleus;GO:0005730:nucleolus;GO:0005737:cytoplasm;GO:0005829:cytosol;GO:0005840:ribosome;GO:0015934:large ribosomal subunit;GO:0016020:membrane;GO:0022625:cytosolic large ribosomal subunit;GO:0022626:cytosolic ribosome;GO:0030529:intracellular ribonucleoprotein complex;GO:0031974:membrane-enclosed lumen;GO:0031981:nuclear lumen;GO:0032991:macrom…
ZFP36	1.79E-81	-0.794844375	0.909	0.947	3.874651176	4.669495551	7.01E-77	protein_coding	GRCh38.98	chr19	+	39406847	39409412	2566	ENSG00000128016	hsa:7538:ZFP36, G0S24, GOS24, NUP475, RNF162A, TIS11, TTP, zfp-36	7538	ZFP36 ring finger protein [Source:HGNC Symbol;Acc:HGNC:12862]	hsa05166:HTLV-I infection	R-HSA-450531:Regulation of mRNA stability by proteins that bind AU-rich elements;R-HSA-450513:Tristetraprolin (TTP, ZFP36) binds and destabilizes mRNA;R-HSA-74160:Gene Expression	-	-	-	-	-	GO:0000122:negative regulation of transcription from RNA polymerase II promoter;GO:0000288:nuclear-transcribed mRNA catabolic process, deadenylation-dependent decay;GO:0000289:nuclear-transcribed mRNA poly(A) tail shortening;GO:0000956:nuclear-transcribed mRNA catabolic process;GO:0001816:cytokine production;GO:0001817:regulation of cytokine production;GO:0002376:immune system process;GO:0002520:…	GO:0003676:nucleic acid binding;GO:0003677:DNA binding;GO:0003723:RNA binding;GO:0003727:single-stranded RNA binding;GO:0003729:mRNA binding;GO:0003730:mRNA 3'-UTR binding;GO:0005488:binding;GO:0005515:protein binding;GO:0017091:AU-rich element binding;GO:0019899:enzyme binding;GO:0019900:kinase binding;GO:0019901:protein kinase binding;GO:0019955:cytokine binding;GO:0019956:chemokine binding;GO:…	GO:0005622:intracellular;GO:0005623:cell;GO:0005634:nucleus;GO:0005737:cytoplasm;GO:0005829:cytosol;GO:0010494:cytoplasmic stress granule;GO:0030529:intracellular ribonucleoprotein complex;GO:0032991:macromolecular complex;GO:0035770:ribonucleoprotein granule;GO:0036464:cytoplasmic ribonucleoprotein granule;GO:0043226:organelle;GO:0043227:membrane-bounded organelle;GO:0043228:non-membrane-bounded…
RNASE6	3.40E-81	-0.848252872	0.299	0.557	0.981270757	1.829523629	1.33E-76	protein_coding	GRCh38.98	chr14	+	20781268	20782467	1200	ENSG00000169413	hsa:6039:RNASE6, RAD1, RNS6, RNasek6	6039	ribonuclease A family member k6 [Source:HGNC Symbol;Acc:HGNC:10048]	-	-	-	-	-	-	-	GO:0006139:nucleobase-containing compound metabolic process;GO:0006401:RNA catabolic process;GO:0006725:cellular aromatic compound metabolic process;GO:0006807:nitrogen compound metabolic process;GO:0006950:response to stress;GO:0006952:defense response;GO:0008152:metabolic process;GO:0009056:catabolic process;GO:0009057:macromolecule catabolic process;GO:0009987:cellular process;GO:0016070:RNA m…	GO:0003676:nucleic acid binding;GO:0003824:catalytic activity;GO:0004518:nuclease activity;GO:0004519:endonuclease activity;GO:0004540:ribonuclease activity;GO:0005488:binding;GO:0016787:hydrolase activity;GO:0016788:hydrolase activity, acting on ester bonds;GO:0097159:organic cyclic compound binding;GO:1901363:heterocyclic compound binding	GO:0005576:extracellular region;GO:0031982:vesicle;GO:0031988:membrane-bounded vesicle;GO:0043226:organelle;GO:0043227:membrane-bounded organelle;GO:0043230:extracellular organelle;GO:0044421:extracellular region part;GO:0070062:extracellular exosome;GO:1903561:extracellular vesicle
ITM2B	1.44E-80	-0.723764784	0.824	0.943	2.843164563	3.566929347	5.65E-76	protein_coding	GRCh38.98	chr13	+	48232612	48270357	37746	ENSG00000136156	hsa:9445:ITM2B, ABRI, BRI, BRI2, BRICD2B, E25B, E3-16, FBD, RDGCA, imBRI2	9445	integral membrane protein 2B [Source:HGNC Symbol;Acc:HGNC:6174]	-	R-HSA-977225:Amyloid fiber formation;R-HSA-392499:Metabolism of proteins	-	-	176500:Dementia, familial British;616079:Retinal dystrophy with inner retinal dysfunction and ganglion cell abnormalities;117300:Dementia, familial Danish	Nervous system diseases;Neurodegenerative diseases;H01184:Familial dementia	-	GO:0007275:multicellular organism development;GO:0007399:nervous system development;GO:0008152:metabolic process;GO:0009058:biosynthetic process;GO:0009059:macromolecule biosynthetic process;GO:0009100:glycoprotein metabolic process;GO:0009101:glycoprotein biosynthetic process;GO:0009889:regulation of biosynthetic process;GO:0009890:negative regulation of biosynthetic process;GO:0009892:negative …	GO:0000166:nucleotide binding;GO:0001540:beta-amyloid binding;GO:0001882:nucleoside binding;GO:0001883:purine nucleoside binding;GO:0005488:binding;GO:0005515:protein binding;GO:0005524:ATP binding;GO:0017076:purine nucleotide binding;GO:0030554:adenyl nucleotide binding;GO:0032549:ribonucleoside binding;GO:0032550:purine ribonucleoside binding;GO:0032553:ribonucleotide binding;GO:0032555:purine …	GO:0005576:extracellular region;GO:0005615:extracellular space;GO:0005622:intracellular;GO:0005623:cell;GO:0005737:cytoplasm;GO:0005768:endosome;GO:0005773:vacuole;GO:0005774:vacuolar membrane;GO:0005794:Golgi apparatus;GO:0005798:Golgi-associated vesicle;GO:0005886:plasma membrane;GO:0010008:endosome membrane;GO:0012505:endomembrane system;GO:0016020:membrane;GO:0016021:integral component of mem…
SRGN	2.02E-80	0.508587541	0.998	0.995	5.99368557	5.485098028	7.91E-76	protein_coding	GRCh38.98	chr10	+	69088103	69104805	16703	ENSG00000122862	hsa:5552:SRGN, PPG, PRG, PRG1	5552	serglycin [Source:HGNC Symbol;Acc:HGNC:9361]	-	R-HSA-109582:Hemostasis;R-HSA-76005:Response to elevated platelet cytosolic Ca2+;R-HSA-76002:Platelet activation, signaling and aggregation;R-HSA-114608:Platelet degranulation	-	-	-	-	Glycemic traits (pregnancy)	GO:0001503:ossification;GO:0001816:cytokine production;GO:0001817:regulation of cytokine production;GO:0001818:negative regulation of cytokine production;GO:0002576:platelet degranulation;GO:0006508:proteolysis;GO:0006810:transport;GO:0006887:exocytosis;GO:0006915:apoptotic process;GO:0006996:organelle organization;GO:0007154:cell communication;GO:0007165:signal transduction;GO:0007275:multicellu…	GO:0005488:binding;GO:0005515:protein binding;GO:0005518:collagen binding;GO:0032403:protein complex binding;GO:0044877:macromolecular complex binding	GO:0000139:Golgi membrane;GO:0000323:lytic vacuole;GO:0005576:extracellular region;GO:0005615:extracellular space;GO:0005622:intracellular;GO:0005623:cell;GO:0005737:cytoplasm;GO:0005764:lysosome;GO:0005773:vacuole;GO:0005794:Golgi apparatus;GO:0012505:endomembrane system;GO:0016020:membrane;GO:0016023:cytoplasmic, membrane-bounded vesicle;GO:0030141:secretory granule;GO:0031090:organelle membran…
MNDA	2.46E-80	-0.955992129	0.427	0.67	1.409188967	2.365181096	9.63E-76	protein_coding	GRCh38.98	chr1	+	158831351	158849506	18156	ENSG00000163563	hsa:4332:MNDA, PYHIN3	4332	myeloid cell nuclear differentiation antigen [Source:HGNC Symbol;Acc:HGNC:7183]	-	-	-	-	-	-	Obesity-related traits	GO:0001775:cell activation;GO:0002253:activation of immune response;GO:0002376:immune system process;GO:0002429:immune response-activating cell surface receptor signaling pathway;GO:0002682:regulation of immune system process;GO:0002683:negative regulation of immune system process;GO:0002684:positive regulation of immune system process;GO:0002694:regulation of leukocyte activation;GO:0002695:nega…	GO:0003676:nucleic acid binding;GO:0003677:DNA binding;GO:0005488:binding;GO:0005515:protein binding;GO:0097159:organic cyclic compound binding;GO:1901363:heterocyclic compound binding	GO:0005576:extracellular region;GO:0005622:intracellular;GO:0005623:cell;GO:0005634:nucleus;GO:0005737:cytoplasm;GO:0031982:vesicle;GO:0031988:membrane-bounded vesicle;GO:0043226:organelle;GO:0043227:membrane-bounded organelle;GO:0043229:intracellular organelle;GO:0043230:extracellular organelle;GO:0043231:intracellular membrane-bounded organelle;GO:0044421:extracellular region part;GO:0044424:in…
TREM1	2.72E-80	0.536346099	0.732	0.461	2.397374595	1.861028497	1.06E-75	protein_coding	GRCh38.98	chr6	-	41267926	41286682	18757	ENSG00000124731	hsa:54210:TREM1, CD354, TREM-1	54210	triggering receptor expressed on myeloid cells 1 [Source:HGNC Symbol;Acc:HGNC:17760]	-	R-HSA-168256:Immune System;R-HSA-1280218:Adaptive Immune System;R-HSA-2172127:DAP12 interactions;R-HSA-198933:Immunoregulatory interactions between a Lymphoid and a non-Lymphoid cell;R-HSA-109582:Hemostasis;R-HSA-168249:Innate Immune System;R-HSA-202733:Cell surface interactions at the vascular wall	-	-	-	-	-	GO:0000422:mitophagy;GO:0000423:macromitophagy;GO:0001816:cytokine production;GO:0001906:cell killing;GO:0001909:leukocyte mediated cytotoxicity;GO:0002230:positive regulation of defense response to virus by host;GO:0002252:immune effector process;GO:0002367:cytokine production involved in immune response;GO:0002374:cytokine secretion involved in immune response;GO:0002376:immune system process;G…	GO:0004872:receptor activity;GO:0005488:binding;GO:0005515:protein binding;GO:0060089:molecular transducer activity;GO:0097110:scaffold protein binding	GO:0005576:extracellular region;GO:0005622:intracellular;GO:0005623:cell;GO:0005886:plasma membrane;GO:0016020:membrane;GO:0016021:integral component of membrane;GO:0031224:intrinsic component of membrane;GO:0044425:membrane part;GO:0044464:cell part;GO:0071944:cell periphery
RPL5	4.38E-78	-0.576524606	0.921	0.96	3.360545255	3.937069861	1.72E-73	protein_coding	GRCh38.98	chr1	+	92832013	92841924	9912	ENSG00000122406	hsa:6125:RPL5, DBA6, L5, MSTP030, PPP1R135	6125	ribosomal protein L5 [Source:HGNC Symbol;Acc:HGNC:10360]	hsa03010:Ribosome	R-HSA-72706:GTP hydrolysis and joining of the 60S ribosomal subunit;R-HSA-72689:Formation of a pool of free 40S subunits;R-HSA-72737:Cap-dependent Translation Initiation;R-HSA-156827:L13a-mediated translational silencing of Ceruloplasmin expression;R-HSA-72764:Eukaryotic Translation Termination;R-HSA-2408522:Selenoamino acid metabolism;R-HSA-72312:rRNA processing;R-HSA-927802:Nonsense-Mediated De…	-	-	612561:Diamond-Blackfan anemia 6	Cardiovascular diseases;Hematologic diseases;H00237:Diamond-Blackfan anemia;Other congenital disorders;Ribosomopathies;H00237:Diamond-Blackfan anemia (DBA)	Height;Multiple sclerosis	GO:0000027:ribosomal large subunit assembly;GO:0000184:nuclear-transcribed mRNA catabolic process, nonsense-mediated decay;GO:0000956:nuclear-transcribed mRNA catabolic process;GO:0006139:nucleobase-containing compound metabolic process;GO:0006364:rRNA processing;GO:0006396:RNA processing;GO:0006401:RNA catabolic process;GO:0006402:mRNA catabolic process;GO:0006412:translation;GO:0006413:translat…	GO:0003676:nucleic acid binding;GO:0003723:RNA binding;GO:0003735:structural constituent of ribosome;GO:0005198:structural molecule activity;GO:0005488:binding;GO:0005515:protein binding;GO:0008097:5S rRNA binding;GO:0019843:rRNA binding;GO:0044822:poly(A) RNA binding;GO:0097159:organic cyclic compound binding;GO:1901363:heterocyclic compound binding	GO:0005576:extracellular region;GO:0005622:intracellular;GO:0005623:cell;GO:0005634:nucleus;GO:0005730:nucleolus;GO:0005737:cytoplasm;GO:0005829:cytosol;GO:0005840:ribosome;GO:0005912:adherens junction;GO:0005924:cell-substrate adherens junction;GO:0005925:focal adhesion;GO:0015934:large ribosomal subunit;GO:0016020:membrane;GO:0022625:cytosolic large ribosomal subunit;GO:0022626:cytosolic riboso…
TMSB10	2.45E-77	-0.532547659	0.999	0.995	4.852330399	5.384878058	9.58E-73	protein_coding	GRCh38.98	chr2	+	84905656	84906671	1016	ENSG00000034510	hsa:9168:TMSB10, MIG12, TB10	9168	thymosin beta 10 [Source:HGNC Symbol;Acc:HGNC:11879]	-	-	-	-	-	-	-	GO:0006996:organelle organization;GO:0007010:cytoskeleton organization;GO:0007015:actin filament organization;GO:0009987:cellular process;GO:0016043:cellular component organization;GO:0030029:actin filament-based process;GO:0030036:actin cytoskeleton organization;GO:0044699:single-organism process;GO:0044763:single-organism cellular process;GO:0071840:cellular component organization or biogenesis…	GO:0003779:actin binding;GO:0003785:actin monomer binding;GO:0005488:binding;GO:0005515:protein binding;GO:0008092:cytoskeletal protein binding	GO:0005622:intracellular;GO:0005623:cell;GO:0005737:cytoplasm;GO:0005856:cytoskeleton;GO:0043226:organelle;GO:0043228:non-membrane-bounded organelle;GO:0043229:intracellular organelle;GO:0043232:intracellular non-membrane-bounded organelle;GO:0044424:intracellular part;GO:0044464:cell part
SPINT2	1.13E-76	-0.674362293	0.202	0.45	0.566202456	1.240564748	4.42E-72	protein_coding	GRCh38.98	chr19	+	38244035	38292615	48581	ENSG00000167642	hsa:10653:SPINT2, DIAR3, HAI-2, HAI2, Kop, PB	10653	serine peptidase inhibitor, Kunitz type 2 [Source:HGNC Symbol;Acc:HGNC:11247]	-	R-HSA-162582:Signal Transduction;R-HSA-8852405:Signaling by MST1	-	-	270420:Diarrhea 3, secretory sodium, congenital, syndromic	Digestive system diseases;Gastrointestinal diseases;H01174:Congenital diarrhea	-	GO:0006508:proteolysis;GO:0006928:movement of cell or subcellular component;GO:0007155:cell adhesion;GO:0007162:negative regulation of cell adhesion;GO:0008152:metabolic process;GO:0009892:negative regulation of metabolic process;GO:0009987:cellular process;GO:0010466:negative regulation of peptidase activity;GO:0010605:negative regulation of macromolecule metabolic process;GO:0010951:negative re…	GO:0004857:enzyme inhibitor activity;GO:0004866:endopeptidase inhibitor activity;GO:0004867:serine-type endopeptidase inhibitor activity;GO:0030234:enzyme regulator activity;GO:0030414:peptidase inhibitor activity;GO:0061134:peptidase regulator activity;GO:0061135:endopeptidase regulator activity;GO:0098772:molecular function regulator	GO:0005576:extracellular region;GO:0005622:intracellular;GO:0005623:cell;GO:0005737:cytoplasm;GO:0016020:membrane;GO:0016021:integral component of membrane;GO:0031224:intrinsic component of membrane;GO:0044424:intracellular part;GO:0044425:membrane part;GO:0044464:cell part
UPP1	1.66E-76	0.688488206	0.844	0.662	3.093084715	2.404596509	6.48E-72	protein_coding	GRCh38.98	chr7	+	48088628	48108736	20109	ENSG00000183696	hsa:7378:UPP1, UDRPASE, UP, UPASE, UPP	7378	uridine phosphorylase 1 [Source:HGNC Symbol;Acc:HGNC:12576]	hsa00240:Pyrimidine metabolism;hsa00983:Drug metabolism - other enzymes;hsa01100:Metabolic pathways	R-HSA-15869:Metabolism of nucleotides;R-HSA-73621:Pyrimidine catabolism;R-HSA-1430728:Metabolism;R-HSA-73848:Pyrimidine metabolism;R-HSA-73614:Pyrimidine salvage reactions	PWY-7209:pyrimidine ribonucleosides degradation;PWY-7181:pyrimidine deoxyribonucleosides degradation;PWY0-1295:pyrimidine ribonucleosides degradation	P02775:Salvage pyrimidine ribonucleotides	-	-	-	GO:0006139:nucleobase-containing compound metabolic process;GO:0006213:pyrimidine nucleoside metabolic process;GO:0006218:uridine catabolic process;GO:0006220:pyrimidine nucleotide metabolic process;GO:0006221:pyrimidine nucleotide biosynthetic process;GO:0006222:UMP biosynthetic process;GO:0006725:cellular aromatic compound metabolic process;GO:0006753:nucleoside phosphate metabolic process;GO:0…	GO:0003824:catalytic activity;GO:0004850:uridine phosphorylase activity;GO:0016740:transferase activity;GO:0016757:transferase activity, transferring glycosyl groups;GO:0016763:transferase activity, transferring pentosyl groups	GO:0005622:intracellular;GO:0005623:cell;GO:0005737:cytoplasm;GO:0005829:cytosol;GO:0044424:intracellular part;GO:0044444:cytoplasmic part;GO:0044464:cell part
BCL2A1	2.67E-75	0.724148825	0.933	0.813	4.271443263	3.547294438	1.05E-70	protein_coding	GRCh38.98	chr15	-	79960892	79971196	10305	ENSG00000140379	hsa:597:BCL2A1, ACC-1, ACC-2, ACC1, ACC2, BCL2L5, BFL1, GRS, HBPA1	597	BCL2 related protein A1 [Source:HGNC Symbol;Acc:HGNC:991]	hsa05202:Transcriptional misregulation in cancer;hsa04064:NF-kappa B signaling pathway;hsa04210:Apoptosis	-	-	P00006:Apoptosis signaling pathway	-	-	-	GO:0001836:release of cytochrome c from mitochondria;GO:0006810:transport;GO:0006915:apoptotic process;GO:0006950:response to stress;GO:0006974:cellular response to DNA damage stimulus;GO:0006996:organelle organization;GO:0007005:mitochondrion organization;GO:0007154:cell communication;GO:0007165:signal transduction;GO:0007166:cell surface receptor signaling pathway;GO:0008053:mitochondrial fusio…	GO:0005215:transporter activity;GO:0005488:binding;GO:0005515:protein binding;GO:0015267:channel activity;GO:0022803:passive transmembrane transporter activity;GO:0022857:transmembrane transporter activity;GO:0042802:identical protein binding;GO:0042803:protein homodimerization activity;GO:0046982:protein heterodimerization activity;GO:0046983:protein dimerization activity	GO:0005622:intracellular;GO:0005623:cell;GO:0005737:cytoplasm;GO:0005739:mitochondrion;GO:0005740:mitochondrial envelope;GO:0005741:mitochondrial outer membrane;GO:0016020:membrane;GO:0019867:outer membrane;GO:0031090:organelle membrane;GO:0031966:mitochondrial membrane;GO:0031967:organelle envelope;GO:0031968:organelle outer membrane;GO:0031975:envelope;GO:0043226:organelle;GO:0043227:membrane-b…
AIF1	3.74E-75	-0.682862629	0.838	0.893	3.106145187	3.789007815	1.47E-70	protein_coding	GRCh38.98	chr6	+	31615217	31617021	1805	ENSG00000204472	hsa:199:AIF1, AIF-1, IBA1, IRT-1, IRT1	199	allograft inflammatory factor 1 [Source:HGNC Symbol;Acc:HGNC:352]	-	-	-	-	-	-	Height;Crohn's disease;Neonatal lupus;Weight;Laryngeal squamous cell carcinoma	GO:0000082:G1/S transition of mitotic cell cycle;GO:0000278:mitotic cell cycle;GO:0001774:microglial cell activation;GO:0001775:cell activation;GO:0001932:regulation of protein phosphorylation;GO:0001934:positive regulation of protein phosphorylation;GO:0002274:myeloid leukocyte activation;GO:0002376:immune system process;GO:0002548:monocyte chemotaxis;GO:0002682:regulation of immune system proce…	GO:0003779:actin binding;GO:0005488:binding;GO:0005509:calcium ion binding;GO:0005515:protein binding;GO:0008092:cytoskeletal protein binding;GO:0032403:protein complex binding;GO:0043167:ion binding;GO:0043169:cation binding;GO:0044877:macromolecular complex binding;GO:0046872:metal ion binding;GO:0051015:actin filament binding	GO:0001726:ruffle;GO:0001891:phagocytic cup;GO:0005622:intracellular;GO:0005623:cell;GO:0005634:nucleus;GO:0005737:cytoplasm;GO:0005829:cytosol;GO:0005856:cytoskeleton;GO:0005884:actin filament;GO:0005886:plasma membrane;GO:0015629:actin cytoskeleton;GO:0016020:membrane;GO:0030027:lamellipodium;GO:0031252:cell leading edge;GO:0031253:cell projection membrane;GO:0031256:leading edge membrane;GO:00…
BTG2	9.26E-75	-0.777117595	0.306	0.554	1.019070089	1.796187683	3.63E-70	protein_coding	GRCh38.98	chr1	+	203305491	203309602	4112	ENSG00000159388	hsa:7832:BTG2, PC3, TIS21	7832	BTG anti-proliferation factor 2 [Source:HGNC Symbol;Acc:HGNC:1131]	hsa03018:RNA degradation	R-HSA-3700989:Transcriptional Regulation by TP53;R-HSA-6791312:TP53 Regulates Transcription of Cell Cycle Genes;R-HSA-212436:Generic Transcription Pathway;R-HSA-6804115:TP53 regulates transcription of additional cell cycle genes whose exact role in the p53 pathway remain uncertain;R-HSA-74160:Gene Expression	-	-	-	-	-	GO:0000075:cell cycle checkpoint;GO:0000077:DNA damage checkpoint;GO:0000082:G1/S transition of mitotic cell cycle;GO:0000122:negative regulation of transcription from RNA polymerase II promoter;GO:0000278:mitotic cell cycle;GO:0000288:nuclear-transcribed mRNA catabolic process, deadenylation-dependent decay;GO:0000289:nuclear-transcribed mRNA poly(A) tail shortening;GO:0000956:nuclear-transcribe…	GO:0000981:RNA polymerase II transcription factor activity, sequence-specific DNA binding;GO:0000982:transcription factor activity, RNA polymerase II core promoter proximal region sequence-specific binding;GO:0001071:nucleic acid binding transcription factor activity;GO:0001078:transcriptional repressor activity, RNA polymerase II core promoter proximal region sequence-specific binding;GO:0001227…	GO:0005576:extracellular region;GO:0005622:intracellular;GO:0005623:cell;GO:0005737:cytoplasm;GO:0005829:cytosol;GO:0031982:vesicle;GO:0031988:membrane-bounded vesicle;GO:0043226:organelle;GO:0043227:membrane-bounded organelle;GO:0043230:extracellular organelle;GO:0044421:extracellular region part;GO:0044424:intracellular part;GO:0044444:cytoplasmic part;GO:0044464:cell part;GO:0070062:extracellu…
CALM2	1.90E-74	-0.63747327	0.538	0.78	1.660608765	2.298082035	7.44E-70	protein_coding	GRCh38.98	chr2	-	47160083	47176921	16839	ENSG00000143933	hsa:805:CALM2, CAMII, LQT15, PHKD, PHKD2, caM	805	calmodulin 2 [Source:HGNC Symbol;Acc:HGNC:1445]	hsa04024:cAMP signaling pathway;hsa04020:Calcium signaling pathway;hsa04971:Gastric acid secretion;hsa05152:Tuberculosis;hsa04916:Melanogenesis;hsa04022:cGMP-PKG signaling pathway;hsa04910:Insulin signaling pathway;hsa04014:Ras signaling pathway;hsa04015:Rap1 signaling pathway;hsa04744:Phototransduction;hsa04722:Neurotrophin signaling pathway;hsa04114:Oocyte meiosis;hsa04922:Glucagon signaling pa…	R-HSA-2424491:DAP12 signaling;R-HSA-375165:NCAM signaling for neurite out-growth;R-HSA-2514859:Inactivation, recovery and regulation of the phototransduction cascade;R-HSA-2514856:The phototransduction cascade;R-HSA-5607763:CLEC7A (Dectin-1) induces NFAT activation;R-HSA-5654741:Signaling by FGFR3;R-HSA-202131:Metabolism of nitric oxide;R-HSA-167021:PLC-gamma1 signalling;R-HSA-425561:Sodium/Calci…	-	P00053:T cell activation;P00028:Heterotrimeric G-protein signaling pathway-rod outer segment phototransduction;P00010:B cell activation;P00026:Heterotrimeric G-protein signaling pathway-Gi alpha and Gs alpha mediated pathway;P06959:CCKR signaling map	616249:Long QT syndrome 15	-	Dialysis-related mortality	GO:0000086:G2/M transition of mitotic cell cycle;GO:0000165:MAPK cascade;GO:0000272:polysaccharide catabolic process;GO:0000278:mitotic cell cycle;GO:0000910:cytokinesis;GO:0001932:regulation of protein phosphorylation;GO:0001933:negative regulation of protein phosphorylation;GO:0001934:positive regulation of protein phosphorylation;GO:0001975:response to amphetamine;GO:0002027:regulation of hear…	GO:0001664:G-protein coupled receptor binding;GO:0003824:catalytic activity;GO:0004872:receptor activity;GO:0005085:guanyl-nucleotide exchange factor activity;GO:0005088:Ras guanyl-nucleotide exchange factor activity;GO:0005102:receptor binding;GO:0005215:transporter activity;GO:0005216:ion channel activity;GO:0005488:binding;GO:0005509:calcium ion binding;GO:0005515:protein binding;GO:0008047:en…	GO:0000922:spindle pole;GO:0005576:extracellular region;GO:0005622:intracellular;GO:0005623:cell;GO:0005634:nucleus;GO:0005654:nucleoplasm;GO:0005737:cytoplasm;GO:0005813:centrosome;GO:0005815:microtubule organizing center;GO:0005819:spindle;GO:0005829:cytosol;GO:0005856:cytoskeleton;GO:0005874:microtubule;GO:0005876:spindle microtubule;GO:0005886:plasma membrane;GO:0005887:integral component of …
KLF4	2.24E-73	-0.793693711	0.408	0.646	1.73140799	2.525101701	8.78E-69	protein_coding	GRCh38.98	chr9	-	107484852	107490482	5631	ENSG00000136826	hsa:9314:KLF4, EZF, GKLF	9314	Kruppel like factor 4 [Source:HGNC Symbol;Acc:HGNC:6348]	hsa04550:Signaling pathways regulating pluripotency of stem cells	R-HSA-2980736:Peptide hormone metabolism;R-HSA-381340:Transcriptional regulation of white adipocyte differentiation;R-HSA-1266738:Developmental Biology;R-HSA-452723:Transcriptional regulation of pluripotent stem cells;R-HSA-392499:Metabolism of proteins;R-HSA-422085:Synthesis, secretion, and deacylation of Ghrelin	-	P06959:CCKR signaling map	-	Cancers;Cancers of eye, brain, and central nervous system;H01556:Meningioma	Psoriasis;Breast cancer;Prostate cancer;Cotinine glucuronidation;Cutaneous malignant melanoma	GO:0000122:negative regulation of transcription from RNA polymerase II promoter;GO:0000165:MAPK cascade;GO:0000302:response to reactive oxygen species;GO:0001101:response to acid chemical;GO:0001525:angiogenesis;GO:0001568:blood vessel development;GO:0001654:eye development;GO:0001667:ameboidal-type cell migration;GO:0001704:formation of primary germ layer;GO:0001707:mesoderm formation;GO:0001709…	GO:0000975:regulatory region DNA binding;GO:0000976:transcription regulatory region sequence-specific DNA binding;GO:0000981:RNA polymerase II transcription factor activity, sequence-specific DNA binding;GO:0000982:transcription factor activity, RNA polymerase II core promoter proximal region sequence-specific binding;GO:0000987:core promoter proximal region sequence-specific DNA binding;GO:00009…	GO:0000228:nuclear chromosome;GO:0000785:chromatin;GO:0000790:nuclear chromatin;GO:0000791:euchromatin;GO:0005622:intracellular;GO:0005623:cell;GO:0005634:nucleus;GO:0005654:nucleoplasm;GO:0005667:transcription factor complex;GO:0005694:chromosome;GO:0005719:nuclear euchromatin;GO:0005737:cytoplasm;GO:0031974:membrane-enclosed lumen;GO:0031981:nuclear lumen;GO:0032991:macromolecular complex;GO:00…
CSF1R	3.68E-73	-0.744516765	0.313	0.565	1.012600835	1.757117599	1.44E-68	protein_coding	GRCh38.98	chr5	-	150053291	150113372	60082	ENSG00000182578	hsa:1436:CSF1R, C-FMS, CD115, CSF-1R, CSFR, FIM2, FMS, HDLS, M-CSF-R	1436	colony stimulating factor 1 receptor [Source:HGNC Symbol;Acc:HGNC:2433]	hsa05202:Transcriptional misregulation in cancer;hsa04060:Cytokine-cytokine receptor interaction;hsa04151:PI3K-Akt signaling pathway;hsa05200:Pathways in cancer;hsa04014:Ras signaling pathway;hsa04015:Rap1 signaling pathway;hsa04144:Endocytosis;hsa04640:Hematopoietic cell lineage;hsa04380:Osteoclast differentiation	R-HSA-168256:Immune System;R-HSA-1280215:Cytokine Signaling in Immune system;R-HSA-449147:Signaling by Interleukins	-	-	221820:Leukoencephalopathy, diffuse hereditary, with spheroids	Cancers;Cancers of the breast and female genital organs;H00028:Choriocarcinoma	-	GO:0000165:MAPK cascade;GO:0000902:cell morphogenesis;GO:0000904:cell morphogenesis involved in differentiation;GO:0001816:cytokine production;GO:0001817:regulation of cytokine production;GO:0001819:positive regulation of cytokine production;GO:0001894:tissue homeostasis;GO:0001932:regulation of protein phosphorylation;GO:0001934:positive regulation of protein phosphorylation;GO:0002009:morphogen…	GO:0000166:nucleotide binding;GO:0001882:nucleoside binding;GO:0001883:purine nucleoside binding;GO:0003824:catalytic activity;GO:0004672:protein kinase activity;GO:0004713:protein tyrosine kinase activity;GO:0004714:transmembrane receptor protein tyrosine kinase activity;GO:0004871:signal transducer activity;GO:0004872:receptor activity;GO:0004888:transmembrane signaling receptor activity;GO:000…	GO:0005622:intracellular;GO:0005623:cell;GO:0005886:plasma membrane;GO:0005887:integral component of plasma membrane;GO:0009986:cell surface;GO:0016020:membrane;GO:0016021:integral component of membrane;GO:0031224:intrinsic component of membrane;GO:0031226:intrinsic component of plasma membrane;GO:0032991:macromolecular complex;GO:0043234:protein complex;GO:0044425:membrane part;GO:0044459:plasma…
PPIB	8.03E-73	-0.559179911	0.558	0.791	1.68824893	2.247428841	3.14E-68	protein_coding	GRCh38.98	chr15	-	64155812	64163205	7394	ENSG00000166794	hsa:5479:PPIB, CYP-S1, CYPB, HEL-S-39, OI9, SCYLP	5479	peptidylprolyl isomerase B [Source:HGNC Symbol;Acc:HGNC:9255]	-	R-HSA-1474244:Extracellular matrix organization;R-HSA-1650814:Collagen biosynthesis and modifying enzymes;R-HSA-1474290:Collagen formation	-	-	259440:Osteogenesis imperfecta, type IX	Musculoskeletal diseases;Skeletal diseases;H00506:Osteogenesis imperfecta	-	GO:0000413:protein peptidyl-prolyl isomerization;GO:0001501:skeletal system development;GO:0006457:protein folding;GO:0006464:cellular protein modification process;GO:0007275:multicellular organism development;GO:0008152:metabolic process;GO:0009987:cellular process;GO:0016032:viral process;GO:0018193:peptidyl-amino acid modification;GO:0018208:peptidyl-proline modification;GO:0019058:viral life …	GO:0003676:nucleic acid binding;GO:0003723:RNA binding;GO:0003755:peptidyl-prolyl cis-trans isomerase activity;GO:0003824:catalytic activity;GO:0005488:binding;GO:0005515:protein binding;GO:0005518:collagen binding;GO:0016853:isomerase activity;GO:0016859:cis-trans isomerase activity;GO:0019899:enzyme binding;GO:0032403:protein complex binding;GO:0033218:amide binding;GO:0042277:peptide binding;G…	GO:0005576:extracellular region;GO:0005622:intracellular;GO:0005623:cell;GO:0005634:nucleus;GO:0005737:cytoplasm;GO:0005783:endoplasmic reticulum;GO:0005788:endoplasmic reticulum lumen;GO:0005790:smooth endoplasmic reticulum;GO:0005912:adherens junction;GO:0005924:cell-substrate adherens junction;GO:0005925:focal adhesion;GO:0012505:endomembrane system;GO:0016020:membrane;GO:0016023:cytoplasmic, …
ABI3	1.18E-72	-0.590945513	0.147	0.383	0.445787028	1.036732541	4.64E-68	protein_coding	GRCh38.98	chr17	+	49210411	49223225	12815	ENSG00000108798	hsa:51225:ABI3, NESH, SSH3BP3	51225	ABI family member 3 [Source:HGNC Symbol;Acc:HGNC:29859]	-	-	-	-	-	-	Prostate cancer	GO:0006928:movement of cell or subcellular component;GO:0009987:cellular process;GO:0016477:cell migration;GO:0030334:regulation of cell migration;GO:0032879:regulation of localization;GO:0040011:locomotion;GO:0040012:regulation of locomotion;GO:0044699:single-organism process;GO:0044763:single-organism cellular process;GO:0048870:cell motility;GO:0050789:regulation of biological process;GO:00507…	GO:0005488:binding;GO:0005515:protein binding	GO:0005622:intracellular;GO:0005623:cell;GO:0005737:cytoplasm;GO:0016020:membrane;GO:0030027:lamellipodium;GO:0031252:cell leading edge;GO:0042995:cell projection;GO:0044424:intracellular part;GO:0044464:cell part
DUSP1	1.25E-72	-0.619697724	0.967	0.975	4.410781454	5.030479178	4.88E-68	protein_coding	GRCh38.98	chr5	-	172768096	172771195	3100	ENSG00000120129	hsa:1843:DUSP1, CL100, HVH1, MKP-1, MKP1, PTPN10	1843	dual specificity phosphatase 1 [Source:HGNC Symbol;Acc:HGNC:3064]	hsa04010:MAPK signaling pathway;hsa04726:Serotonergic synapse	R-HSA-2424491:DAP12 signaling;R-HSA-375165:NCAM signaling for neurite out-growth;R-HSA-5654741:Signaling by FGFR3;R-HSA-187037:NGF signalling via TRKA from the plasma membrane;R-HSA-190236:Signaling by FGFR;R-HSA-5673001:RAF/MAP kinase cascade;R-HSA-112399:IRS-mediated signalling;R-HSA-1266738:Developmental Biology;R-HSA-74752:Signaling by Insulin receptor;R-HSA-1433557:Signaling by SCF-KIT;R-HSA…	-	P05918:p38 MAPK pathway;P00046:Oxidative stress response	-	-	Inflammatory bowel disease;Ulcerative colitis;Vertical cup-disc ratio	GO:0000003:reproduction;GO:0000070:mitotic sister chromatid segregation;GO:0000075:cell cycle checkpoint;GO:0000165:MAPK cascade;GO:0000188:inactivation of MAPK activity;GO:0000278:mitotic cell cycle;GO:0000280:nuclear division;GO:0000302:response to reactive oxygen species;GO:0000819:sister chromatid segregation;GO:0001101:response to acid chemical;GO:0001704:formation of primary germ layer;GO:0…	GO:0003824:catalytic activity;GO:0004721:phosphoprotein phosphatase activity;GO:0004725:protein tyrosine phosphatase activity;GO:0004726:non-membrane spanning protein tyrosine phosphatase activity;GO:0005488:binding;GO:0005515:protein binding;GO:0008138:protein tyrosine/serine/threonine phosphatase activity;GO:0008330:protein tyrosine/threonine phosphatase activity;GO:0016787:hydrolase activity;G…	GO:0005622:intracellular;GO:0005623:cell;GO:0005634:nucleus;GO:0005737:cytoplasm;GO:0043226:organelle;GO:0043227:membrane-bounded organelle;GO:0043229:intracellular organelle;GO:0043231:intracellular membrane-bounded organelle;GO:0044424:intracellular part;GO:0044464:cell part
NPM1	1.64E-72	-0.638358337	0.577	0.773	1.697469004	2.33582734	6.42E-68	protein_coding	GRCh38.98	chr5	+	171387116	171411137	24022	ENSG00000181163	hsa:4869:NPM1, B23, NPM	4869	nucleophosmin 1 [Source:HGNC Symbol;Acc:HGNC:7910]	-	R-HSA-3700989:Transcriptional Regulation by TP53;R-HSA-162909:Host Interactions of HIV factors;R-HSA-180746:Nuclear import of Rev protein;R-HSA-1640170:Cell Cycle;R-HSA-162906:HIV Infection;R-HSA-6791312:TP53 Regulates Transcription of Cell Cycle Genes;R-HSA-212436:Generic Transcription Pathway;R-HSA-8869496:TFAP2A acts as a transcriptional repressor during retinoic acid induced cell differentiat…	-	-	601626:Leukemia, acute myeloid	Cancers;Cancers of haematopoietic and lymphoid tissues;H01601:Anaplastic large-cell lymphoma	-	GO:0000075:cell cycle checkpoint;GO:0000077:DNA damage checkpoint;GO:0000082:G1/S transition of mitotic cell cycle;GO:0000226:microtubule cytoskeleton organization;GO:0000278:mitotic cell cycle;GO:0001932:regulation of protein phosphorylation;GO:0001933:negative regulation of protein phosphorylation;GO:0006139:nucleobase-containing compound metabolic process;GO:0006259:DNA metabolic process;GO:00…	GO:0000988:transcription factor activity, protein binding;GO:0000989:transcription factor activity, transcription factor binding;GO:0003676:nucleic acid binding;GO:0003712:transcription cofactor activity;GO:0003713:transcription coactivator activity;GO:0003723:RNA binding;GO:0004857:enzyme inhibitor activity;GO:0004860:protein kinase inhibitor activity;GO:0005488:binding;GO:0005515:protein bindin…	GO:0000922:spindle pole;GO:0005622:intracellular;GO:0005623:cell;GO:0005634:nucleus;GO:0005654:nucleoplasm;GO:0005730:nucleolus;GO:0005737:cytoplasm;GO:0005813:centrosome;GO:0005815:microtubule organizing center;GO:0005819:spindle;GO:0005829:cytosol;GO:0005856:cytoskeleton;GO:0005912:adherens junction;GO:0005924:cell-substrate adherens junction;GO:0005925:focal adhesion;GO:0015630:microtubule cyt…
C1QA	2.42E-72	-1.190781678	0.204	0.463	2.563324994	3.754106672	9.48E-68	protein_coding	GRCh38.98	chr1	+	22636628	22639678	3051	ENSG00000173372	hsa:712:C1QA	712	complement C1q A chain [Source:HGNC Symbol;Acc:HGNC:1241]	hsa05150:Staphylococcus aureus infection;hsa05322:Systemic lupus erythematosus;hsa05133:Pertussis;hsa05142:Chagas disease (American trypanosomiasis);hsa05020:Prion diseases;hsa04610:Complement and coagulation cascades	R-HSA-173623:Classical antibody-mediated complement activation;R-HSA-168256:Immune System;R-HSA-166786:Creation of C4 and C2 activators;R-HSA-166658:Complement cascade;R-HSA-166663:Initial triggering of complement;R-HSA-168249:Innate Immune System	-	-	613652:C1q deficiency	Immune system diseases;Allergies and autoimmune diseases;H01357:Allergic contact dermatitis;Primary immunodeficiency;H00102:Classic complement pathway component defects;Skin diseases;Skin and soft tissue diseases	-	GO:0002250:adaptive immune response;GO:0002252:immune effector process;GO:0002253:activation of immune response;GO:0002376:immune system process;GO:0002443:leukocyte mediated immunity;GO:0002449:lymphocyte mediated immunity;GO:0002455:humoral immune response mediated by circulating immunoglobulin;GO:0002460:adaptive immune response based on somatic recombination of immune receptors built from imm…	GO:0003824:catalytic activity;GO:0004175:endopeptidase activity;GO:0004252:serine-type endopeptidase activity;GO:0005488:binding;GO:0005515:protein binding;GO:0008233:peptidase activity;GO:0008236:serine-type peptidase activity;GO:0016787:hydrolase activity;GO:0017171:serine hydrolase activity;GO:0070011:peptidase activity, acting on L-amino acid peptides	GO:0005576:extracellular region;GO:0005581:collagen trimer;GO:0005602:complement component C1 complex;GO:0005615:extracellular space;GO:0031982:vesicle;GO:0031988:membrane-bounded vesicle;GO:0032991:macromolecular complex;GO:0043226:organelle;GO:0043227:membrane-bounded organelle;GO:0043230:extracellular organelle;GO:0043234:protein complex;GO:0044421:extracellular region part;GO:0070062:extracel…
CYBA	6.51E-72	-0.456702178	0.847	0.976	3.191537644	3.648239822	2.55E-67	protein_coding	GRCh38.98	chr16	-	88643289	88651054	7766	ENSG00000051523	hsa:1535:CYBA, p22-PHOX	1535	cytochrome b-245 alpha chain [Source:HGNC Symbol;Acc:HGNC:2577]	hsa04670:Leukocyte transendothelial migration;hsa04145:Phagosome;hsa05140:Leishmaniasis;hsa04380:Osteoclast differentiation	R-HSA-194315:Signaling by Rho GTPases;R-HSA-168256:Immune System;R-HSA-1280218:Adaptive Immune System;R-HSA-5668599:RHO GTPases Activate NADPH Oxidases;R-HSA-195258:RHO GTPase Effectors;R-HSA-1236973:Cross-presentation of particulate exogenous antigens (phagosomes);R-HSA-4420097:VEGFA-VEGFR2 Pathway;R-HSA-1222556:ROS, RNS production in response to bacteria;R-HSA-162582:Signal Transduction;R-HSA-9…	-	-	233690:Chronic granulomatous disease, autosomal, due to deficiency of CYBA	Immune system diseases;Primary immunodeficiency;H00098:Chronic granulomatous disease	Glycated hemoglobin levels	GO:0000302:response to reactive oxygen species;GO:0001101:response to acid chemical;GO:0001558:regulation of cell growth;GO:0001678:cellular glucose homeostasis;GO:0001816:cytokine production;GO:0001817:regulation of cytokine production;GO:0001819:positive regulation of cytokine production;GO:0001935:endothelial cell proliferation;GO:0001936:regulation of endothelial cell proliferation;GO:0001938…	GO:0003824:catalytic activity;GO:0005488:binding;GO:0005515:protein binding;GO:0009055:electron carrier activity;GO:0016175:superoxide-generating NADPH oxidase activity;GO:0016491:oxidoreductase activity;GO:0016651:oxidoreductase activity, acting on NAD(P)H;GO:0017124:SH3 domain binding;GO:0019904:protein domain specific binding;GO:0020037:heme binding;GO:0043167:ion binding;GO:0043169:cation bin…	GO:0005622:intracellular;GO:0005623:cell;GO:0005737:cytoplasm;GO:0005739:mitochondrion;GO:0005768:endosome;GO:0005773:vacuole;GO:0005783:endoplasmic reticulum;GO:0005789:endoplasmic reticulum membrane;GO:0005794:Golgi apparatus;GO:0005886:plasma membrane;GO:0005887:integral component of plasma membrane;GO:0012505:endomembrane system;GO:0012506:vesicle membrane;GO:0016020:membrane;GO:0016021:integ…
PYCARD	1.87E-71	-0.624294562	0.362	0.612	1.051071675	1.675366237	7.33E-67	protein_coding	GRCh38.98	chr16	-	31201486	31203450	1965	ENSG00000103490	hsa:29108:PYCARD, ASC, CARD5, TMS, TMS-1, TMS1	29108	PYD and CARD domain containing [Source:HGNC Symbol;Acc:HGNC:16608]	hsa04623:Cytosolic DNA-sensing pathway;hsa05164:Influenza A;hsa05133:Pertussis;hsa04621:NOD-like receptor signaling pathway;hsa05132:Salmonella infection;hsa05134:Legionellosis	R-HSA-168643:Nucleotide-binding domain, leucine rich repeat containing receptor (NLR) signaling pathways;R-HSA-168256:Immune System;R-HSA-5607764:CLEC7A (Dectin-1) signaling;R-HSA-5621481:C-type lectin receptors (CLRs);R-HSA-844615:The AIM2 inflammasome;R-HSA-844456:The NLRP3 inflammasome;R-HSA-622312:Inflammasomes;R-HSA-168249:Innate Immune System;R-HSA-5660668:CLEC7A/inflammasome pathway	-	-	-	-	-	GO:0000165:MAPK cascade;GO:0001773:myeloid dendritic cell activation;GO:0001775:cell activation;GO:0001816:cytokine production;GO:0001817:regulation of cytokine production;GO:0001818:negative regulation of cytokine production;GO:0001819:positive regulation of cytokine production;GO:0001836:release of cytochrome c from mitochondria;GO:0001932:regulation of protein phosphorylation;GO:0001933:negati…	GO:0002020:protease binding;GO:0003824:catalytic activity;GO:0004175:endopeptidase activity;GO:0004197:cysteine-type endopeptidase activity;GO:0005102:receptor binding;GO:0005126:cytokine receptor binding;GO:0005138:interleukin-6 receptor binding;GO:0005488:binding;GO:0005515:protein binding;GO:0005523:tropomyosin binding;GO:0008047:enzyme activator activity;GO:0008092:cytoskeletal protein bindin…	GO:0005622:intracellular;GO:0005623:cell;GO:0005634:nucleus;GO:0005730:nucleolus;GO:0005737:cytoplasm;GO:0005739:mitochondrion;GO:0005783:endoplasmic reticulum;GO:0005829:cytosol;GO:0008385:IkappaB kinase complex;GO:0012505:endomembrane system;GO:0031974:membrane-enclosed lumen;GO:0031981:nuclear lumen;GO:0032991:macromolecular complex;GO:0043226:organelle;GO:0043227:membrane-bounded organelle;GO…
SAMHD1	3.12E-71	-0.699260331	0.316	0.565	0.968437556	1.667697887	1.22E-66	protein_coding	GRCh38.98	chr20	-	36889773	36951901	62129	ENSG00000101347	hsa:25939:SAMHD1, CHBL2, DCIP, HDDC1, MOP-5, SBBI88	25939	SAM and HD domain containing deoxynucleoside triphosphate triphosphohydrolase 1 [Source:HGNC Symbol;Acc:HGNC:15925]	-	R-HSA-168256:Immune System;R-HSA-909733:Interferon alpha/beta signaling;R-HSA-913531:Interferon Signaling;R-HSA-1280215:Cytokine Signaling in Immune system	-	-	612952:Aicardi-Goutieres syndrome 5;614415:Chilblain lupus 2	Immune system diseases;Other immune system diseases;H00290:Aicardi-Goutieres Syndrome	-	GO:0002252:immune effector process;GO:0002376:immune system process;GO:0002682:regulation of immune system process;GO:0006139:nucleobase-containing compound metabolic process;GO:0006163:purine nucleotide metabolic process;GO:0006195:purine nucleotide catabolic process;GO:0006203:dGTP catabolic process;GO:0006461:protein complex assembly;GO:0006725:cellular aromatic compound metabolic process;GO:0…	GO:0000166:nucleotide binding;GO:0003676:nucleic acid binding;GO:0003723:RNA binding;GO:0003824:catalytic activity;GO:0005488:binding;GO:0005515:protein binding;GO:0008270:zinc ion binding;GO:0008832:dGTPase activity;GO:0016787:hydrolase activity;GO:0016788:hydrolase activity, acting on ester bonds;GO:0016793:triphosphoric monoester hydrolase activity;GO:0017076:purine nucleotide binding;GO:00190…	GO:0005622:intracellular;GO:0005623:cell;GO:0005634:nucleus;GO:0005654:nucleoplasm;GO:0005886:plasma membrane;GO:0016020:membrane;GO:0031974:membrane-enclosed lumen;GO:0031981:nuclear lumen;GO:0043226:organelle;GO:0043227:membrane-bounded organelle;GO:0043229:intracellular organelle;GO:0043231:intracellular membrane-bounded organelle;GO:0043233:organelle lumen;GO:0044422:organelle part;GO:0044424…
SAT1	3.29E-71	0.430525766	0.999	0.997	6.39494796	5.964422194	1.29E-66	protein_coding	GRCh38.98	chrX	+	23783173	23786226	3054	ENSG00000130066	hsa:6303:SAT1, DC21, KFSD, KFSDX, SAT, SSAT, SSAT-1	6303	spermidine/spermine N1-acetyltransferase 1 [Source:HGNC Symbol;Acc:HGNC:10540]	hsa01100:Metabolic pathways;hsa00330:Arginine and proline metabolism	R-HSA-351200:Interconversion of polyamines;R-HSA-1430728:Metabolism;R-HSA-351202:Metabolism of polyamines;R-HSA-71291:Metabolism of amino acids and derivatives	PWY-0:putrescine degradation III;PWY-6117:spermine and spermidine degradation I	-	-	Skin diseases;Skin and soft tissue diseases;H00750:Keratosis follicularis spinulosa decalvans	-	GO:0001525:angiogenesis;GO:0001568:blood vessel development;GO:0001944:vasculature development;GO:0006576:cellular biogenic amine metabolic process;GO:0006595:polyamine metabolic process;GO:0006596:polyamine biosynthetic process;GO:0006598:polyamine catabolic process;GO:0006807:nitrogen compound metabolic process;GO:0007275:multicellular organism development;GO:0008152:metabolic process;GO:000828…	GO:0003824:catalytic activity;GO:0004145:diamine N-acetyltransferase activity;GO:0005488:binding;GO:0005515:protein binding;GO:0008080:N-acetyltransferase activity;GO:0016407:acetyltransferase activity;GO:0016410:N-acyltransferase activity;GO:0016740:transferase activity;GO:0016746:transferase activity, transferring acyl groups;GO:0016747:transferase activity, transferring acyl groups other than …	GO:0005622:intracellular;GO:0005623:cell;GO:0005737:cytoplasm;GO:0005829:cytosol;GO:0044424:intracellular part;GO:0044444:cytoplasmic part;GO:0044464:cell part
PLD4	5.21E-71	-0.559262341	0.02	0.185	0.062563104	0.621825445	2.04E-66	protein_coding	GRCh38.98	chr14	+	104924713	104937790	13078	ENSG00000166428	hsa:122618:PLD4, C14orf175	122618	phospholipase D family member 4 [Source:HGNC Symbol;Acc:HGNC:23792]	hsa01100:Metabolic pathways;hsa00564:Glycerophospholipid metabolism;hsa00565:Ether lipid metabolism	R-HSA-168256:Immune System;R-HSA-1855204:Synthesis of IP3 and IP4 in the cytosol;R-HSA-1483206:Glycerophospholipid biosynthesis;R-HSA-2029485:Role of phospholipids in phagocytosis;R-HSA-1430728:Metabolism;R-HSA-2029480:Fcgamma receptor (FCGR) dependent phagocytosis;R-HSA-556833:Metabolism of lipids and lipoproteins;R-HSA-1483148:Synthesis of PG;R-HSA-168249:Innate Immune System;R-HSA-1483257:Phos…	LIPASYN-PWY:phospholipases	-	-	-	Rheumatoid arthritis	GO:0006066:alcohol metabolic process;GO:0006629:lipid metabolic process;GO:0006793:phosphorus metabolic process;GO:0006796:phosphate-containing compound metabolic process;GO:0008152:metabolic process;GO:0009056:catabolic process;GO:0009987:cellular process;GO:0016042:lipid catabolic process;GO:0019637:organophosphate metabolic process;GO:0019751:polyol metabolic process;GO:0043647:inositol phosph…	GO:0003824:catalytic activity;GO:0004435:phosphatidylinositol phospholipase C activity;GO:0004620:phospholipase activity;GO:0004629:phospholipase C activity;GO:0004630:phospholipase D activity;GO:0008081:phosphoric diester hydrolase activity;GO:0016298:lipase activity;GO:0016787:hydrolase activity;GO:0016788:hydrolase activity, acting on ester bonds;GO:0042578:phosphoric ester hydrolase activity;…	GO:0005622:intracellular;GO:0005623:cell;GO:0005737:cytoplasm;GO:0005783:endoplasmic reticulum;GO:0005789:endoplasmic reticulum membrane;GO:0012505:endomembrane system;GO:0016020:membrane;GO:0016021:integral component of membrane;GO:0031224:intrinsic component of membrane;GO:0042175:nuclear outer membrane-endoplasmic reticulum membrane network;GO:0043226:organelle;GO:0043227:membrane-bounded orga…
NDRG1	5.53E-71	0.810298447	0.529	0.302	1.78666027	0.976361823	2.17E-66	protein_coding	GRCh38.98	chr8	-	133237171	133302022	64852	ENSG00000104419	hsa:10397:NDRG1, CAP43, CMT4D, DRG-1, DRG1, GC4, HMSNL, NDR1, NMSL, PROXY1, RIT42, RTP, TARG1, TDD5	10397	N-myc downstream regulated 1 [Source:HGNC Symbol;Acc:HGNC:7679]	-	R-HSA-3700989:Transcriptional Regulation by TP53;R-HSA-212436:Generic Transcription Pathway;R-HSA-74160:Gene Expression;R-HSA-5633008:TP53 Regulates Transcription of Cell Death Genes;R-HSA-6803205:TP53 regulates transcription of several additional cell death genes whose specific roles in p53-dependent apoptosis remain uncertain	-	-	601455:Charcot-Marie-Tooth disease, type 4D	Nervous system diseases;Neurodegenerative diseases;H00264:Charcot-Marie-Tooth disease (CMT)	Post-traumatic stress disorder (asjusted for relatedness)	GO:0000075:cell cycle checkpoint;GO:0001666:response to hypoxia;GO:0001775:cell activation;GO:0002274:myeloid leukocyte activation;GO:0002376:immune system process;GO:0006915:apoptotic process;GO:0006950:response to stress;GO:0006974:cellular response to DNA damage stimulus;GO:0007009:plasma membrane organization;GO:0007049:cell cycle;GO:0007154:cell communication;GO:0007165:signal transduction;G…	GO:0005488:binding;GO:0005515:protein binding;GO:0008017:microtubule binding;GO:0008092:cytoskeletal protein binding;GO:0015631:tubulin binding;GO:0017016:Ras GTPase binding;GO:0017137:Rab GTPase binding;GO:0019899:enzyme binding;GO:0031267:small GTPase binding;GO:0043015:gamma-tubulin binding;GO:0045296:cadherin binding;GO:0050839:cell adhesion molecule binding;GO:0051020:GTPase binding	GO:0005576:extracellular region;GO:0005622:intracellular;GO:0005623:cell;GO:0005634:nucleus;GO:0005737:cytoplasm;GO:0005768:endosome;GO:0005773:vacuole;GO:0005774:vacuolar membrane;GO:0005813:centrosome;GO:0005815:microtubule organizing center;GO:0005829:cytosol;GO:0005856:cytoskeleton;GO:0005874:microtubule;GO:0005886:plasma membrane;GO:0005911:cell-cell junction;GO:0005912:adherens junction;GO:…
PGA3	7.29E-71	-0.779002893	0.109	0.328	0.471396542	1.250399435	2.86E-66	protein_coding	GRCh38.98	chr11	+	61203307	61213098	9792	ENSG00000229859	hsa:643834:PGA3	643834	pepsinogen 3, group I (pepsinogen A) [Source:HGNC Symbol;Acc:HGNC:8885]	hsa04974:Protein digestion and absorption	R-HSA-5683826:Surfactant metabolism;R-HSA-392499:Metabolism of proteins	-	-	-	-	-	GO:0006508:proteolysis;GO:0007586:digestion;GO:0008152:metabolic process;GO:0009987:cellular process;GO:0019538:protein metabolic process;GO:0032501:multicellular organismal process;GO:0043170:macromolecule metabolic process;GO:0044237:cellular metabolic process;GO:0044238:primary metabolic process;GO:0044260:cellular macromolecule metabolic process;GO:0044267:cellular protein metabolic process;G…	GO:0003824:catalytic activity;GO:0004175:endopeptidase activity;GO:0004190:aspartic-type endopeptidase activity;GO:0008233:peptidase activity;GO:0016787:hydrolase activity;GO:0070001:aspartic-type peptidase activity;GO:0070011:peptidase activity, acting on L-amino acid peptides	GO:0005576:extracellular region;GO:0005622:intracellular;GO:0005623:cell;GO:0005737:cytoplasm;GO:0005768:endosome;GO:0005770:late endosome;GO:0005771:multivesicular body;GO:0005773:vacuole;GO:0005775:vacuolar lumen;GO:0012505:endomembrane system;GO:0031904:endosome lumen;GO:0031906:late endosome lumen;GO:0031974:membrane-enclosed lumen;GO:0031982:vesicle;GO:0031988:membrane-bounded vesicle;GO:004…
VSIR	1.13E-70	-0.653527929	0.443	0.677	1.255402971	1.908930901	4.42E-66	protein_coding	GRCh38.98	chr10	-	71747556	71773520	25965	ENSG00000107738	hsa:64115:C10orf54, B7-H5, B7H5, DD1alpha, GI24, PP2135, SISP1, VISTA	64115	V-set immunoregulatory receptor [Source:HGNC Symbol;Acc:HGNC:30085]	-	-	-	-	-	-	-	GO:0001775:cell activation;GO:0001816:cytokine production;GO:0001817:regulation of cytokine production;GO:0001818:negative regulation of cytokine production;GO:0002250:adaptive immune response;GO:0002252:immune effector process;GO:0002367:cytokine production involved in immune response;GO:0002369:T cell cytokine production;GO:0002376:immune system process;GO:0002440:production of molecular mediat…	-	GO:0005623:cell;GO:0005886:plasma membrane;GO:0005911:cell-cell junction;GO:0009897:external side of plasma membrane;GO:0009986:cell surface;GO:0016020:membrane;GO:0016021:integral component of membrane;GO:0030054:cell junction;GO:0031224:intrinsic component of membrane;GO:0044425:membrane part;GO:0044459:plasma membrane part;GO:0044464:cell part;GO:0071944:cell periphery;GO:0098552:side of membr…
SSR4	1.49E-70	-0.842825236	0.515	0.737	1.408051444	2.25087668	5.83E-66	protein_coding	GRCh38.98	chrX	+	153793516	153798499	4984	ENSG00000180879	hsa:6748:SSR4, CDG1Y, TRAPD	6748	signal sequence receptor subunit 4 [Source:HGNC Symbol;Acc:HGNC:11326]	hsa04141:Protein processing in endoplasmic reticulum	R-HSA-1799339:SRP-dependent cotranslational protein targeting to membrane;R-HSA-72766:Translation;R-HSA-392499:Metabolism of proteins;R-HSA-74160:Gene Expression	-	-	300934:Congenital disorder of glycosylation, type Iy	-	-	-	-	GO:0005576:extracellular region;GO:0005622:intracellular;GO:0005623:cell;GO:0005737:cytoplasm;GO:0005783:endoplasmic reticulum;GO:0005784:Sec61 translocon complex;GO:0005789:endoplasmic reticulum membrane;GO:0005791:rough endoplasmic reticulum;GO:0012505:endomembrane system;GO:0016020:membrane;GO:0016021:integral component of membrane;GO:0030867:rough endoplasmic reticulum membrane;GO:0031090:org…
C1QB	5.55E-70	-1.055776281	0.208	0.468	3.15878144	4.214557721	2.17E-65	protein_coding	GRCh38.98	chr1	+	22652762	22661637	8876	ENSG00000173369	hsa:713:C1QB	713	complement C1q B chain [Source:HGNC Symbol;Acc:HGNC:1242]	hsa05150:Staphylococcus aureus infection;hsa05322:Systemic lupus erythematosus;hsa05133:Pertussis;hsa05142:Chagas disease (American trypanosomiasis);hsa05020:Prion diseases;hsa04610:Complement and coagulation cascades	R-HSA-173623:Classical antibody-mediated complement activation;R-HSA-168256:Immune System;R-HSA-166786:Creation of C4 and C2 activators;R-HSA-166658:Complement cascade;R-HSA-166663:Initial triggering of complement;R-HSA-168249:Innate Immune System	-	-	613652:C1q deficiency	Immune system diseases;Primary immunodeficiency;H00102:Classic complement pathway component defects	-	GO:0002250:adaptive immune response;GO:0002252:immune effector process;GO:0002253:activation of immune response;GO:0002376:immune system process;GO:0002443:leukocyte mediated immunity;GO:0002449:lymphocyte mediated immunity;GO:0002455:humoral immune response mediated by circulating immunoglobulin;GO:0002460:adaptive immune response based on somatic recombination of immune receptors built from imm…	GO:0003824:catalytic activity;GO:0004175:endopeptidase activity;GO:0004252:serine-type endopeptidase activity;GO:0005488:binding;GO:0005515:protein binding;GO:0008233:peptidase activity;GO:0008236:serine-type peptidase activity;GO:0016787:hydrolase activity;GO:0017171:serine hydrolase activity;GO:0042802:identical protein binding;GO:0042803:protein homodimerization activity;GO:0046983:protein dim…	GO:0005576:extracellular region;GO:0005581:collagen trimer;GO:0005602:complement component C1 complex;GO:0005615:extracellular space;GO:0031982:vesicle;GO:0031988:membrane-bounded vesicle;GO:0032991:macromolecular complex;GO:0043226:organelle;GO:0043227:membrane-bounded organelle;GO:0043230:extracellular organelle;GO:0043234:protein complex;GO:0044421:extracellular region part;GO:0070062:extracel…
TNIP1	7.76E-70	0.633280724	0.596	0.364	1.806508826	1.173228103	3.04E-65	protein_coding	GRCh38.98	chr5	-	151029945	151093577	63633	ENSG00000145901	hsa:10318:TNIP1, ABIN-1, NAF1, VAN, nip40-1	10318	TNFAIP3 interacting protein 1 [Source:HGNC Symbol;Acc:HGNC:16903]	-	R-HSA-5688426:Deubiquitination;R-HSA-392499:Metabolism of proteins;R-HSA-597592:Post-translational protein modification;R-HSA-5689896:Ovarian tumor domain proteases	-	-	-	Immune system diseases;Allergies and autoimmune diseases;H01492:Systemic sclerosis;Skin diseases;Skin and soft tissue diseases	Psoriasis;Systemic lupus erythematosus;Inflammatory bowel disease;Systemic sclerosis;Myasthenia gravis;Systemic lupus erythematosus and Systemic sclerosis;Inflammatory skin disease	GO:0000165:MAPK cascade;GO:0001932:regulation of protein phosphorylation;GO:0001933:negative regulation of protein phosphorylation;GO:0002218:activation of innate immune response;GO:0002221:pattern recognition receptor signaling pathway;GO:0002224:toll-like receptor signaling pathway;GO:0002253:activation of immune response;GO:0002376:immune system process;GO:0002682:regulation of immune system p…	GO:0003824:catalytic activity;GO:0004843:thiol-dependent ubiquitin-specific protease activity;GO:0005488:binding;GO:0005515:protein binding;GO:0008233:peptidase activity;GO:0008234:cysteine-type peptidase activity;GO:0016787:hydrolase activity;GO:0019783:ubiquitin-like protein-specific protease activity;GO:0019899:enzyme binding;GO:0019900:kinase binding;GO:0019901:protein kinase binding;GO:00364…	GO:0005622:intracellular;GO:0005623:cell;GO:0005634:nucleus;GO:0005654:nucleoplasm;GO:0005737:cytoplasm;GO:0031974:membrane-enclosed lumen;GO:0031981:nuclear lumen;GO:0043226:organelle;GO:0043227:membrane-bounded organelle;GO:0043229:intracellular organelle;GO:0043231:intracellular membrane-bounded organelle;GO:0043233:organelle lumen;GO:0044422:organelle part;GO:0044424:intracellular part;GO:004…
ZFAND5	1.26E-69	-0.751628538	0.516	0.729	2.15543121	2.907059748	4.93E-65	protein_coding	GRCh38.98	chr9	-	72351413	72365235	13823	ENSG00000107372	hsa:7763:ZFAND5, ZA20D2, ZFAND5A, ZNF216	7763	zinc finger AN1-type containing 5 [Source:HGNC Symbol;Acc:HGNC:13008]	-	-	-	-	-	-	-	GO:0001501:skeletal system development;GO:0001667:ameboidal-type cell migration;GO:0001701:in utero embryonic development;GO:0001944:vasculature development;GO:0003008:system process;GO:0003016:respiratory system process;GO:0006928:movement of cell or subcellular component;GO:0007154:cell communication;GO:0007165:signal transduction;GO:0007166:cell surface receptor signaling pathway;GO:0007167:en…	GO:0003676:nucleic acid binding;GO:0003677:DNA binding;GO:0005488:binding;GO:0005515:protein binding;GO:0008270:zinc ion binding;GO:0043167:ion binding;GO:0043169:cation binding;GO:0046872:metal ion binding;GO:0046914:transition metal ion binding;GO:0097159:organic cyclic compound binding;GO:1901363:heterocyclic compound binding	GO:0005622:intracellular;GO:0005623:cell;GO:0005737:cytoplasm;GO:0044424:intracellular part;GO:0044464:cell part
EHD1	2.02E-69	0.80485712	0.52	0.297	1.825873144	1.021016023	7.91E-65	protein_coding	GRCh38.98	chr11	-	64851642	64888296	36655	ENSG00000110047	hsa:10938:EHD1, H-PAST, HPAST1, PAST, PAST1	10938	EH domain containing 1 [Source:HGNC Symbol;Acc:HGNC:3242]	hsa04144:Endocytosis	R-HSA-983231:Factors involved in megakaryocyte development and platelet production;R-HSA-109582:Hemostasis	-	-	-	-	-	GO:0000768:syncytium formation by plasma membrane fusion;GO:0000902:cell morphogenesis;GO:0006461:protein complex assembly;GO:0006810:transport;GO:0006886:intracellular protein transport;GO:0006897:endocytosis;GO:0006949:syncytium formation;GO:0006950:response to stress;GO:0006996:organelle organization;GO:0007034:vacuolar transport;GO:0007275:multicellular organism development;GO:0007399:nervous…	GO:0000166:nucleotide binding;GO:0001882:nucleoside binding;GO:0001883:purine nucleoside binding;GO:0005488:binding;GO:0005509:calcium ion binding;GO:0005515:protein binding;GO:0005524:ATP binding;GO:0005525:GTP binding;GO:0017016:Ras GTPase binding;GO:0017076:purine nucleotide binding;GO:0017137:Rab GTPase binding;GO:0019001:guanyl nucleotide binding;GO:0019899:enzyme binding;GO:0030554:adenyl n…	GO:0005576:extracellular region;GO:0005622:intracellular;GO:0005623:cell;GO:0005737:cytoplasm;GO:0005768:endosome;GO:0005769:early endosome;GO:0005773:vacuole;GO:0005774:vacuolar membrane;GO:0005811:lipid particle;GO:0005886:plasma membrane;GO:0005929:cilium;GO:0010008:endosome membrane;GO:0012505:endomembrane system;GO:0016020:membrane;GO:0020016:ciliary pocket;GO:0020018:ciliary pocket membrane…
RPS27A	4.06E-69	-0.535641879	0.911	0.953	3.060604033	3.596245912	1.59E-64	protein_coding	GRCh38.98	chr2	+	55231903	55235853	3951	ENSG00000143947	hsa:6233:RPS27A, CEP80, HEL112, S27A, UBA80, UBC, UBCEP1, UBCEP80	6233	ribosomal protein S27a [Source:HGNC Symbol;Acc:HGNC:10417]	hsa03010:Ribosome	R-HSA-6782135:Dual incision in TC-NER;R-HSA-450294:MAP kinase activation in TLR cascade;R-HSA-2644602:Signaling by NOTCH1 PEST Domain Mutants in Cancer;R-HSA-5654726:Negative regulation of FGFR1 signaling;R-HSA-5689603:UCH proteinases;R-HSA-204998:Cell death signalling via NRAGE, NRIF and NADE;R-HSA-3700989:Transcriptional Regulation by TP53;R-HSA-193639:p75NTR signals via NF-kB;R-HSA-2424491:DAP…	-	-	-	-	-	GO:0000075:cell cycle checkpoint;GO:0000077:DNA damage checkpoint;GO:0000082:G1/S transition of mitotic cell cycle;GO:0000086:G2/M transition of mitotic cell cycle;GO:0000122:negative regulation of transcription from RNA polymerase II promoter;GO:0000165:MAPK cascade;GO:0000184:nuclear-transcribed mRNA catabolic process, nonsense-mediated decay;GO:0000187:activation of MAPK activity;GO:0000209:pr…	GO:0003676:nucleic acid binding;GO:0003723:RNA binding;GO:0003735:structural constituent of ribosome;GO:0005198:structural molecule activity;GO:0005488:binding;GO:0005515:protein binding;GO:0043167:ion binding;GO:0043169:cation binding;GO:0044822:poly(A) RNA binding;GO:0046872:metal ion binding;GO:0097159:organic cyclic compound binding;GO:1901363:heterocyclic compound binding	GO:0005576:extracellular region;GO:0005615:extracellular space;GO:0005622:intracellular;GO:0005623:cell;GO:0005634:nucleus;GO:0005654:nucleoplasm;GO:0005730:nucleolus;GO:0005737:cytoplasm;GO:0005768:endosome;GO:0005773:vacuole;GO:0005774:vacuolar membrane;GO:0005829:cytosol;GO:0005840:ribosome;GO:0005886:plasma membrane;GO:0010008:endosome membrane;GO:0012505:endomembrane system;GO:0012506:vesicl…
IVNS1ABP	1.39E-68	0.657043584	0.72	0.517	2.457766576	1.800722992	5.44E-64	protein_coding	GRCh38.98	chr1	-	185296388	185317273	20886	ENSG00000116679	hsa:10625:IVNS1ABP, FLARA3, HSPC068, KLHL39, ND1, NS-1, NS1-BP, NS1BP	10625	influenza virus NS1A binding protein [Source:HGNC Symbol;Acc:HGNC:16951]	hsa05164:Influenza A	-	-	-	-	-	Lead levels	GO:0006139:nucleobase-containing compound metabolic process;GO:0006351:transcription, DNA-templated;GO:0006383:transcription from RNA polymerase III promoter;GO:0006396:RNA processing;GO:0006725:cellular aromatic compound metabolic process;GO:0006807:nitrogen compound metabolic process;GO:0006915:apoptotic process;GO:0007154:cell communication;GO:0007165:signal transduction;GO:0008152:metabolic p…	-	GO:0005622:intracellular;GO:0005623:cell;GO:0005634:nucleus;GO:0005654:nucleoplasm;GO:0005667:transcription factor complex;GO:0005681:spliceosomal complex;GO:0005737:cytoplasm;GO:0005856:cytoskeleton;GO:0015629:actin cytoskeleton;GO:0030529:intracellular ribonucleoprotein complex;GO:0031974:membrane-enclosed lumen;GO:0031981:nuclear lumen;GO:0032991:macromolecular complex;GO:0043226:organelle;GO:…
FCGRT	3.04E-68	-0.741743606	0.46	0.715	1.614768381	2.356511987	1.19E-63	protein_coding	GRCh38.98	chr19	+	49506816	49526428	19613	ENSG00000104870	hsa:2217:FCGRT, FCRN, alpha-chain	2217	Fc fragment of IgG receptor and transporter [Source:HGNC Symbol;Acc:HGNC:3621]	-	-	-	-	-	-	Hematological and biochemical traits;Serum albumin level;Serum total protein level	GO:0002376:immune system process;GO:0002414:immunoglobulin transcytosis in epithelial cells;GO:0002416:IgG immunoglobulin transcytosis in epithelial cells mediated by FcRn immunoglobulin receptor;GO:0002682:regulation of immune system process;GO:0002764:immune response-regulating signaling pathway;GO:0002768:immune response-regulating cell surface receptor signaling pathway;GO:0006810:transport;G…	GO:0003823:antigen binding;GO:0004871:signal transducer activity;GO:0004872:receptor activity;GO:0004888:transmembrane signaling receptor activity;GO:0005488:binding;GO:0005515:protein binding;GO:0019763:immunoglobulin receptor activity;GO:0019770:IgG receptor activity;GO:0019864:IgG binding;GO:0019865:immunoglobulin binding;GO:0030881:beta-2-microglobulin binding;GO:0032403:protein complex bindi…	GO:0005623:cell;GO:0005886:plasma membrane;GO:0016020:membrane;GO:0016021:integral component of membrane;GO:0031224:intrinsic component of membrane;GO:0044425:membrane part;GO:0044464:cell part;GO:0071944:cell periphery
EEF1B2	8.21E-68	-0.624125296	0.587	0.765	1.646388365	2.270513661	3.22E-63	protein_coding	GRCh38.98	chr2	+	206159585	206162928	3344	ENSG00000114942	hsa:1933:EEF1B2, EEF1B, EEF1B1, EF1B	1933	eukaryotic translation elongation factor 1 beta 2 [Source:HGNC Symbol;Acc:HGNC:3208]	-	R-HSA-72766:Translation;R-HSA-392499:Metabolism of proteins;R-HSA-74160:Gene Expression;R-HSA-156842:Eukaryotic Translation Elongation	-	-	-	-	-	GO:0006412:translation;GO:0006414:translational elongation;GO:0006518:peptide metabolic process;GO:0006807:nitrogen compound metabolic process;GO:0008152:metabolic process;GO:0009058:biosynthetic process;GO:0009059:macromolecule biosynthetic process;GO:0009987:cellular process;GO:0010467:gene expression;GO:0019538:protein metabolic process;GO:0034641:cellular nitrogen compound metabolic process;G…	GO:0003676:nucleic acid binding;GO:0003723:RNA binding;GO:0003746:translation elongation factor activity;GO:0005488:binding;GO:0005515:protein binding;GO:0008135:translation factor activity, RNA binding;GO:0097159:organic cyclic compound binding;GO:1901363:heterocyclic compound binding	GO:0005622:intracellular;GO:0005623:cell;GO:0005737:cytoplasm;GO:0005783:endoplasmic reticulum;GO:0005829:cytosol;GO:0005853:eukaryotic translation elongation factor 1 complex;GO:0012505:endomembrane system;GO:0032991:macromolecular complex;GO:0043226:organelle;GO:0043227:membrane-bounded organelle;GO:0043229:intracellular organelle;GO:0043231:intracellular membrane-bounded organelle;GO:0043234:p…
IGHG3	3.24E-67	-1.739814974	0.25	0.493	0.873467529	2.613282503	1.27E-62	IG_C_gene	GRCh38.98	chr14	-	105764503	105771405	6903	ENSG00000211897	-	-	immunoglobulin heavy constant gamma 3 (G3m marker) [Source:HGNC Symbol;Acc:HGNC:5527]	-	-	-	-	-	-	-	-	-	-
PTX3	4.67E-67	1.540740923	0.307	0.114	2.51887074	0.978129817	1.83E-62	protein_coding	GRCh38.98	chr3	+	157436850	157443633	6784	ENSG00000163661	hsa:5806:PTX3, TNFAIP5, TSG-14	5806	pentraxin 3 [Source:HGNC Symbol;Acc:HGNC:9692]	-	-	-	-	-	-	-	GO:0001878:response to yeast;GO:0002252:immune effector process;GO:0002376:immune system process;GO:0006807:nitrogen compound metabolic process;GO:0006809:nitric oxide biosynthetic process;GO:0006810:transport;GO:0006897:endocytosis;GO:0006909:phagocytosis;GO:0006950:response to stress;GO:0006952:defense response;GO:0006954:inflammatory response;GO:0006955:immune response;GO:0008152:metabolic pro…	GO:0001846:opsonin binding;GO:0001848:complement binding;GO:0001849:complement component C1q binding;GO:0001871:pattern binding;GO:0001872:(1->3)-beta-D-glucan binding;GO:0005488:binding;GO:0005515:protein binding;GO:0030246:carbohydrate binding;GO:0030247:polysaccharide binding;GO:0046790:virion binding	GO:0005576:extracellular region;GO:0005615:extracellular space;GO:0044421:extracellular region part
ATP5F1A	2.17E-66	-0.575327733	0.281	0.524	0.758626935	1.333954668	8.50E-62	protein_coding	GRCh38.98	chr18	-	46080248	46104334	24087	ENSG00000152234	hsa:498:ATP5A1, ATP5A, ATP5AL2, ATPM, COXPD22, HEL-S-123m, MC5DN4, MOM2, OMR, ORM, hATP1	498	ATP synthase F1 subunit alpha [Source:HGNC Symbol;Acc:HGNC:823]	hsa01100:Metabolic pathways;hsa05010:Alzheimer's disease;hsa05012:Parkinson's disease;hsa05016:Huntington's disease;hsa00190:Oxidative phosphorylation	R-HSA-392499:Metabolism of proteins;R-HSA-1430728:Metabolism;R-HSA-1428517:The citric acid (TCA) cycle and respiratory electron transport;R-HSA-1268020:Mitochondrial protein import;R-HSA-163210:Formation of ATP by chemiosmotic coupling;R-HSA-163200:Respiratory electron transport, ATP synthesis by chemiosmotic coupling, and heat production by uncoupling proteins.	PWY-841:purine nucleotides de novo biosynthesis;PWY-7219:adenosine ribonucleotides de novo biosynthesis;PWY66-409:superpathway of purine nucleotide salvage	P02721:ATP synthesis	616045:Combined oxidative phosphorylation deficiency 22;615228:Mitochondrial complex (ATP synthase) deficiency, nuclear type 4	Congenital disorders of metabolism;Mitochondrial diseases;H01369:ATP synthase deficiency	-	GO:0001935:endothelial cell proliferation;GO:0001936:regulation of endothelial cell proliferation;GO:0001937:negative regulation of endothelial cell proliferation;GO:0006139:nucleobase-containing compound metabolic process;GO:0006163:purine nucleotide metabolic process;GO:0006164:purine nucleotide biosynthetic process;GO:0006629:lipid metabolic process;GO:0006725:cellular aromatic compound metabo…	GO:0000166:nucleotide binding;GO:0001882:nucleoside binding;GO:0001883:purine nucleoside binding;GO:0003676:nucleic acid binding;GO:0003723:RNA binding;GO:0003824:catalytic activity;GO:0005102:receptor binding;GO:0005215:transporter activity;GO:0005488:binding;GO:0005515:protein binding;GO:0005524:ATP binding;GO:0008324:cation transmembrane transporter activity;GO:0015075:ion transmembrane transp…	GO:0005576:extracellular region;GO:0005622:intracellular;GO:0005623:cell;GO:0005634:nucleus;GO:0005737:cytoplasm;GO:0005739:mitochondrion;GO:0005740:mitochondrial envelope;GO:0005743:mitochondrial inner membrane;GO:0005753:mitochondrial proton-transporting ATP synthase complex;GO:0005759:mitochondrial matrix;GO:0005886:plasma membrane;GO:0008180:COP9 signalosome;GO:0016020:membrane;GO:0016469:pro…
FCER1A	6.56E-66	-1.245201435	0.01	0.155	0.0436038	1.288805235	2.57E-61	protein_coding	GRCh38.98	chr1	+	159289714	159308224	18511	ENSG00000179639	hsa:2205:FCER1A, FCE1A, FcERI	2205	Fc fragment of IgE receptor Ia [Source:HGNC Symbol;Acc:HGNC:3609]	hsa05310:Asthma;hsa04071:Sphingolipid signaling pathway;hsa04072:Phospholipase D signaling pathway;hsa04664:Fc epsilon RI signaling pathway	R-HSA-2871837:FCERI mediated NF-kB activation;R-HSA-2871809:FCERI mediated Ca+2 mobilization;R-HSA-168256:Immune System;R-HSA-2871796:FCERI mediated MAPK activation;R-HSA-2454202:Fc epsilon receptor (FCERI) signaling;R-HSA-168249:Innate Immune System;R-HSA-2730905:Role of LAT2/NTAL/LAB on calcium mobilization	-	-	-	-	Select biomarker traits;Obesity-related traits;C-reactive protein;IgE levels	GO:0000165:MAPK cascade;GO:0000187:activation of MAPK activity;GO:0001775:cell activation;GO:0001810:regulation of type I hypersensitivity;GO:0001812:positive regulation of type I hypersensitivity;GO:0001816:cytokine production;GO:0001817:regulation of cytokine production;GO:0001819:positive regulation of cytokine production;GO:0001820:serotonin secretion;GO:0001932:regulation of protein phosphor…	GO:0004871:signal transducer activity;GO:0004872:receptor activity;GO:0004888:transmembrane signaling receptor activity;GO:0005488:binding;GO:0005515:protein binding;GO:0019763:immunoglobulin receptor activity;GO:0019767:IgE receptor activity;GO:0019863:IgE binding;GO:0019865:immunoglobulin binding;GO:0032403:protein complex binding;GO:0038023:signaling receptor activity;GO:0044877:macromolecular…	GO:0005622:intracellular;GO:0005623:cell;GO:0005886:plasma membrane;GO:0005887:integral component of plasma membrane;GO:0009897:external side of plasma membrane;GO:0009986:cell surface;GO:0016020:membrane;GO:0016021:integral component of membrane;GO:0031224:intrinsic component of membrane;GO:0031226:intrinsic component of plasma membrane;GO:0044425:membrane part;GO:0044459:plasma membrane part;GO…
CD1C	1.32E-65	-0.983138945	0.025	0.183	0.079515829	1.062654774	5.16E-61	protein_coding	GRCh38.98	chr1	+	158289923	158294774	4852	ENSG00000158481	hsa:911:CD1C, BDCA1, CD1, CD1A, R7	911	CD1c molecule [Source:HGNC Symbol;Acc:HGNC:1636]	hsa04640:Hematopoietic cell lineage	R-HSA-168256:Immune System;R-HSA-1280218:Adaptive Immune System;R-HSA-198933:Immunoregulatory interactions between a Lymphoid and a non-Lymphoid cell	-	-	-	-	-	GO:0001775:cell activation;GO:0002250:adaptive immune response;GO:0002252:immune effector process;GO:0002263:cell activation involved in immune response;GO:0002285:lymphocyte activation involved in immune response;GO:0002286:T cell activation involved in immune response;GO:0002366:leukocyte activation involved in immune response;GO:0002376:immune system process;GO:0002475:antigen processing and p…	GO:0003823:antigen binding;GO:0005488:binding;GO:0005515:protein binding;GO:0008289:lipid binding;GO:0030881:beta-2-microglobulin binding;GO:0030882:lipid antigen binding;GO:0030883:endogenous lipid antigen binding;GO:0030884:exogenous lipid antigen binding;GO:0033218:amide binding;GO:0042277:peptide binding;GO:0051861:glycolipid binding;GO:0071723:lipopeptide binding;GO:0097367:carbohydrate deri…	GO:0000323:lytic vacuole;GO:0005622:intracellular;GO:0005623:cell;GO:0005737:cytoplasm;GO:0005764:lysosome;GO:0005768:endosome;GO:0005773:vacuole;GO:0005774:vacuolar membrane;GO:0005886:plasma membrane;GO:0005887:integral component of plasma membrane;GO:0010008:endosome membrane;GO:0012505:endomembrane system;GO:0016020:membrane;GO:0016021:integral component of membrane;GO:0031090:organelle membr…
GIMAP7	1.50E-65	-0.668751773	0.104	0.307	0.296242785	0.964994558	5.88E-61	protein_coding	GRCh38.98	chr7	+	150514872	150521073	6202	ENSG00000179144	hsa:168537:GIMAP7, IAN7, hIAN7	168537	GTPase, IMAP family member 7 [Source:HGNC Symbol;Acc:HGNC:22404]	-	-	-	-	-	-	-	-	GO:0000166:nucleotide binding;GO:0001882:nucleoside binding;GO:0001883:purine nucleoside binding;GO:0003824:catalytic activity;GO:0003924:GTPase activity;GO:0005488:binding;GO:0005515:protein binding;GO:0005525:GTP binding;GO:0016462:pyrophosphatase activity;GO:0016787:hydrolase activity;GO:0016817:hydrolase activity, acting on acid anhydrides;GO:0016818:hydrolase activity, acting on acid anhydri…	GO:0005622:intracellular;GO:0005623:cell;GO:0005737:cytoplasm;GO:0005811:lipid particle;GO:0043226:organelle;GO:0043228:non-membrane-bounded organelle;GO:0043229:intracellular organelle;GO:0043232:intracellular non-membrane-bounded organelle;GO:0044424:intracellular part;GO:0044464:cell part
ANPEP	4.11E-65	0.701689056	0.623	0.406	2.332712857	1.631023801	1.61E-60	protein_coding	GRCh38.98	chr15	-	89784895	89815401	30507	ENSG00000166825	hsa:290:ANPEP, APN, CD13, GP150, LAP1, P150, PEPN	290	alanyl aminopeptidase, membrane [Source:HGNC Symbol;Acc:HGNC:500]	hsa01100:Metabolic pathways;hsa04614:Renin-angiotensin system;hsa04640:Hematopoietic cell lineage;hsa00480:Glutathione metabolism	R-HSA-2980736:Peptide hormone metabolism;R-HSA-392499:Metabolism of proteins;R-HSA-2022377:Metabolism of Angiotensinogen to Angiotensins	PWY-4061:glutathione-mediated detoxification;PWY-7112:4-hydroxy-2-nonenal detoxification	-	-	-	Blood metabolite levels	GO:0001525:angiogenesis;GO:0001568:blood vessel development;GO:0001944:vasculature development;GO:0003008:system process;GO:0003014:renal system process;GO:0006508:proteolysis;GO:0006518:peptide metabolic process;GO:0006725:cellular aromatic compound metabolic process;GO:0006807:nitrogen compound metabolic process;GO:0006810:transport;GO:0007275:multicellular organism development;GO:0007588:excre…	GO:0001618:virus receptor activity;GO:0003824:catalytic activity;GO:0004177:aminopeptidase activity;GO:0004872:receptor activity;GO:0005488:binding;GO:0008233:peptidase activity;GO:0008235:metalloexopeptidase activity;GO:0008237:metallopeptidase activity;GO:0008238:exopeptidase activity;GO:0008270:zinc ion binding;GO:0016787:hydrolase activity;GO:0033218:amide binding;GO:0042277:peptide binding;G…	GO:0000323:lytic vacuole;GO:0005576:extracellular region;GO:0005615:extracellular space;GO:0005622:intracellular;GO:0005623:cell;GO:0005737:cytoplasm;GO:0005764:lysosome;GO:0005765:lysosomal membrane;GO:0005773:vacuole;GO:0005774:vacuolar membrane;GO:0005793:endoplasmic reticulum-Golgi intermediate compartment;GO:0005829:cytosol;GO:0005886:plasma membrane;GO:0005887:integral component of plasma m…
GRN	4.20E-65	-0.418049994	0.612	0.862	2.743459825	3.161509819	1.64E-60	protein_coding	GRCh38.98	chr17	+	44345246	44353106	7861	ENSG00000030582	hsa:2896:GRN, CLN11, GEP, GP88, PCDGF, PEPI, PGRN	2896	granulin precursor [Source:HGNC Symbol;Acc:HGNC:4601]	-	-	-	-	614706:Ceroid lipofuscinosis, neuronal, 11;607485:Aphasia, primary progressive	Nervous system diseases;Neurodegenerative diseases;H00078:Frontotemporal lobar degeneration (FTLD)	Intracranial volume;Subcortical brain region volumes	GO:0000003:reproduction;GO:0006810:transport;GO:0006897:endocytosis;GO:0006898:receptor-mediated endocytosis;GO:0007154:cell communication;GO:0007165:signal transduction;GO:0007275:multicellular organism development;GO:0007399:nervous system development;GO:0007610:behavior;GO:0007617:mating behavior;GO:0007618:mating;GO:0008283:cell proliferation;GO:0009987:cellular process;GO:0010033:response to…	GO:0003676:nucleic acid binding;GO:0003723:RNA binding;GO:0005102:receptor binding;GO:0005125:cytokine activity;GO:0005488:binding;GO:0005515:protein binding;GO:0008083:growth factor activity;GO:0044822:poly(A) RNA binding;GO:0097159:organic cyclic compound binding;GO:1901363:heterocyclic compound binding	GO:0005576:extracellular region;GO:0005615:extracellular space;GO:0005622:intracellular;GO:0005623:cell;GO:0005737:cytoplasm;GO:0005829:cytosol;GO:0031982:vesicle;GO:0031988:membrane-bounded vesicle;GO:0043226:organelle;GO:0043227:membrane-bounded organelle;GO:0043229:intracellular organelle;GO:0043230:extracellular organelle;GO:0043231:intracellular membrane-bounded organelle;GO:0044421:extracel…
CXCL3	4.37E-65	1.002279263	0.807	0.593	5.910098166	4.907818903	1.71E-60	protein_coding	GRCh38.98	chr4	-	74036589	74038807	2219	ENSG00000163734	hsa:2921:CXCL3, CINC-2b, GRO3, GROg, MIP-2b, MIP2B, SCYB3	2921	C-X-C motif chemokine ligand 3 [Source:HGNC Symbol;Acc:HGNC:4604]	hsa04060:Cytokine-cytokine receptor interaction;hsa04062:Chemokine signaling pathway;hsa04668:TNF signaling pathway;hsa05132:Salmonella infection;hsa05134:Legionellosis	R-HSA-373076:Class A/1 (Rhodopsin-like receptors);R-HSA-372790:Signaling by GPCR;R-HSA-375276:Peptide ligand-binding receptors;R-HSA-388396:GPCR downstream signaling;R-HSA-162582:Signal Transduction;R-HSA-418594:G alpha (i) signalling events;R-HSA-500792:GPCR ligand binding;R-HSA-380108:Chemokine receptors bind chemokines	-	-	-	-	Inflammatory bowel disease;Urate levels (BMI interaction)	GO:0002237:response to molecule of bacterial origin;GO:0002376:immune system process;GO:0002682:regulation of immune system process;GO:0002684:positive regulation of immune system process;GO:0002685:regulation of leukocyte migration;GO:0002687:positive regulation of leukocyte migration;GO:0002688:regulation of leukocyte chemotaxis;GO:0002690:positive regulation of leukocyte chemotaxis;GO:0006928:…	GO:0001664:G-protein coupled receptor binding;GO:0005102:receptor binding;GO:0005125:cytokine activity;GO:0005126:cytokine receptor binding;GO:0005488:binding;GO:0005515:protein binding;GO:0008009:chemokine activity;GO:0042379:chemokine receptor binding;GO:0045236:CXCR chemokine receptor binding	GO:0005576:extracellular region;GO:0005615:extracellular space;GO:0044421:extracellular region part
RPSA	4.73E-65	-0.617573389	0.452	0.662	1.183812052	1.801385441	1.85E-60	protein_coding	GRCh38.98	chr3	+	39406716	39412542	5827	ENSG00000168028	hsa:3921:RPSA, 37LRP, 67LR, ICAS, LAMBR, LAMR1, LBP, LBP/p40, LRP, LRP/LR, NEM/1CHD4, SA, lamR, p40	3921	ribosomal protein SA [Source:HGNC Symbol;Acc:HGNC:6502]	hsa03010:Ribosome	R-HSA-72706:GTP hydrolysis and joining of the 60S ribosomal subunit;R-HSA-72689:Formation of a pool of free 40S subunits;R-HSA-72737:Cap-dependent Translation Initiation;R-HSA-156827:L13a-mediated translational silencing of Ceruloplasmin expression;R-HSA-72764:Eukaryotic Translation Termination;R-HSA-72649:Translation initiation complex formation;R-HSA-2408522:Selenoamino acid metabolism;R-HSA-72…	-	-	271400:Asplenia, isolated congenital	Other congenital disorders;Congenital disorders of development;H01435:Congenital asplenia	-	GO:0000028:ribosomal small subunit assembly;GO:0000184:nuclear-transcribed mRNA catabolic process, nonsense-mediated decay;GO:0000447:endonucleolytic cleavage in ITS1 to separate SSU-rRNA from 5.8S rRNA and LSU-rRNA from tricistronic rRNA transcript (SSU-rRNA, 5.8S rRNA, LSU-rRNA);GO:0000460:maturation of 5.8S rRNA;GO:0000461:endonucleolytic cleavage to generate mature 3'-end of SSU-rRNA from (SS…	GO:0001618:virus receptor activity;GO:0003676:nucleic acid binding;GO:0003723:RNA binding;GO:0003735:structural constituent of ribosome;GO:0004872:receptor activity;GO:0005055:laminin receptor activity;GO:0005198:structural molecule activity;GO:0005488:binding;GO:0005515:protein binding;GO:0043021:ribonucleoprotein complex binding;GO:0043022:ribosome binding;GO:0043236:laminin binding;GO:0044822:…	GO:0005576:extracellular region;GO:0005622:intracellular;GO:0005623:cell;GO:0005634:nucleus;GO:0005654:nucleoplasm;GO:0005737:cytoplasm;GO:0005829:cytosol;GO:0005840:ribosome;GO:0005886:plasma membrane;GO:0015935:small ribosomal subunit;GO:0016020:membrane;GO:0022626:cytosolic ribosome;GO:0022627:cytosolic small ribosomal subunit;GO:0030529:intracellular ribonucleoprotein complex;GO:0030684:preri…
C1QC	5.35E-65	-1.121310193	0.207	0.451	2.780358802	3.901668995	2.10E-60	protein_coding	GRCh38.98	chr1	+	22643633	22648110	4478	ENSG00000159189	hsa:714:C1QC, C1Q-C, C1QG	714	complement C1q C chain [Source:HGNC Symbol;Acc:HGNC:1245]	hsa05150:Staphylococcus aureus infection;hsa05322:Systemic lupus erythematosus;hsa05133:Pertussis;hsa05142:Chagas disease (American trypanosomiasis);hsa05020:Prion diseases;hsa04610:Complement and coagulation cascades	R-HSA-173623:Classical antibody-mediated complement activation;R-HSA-168256:Immune System;R-HSA-166786:Creation of C4 and C2 activators;R-HSA-166658:Complement cascade;R-HSA-166663:Initial triggering of complement;R-HSA-168249:Innate Immune System	-	-	613652:C1q deficiency	Immune system diseases;Primary immunodeficiency;H00102:Classic complement pathway component defects	-	GO:0002250:adaptive immune response;GO:0002252:immune effector process;GO:0002253:activation of immune response;GO:0002376:immune system process;GO:0002443:leukocyte mediated immunity;GO:0002449:lymphocyte mediated immunity;GO:0002455:humoral immune response mediated by circulating immunoglobulin;GO:0002460:adaptive immune response based on somatic recombination of immune receptors built from imm…	GO:0003824:catalytic activity;GO:0004175:endopeptidase activity;GO:0004252:serine-type endopeptidase activity;GO:0008233:peptidase activity;GO:0008236:serine-type peptidase activity;GO:0016787:hydrolase activity;GO:0017171:serine hydrolase activity;GO:0070011:peptidase activity, acting on L-amino acid peptides	GO:0005576:extracellular region;GO:0005581:collagen trimer;GO:0005615:extracellular space;GO:0031982:vesicle;GO:0031988:membrane-bounded vesicle;GO:0032991:macromolecular complex;GO:0043226:organelle;GO:0043227:membrane-bounded organelle;GO:0043230:extracellular organelle;GO:0043234:protein complex;GO:0044421:extracellular region part;GO:0070062:extracellular exosome;GO:0072562:blood microparticl…
COTL1	8.01E-65	-0.687593118	0.693	0.813	2.131769191	2.819362309	3.14E-60	protein_coding	GRCh38.98	chr16	-	84565596	84618078	52483	ENSG00000103187	hsa:23406:COTL1, CLP	23406	coactosin like F-actin binding protein 1 [Source:HGNC Symbol;Acc:HGNC:18304]	-	-	-	-	-	-	Epilepsy and lamotrigine-induced maculopapular eruptions	GO:0006950:response to stress;GO:0006952:defense response;GO:0009605:response to external stimulus;GO:0009607:response to biotic stimulus;GO:0009620:response to fungus;GO:0043207:response to external biotic stimulus;GO:0050832:defense response to fungus;GO:0050896:response to stimulus;GO:0051704:multi-organism process;GO:0051707:response to other organism;GO:0098542:defense response to other orga…	GO:0003779:actin binding;GO:0005488:binding;GO:0005515:protein binding;GO:0008092:cytoskeletal protein binding;GO:0019899:enzyme binding	GO:0005576:extracellular region;GO:0005622:intracellular;GO:0005623:cell;GO:0005634:nucleus;GO:0005737:cytoplasm;GO:0005856:cytoskeleton;GO:0031982:vesicle;GO:0031988:membrane-bounded vesicle;GO:0043226:organelle;GO:0043227:membrane-bounded organelle;GO:0043228:non-membrane-bounded organelle;GO:0043229:intracellular organelle;GO:0043230:extracellular organelle;GO:0043231:intracellular membrane-bo…
RPL4	2.29E-64	-0.539945919	0.675	0.838	1.895395454	2.435341373	8.97E-60	protein_coding	GRCh38.98	chr15	-	66498015	66524532	26518	ENSG00000174444	hsa:6124:RPL4, L4	6124	ribosomal protein L4 [Source:HGNC Symbol;Acc:HGNC:10353]	hsa03010:Ribosome	R-HSA-72706:GTP hydrolysis and joining of the 60S ribosomal subunit;R-HSA-72689:Formation of a pool of free 40S subunits;R-HSA-72737:Cap-dependent Translation Initiation;R-HSA-156827:L13a-mediated translational silencing of Ceruloplasmin expression;R-HSA-72764:Eukaryotic Translation Termination;R-HSA-2408522:Selenoamino acid metabolism;R-HSA-72312:rRNA processing;R-HSA-927802:Nonsense-Mediated De…	-	-	-	-	-	GO:0000184:nuclear-transcribed mRNA catabolic process, nonsense-mediated decay;GO:0000956:nuclear-transcribed mRNA catabolic process;GO:0006139:nucleobase-containing compound metabolic process;GO:0006364:rRNA processing;GO:0006396:RNA processing;GO:0006401:RNA catabolic process;GO:0006402:mRNA catabolic process;GO:0006412:translation;GO:0006413:translational initiation;GO:0006518:peptide metaboli…	GO:0003676:nucleic acid binding;GO:0003723:RNA binding;GO:0003735:structural constituent of ribosome;GO:0005198:structural molecule activity;GO:0005488:binding;GO:0005515:protein binding;GO:0044822:poly(A) RNA binding;GO:0097159:organic cyclic compound binding;GO:1901363:heterocyclic compound binding	GO:0005576:extracellular region;GO:0005622:intracellular;GO:0005623:cell;GO:0005634:nucleus;GO:0005730:nucleolus;GO:0005737:cytoplasm;GO:0005829:cytosol;GO:0005840:ribosome;GO:0005912:adherens junction;GO:0005924:cell-substrate adherens junction;GO:0005925:focal adhesion;GO:0015934:large ribosomal subunit;GO:0016020:membrane;GO:0022625:cytosolic large ribosomal subunit;GO:0022626:cytosolic riboso…
SRSF7	3.33E-64	-0.645686823	0.362	0.606	1.2558527	1.901539522	1.31E-59	protein_coding	GRCh38.98	chr2	-	38743599	38751494	7896	ENSG00000115875	hsa:6432:SRSF7, 9G8, AAG3, SFRS7	6432	serine and arginine rich splicing factor 7 [Source:HGNC Symbol;Acc:HGNC:10789]	hsa05168:Herpes simplex infection;hsa03040:Spliceosome	R-HSA-72202:Transport of Mature Transcript to Cytoplasm;R-HSA-159236:Transport of Mature mRNA derived from an Intron-Containing Transcript;R-HSA-72187:mRNA 3'-end processing;R-HSA-72163:mRNA Splicing - Major Pathway;R-HSA-72172:mRNA Splicing;R-HSA-72203:Processing of Capped Intron-Containing Pre-mRNA;R-HSA-72165:mRNA Splicing - Minor Pathway;R-HSA-74160:Gene Expression;R-HSA-73856:RNA Polymerase …	-	-	-	-	-	GO:0000375:RNA splicing, via transesterification reactions;GO:0000377:RNA splicing, via transesterification reactions with bulged adenosine as nucleophile;GO:0000398:mRNA splicing, via spliceosome;GO:0006139:nucleobase-containing compound metabolic process;GO:0006351:transcription, DNA-templated;GO:0006353:DNA-templated transcription, termination;GO:0006366:transcription from RNA polymerase II pr…	GO:0000166:nucleotide binding;GO:0003676:nucleic acid binding;GO:0003723:RNA binding;GO:0005488:binding;GO:0005515:protein binding;GO:0008270:zinc ion binding;GO:0036094:small molecule binding;GO:0043167:ion binding;GO:0043169:cation binding;GO:0044822:poly(A) RNA binding;GO:0046872:metal ion binding;GO:0046914:transition metal ion binding;GO:0097159:organic cyclic compound binding;GO:1901265:nuc…	GO:0005576:extracellular region;GO:0005622:intracellular;GO:0005623:cell;GO:0005634:nucleus;GO:0005654:nucleoplasm;GO:0005737:cytoplasm;GO:0031974:membrane-enclosed lumen;GO:0031981:nuclear lumen;GO:0031982:vesicle;GO:0031988:membrane-bounded vesicle;GO:0043226:organelle;GO:0043227:membrane-bounded organelle;GO:0043229:intracellular organelle;GO:0043230:extracellular organelle;GO:0043231:intracel…
S100A8	1.08E-63	-0.292545107	0.831	0.519	4.363702658	4.656247765	4.23E-59	protein_coding	GRCh38.98	chr1	-	153390032	153391073	1042	ENSG00000143546	hsa:6279:S100A8, 60B8AG, CAGA, CFAG, CGLA, CP-10, L1Ag, MA387, MIF, MRP8, NIF, P8	6279	S100 calcium binding protein A8 [Source:HGNC Symbol;Acc:HGNC:10498]	-	R-HSA-168256:Immune System;R-HSA-168898:Toll-Like Receptors Cascades;R-HSA-5686938:Regulation of TLR by endogenous ligand;R-HSA-168249:Innate Immune System	-	-	-	-	-	GO:0001558:regulation of cell growth;GO:0001816:cytokine production;GO:0002237:response to molecule of bacterial origin;GO:0002376:immune system process;GO:0002523:leukocyte migration involved in inflammatory response;GO:0002526:acute inflammatory response;GO:0002544:chronic inflammatory response;GO:0002790:peptide secretion;GO:0002791:regulation of peptide secretion;GO:0002793:positive regulatio…	GO:0005102:receptor binding;GO:0005488:binding;GO:0005504:fatty acid binding;GO:0005509:calcium ion binding;GO:0005515:protein binding;GO:0008017:microtubule binding;GO:0008092:cytoskeletal protein binding;GO:0008270:zinc ion binding;GO:0008289:lipid binding;GO:0015631:tubulin binding;GO:0031406:carboxylic acid binding;GO:0033293:monocarboxylic acid binding;GO:0035325:Toll-like receptor binding;G…	GO:0005576:extracellular region;GO:0005615:extracellular space;GO:0005622:intracellular;GO:0005623:cell;GO:0005634:nucleus;GO:0005737:cytoplasm;GO:0005829:cytosol;GO:0005856:cytoskeleton;GO:0005886:plasma membrane;GO:0016020:membrane;GO:0031982:vesicle;GO:0031988:membrane-bounded vesicle;GO:0043226:organelle;GO:0043227:membrane-bounded organelle;GO:0043228:non-membrane-bounded organelle;GO:004322…
RPL27A	1.26E-63	-0.460145392	0.969	0.983	3.759514967	4.219660359	4.93E-59	protein_coding	GRCh38.98	chr11	+	8682788	8714759	31972	ENSG00000166441	hsa:6157:RPL27A, L27A	6157	ribosomal protein L27a [Source:HGNC Symbol;Acc:HGNC:10329]	hsa03010:Ribosome	R-HSA-72706:GTP hydrolysis and joining of the 60S ribosomal subunit;R-HSA-72689:Formation of a pool of free 40S subunits;R-HSA-72737:Cap-dependent Translation Initiation;R-HSA-156827:L13a-mediated translational silencing of Ceruloplasmin expression;R-HSA-72764:Eukaryotic Translation Termination;R-HSA-2408522:Selenoamino acid metabolism;R-HSA-72312:rRNA processing;R-HSA-927802:Nonsense-Mediated De…	-	-	-	-	Body mass index;Obesity	GO:0000184:nuclear-transcribed mRNA catabolic process, nonsense-mediated decay;GO:0000956:nuclear-transcribed mRNA catabolic process;GO:0006139:nucleobase-containing compound metabolic process;GO:0006364:rRNA processing;GO:0006396:RNA processing;GO:0006401:RNA catabolic process;GO:0006402:mRNA catabolic process;GO:0006412:translation;GO:0006413:translational initiation;GO:0006518:peptide metaboli…	GO:0003676:nucleic acid binding;GO:0003723:RNA binding;GO:0003735:structural constituent of ribosome;GO:0005198:structural molecule activity;GO:0005488:binding;GO:0005515:protein binding;GO:0044822:poly(A) RNA binding;GO:0097159:organic cyclic compound binding;GO:1901363:heterocyclic compound binding	GO:0005622:intracellular;GO:0005623:cell;GO:0005737:cytoplasm;GO:0005829:cytosol;GO:0005840:ribosome;GO:0015934:large ribosomal subunit;GO:0016020:membrane;GO:0022625:cytosolic large ribosomal subunit;GO:0022626:cytosolic ribosome;GO:0030529:intracellular ribonucleoprotein complex;GO:0032991:macromolecular complex;GO:0043226:organelle;GO:0043228:non-membrane-bounded organelle;GO:0043229:intracell…
SLC25A5	2.35E-63	-0.652681911	0.673	0.807	2.039651959	2.692333869	9.22E-59	protein_coding	GRCh38.98	chrX	+	119468422	119471396	2975	ENSG00000005022	hsa:292:SLC25A5, 2F1, AAC2, ANT2, T2, T3	292	solute carrier family 25 member 5 [Source:HGNC Symbol;Acc:HGNC:10991]	hsa04020:Calcium signaling pathway;hsa05166:HTLV-I infection;hsa04022:cGMP-PKG signaling pathway;hsa05012:Parkinson's disease;hsa05016:Huntington's disease	R-HSA-422356:Regulation of insulin secretion;R-HSA-162909:Host Interactions of HIV factors;R-HSA-180897:Vpr-mediated induction of apoptosis by mitochondrial outer membrane permeabilization;R-HSA-176033:Interactions of Vpr with host cellular proteins;R-HSA-163685:Integration of energy metabolism;R-HSA-1430728:Metabolism;R-HSA-162906:HIV Infection;R-HSA-1643685:Disease;R-HSA-5663205:Infectious dise…	-	-	-	-	-	GO:0002790:peptide secretion;GO:0002791:regulation of peptide secretion;GO:0006412:translation;GO:0006518:peptide metabolic process;GO:0006807:nitrogen compound metabolic process;GO:0006810:transport;GO:0006839:mitochondrial transport;GO:0006863:purine nucleobase transport;GO:0006915:apoptotic process;GO:0006996:organelle organization;GO:0007005:mitochondrion organization;GO:0007006:mitochondrial…	GO:0003676:nucleic acid binding;GO:0003723:RNA binding;GO:0003735:structural constituent of ribosome;GO:0005198:structural molecule activity;GO:0005215:transporter activity;GO:0005345:purine nucleobase transmembrane transporter activity;GO:0005488:binding;GO:0005515:protein binding;GO:0015205:nucleobase transmembrane transporter activity;GO:0015207:adenine transmembrane transporter activity;GO:00…	GO:0005576:extracellular region;GO:0005622:intracellular;GO:0005623:cell;GO:0005634:nucleus;GO:0005737:cytoplasm;GO:0005739:mitochondrion;GO:0005740:mitochondrial envelope;GO:0005743:mitochondrial inner membrane;GO:0005759:mitochondrial matrix;GO:0005819:spindle;GO:0005856:cytoskeleton;GO:0005886:plasma membrane;GO:0005887:integral component of plasma membrane;GO:0009295:nucleoid;GO:0015630:micro…
GPR84	5.17E-63	1.04106249	0.515	0.311	2.221058925	1.179996435	2.03E-58	protein_coding	GRCh38.98	chr12	-	54362445	54364487	2043	ENSG00000139572	hsa:53831:GPR84, EX33, GPCR4	53831	G protein-coupled receptor 84 [Source:HGNC Symbol;Acc:HGNC:4535]	-	R-HSA-372790:Signaling by GPCR;R-HSA-388396:GPCR downstream signaling;R-HSA-162582:Signal Transduction;R-HSA-418555:G alpha (s) signalling events	-	-	-	-	-	GO:0007154:cell communication;GO:0007165:signal transduction;GO:0007186:G-protein coupled receptor signaling pathway;GO:0007200:phospholipase C-activating G-protein coupled receptor signaling pathway;GO:0007218:neuropeptide signaling pathway;GO:0009987:cellular process;GO:0023052:signaling;GO:0044699:single-organism process;GO:0044700:single organism signaling;GO:0044763:single-organism cellular …	GO:0001653:peptide receptor activity;GO:0004871:signal transducer activity;GO:0004872:receptor activity;GO:0004888:transmembrane signaling receptor activity;GO:0004930:G-protein coupled receptor activity;GO:0008528:G-protein coupled peptide receptor activity;GO:0038023:signaling receptor activity;GO:0060089:molecular transducer activity	GO:0005623:cell;GO:0005886:plasma membrane;GO:0005887:integral component of plasma membrane;GO:0016020:membrane;GO:0016021:integral component of membrane;GO:0031224:intrinsic component of membrane;GO:0031226:intrinsic component of plasma membrane;GO:0032991:macromolecular complex;GO:0043234:protein complex;GO:0043235:receptor complex;GO:0044425:membrane part;GO:0044459:plasma membrane part;GO:004…
APRT	1.16E-62	-0.557012919	0.298	0.538	0.845001173	1.402014092	4.53E-58	protein_coding	GRCh38.98	chr16	-	88809339	88811937	2599	ENSG00000198931	hsa:353:APRT, AMP, APRTD	353	adenine phosphoribosyltransferase [Source:HGNC Symbol;Acc:HGNC:626]	hsa01100:Metabolic pathways;hsa00230:Purine metabolism	R-HSA-15869:Metabolism of nucleotides;R-HSA-1430728:Metabolism;R-HSA-73847:Purine metabolism;R-HSA-74217:Purine salvage	PWY66-409:superpathway of purine nucleotide salvage;P121-PWY:adenine and adenosine salvage I	P02723:Adenine and hypoxanthine salvage pathway	614723:Adenine phosphoribosyltransferase deficiency	Congenital disorders of metabolism;Congenital disorders of nucleotide metabolism;H00195:Adenine phosphoribosyltransferase deficiency	-	GO:0006139:nucleobase-containing compound metabolic process;GO:0006144:purine nucleobase metabolic process;GO:0006163:purine nucleotide metabolic process;GO:0006164:purine nucleotide biosynthetic process;GO:0006166:purine ribonucleoside salvage;GO:0006167:AMP biosynthetic process;GO:0006168:adenine salvage;GO:0006725:cellular aromatic compound metabolic process;GO:0006753:nucleoside phosphate met…	GO:0000166:nucleotide binding;GO:0001882:nucleoside binding;GO:0001883:purine nucleoside binding;GO:0002054:nucleobase binding;GO:0002055:adenine binding;GO:0002060:purine nucleobase binding;GO:0003824:catalytic activity;GO:0003999:adenine phosphoribosyltransferase activity;GO:0005488:binding;GO:0016208:AMP binding;GO:0016740:transferase activity;GO:0016757:transferase activity, transferring glyc…	GO:0005576:extracellular region;GO:0005622:intracellular;GO:0005623:cell;GO:0005634:nucleus;GO:0005654:nucleoplasm;GO:0005737:cytoplasm;GO:0005829:cytosol;GO:0031974:membrane-enclosed lumen;GO:0031981:nuclear lumen;GO:0031982:vesicle;GO:0031988:membrane-bounded vesicle;GO:0043226:organelle;GO:0043227:membrane-bounded organelle;GO:0043229:intracellular organelle;GO:0043230:extracellular organelle;…
SLC11A1	1.34E-62	0.503832545	0.755	0.494	2.422111861	1.918279316	5.23E-58	protein_coding	GRCh38.98	chr2	+	218382029	218396894	14866	ENSG00000018280	hsa:6556:SLC11A1, LSH, NRAMP, NRAMP1	6556	solute carrier family 11 member 1 [Source:HGNC Symbol;Acc:HGNC:10907]	hsa04978:Mineral absorption;hsa04142:Lysosome	R-HSA-168256:Immune System;R-HSA-382551:Transmembrane transport of small molecules;R-HSA-425410:Metal ion SLC transporters;R-HSA-1222556:ROS, RNS production in response to bacteria;R-HSA-425366:Transport of glucose and other sugars, bile salts and organic acids, metal ions and amine compounds;R-HSA-425407:SLC-mediated transmembrane transport	-	-	610446:Buruli ulcer, susceptibility to;607948:Tuberculosis, susceptibility to	-	Inflammatory bowel disease;Ulcerative colitis	GO:0000041:transition metal ion transport;GO:0000060:protein import into nucleus, translocation;GO:0001562:response to protozoan;GO:0001775:cell activation;GO:0001816:cytokine production;GO:0001817:regulation of cytokine production;GO:0001818:negative regulation of cytokine production;GO:0001819:positive regulation of cytokine production;GO:0001932:regulation of protein phosphorylation;GO:0001934…	GO:0005215:transporter activity;GO:0005384:manganese ion transmembrane transporter activity;GO:0005488:binding;GO:0005515:protein binding;GO:0008324:cation transmembrane transporter activity;GO:0015075:ion transmembrane transporter activity;GO:0015077:monovalent inorganic cation transmembrane transporter activity;GO:0015078:hydrogen ion transmembrane transporter activity;GO:0015291:secondary acti…	GO:0000323:lytic vacuole;GO:0005622:intracellular;GO:0005623:cell;GO:0005737:cytoplasm;GO:0005764:lysosome;GO:0005768:endosome;GO:0005770:late endosome;GO:0005773:vacuole;GO:0005774:vacuolar membrane;GO:0005886:plasma membrane;GO:0005887:integral component of plasma membrane;GO:0009279:cell outer membrane;GO:0010008:endosome membrane;GO:0012505:endomembrane system;GO:0012506:vesicle membrane;GO:0…
OLR1	1.79E-62	0.913471111	0.633	0.426	2.736417433	1.822946322	7.03E-58	protein_coding	GRCh38.98	chr12	-	10158301	10172138	13838	ENSG00000173391	hsa:4973:OLR1, CLEC8A, LOX1, LOXIN, SCARE1, SLOX1	4973	oxidized low density lipoprotein receptor 1 [Source:HGNC Symbol;Acc:HGNC:8133]	hsa04145:Phagosome;hsa03320:PPAR signaling pathway	R-HSA-109582:Hemostasis;R-HSA-202733:Cell surface interactions at the vascular wall	-	-	608446:Myocardial infarction, susceptibility to	-	-	GO:0000302:response to reactive oxygen species;GO:0002376:immune system process;GO:0003008:system process;GO:0003013:circulatory system process;GO:0006508:proteolysis;GO:0006810:transport;GO:0006897:endocytosis;GO:0006898:receptor-mediated endocytosis;GO:0006928:movement of cell or subcellular component;GO:0006950:response to stress;GO:0006952:defense response;GO:0006954:inflammatory response;GO:…	GO:0004872:receptor activity;GO:0005041:low-density lipoprotein receptor activity;GO:0005488:binding;GO:0005515:protein binding;GO:0030228:lipoprotein particle receptor activity;GO:0030246:carbohydrate binding;GO:0038024:cargo receptor activity;GO:0060089:molecular transducer activity	GO:0005576:extracellular region;GO:0005622:intracellular;GO:0005623:cell;GO:0005634:nucleus;GO:0005654:nucleoplasm;GO:0005886:plasma membrane;GO:0005887:integral component of plasma membrane;GO:0016020:membrane;GO:0016021:integral component of membrane;GO:0031224:intrinsic component of membrane;GO:0031226:intrinsic component of plasma membrane;GO:0031974:membrane-enclosed lumen;GO:0031981:nuclear…
RPS6	1.88E-61	-0.453886282	0.914	0.956	3.073948598	3.52783488	7.35E-57	protein_coding	GRCh38.98	chr9	-	19375715	19380236	4522	ENSG00000137154	hsa:6194:RPS6, S6	6194	ribosomal protein S6 [Source:HGNC Symbol;Acc:HGNC:10429]	hsa04151:PI3K-Akt signaling pathway;hsa04150:mTOR signaling pathway;hsa05205:Proteoglycans in cancer;hsa04910:Insulin signaling pathway;hsa04066:HIF-1 signaling pathway;hsa03010:Ribosome;hsa01521:EGFR tyrosine kinase inhibitor resistance	R-HSA-72706:GTP hydrolysis and joining of the 60S ribosomal subunit;R-HSA-72689:Formation of a pool of free 40S subunits;R-HSA-72737:Cap-dependent Translation Initiation;R-HSA-156827:L13a-mediated translational silencing of Ceruloplasmin expression;R-HSA-72764:Eukaryotic Translation Termination;R-HSA-72649:Translation initiation complex formation;R-HSA-2408522:Selenoamino acid metabolism;R-HSA-11…	-	P06959:CCKR signaling map	-	-	-	GO:0000003:reproduction;GO:0000075:cell cycle checkpoint;GO:0000082:G1/S transition of mitotic cell cycle;GO:0000184:nuclear-transcribed mRNA catabolic process, nonsense-mediated decay;GO:0000278:mitotic cell cycle;GO:0000280:nuclear division;GO:0000956:nuclear-transcribed mRNA catabolic process;GO:0001775:cell activation;GO:0001776:leukocyte homeostasis;GO:0001890:placenta development;GO:0002252…	GO:0003676:nucleic acid binding;GO:0003723:RNA binding;GO:0003735:structural constituent of ribosome;GO:0005198:structural molecule activity;GO:0005488:binding;GO:0005515:protein binding;GO:0019899:enzyme binding;GO:0019900:kinase binding;GO:0019901:protein kinase binding;GO:0044822:poly(A) RNA binding;GO:0097159:organic cyclic compound binding;GO:1901363:heterocyclic compound binding	GO:0005622:intracellular;GO:0005623:cell;GO:0005634:nucleus;GO:0005654:nucleoplasm;GO:0005730:nucleolus;GO:0005737:cytoplasm;GO:0005829:cytosol;GO:0005840:ribosome;GO:0005844:polysome;GO:0015935:small ribosomal subunit;GO:0016020:membrane;GO:0022626:cytosolic ribosome;GO:0022627:cytosolic small ribosomal subunit;GO:0030425:dendrite;GO:0030529:intracellular ribonucleoprotein complex;GO:0031974:mem…
MT-ND5	1.99E-61	-0.441131188	0.962	0.973	4.30783553	4.748966718	7.79E-57	protein_coding	GRCh38.98	chrM	+	12337	14148	1812	ENSG00000198786	-	-	mitochondrially encoded NADH:ubiquinone oxidoreductase core subunit 5 [Source:HGNC Symbol;Acc:HGNC:7461]	-	-	-	-	-	-	-	-	-	-
RPLP0	3.90E-61	-0.46042753	0.812	0.916	2.556699788	3.017127318	1.53E-56	protein_coding	GRCh38.98	chr12	-	120196699	120201235	4537	ENSG00000089157	hsa:6175:RPLP0, L10E, LP0, P0, PRLP0, RPP0	6175	ribosomal protein lateral stalk subunit P0 [Source:HGNC Symbol;Acc:HGNC:10371]	hsa03010:Ribosome	R-HSA-72706:GTP hydrolysis and joining of the 60S ribosomal subunit;R-HSA-72689:Formation of a pool of free 40S subunits;R-HSA-72737:Cap-dependent Translation Initiation;R-HSA-156827:L13a-mediated translational silencing of Ceruloplasmin expression;R-HSA-72764:Eukaryotic Translation Termination;R-HSA-2408522:Selenoamino acid metabolism;R-HSA-72312:rRNA processing;R-HSA-927802:Nonsense-Mediated De…	-	-	-	-	-	GO:0000184:nuclear-transcribed mRNA catabolic process, nonsense-mediated decay;GO:0000956:nuclear-transcribed mRNA catabolic process;GO:0002181:cytoplasmic translation;GO:0006139:nucleobase-containing compound metabolic process;GO:0006364:rRNA processing;GO:0006396:RNA processing;GO:0006401:RNA catabolic process;GO:0006402:mRNA catabolic process;GO:0006412:translation;GO:0006413:translational ini…	GO:0003676:nucleic acid binding;GO:0003723:RNA binding;GO:0003735:structural constituent of ribosome;GO:0005198:structural molecule activity;GO:0005488:binding;GO:0005515:protein binding;GO:0019843:rRNA binding;GO:0044822:poly(A) RNA binding;GO:0070180:large ribosomal subunit rRNA binding;GO:0097159:organic cyclic compound binding;GO:1901363:heterocyclic compound binding	GO:0005576:extracellular region;GO:0005622:intracellular;GO:0005623:cell;GO:0005634:nucleus;GO:0005737:cytoplasm;GO:0005829:cytosol;GO:0005840:ribosome;GO:0005912:adherens junction;GO:0005924:cell-substrate adherens junction;GO:0005925:focal adhesion;GO:0015934:large ribosomal subunit;GO:0016020:membrane;GO:0022625:cytosolic large ribosomal subunit;GO:0022626:cytosolic ribosome;GO:0030054:cell ju…
RBM39	3.99E-61	-0.473992394	0.611	0.805	1.65817584	2.132168234	1.56E-56	protein_coding	GRCh38.98	chr20	-	35701347	35742312	40966	ENSG00000131051	hsa:9584:RBM39, CAPER, CAPERalpha, FSAP59, HCC1, RNPC2	9584	RNA binding motif protein 39 [Source:HGNC Symbol;Acc:HGNC:15923]	-	-	-	-	-	-	-	GO:0006139:nucleobase-containing compound metabolic process;GO:0006351:transcription, DNA-templated;GO:0006355:regulation of transcription, DNA-templated;GO:0006396:RNA processing;GO:0006397:mRNA processing;GO:0006725:cellular aromatic compound metabolic process;GO:0006807:nitrogen compound metabolic process;GO:0008152:metabolic process;GO:0008380:RNA splicing;GO:0009058:biosynthetic process;GO:0…	GO:0000166:nucleotide binding;GO:0003676:nucleic acid binding;GO:0003723:RNA binding;GO:0005488:binding;GO:0005515:protein binding;GO:0036094:small molecule binding;GO:0044822:poly(A) RNA binding;GO:0097159:organic cyclic compound binding;GO:1901265:nucleoside phosphate binding;GO:1901363:heterocyclic compound binding	GO:0005622:intracellular;GO:0005623:cell;GO:0005634:nucleus;GO:0005654:nucleoplasm;GO:0005815:microtubule organizing center;GO:0005856:cytoskeleton;GO:0015630:microtubule cytoskeleton;GO:0016604:nuclear body;GO:0016607:nuclear speck;GO:0031974:membrane-enclosed lumen;GO:0031981:nuclear lumen;GO:0043226:organelle;GO:0043227:membrane-bounded organelle;GO:0043228:non-membrane-bounded organelle;GO:00…
SLC25A37	4.14E-61	0.454742275	0.713	0.46	2.43495041	1.980208135	1.62E-56	protein_coding	GRCh38.98	chr8	+	23528956	23575463	46508	ENSG00000147454	hsa:51312:SLC25A37, HT015, MFRN, MFRN1, MSC, MSCP, PRO1278, PRO1584, PRO2217	51312	solute carrier family 25 member 37 [Source:HGNC Symbol;Acc:HGNC:29786]	-	R-HSA-1430728:Metabolism;R-HSA-1362409:Mitochondrial iron-sulfur cluster biogenesis	-	-	-	-	-	GO:0000041:transition metal ion transport;GO:0006412:translation;GO:0006518:peptide metabolic process;GO:0006807:nitrogen compound metabolic process;GO:0006810:transport;GO:0006811:ion transport;GO:0006812:cation transport;GO:0006826:iron ion transport;GO:0006839:mitochondrial transport;GO:0008152:metabolic process;GO:0009058:biosynthetic process;GO:0009059:macromolecule biosynthetic process;GO:0…	GO:0003735:structural constituent of ribosome;GO:0005198:structural molecule activity;GO:0005215:transporter activity;GO:0005381:iron ion transmembrane transporter activity;GO:0008324:cation transmembrane transporter activity;GO:0015075:ion transmembrane transporter activity;GO:0022857:transmembrane transporter activity;GO:0022890:inorganic cation transmembrane transporter activity;GO:0022891:sub…	GO:0005622:intracellular;GO:0005623:cell;GO:0005737:cytoplasm;GO:0005739:mitochondrion;GO:0005740:mitochondrial envelope;GO:0005743:mitochondrial inner membrane;GO:0016020:membrane;GO:0016021:integral component of membrane;GO:0019866:organelle inner membrane;GO:0031090:organelle membrane;GO:0031224:intrinsic component of membrane;GO:0031966:mitochondrial membrane;GO:0031967:organelle envelope;GO:…
JUNB	4.36E-61	-0.613270463	0.897	0.936	3.315678873	3.928949336	1.71E-56	protein_coding	GRCh38.98	chr19	+	12791486	12793315	1830	ENSG00000171223	hsa:3726:JUNB, AP-1	3726	JunB proto-oncogene, AP-1 transcription factor subunit [Source:HGNC Symbol;Acc:HGNC:6205]	hsa04380:Osteoclast differentiation;hsa04668:TNF signaling pathway	R-HSA-170834:Signaling by TGF-beta Receptor Complex;R-HSA-2173796:SMAD2/SMAD3:SMAD4 heterotrimer regulates transcription;R-HSA-162582:Signal Transduction;R-HSA-2173793:Transcriptional activity of SMAD2/SMAD3:SMAD4 heterotrimer;R-HSA-212436:Generic Transcription Pathway;R-HSA-74160:Gene Expression	-	P00031:Inflammation mediated by chemokine and cytokine signaling pathway;P00052:TGF-beta signaling pathway	-	Cancers;Cancers of haematopoietic and lymphoid tissues;H01463:Mycosis fungoides;Skin cancers	-	GO:0000003:reproduction;GO:0000122:negative regulation of transcription from RNA polymerase II promoter;GO:0001503:ossification;GO:0001568:blood vessel development;GO:0001570:vasculogenesis;GO:0001649:osteoblast differentiation;GO:0001701:in utero embryonic development;GO:0001824:blastocyst development;GO:0001825:blastocyst formation;GO:0001829:trophectodermal cell differentiation;GO:0001890:plac…	GO:0000975:regulatory region DNA binding;GO:0000976:transcription regulatory region sequence-specific DNA binding;GO:0000977:RNA polymerase II regulatory region sequence-specific DNA binding;GO:0000978:RNA polymerase II core promoter proximal region sequence-specific DNA binding;GO:0000981:RNA polymerase II transcription factor activity, sequence-specific DNA binding;GO:0000982:transcription fact…	GO:0000228:nuclear chromosome;GO:0000785:chromatin;GO:0000790:nuclear chromatin;GO:0005622:intracellular;GO:0005623:cell;GO:0005634:nucleus;GO:0005654:nucleoplasm;GO:0005667:transcription factor complex;GO:0005694:chromosome;GO:0031974:membrane-enclosed lumen;GO:0031981:nuclear lumen;GO:0032991:macromolecular complex;GO:0043226:organelle;GO:0043227:membrane-bounded organelle;GO:0043228:non-membra…
VSIG4	4.46E-61	-0.902402386	0.216	0.432	1.010694187	1.913096573	1.75E-56	protein_coding	GRCh38.98	chrX	-	66021738	66040125	18388	ENSG00000155659	hsa:11326:VSIG4, CRIg, Z39IG	11326	V-set and immunoglobulin domain containing 4 [Source:HGNC Symbol;Acc:HGNC:17032]	hsa04610:Complement and coagulation cascades	-	-	-	-	-	-	GO:0002252:immune effector process;GO:0002253:activation of immune response;GO:0002376:immune system process;GO:0002682:regulation of immune system process;GO:0002684:positive regulation of immune system process;GO:0006950:response to stress;GO:0006952:defense response;GO:0006955:immune response;GO:0006956:complement activation;GO:0006957:complement activation, alternative pathway;GO:0006959:humo…	GO:0005488:binding;GO:0005515:protein binding	GO:0005576:extracellular region;GO:0016020:membrane;GO:0016021:integral component of membrane;GO:0031224:intrinsic component of membrane;GO:0031982:vesicle;GO:0031988:membrane-bounded vesicle;GO:0043226:organelle;GO:0043227:membrane-bounded organelle;GO:0043230:extracellular organelle;GO:0044421:extracellular region part;GO:0044425:membrane part;GO:0070062:extracellular exosome;GO:1903561:extrace…
GAPT	4.64E-61	-0.530284302	0.046	0.215	0.152823116	0.683107418	1.82E-56	protein_coding	GRCh38.98	chr5	+	58491435	58497090	5656	ENSG00000175857	hsa:202309:GAPT, C5orf29	202309	GRB2 binding adaptor protein, transmembrane [Source:HGNC Symbol;Acc:HGNC:26588]	-	-	-	-	-	-	Cadmium levels	GO:0001775:cell activation;GO:0001776:leukocyte homeostasis;GO:0001782:B cell homeostasis;GO:0002250:adaptive immune response;GO:0002252:immune effector process;GO:0002260:lymphocyte homeostasis;GO:0002263:cell activation involved in immune response;GO:0002285:lymphocyte activation involved in immune response;GO:0002312:B cell activation involved in immune response;GO:0002322:B cell proliferation…	-	GO:0005623:cell;GO:0005886:plasma membrane;GO:0016020:membrane;GO:0016021:integral component of membrane;GO:0031224:intrinsic component of membrane;GO:0044425:membrane part;GO:0044464:cell part;GO:0071944:cell periphery
HCLS1	1.55E-60	-0.540649156	0.51	0.722	1.323879858	1.864529014	6.07E-56	protein_coding	GRCh38.98	chr3	-	121631399	121660927	29529	ENSG00000180353	hsa:3059:HCLS1, CTTNL, HS1, lckBP1, p75	3059	hematopoietic cell-specific Lyn substrate 1 [Source:HGNC Symbol;Acc:HGNC:4844]	hsa04530:Tight junction;hsa05205:Proteoglycans in cancer;hsa05100:Bacterial invasion of epithelial cells;hsa05130:Pathogenic Escherichia coli infection;hsa05131:Shigellosis	-	-	-	-	-	-	GO:0000122:negative regulation of transcription from RNA polymerase II promoter;GO:0001932:regulation of protein phosphorylation;GO:0001934:positive regulation of protein phosphorylation;GO:0002262:myeloid cell homeostasis;GO:0002376:immune system process;GO:0002520:immune system development;GO:0002521:leukocyte differentiation;GO:0002573:myeloid leukocyte differentiation;GO:0002682:regulation of…	GO:0001085:RNA polymerase II transcription factor binding;GO:0003779:actin binding;GO:0005488:binding;GO:0005515:protein binding;GO:0008092:cytoskeletal protein binding;GO:0008134:transcription factor binding;GO:0017124:SH3 domain binding;GO:0019899:enzyme binding;GO:0019900:kinase binding;GO:0019901:protein kinase binding;GO:0019904:protein domain specific binding;GO:0032403:protein complex bind…	GO:0005622:intracellular;GO:0005623:cell;GO:0005634:nucleus;GO:0005667:transcription factor complex;GO:0005737:cytoplasm;GO:0005739:mitochondrion;GO:0016020:membrane;GO:0032991:macromolecular complex;GO:0043226:organelle;GO:0043227:membrane-bounded organelle;GO:0043229:intracellular organelle;GO:0043231:intracellular membrane-bounded organelle;GO:0043234:protein complex;GO:0044424:intracellular p…
SLC25A3	1.62E-60	-0.537989645	0.426	0.663	1.198843577	1.736833223	6.36E-56	protein_coding	GRCh38.98	chr12	+	98593591	98606379	12789	ENSG00000075415	hsa:5250:SLC25A3, OK/SW-cl.48, PHC, PTP	5250	solute carrier family 25 member 3 [Source:HGNC Symbol;Acc:HGNC:10989]	-	-	-	-	610773:Mitochondrial phosphate carrier deficiency	Congenital disorders of metabolism;Mitochondrial diseases;H01348:Mitochondrial phosphate carrier deficiency (MPCD)	-	GO:0006091:generation of precursor metabolites and energy;GO:0006412:translation;GO:0006518:peptide metabolic process;GO:0006807:nitrogen compound metabolic process;GO:0006810:transport;GO:0006811:ion transport;GO:0006817:phosphate ion transport;GO:0006820:anion transport;GO:0008152:metabolic process;GO:0009058:biosynthetic process;GO:0009059:macromolecule biosynthetic process;GO:0009987:cellular…	GO:0003735:structural constituent of ribosome;GO:0005198:structural molecule activity;GO:0005215:transporter activity;GO:0005488:binding;GO:0005515:protein binding;GO:0008509:anion transmembrane transporter activity;GO:0015075:ion transmembrane transporter activity;GO:0015103:inorganic anion transmembrane transporter activity;GO:0015114:phosphate ion transmembrane transporter activity;GO:0015291:…	GO:0005576:extracellular region;GO:0005622:intracellular;GO:0005623:cell;GO:0005634:nucleus;GO:0005730:nucleolus;GO:0005737:cytoplasm;GO:0005739:mitochondrion;GO:0005740:mitochondrial envelope;GO:0005743:mitochondrial inner membrane;GO:0005886:plasma membrane;GO:0005887:integral component of plasma membrane;GO:0016020:membrane;GO:0016021:integral component of membrane;GO:0019866:organelle inner m…
PPIA	3.20E-60	-0.529949134	0.667	0.829	1.989200854	2.519149988	1.25E-55	protein_coding	GRCh38.98	chr7	+	44796680	44824564	27885	ENSG00000196262	hsa:5478:PPIA, CYPA, CYPH, HEL-S-69p	5478	peptidylprolyl isomerase A [Source:HGNC Symbol;Acc:HGNC:9253]	-	R-HSA-162909:Host Interactions of HIV factors;R-HSA-164516:Minus-strand DNA synthesis;R-HSA-162599:Late Phase of HIV Life Cycle;R-HSA-173107:Binding and entry of HIV virion;R-HSA-162589:Reverse Transcription of HIV RNA;R-HSA-162906:HIV Infection;R-HSA-109582:Hemostasis;R-HSA-162592:Integration of provirus;R-HSA-162587:HIV Life Cycle;R-HSA-76005:Response to elevated platelet cytosolic Ca2+;R-HSA-7…	-	-	-	-	-	GO:0000413:protein peptidyl-prolyl isomerization;GO:0002376:immune system process;GO:0006139:nucleobase-containing compound metabolic process;GO:0006259:DNA metabolic process;GO:0006278:RNA-dependent DNA biosynthetic process;GO:0006457:protein folding;GO:0006464:cellular protein modification process;GO:0006725:cellular aromatic compound metabolic process;GO:0006807:nitrogen compound metabolic pro…	GO:0003676:nucleic acid binding;GO:0003723:RNA binding;GO:0003755:peptidyl-prolyl cis-trans isomerase activity;GO:0003824:catalytic activity;GO:0005488:binding;GO:0005515:protein binding;GO:0016853:isomerase activity;GO:0016859:cis-trans isomerase activity;GO:0033218:amide binding;GO:0042277:peptide binding;GO:0044822:poly(A) RNA binding;GO:0046790:virion binding;GO:0051082:unfolded protein bindi…	GO:0005576:extracellular region;GO:0005615:extracellular space;GO:0005622:intracellular;GO:0005623:cell;GO:0005634:nucleus;GO:0005737:cytoplasm;GO:0005829:cytosol;GO:0005912:adherens junction;GO:0005924:cell-substrate adherens junction;GO:0005925:focal adhesion;GO:0016020:membrane;GO:0030054:cell junction;GO:0030055:cell-substrate junction;GO:0031982:vesicle;GO:0031988:membrane-bounded vesicle;GO…
IGHG4	3.83E-60	-2.232263357	0.33	0.569	1.126606133	3.35886949	1.50E-55	IG_C_gene	GRCh38.98	chr14	-	105620506	105626066	5561	ENSG00000211892	-	-	immunoglobulin heavy constant gamma 4 (G4m marker) [Source:HGNC Symbol;Acc:HGNC:5528]	-	-	-	-	-	-	-	-	-	-
CPVL	3.89E-60	-0.740154805	0.433	0.651	1.516636443	2.256791249	1.52E-55	protein_coding	GRCh38.98	chr7	-	28995235	29195451	200217	ENSG00000106066	hsa:54504:CPVL, HVLP	54504	carboxypeptidase vitellogenic like [Source:HGNC Symbol;Acc:HGNC:14399]	-	-	-	-	-	-	Diabetes related insulin traits;Cognitive performance;Psychosis (atypical)	GO:0006508:proteolysis;GO:0008152:metabolic process;GO:0009056:catabolic process;GO:0009057:macromolecule catabolic process;GO:0009987:cellular process;GO:0019538:protein metabolic process;GO:0030163:protein catabolic process;GO:0043170:macromolecule metabolic process;GO:0044237:cellular metabolic process;GO:0044238:primary metabolic process;GO:0044248:cellular catabolic process;GO:0044257:cellul…	GO:0003824:catalytic activity;GO:0004180:carboxypeptidase activity;GO:0004185:serine-type carboxypeptidase activity;GO:0008233:peptidase activity;GO:0008236:serine-type peptidase activity;GO:0008238:exopeptidase activity;GO:0016787:hydrolase activity;GO:0017171:serine hydrolase activity;GO:0070008:serine-type exopeptidase activity;GO:0070011:peptidase activity, acting on L-amino acid peptides	GO:0005576:extracellular region;GO:0031982:vesicle;GO:0031988:membrane-bounded vesicle;GO:0043226:organelle;GO:0043227:membrane-bounded organelle;GO:0043230:extracellular organelle;GO:0044421:extracellular region part;GO:0070062:extracellular exosome;GO:1903561:extracellular vesicle
HIGD2A	8.41E-60	-0.554224748	0.357	0.59	0.970981059	1.525205807	3.30E-55	protein_coding	GRCh38.98	chr5	+	176388751	176389761	1011	ENSG00000146066	hsa:192286:HIGD2A, RCF1b	192286	HIG1 hypoxia inducible domain family member 2A [Source:HGNC Symbol;Acc:HGNC:28311]	-	-	-	-	-	-	-	GO:0006915:apoptotic process;GO:0008152:metabolic process;GO:0008219:cell death;GO:0009987:cellular process;GO:0010941:regulation of cell death;GO:0012501:programmed cell death;GO:0042981:regulation of apoptotic process;GO:0043066:negative regulation of apoptotic process;GO:0043067:regulation of programmed cell death;GO:0043069:negative regulation of programmed cell death;GO:0044699:single-organi…	-	GO:0005622:intracellular;GO:0005623:cell;GO:0005737:cytoplasm;GO:0005739:mitochondrion;GO:0005740:mitochondrial envelope;GO:0005743:mitochondrial inner membrane;GO:0016020:membrane;GO:0016021:integral component of membrane;GO:0019866:organelle inner membrane;GO:0031090:organelle membrane;GO:0031224:intrinsic component of membrane;GO:0031966:mitochondrial membrane;GO:0031967:organelle envelope;GO:…
KLF6	1.11E-59	-0.70005196	0.844	0.92	3.34115845	4.04121041	4.34E-55	protein_coding	GRCh38.98	chr10	-	3775996	3785281	9286	ENSG00000067082	hsa:1316:KLF6, BCD1, CBA1, COPEB, CPBP, GBF, PAC1, ST12, ZF9	1316	Kruppel like factor 6 [Source:HGNC Symbol;Acc:HGNC:2235]	-	-	-	-	176807:Prostate cancer;613659:Gastric cancer, somatic	-	Coronary artery calcification;Asthma (bronchodilator response)	GO:0000302:response to reactive oxygen species;GO:0001775:cell activation;GO:0002376:immune system process;GO:0002520:immune system development;GO:0002521:leukocyte differentiation;GO:0006139:nucleobase-containing compound metabolic process;GO:0006351:transcription, DNA-templated;GO:0006355:regulation of transcription, DNA-templated;GO:0006357:regulation of transcription from RNA polymerase II pr…	GO:0001071:nucleic acid binding transcription factor activity;GO:0003676:nucleic acid binding;GO:0003677:DNA binding;GO:0003690:double-stranded DNA binding;GO:0003700:transcription factor activity, sequence-specific DNA binding;GO:0005488:binding;GO:0005515:protein binding;GO:0043167:ion binding;GO:0043169:cation binding;GO:0046872:metal ion binding;GO:0097159:organic cyclic compound binding;GO:1…	GO:0005622:intracellular;GO:0005623:cell;GO:0005634:nucleus;GO:0043226:organelle;GO:0043227:membrane-bounded organelle;GO:0043229:intracellular organelle;GO:0043231:intracellular membrane-bounded organelle;GO:0044424:intracellular part;GO:0044464:cell part
TNIP3	1.42E-59	0.976656644	0.366	0.159	2.219869153	1.24321251	5.57E-55	protein_coding	GRCh38.98	chr4	-	121131408	121227466	96059	ENSG00000050730	hsa:79931:TNIP3, ABIN-3, LIND	79931	TNFAIP3 interacting protein 3 [Source:HGNC Symbol;Acc:HGNC:19315]	-	R-HSA-5688426:Deubiquitination;R-HSA-392499:Metabolism of proteins;R-HSA-597592:Post-translational protein modification;R-HSA-5689896:Ovarian tumor domain proteases	-	-	-	-	Breast cancer	GO:0002218:activation of innate immune response;GO:0002221:pattern recognition receptor signaling pathway;GO:0002224:toll-like receptor signaling pathway;GO:0002237:response to molecule of bacterial origin;GO:0002253:activation of immune response;GO:0002376:immune system process;GO:0002682:regulation of immune system process;GO:0002684:positive regulation of immune system process;GO:0002756:MyD88…	GO:0005488:binding;GO:0005515:protein binding;GO:0031593:polyubiquitin binding;GO:0032182:ubiquitin-like protein binding;GO:0043130:ubiquitin binding	-
FTH1P10	2.89E-59	0.515974776	0.414	0.204	1.040974692	0.524999917	1.13E-54	-	-	-	-	-	-	-	-	-	-	-	-	-	-	-	-	-	-	-	-	-
EREG	1.52E-58	0.89509229	0.613	0.39	3.688632216	2.793539927	5.95E-54	protein_coding	GRCh38.98	chr4	+	74365145	74388749	23605	ENSG00000124882	hsa:2069:EREG, EPR, ER, Ep	2069	epiregulin [Source:HGNC Symbol;Acc:HGNC:3443]	hsa04012:ErbB signaling pathway	R-HSA-2424491:DAP12 signaling;R-HSA-375165:NCAM signaling for neurite out-growth;R-HSA-5654741:Signaling by FGFR3;R-HSA-187037:NGF signalling via TRKA from the plasma membrane;R-HSA-190236:Signaling by FGFR;R-HSA-6785631:ERBB2 Regulates Cell Motility;R-HSA-5673001:RAF/MAP kinase cascade;R-HSA-198203:PI3K/AKT activation;R-HSA-112399:IRS-mediated signalling;R-HSA-1266738:Developmental Biology;R-HSA…	-	P00018:EGF receptor signaling pathway	-	-	Metabolite levels;Attention deficit hyperactivity disorder;Breast size	GO:0000003:reproduction;GO:0000165:MAPK cascade;GO:0000278:mitotic cell cycle;GO:0000280:nuclear division;GO:0001525:angiogenesis;GO:0001541:ovarian follicle development;GO:0001547:antral ovarian follicle growth;GO:0001550:ovarian cumulus expansion;GO:0001556:oocyte maturation;GO:0001568:blood vessel development;GO:0001816:cytokine production;GO:0001817:regulation of cytokine production;GO:000181…	GO:0003824:catalytic activity;GO:0004672:protein kinase activity;GO:0004713:protein tyrosine kinase activity;GO:0005085:guanyl-nucleotide exchange factor activity;GO:0005088:Ras guanyl-nucleotide exchange factor activity;GO:0005102:receptor binding;GO:0005154:epidermal growth factor receptor binding;GO:0005488:binding;GO:0005515:protein binding;GO:0008083:growth factor activity;GO:0016301:kinase …	GO:0005576:extracellular region;GO:0005615:extracellular space;GO:0005622:intracellular;GO:0005623:cell;GO:0005886:plasma membrane;GO:0005887:integral component of plasma membrane;GO:0016020:membrane;GO:0016021:integral component of membrane;GO:0031224:intrinsic component of membrane;GO:0031226:intrinsic component of plasma membrane;GO:0044421:extracellular region part;GO:0044425:membrane part;GO…
PSME2	3.69E-58	-0.580408662	0.471	0.68	1.434284723	2.014693385	1.45E-53	protein_coding	GRCh38.98	chr14	-	24143362	24147570	4209	ENSG00000100911	hsa:5721:PSME2, PA28B, PA28beta, REGbeta	5721	proteasome activator subunit 2 [Source:HGNC Symbol;Acc:HGNC:9569]	hsa04612:Antigen processing and presentation;hsa03050:Proteasome	R-HSA-5689603:UCH proteinases;R-HSA-2424491:DAP12 signaling;R-HSA-375165:NCAM signaling for neurite out-growth;R-HSA-174084:Autodegradation of Cdh1 by Cdh1:APC/C;R-HSA-174113:SCF-beta-TrCP mediated degradation of Emi1;R-HSA-202424:Downstream TCR signaling;R-HSA-169911:Regulation of Apoptosis;R-HSA-69481:G2/M Checkpoints;R-HSA-69613:p53-Independent G1/S DNA damage checkpoint;R-HSA-68949:Orc1 remov…	-	-	-	-	Suicide behavior	GO:0000082:G1/S transition of mitotic cell cycle;GO:0000165:MAPK cascade;GO:0000209:protein polyubiquitination;GO:0000278:mitotic cell cycle;GO:0001736:establishment of planar polarity;GO:0001738:morphogenesis of a polarized epithelium;GO:0002009:morphogenesis of an epithelium;GO:0002218:activation of innate immune response;GO:0002220:innate immune response activating cell surface receptor signal…	GO:0008047:enzyme activator activity;GO:0016504:peptidase activator activity;GO:0030234:enzyme regulator activity;GO:0061133:endopeptidase activator activity;GO:0061134:peptidase regulator activity;GO:0061135:endopeptidase regulator activity;GO:0098772:molecular function regulator	GO:0000502:proteasome complex;GO:0005576:extracellular region;GO:0005622:intracellular;GO:0005623:cell;GO:0005634:nucleus;GO:0005654:nucleoplasm;GO:0005737:cytoplasm;GO:0005829:cytosol;GO:0008537:proteasome activator complex;GO:0016020:membrane;GO:0022624:proteasome accessory complex;GO:0031974:membrane-enclosed lumen;GO:0031981:nuclear lumen;GO:0031982:vesicle;GO:0031988:membrane-bounded vesicle…
HLA-DQA2	5.75E-58	-0.680428863	0.452	0.643	1.486474158	2.166903022	2.25E-53	protein_coding	GRCh38.98	chr6	+	32741391	32747198	5808	ENSG00000237541	hsa:3118:HLA-DQA2, DX-ALPHA, HLA-DXA	3118	major histocompatibility complex, class II, DQ alpha 2 [Source:HGNC Symbol;Acc:HGNC:4943]	hsa04514:Cell adhesion molecules (CAMs);hsa05152:Tuberculosis;hsa05164:Influenza A;hsa05168:Herpes simplex infection;hsa05320:Autoimmune thyroid disease;hsa05166:HTLV-I infection;hsa05310:Asthma;hsa04145:Phagosome;hsa04612:Antigen processing and presentation;hsa04940:Type I diabetes mellitus;hsa05169:Epstein-Barr virus infection;hsa05330:Allograft rejection;hsa05332:Graft-versus-host disease;hsa0…	R-HSA-202424:Downstream TCR signaling;R-HSA-388841:Costimulation by the CD28 family;R-HSA-168256:Immune System;R-HSA-1280218:Adaptive Immune System;R-HSA-913531:Interferon Signaling;R-HSA-2132295:MHC class II antigen presentation;R-HSA-1280215:Cytokine Signaling in Immune system;R-HSA-389948:PD-1 signaling;R-HSA-877300:Interferon gamma signaling;R-HSA-202430:Translocation of ZAP-70 to Immunologic…	-	P00053:T cell activation	-	-	Type 2 diabetes;Systemic lupus erythematosus;Rheumatoid arthritis;Crohn's disease;Asthma;Body mass index;Knee osteoarthritis;IgE levels;Narcolepsy;Alopecia areata;Hypothyroidism;Lymphoma;IgG glycosylation;Multiple sclerosis (OCB status);Chronic hepatitis B infection;Pulmonary function (interaction);Peanut allergy	GO:0001775:cell activation;GO:0002253:activation of immune response;GO:0002376:immune system process;GO:0002429:immune response-activating cell surface receptor signaling pathway;GO:0002478:antigen processing and presentation of exogenous peptide antigen;GO:0002495:antigen processing and presentation of peptide antigen via MHC class II;GO:0002504:antigen processing and presentation of peptide or …	GO:0004871:signal transducer activity;GO:0004872:receptor activity;GO:0004888:transmembrane signaling receptor activity;GO:0032395:MHC class II receptor activity;GO:0038023:signaling receptor activity;GO:0060089:molecular transducer activity	GO:0000139:Golgi membrane;GO:0000323:lytic vacuole;GO:0005622:intracellular;GO:0005623:cell;GO:0005737:cytoplasm;GO:0005764:lysosome;GO:0005765:lysosomal membrane;GO:0005768:endosome;GO:0005773:vacuole;GO:0005774:vacuolar membrane;GO:0005783:endoplasmic reticulum;GO:0005789:endoplasmic reticulum membrane;GO:0005794:Golgi apparatus;GO:0005802:trans-Golgi network;GO:0005886:plasma membrane;GO:00058…
VCAN	9.66E-58	0.5294976	0.636	0.382	2.854316696	2.324819096	3.78E-53	protein_coding	GRCh38.98	chr5	+	83471618	83582303	110686	ENSG00000038427	hsa:1462:VCAN, CSPG2, ERVR, GHAP, PG-M, WGN, WGN1	1462	versican [Source:HGNC Symbol;Acc:HGNC:2464]	hsa04514:Cell adhesion molecules (CAMs)	R-HSA-3560801:Defective B3GAT3 causes JDSSDHD;R-HSA-1474244:Extracellular matrix organization;R-HSA-1971475:A tetrasaccharide linker sequence is required for GAG synthesis;R-HSA-2022923:Dermatan sulfate biosynthesis;R-HSA-1630316:Glycosaminoglycan metabolism;R-HSA-1430728:Metabolism;R-HSA-2022870:Chondroitin sulfate biosynthesis;R-HSA-3781865:Diseases of glycosylation;R-HSA-3595177:Defective CHSY…	-	-	143200:Wagner syndrome 1	Nervous system diseases;Other nervous and sensory system diseases;H00805:Vitreoretinal degeneration	Major depressive disorder;Laryngeal squamous cell carcinoma;Diisocyanate-induced asthma	GO:0001501:skeletal system development;GO:0001503:ossification;GO:0001649:osteoblast differentiation;GO:0006022:aminoglycan metabolic process;GO:0006023:aminoglycan biosynthetic process;GO:0006024:glycosaminoglycan biosynthetic process;GO:0006026:aminoglycan catabolic process;GO:0006027:glycosaminoglycan catabolic process;GO:0006029:proteoglycan metabolic process;GO:0006790:sulfur compound metabo…	GO:0005198:structural molecule activity;GO:0005201:extracellular matrix structural constituent;GO:0005488:binding;GO:0005509:calcium ion binding;GO:0005515:protein binding;GO:0005539:glycosaminoglycan binding;GO:0005540:hyaluronic acid binding;GO:0030246:carbohydrate binding;GO:0043167:ion binding;GO:0043169:cation binding;GO:0046872:metal ion binding;GO:0097367:carbohydrate derivative binding	GO:0000323:lytic vacuole;GO:0005576:extracellular region;GO:0005578:proteinaceous extracellular matrix;GO:0005615:extracellular space;GO:0005622:intracellular;GO:0005623:cell;GO:0005737:cytoplasm;GO:0005764:lysosome;GO:0005773:vacuole;GO:0005775:vacuolar lumen;GO:0005794:Golgi apparatus;GO:0005796:Golgi lumen;GO:0012505:endomembrane system;GO:0016020:membrane;GO:0031012:extracellular matrix;GO:00…
KLF2	1.05E-57	-0.688377134	0.368	0.587	1.563184093	2.251561228	4.10E-53	protein_coding	GRCh38.98	chr19	+	16324817	16327874	3058	ENSG00000127528	hsa:10365:KLF2, LKLF	10365	Kruppel like factor 2 [Source:HGNC Symbol;Acc:HGNC:6347]	hsa04068:FoxO signaling pathway	-	-	-	-	-	-	GO:0000302:response to reactive oxygen species;GO:0000902:cell morphogenesis;GO:0001701:in utero embryonic development;GO:0001816:cytokine production;GO:0001817:regulation of cytokine production;GO:0001818:negative regulation of cytokine production;GO:0002262:myeloid cell homeostasis;GO:0002376:immune system process;GO:0002520:immune system development;GO:0006139:nucleobase-containing compound me…	GO:0001071:nucleic acid binding transcription factor activity;GO:0003676:nucleic acid binding;GO:0003677:DNA binding;GO:0003700:transcription factor activity, sequence-specific DNA binding;GO:0005488:binding;GO:0005515:protein binding;GO:0043167:ion binding;GO:0043169:cation binding;GO:0043565:sequence-specific DNA binding;GO:0046872:metal ion binding;GO:0097159:organic cyclic compound binding;GO…	GO:0005622:intracellular;GO:0005623:cell;GO:0005634:nucleus;GO:0043226:organelle;GO:0043227:membrane-bounded organelle;GO:0043229:intracellular organelle;GO:0043231:intracellular membrane-bounded organelle;GO:0044424:intracellular part;GO:0044464:cell part
LPAR6	1.78E-57	-0.711073874	0.203	0.413	0.715828826	1.4269027	6.98E-53	protein_coding	GRCh38.98	chr13	-	48389567	48444704	55138	ENSG00000139679	hsa:10161:LPAR6, ARWH1, HYPT8, LAH3, P2RY5, P2Y5	10161	lysophosphatidic acid receptor 6 [Source:HGNC Symbol;Acc:HGNC:15520]	hsa04080:Neuroactive ligand-receptor interaction;hsa04151:PI3K-Akt signaling pathway;hsa05200:Pathways in cancer;hsa04072:Phospholipase D signaling pathway	R-HSA-373076:Class A/1 (Rhodopsin-like receptors);R-HSA-418038:Nucleotide-like (purinergic) receptors;R-HSA-372790:Signaling by GPCR;R-HSA-388396:GPCR downstream signaling;R-HSA-162582:Signal Transduction;R-HSA-881907:Gastrin-CREB signalling pathway via PKC and MAPK;R-HSA-500792:GPCR ligand binding;R-HSA-417957:P2Y receptors;R-HSA-416476:G alpha (q) signalling events	-	-	278150:Hypotrichosis 8	Skin diseases;Skin and soft tissue diseases;H00667:Woolly hair;H00784:Localized autosomal recessive hypotrichosis	-	GO:0007154:cell communication;GO:0007165:signal transduction;GO:0007186:G-protein coupled receptor signaling pathway;GO:0009987:cellular process;GO:0023052:signaling;GO:0044699:single-organism process;GO:0044700:single organism signaling;GO:0044763:single-organism cellular process;GO:0050789:regulation of biological process;GO:0050794:regulation of cellular process;GO:0050896:response to stimulus…	GO:0004871:signal transducer activity;GO:0004872:receptor activity;GO:0004888:transmembrane signaling receptor activity;GO:0004930:G-protein coupled receptor activity;GO:0038023:signaling receptor activity;GO:0060089:molecular transducer activity	GO:0005623:cell;GO:0005886:plasma membrane;GO:0016020:membrane;GO:0016021:integral component of membrane;GO:0031224:intrinsic component of membrane;GO:0044425:membrane part;GO:0044464:cell part;GO:0071944:cell periphery
NR4A2	2.16E-57	-0.898567417	0.249	0.465	1.345856172	2.244423589	8.47E-53	protein_coding	GRCh38.98	chr2	-	156324437	156342348	17912	ENSG00000153234	hsa:4929:NR4A2, HZF-3, NOT, NURR1, RNR1, TINUR	4929	nuclear receptor subfamily 4 group A member 2 [Source:HGNC Symbol;Acc:HGNC:7981]	hsa04925:Aldosterone synthesis and secretion	R-HSA-383280:Nuclear Receptor transcription pathway;R-HSA-212436:Generic Transcription Pathway;R-HSA-74160:Gene Expression	-	-	-	Nervous system diseases;Neurodegenerative diseases;H00057:Parkinson's disease	Response to statin therapy;Menarche (age at onset)	GO:0000122:negative regulation of transcription from RNA polymerase II promoter;GO:0000902:cell morphogenesis;GO:0000904:cell morphogenesis involved in differentiation;GO:0001666:response to hypoxia;GO:0001764:neuron migration;GO:0001975:response to amphetamine;GO:0006139:nucleobase-containing compound metabolic process;GO:0006351:transcription, DNA-templated;GO:0006352:DNA-templated transcriptio…	GO:0000975:regulatory region DNA binding;GO:0000976:transcription regulatory region sequence-specific DNA binding;GO:0000977:RNA polymerase II regulatory region sequence-specific DNA binding;GO:0000979:RNA polymerase II core promoter sequence-specific DNA binding;GO:0000981:RNA polymerase II transcription factor activity, sequence-specific DNA binding;GO:0000982:transcription factor activity, RNA…	GO:0005622:intracellular;GO:0005623:cell;GO:0005634:nucleus;GO:0005654:nucleoplasm;GO:0005737:cytoplasm;GO:0031974:membrane-enclosed lumen;GO:0031981:nuclear lumen;GO:0043226:organelle;GO:0043227:membrane-bounded organelle;GO:0043229:intracellular organelle;GO:0043231:intracellular membrane-bounded organelle;GO:0043233:organelle lumen;GO:0044422:organelle part;GO:0044424:intracellular part;GO:004…
REG1A	3.35E-57	-0.773155377	0.149	0.364	0.678688929	1.451844306	1.31E-52	protein_coding	GRCh38.98	chr2	+	79120362	79123409	3048	ENSG00000115386	hsa:5967:REG1A, ICRF, P19, PSP, PSPS, PSPS1, PTP, REG	5967	regenerating family member 1 alpha [Source:HGNC Symbol;Acc:HGNC:9951]	-	-	-	P06959:CCKR signaling map	-	-	Contrast sensitivity	GO:0008283:cell proliferation;GO:0008284:positive regulation of cell proliferation;GO:0009987:cellular process;GO:0042127:regulation of cell proliferation;GO:0044699:single-organism process;GO:0048518:positive regulation of biological process;GO:0048522:positive regulation of cellular process;GO:0050789:regulation of biological process;GO:0050794:regulation of cellular process;GO:0065007:biologic…	GO:0005102:receptor binding;GO:0005488:binding;GO:0005515:protein binding;GO:0008083:growth factor activity;GO:0030246:carbohydrate binding	GO:0005576:extracellular region;GO:0031982:vesicle;GO:0031988:membrane-bounded vesicle;GO:0043226:organelle;GO:0043227:membrane-bounded organelle;GO:0043230:extracellular organelle;GO:0044421:extracellular region part;GO:0070062:extracellular exosome;GO:1903561:extracellular vesicle
RPS3A	3.49E-57	-0.543528576	0.908	0.943	3.104633663	3.648162239	1.37E-52	protein_coding	GRCh38.98	chr4	+	151099624	151104642	5019	ENSG00000145425	hsa:6189:RPS3A, FTE1, MFTL, S3A	6189	ribosomal protein S3A [Source:HGNC Symbol;Acc:HGNC:10421]	hsa03010:Ribosome	R-HSA-72706:GTP hydrolysis and joining of the 60S ribosomal subunit;R-HSA-72689:Formation of a pool of free 40S subunits;R-HSA-72737:Cap-dependent Translation Initiation;R-HSA-156827:L13a-mediated translational silencing of Ceruloplasmin expression;R-HSA-72764:Eukaryotic Translation Termination;R-HSA-72649:Translation initiation complex formation;R-HSA-2408522:Selenoamino acid metabolism;R-HSA-72…	-	-	-	-	HDL cholesterol	GO:0000184:nuclear-transcribed mRNA catabolic process, nonsense-mediated decay;GO:0000956:nuclear-transcribed mRNA catabolic process;GO:0006139:nucleobase-containing compound metabolic process;GO:0006364:rRNA processing;GO:0006396:RNA processing;GO:0006401:RNA catabolic process;GO:0006402:mRNA catabolic process;GO:0006412:translation;GO:0006413:translational initiation;GO:0006518:peptide metaboli…	GO:0003676:nucleic acid binding;GO:0003723:RNA binding;GO:0003735:structural constituent of ribosome;GO:0005198:structural molecule activity;GO:0005488:binding;GO:0005515:protein binding;GO:0044822:poly(A) RNA binding;GO:0097159:organic cyclic compound binding;GO:1901363:heterocyclic compound binding	GO:0005576:extracellular region;GO:0005622:intracellular;GO:0005623:cell;GO:0005634:nucleus;GO:0005654:nucleoplasm;GO:0005730:nucleolus;GO:0005737:cytoplasm;GO:0005829:cytosol;GO:0005840:ribosome;GO:0005912:adherens junction;GO:0005924:cell-substrate adherens junction;GO:0005925:focal adhesion;GO:0015935:small ribosomal subunit;GO:0022626:cytosolic ribosome;GO:0022627:cytosolic small ribosomal su…
ITGB2	4.16E-57	-0.460406253	0.615	0.826	2.092694474	2.553100728	1.63E-52	protein_coding	GRCh38.98	chr21	-	44885953	44931989	46037	ENSG00000160255	hsa:3689:ITGB2, CD18, LAD, LCAMB, LFA-1, MAC-1, MF17, MFI7	3689	integrin subunit beta 2 [Source:HGNC Symbol;Acc:HGNC:6155]	hsa04514:Cell adhesion molecules (CAMs);hsa04670:Leukocyte transendothelial migration;hsa04650:Natural killer cell mediated cytotoxicity;hsa05152:Tuberculosis;hsa04390:Hippo signaling pathway;hsa05166:HTLV-I infection;hsa04015:Rap1 signaling pathway;hsa04810:Regulation of actin cytoskeleton;hsa04145:Phagosome;hsa05416:Viral myocarditis;hsa05140:Leishmaniasis;hsa05146:Amoebiasis;hsa05150:Staphyloc…	R-HSA-1474244:Extracellular matrix organization;R-HSA-168256:Immune System;R-HSA-1280218:Adaptive Immune System;R-HSA-168898:Toll-Like Receptors Cascades;R-HSA-198933:Immunoregulatory interactions between a Lymphoid and a non-Lymphoid cell;R-HSA-109582:Hemostasis;R-HSA-216083:Integrin cell surface interactions;R-HSA-166016:Toll Like Receptor 4 (TLR4) Cascade;R-HSA-168249:Innate Immune System;R-HS…	-	P00034:Integrin signalling pathway	116920:Leukocyte adhesion deficiency	Immune system diseases;Primary immunodeficiency;H00099:Leukocyte adhesion deficiency	-	GO:0000902:cell morphogenesis;GO:0001525:angiogenesis;GO:0001568:blood vessel development;GO:0001667:ameboidal-type cell migration;GO:0001704:formation of primary germ layer;GO:0001706:endoderm formation;GO:0001775:cell activation;GO:0001932:regulation of protein phosphorylation;GO:0001944:vasculature development;GO:0002218:activation of innate immune response;GO:0002221:pattern recognition recep…	GO:0001948:glycoprotein binding;GO:0004871:signal transducer activity;GO:0004872:receptor activity;GO:0004888:transmembrane signaling receptor activity;GO:0005488:binding;GO:0005515:protein binding;GO:0019899:enzyme binding;GO:0019900:kinase binding;GO:0019901:protein kinase binding;GO:0030369:ICAM-3 receptor activity;GO:0032403:protein complex binding;GO:0038023:signaling receptor activity;GO:00…	GO:0005576:extracellular region;GO:0005622:intracellular;GO:0005623:cell;GO:0005737:cytoplasm;GO:0005886:plasma membrane;GO:0005887:integral component of plasma membrane;GO:0008305:integrin complex;GO:0009986:cell surface;GO:0012505:endomembrane system;GO:0016020:membrane;GO:0016021:integral component of membrane;GO:0016023:cytoplasmic, membrane-bounded vesicle;GO:0030141:secretory granule;GO:003…
JUN	4.16E-57	-0.616682597	0.926	0.964	4.309810023	4.92649262	1.63E-52	protein_coding	GRCh38.98	chr1	-	58780791	58784047	3257	ENSG00000177606	hsa:3725:JUN, AP-1, AP1, c-Jun	3725	Jun proto-oncogene, AP-1 transcription factor subunit [Source:HGNC Symbol;Acc:HGNC:6204]	hsa04024:cAMP signaling pathway;hsa04620:Toll-like receptor signaling pathway;hsa05161:Hepatitis B;hsa05164:Influenza A;hsa05168:Herpes simplex infection;hsa04310:Wnt signaling pathway;hsa05166:HTLV-I infection;hsa05200:Pathways in cancer;hsa04010:MAPK signaling pathway;hsa04722:Neurotrophin signaling pathway;hsa05169:Epstein-Barr virus infection;hsa05203:Viral carcinogenesis;hsa04921:Oxytocin si…	R-HSA-450294:MAP kinase activation in TLR cascade;R-HSA-3700989:Transcriptional Regulation by TP53;R-HSA-166054:Activated TLR4 signalling;R-HSA-168164:Toll Like Receptor 3 (TLR3) Cascade;R-HSA-1266738:Developmental Biology;R-HSA-168188:Toll Like Receptor TLR6:TLR2 Cascade;R-HSA-450341:Activation of the AP-1 family of transcription factors;R-HSA-5619507:Activation of HOX genes during differentiati…	-	P00031:Inflammation mediated by chemokine and cytokine signaling pathway;P00053:T cell activation;P00054:Toll receptor signaling pathway;P00029:Huntington disease;P04393:Ras Pathway;P00010:B cell activation;P00006:Apoptosis signaling pathway;P00046:Oxidative stress response;P00005:Angiogenesis;P00047:PDGF signaling pathway;P06959:CCKR signaling map;P00020:FAS signaling pathway;P00052:TGF-beta sig…	-	-	Cognitive performance	GO:0000122:negative regulation of transcription from RNA polymerase II promoter;GO:0000165:MAPK cascade;GO:0000302:response to reactive oxygen species;GO:0001525:angiogenesis;GO:0001568:blood vessel development;GO:0001654:eye development;GO:0001667:ameboidal-type cell migration;GO:0001774:microglial cell activation;GO:0001775:cell activation;GO:0001836:release of cytochrome c from mitochondria;GO…	GO:0000975:regulatory region DNA binding;GO:0000976:transcription regulatory region sequence-specific DNA binding;GO:0000977:RNA polymerase II regulatory region sequence-specific DNA binding;GO:0000978:RNA polymerase II core promoter proximal region sequence-specific DNA binding;GO:0000980:RNA polymerase II distal enhancer sequence-specific DNA binding;GO:0000981:RNA polymerase II transcription f…	GO:0000228:nuclear chromosome;GO:0000785:chromatin;GO:0000790:nuclear chromatin;GO:0000791:euchromatin;GO:0005622:intracellular;GO:0005623:cell;GO:0005634:nucleus;GO:0005654:nucleoplasm;GO:0005667:transcription factor complex;GO:0005694:chromosome;GO:0005719:nuclear euchromatin;GO:0005737:cytoplasm;GO:0005829:cytosol;GO:0017053:transcriptional repressor complex;GO:0031974:membrane-enclosed lumen;…
FCGR2A	4.35E-57	0.614672512	0.91	0.815	3.51635534	2.901682829	1.70E-52	protein_coding	GRCh38.98	chr1	+	161505430	161524013	18584	ENSG00000143226	hsa:2212:FCGR2A, CD32, CD32A, CDw32, FCG2, FCGR2, FCGR2A1, FcGR, IGFR2	2212	Fc fragment of IgG receptor IIa [Source:HGNC Symbol;Acc:HGNC:3616]	hsa05152:Tuberculosis;hsa04145:Phagosome;hsa04666:Fc gamma R-mediated phagocytosis;hsa05140:Leishmaniasis;hsa05150:Staphylococcus aureus infection;hsa05322:Systemic lupus erythematosus;hsa04380:Osteoclast differentiation;hsa04611:Platelet activation	R-HSA-168256:Immune System;R-HSA-2029485:Role of phospholipids in phagocytosis;R-HSA-2029480:Fcgamma receptor (FCGR) dependent phagocytosis;R-HSA-2029482:Regulation of actin dynamics for phagocytic cup formation;R-HSA-168249:Innate Immune System;R-HSA-2029481:FCGR activation	-	-	611162:Malaria, resistance to;219700:Cystic fibrosis;152700:Lupus nephritis, susceptibility to	Immune system diseases;Allergies and autoimmune diseases;H00080:Systemic lupus erythematosus;H01360:Allergic rhinitis	Systemic lupus erythematosus;Rheumatoid arthritis;Inflammatory bowel disease;Ulcerative colitis;Kawasaki disease;Lipid metabolism phenotypes;Functional impairment in major depressive disorder, bipolar disorder and schizophrenia;Helicobacter pylori serologic status	GO:0002252:immune effector process;GO:0002253:activation of immune response;GO:0002376:immune system process;GO:0002429:immune response-activating cell surface receptor signaling pathway;GO:0002431:Fc receptor mediated stimulatory signaling pathway;GO:0002433:immune response-regulating cell surface receptor signaling pathway involved in phagocytosis;GO:0002682:regulation of immune system process;…	GO:0005488:binding;GO:0005515:protein binding;GO:0019864:IgG binding;GO:0019865:immunoglobulin binding;GO:0032403:protein complex binding;GO:0044877:macromolecular complex binding	GO:0005576:extracellular region;GO:0005623:cell;GO:0005886:plasma membrane;GO:0016020:membrane;GO:0016021:integral component of membrane;GO:0031224:intrinsic component of membrane;GO:0031982:vesicle;GO:0031988:membrane-bounded vesicle;GO:0043226:organelle;GO:0043227:membrane-bounded organelle;GO:0043230:extracellular organelle;GO:0044421:extracellular region part;GO:0044425:membrane part;GO:00444…
ALAS1	6.46E-57	0.834662756	0.425	0.24	1.466899185	0.632236429	2.53E-52	protein_coding	GRCh38.98	chr3	+	52198086	52214327	16242	ENSG00000023330	hsa:211:ALAS1, ALAS, ALAS-H, ALAS3, ALASH, MIG4	211	5'-aminolevulinate synthase 1 [Source:HGNC Symbol;Acc:HGNC:396]	hsa01100:Metabolic pathways;hsa00260:Glycine, serine and threonine metabolism;hsa00860:Porphyrin and chlorophyll metabolism	R-HSA-1592230:Mitochondrial biogenesis;R-HSA-535734:Fatty acid, triacylglycerol, and ketone body metabolism;R-HSA-400206:Regulation of lipid metabolism by Peroxisome proliferator-activated receptor alpha (PPARalpha);R-HSA-1852241:Organelle biogenesis and maintenance;R-HSA-1430728:Metabolism;R-HSA-2151201:Transcriptional activation of mitochondrial biogenesis;R-HSA-556833:Metabolism of lipids and …	PWY-5920:heme biosynthesis;PWY-5189:tetrapyrrole biosynthesis	-	-	-	Schizophrenia;Bipolar disorder	GO:0006725:cellular aromatic compound metabolic process;GO:0006778:porphyrin-containing compound metabolic process;GO:0006779:porphyrin-containing compound biosynthetic process;GO:0006782:protoporphyrinogen IX biosynthetic process;GO:0006783:heme biosynthetic process;GO:0006807:nitrogen compound metabolic process;GO:0006996:organelle organization;GO:0007005:mitochondrion organization;GO:0008152:m…	GO:0003824:catalytic activity;GO:0003870:5-aminolevulinate synthase activity;GO:0005488:binding;GO:0005515:protein binding;GO:0016410:N-acyltransferase activity;GO:0016740:transferase activity;GO:0016746:transferase activity, transferring acyl groups;GO:0016747:transferase activity, transferring acyl groups other than amino-acyl groups;GO:0016748:succinyltransferase activity;GO:0016749:N-succinyl…	GO:0005622:intracellular;GO:0005623:cell;GO:0005634:nucleus;GO:0005654:nucleoplasm;GO:0005737:cytoplasm;GO:0005739:mitochondrion;GO:0005759:mitochondrial matrix;GO:0031974:membrane-enclosed lumen;GO:0031981:nuclear lumen;GO:0043226:organelle;GO:0043227:membrane-bounded organelle;GO:0043229:intracellular organelle;GO:0043231:intracellular membrane-bounded organelle;GO:0043233:organelle lumen;GO:00…
SFPQ	6.79E-57	-0.47900849	0.443	0.673	1.243523022	1.722531512	2.66E-52	protein_coding	GRCh38.98	chr1	-	35176378	35193145	16768	ENSG00000116560	hsa:6421:SFPQ, POMP100, PPP1R140, PSF	6421	splicing factor proline and glutamine rich [Source:HGNC Symbol;Acc:HGNC:10774]	-	R-HSA-162582:Signal Transduction;R-HSA-8848021:Signaling by PTK6;R-HSA-8849468:PTK6 Regulates Proteins Involved in RNA Processing	-	-	-	-	Endometrial cancer	GO:0000122:negative regulation of transcription from RNA polymerase II promoter;GO:0000375:RNA splicing, via transesterification reactions;GO:0000377:RNA splicing, via transesterification reactions with bulged adenosine as nucleophile;GO:0000380:alternative mRNA splicing, via spliceosome;GO:0000398:mRNA splicing, via spliceosome;GO:0000724:double-strand break repair via homologous recombination;G…	GO:0000166:nucleotide binding;GO:0000975:regulatory region DNA binding;GO:0000976:transcription regulatory region sequence-specific DNA binding;GO:0000977:RNA polymerase II regulatory region sequence-specific DNA binding;GO:0000980:RNA polymerase II distal enhancer sequence-specific DNA binding;GO:0001012:RNA polymerase II regulatory region DNA binding;GO:0001047:core promoter binding;GO:0001067:…	GO:0000785:chromatin;GO:0005622:intracellular;GO:0005623:cell;GO:0005634:nucleus;GO:0005654:nucleoplasm;GO:0005667:transcription factor complex;GO:0005694:chromosome;GO:0005737:cytoplasm;GO:0016363:nuclear matrix;GO:0016604:nuclear body;GO:0031974:membrane-enclosed lumen;GO:0031981:nuclear lumen;GO:0032991:macromolecular complex;GO:0034399:nuclear periphery;GO:0042382:paraspeckles;GO:0043226:orga…
PTMA	1.12E-56	-0.415709699	0.972	0.981	4.016228798	4.431938498	4.38E-52	protein_coding	GRCh38.98	chr2	+	231706895	231713541	6647	ENSG00000187514	hsa:5757:PTMA, TMSA	5757	prothymosin alpha [Source:HGNC Symbol;Acc:HGNC:9623]	hsa05169:Epstein-Barr virus infection	-	-	-	-	-	Height;Eating disorders (purging via substances)	GO:0006139:nucleobase-containing compound metabolic process;GO:0006351:transcription, DNA-templated;GO:0006725:cellular aromatic compound metabolic process;GO:0006807:nitrogen compound metabolic process;GO:0008152:metabolic process;GO:0009058:biosynthetic process;GO:0009059:macromolecule biosynthetic process;GO:0009987:cellular process;GO:0010467:gene expression;GO:0016070:RNA metabolic process;G…	GO:0005488:binding;GO:0005515:protein binding	GO:0005576:extracellular region;GO:0005622:intracellular;GO:0005623:cell;GO:0005634:nucleus;GO:0005654:nucleoplasm;GO:0005737:cytoplasm;GO:0031974:membrane-enclosed lumen;GO:0031981:nuclear lumen;GO:0031982:vesicle;GO:0031988:membrane-bounded vesicle;GO:0043226:organelle;GO:0043227:membrane-bounded organelle;GO:0043229:intracellular organelle;GO:0043230:extracellular organelle;GO:0043231:intracel…
RPS23	1.58E-56	-0.522348629	0.887	0.934	2.914912902	3.437261531	6.19E-52	protein_coding	GRCh38.98	chr5	-	82273320	82278396	5077	ENSG00000186468	hsa:6228:RPS23, S23	6228	ribosomal protein S23 [Source:HGNC Symbol;Acc:HGNC:10410]	hsa03010:Ribosome	R-HSA-72706:GTP hydrolysis and joining of the 60S ribosomal subunit;R-HSA-72689:Formation of a pool of free 40S subunits;R-HSA-72737:Cap-dependent Translation Initiation;R-HSA-156827:L13a-mediated translational silencing of Ceruloplasmin expression;R-HSA-72764:Eukaryotic Translation Termination;R-HSA-72649:Translation initiation complex formation;R-HSA-2408522:Selenoamino acid metabolism;R-HSA-72…	-	-	-	-	-	GO:0000184:nuclear-transcribed mRNA catabolic process, nonsense-mediated decay;GO:0000956:nuclear-transcribed mRNA catabolic process;GO:0006139:nucleobase-containing compound metabolic process;GO:0006364:rRNA processing;GO:0006396:RNA processing;GO:0006401:RNA catabolic process;GO:0006402:mRNA catabolic process;GO:0006412:translation;GO:0006413:translational initiation;GO:0006518:peptide metaboli…	GO:0003676:nucleic acid binding;GO:0003723:RNA binding;GO:0003735:structural constituent of ribosome;GO:0005198:structural molecule activity;GO:0005488:binding;GO:0005515:protein binding;GO:0044822:poly(A) RNA binding;GO:0097159:organic cyclic compound binding;GO:1901363:heterocyclic compound binding	GO:0005622:intracellular;GO:0005623:cell;GO:0005634:nucleus;GO:0005654:nucleoplasm;GO:0005730:nucleolus;GO:0005737:cytoplasm;GO:0005829:cytosol;GO:0005840:ribosome;GO:0015935:small ribosomal subunit;GO:0016020:membrane;GO:0022626:cytosolic ribosome;GO:0022627:cytosolic small ribosomal subunit;GO:0030529:intracellular ribonucleoprotein complex;GO:0031974:membrane-enclosed lumen;GO:0031981:nuclear …
HSP90B1	1.99E-56	-0.519370982	0.669	0.844	2.23794337	2.757314352	7.80E-52	protein_coding	GRCh38.98	chr12	+	103930107	103953645	23539	ENSG00000166598	hsa:7184:HSP90B1, ECGP, GP96, GRP94, HEL-S-125m, HEL35, TRA1	7184	heat shock protein 90 beta family member 1 [Source:HGNC Symbol;Acc:HGNC:12028]	hsa04151:PI3K-Akt signaling pathway;hsa05200:Pathways in cancer;hsa04621:NOD-like receptor signaling pathway;hsa04915:Estrogen signaling pathway;hsa04918:Thyroid hormone synthesis;hsa04141:Protein processing in endoplasmic reticulum;hsa05215:Prostate cancer	R-HSA-3000480:Scavenging by Class A Receptors;R-HSA-168256:Immune System;R-HSA-5653656:Vesicle-mediated transport;R-HSA-168898:Toll-Like Receptors Cascades;R-HSA-392499:Metabolism of proteins;R-HSA-381119:Unfolded Protein Response (UPR);R-HSA-2173782:Binding and Uptake of Ligands by Scavenger Receptors;R-HSA-1679131:Trafficking and processing of endosomal TLR;R-HSA-381183:ATF6-alpha activates cha…	-	-	-	-	Coronary heart disease	GO:0001666:response to hypoxia;GO:0002218:activation of innate immune response;GO:0002221:pattern recognition receptor signaling pathway;GO:0002224:toll-like receptor signaling pathway;GO:0002253:activation of immune response;GO:0002376:immune system process;GO:0002682:regulation of immune system process;GO:0002684:positive regulation of immune system process;GO:0002757:immune response-activating…	GO:0000166:nucleotide binding;GO:0001882:nucleoside binding;GO:0001883:purine nucleoside binding;GO:0003676:nucleic acid binding;GO:0003723:RNA binding;GO:0005102:receptor binding;GO:0005488:binding;GO:0005509:calcium ion binding;GO:0005515:protein binding;GO:0005524:ATP binding;GO:0017076:purine nucleotide binding;GO:0019899:enzyme binding;GO:0019902:phosphatase binding;GO:0019903:protein phosph…	GO:0005576:extracellular region;GO:0005622:intracellular;GO:0005623:cell;GO:0005634:nucleus;GO:0005737:cytoplasm;GO:0005783:endoplasmic reticulum;GO:0005788:endoplasmic reticulum lumen;GO:0005789:endoplasmic reticulum membrane;GO:0005829:cytosol;GO:0005886:plasma membrane;GO:0005912:adherens junction;GO:0005924:cell-substrate adherens junction;GO:0005925:focal adhesion;GO:0012505:endomembrane sys…
ATP5F1B	2.28E-56	-0.510127924	0.504	0.711	1.367931305	1.878059229	8.91E-52	protein_coding	GRCh38.98	chr12	-	56638175	56645984	7810	ENSG00000110955	hsa:506:ATP5B, ATPMB, ATPSB, HEL-S-271	506	ATP synthase F1 subunit beta [Source:HGNC Symbol;Acc:HGNC:830]	hsa01100:Metabolic pathways;hsa05010:Alzheimer's disease;hsa05012:Parkinson's disease;hsa05016:Huntington's disease;hsa00190:Oxidative phosphorylation	R-HSA-1592230:Mitochondrial biogenesis;R-HSA-1852241:Organelle biogenesis and maintenance;R-HSA-392499:Metabolism of proteins;R-HSA-1430728:Metabolism;R-HSA-1428517:The citric acid (TCA) cycle and respiratory electron transport;R-HSA-1268020:Mitochondrial protein import;R-HSA-2151201:Transcriptional activation of mitochondrial biogenesis;R-HSA-163210:Formation of ATP by chemiosmotic coupling;R-HS…	PWY-841:purine nucleotides de novo biosynthesis;PWY-7219:adenosine ribonucleotides de novo biosynthesis;PWY66-409:superpathway of purine nucleotide salvage	P02721:ATP synthesis	-	-	-	GO:0001503:ossification;GO:0001525:angiogenesis;GO:0001568:blood vessel development;GO:0001649:osteoblast differentiation;GO:0001944:vasculature development;GO:0006091:generation of precursor metabolites and energy;GO:0006139:nucleobase-containing compound metabolic process;GO:0006163:purine nucleotide metabolic process;GO:0006164:purine nucleotide biosynthetic process;GO:0006629:lipid metabolic …	GO:0000166:nucleotide binding;GO:0001882:nucleoside binding;GO:0001883:purine nucleoside binding;GO:0003824:catalytic activity;GO:0005102:receptor binding;GO:0005215:transporter activity;GO:0005488:binding;GO:0005515:protein binding;GO:0005524:ATP binding;GO:0008324:cation transmembrane transporter activity;GO:0015075:ion transmembrane transporter activity;GO:0015077:monovalent inorganic cation t…	GO:0000275:mitochondrial proton-transporting ATP synthase complex, catalytic core F(1);GO:0005576:extracellular region;GO:0005622:intracellular;GO:0005623:cell;GO:0005634:nucleus;GO:0005737:cytoplasm;GO:0005739:mitochondrion;GO:0005740:mitochondrial envelope;GO:0005743:mitochondrial inner membrane;GO:0005753:mitochondrial proton-transporting ATP synthase complex;GO:0005754:mitochondrial proton-tr…
GPR34	2.96E-56	-0.734582919	0.129	0.327	0.581236957	1.315819876	1.16E-51	protein_coding	GRCh38.98	chrX	+	41688973	41697275	8303	ENSG00000171659	hsa:2857:GPR34, LYPSR1	2857	G protein-coupled receptor 34 [Source:HGNC Symbol;Acc:HGNC:4490]	-	-	-	-	-	-	-	GO:0007154:cell communication;GO:0007165:signal transduction;GO:0007166:cell surface receptor signaling pathway;GO:0007186:G-protein coupled receptor signaling pathway;GO:0009987:cellular process;GO:0023052:signaling;GO:0035587:purinergic receptor signaling pathway;GO:0035588:G-protein coupled purinergic receptor signaling pathway;GO:0035589:G-protein coupled purinergic nucleotide receptor signal…	GO:0001608:G-protein coupled nucleotide receptor activity;GO:0001614:purinergic nucleotide receptor activity;GO:0004871:signal transducer activity;GO:0004872:receptor activity;GO:0004888:transmembrane signaling receptor activity;GO:0004930:G-protein coupled receptor activity;GO:0016502:nucleotide receptor activity;GO:0035586:purinergic receptor activity;GO:0038023:signaling receptor activity;GO:0…	GO:0005623:cell;GO:0005886:plasma membrane;GO:0005887:integral component of plasma membrane;GO:0016020:membrane;GO:0016021:integral component of membrane;GO:0031224:intrinsic component of membrane;GO:0031226:intrinsic component of plasma membrane;GO:0044425:membrane part;GO:0044459:plasma membrane part;GO:0044464:cell part;GO:0071944:cell periphery
ANXA5	3.15E-56	0.396236599	0.955	0.904	3.424917998	3.028681399	1.24E-51	protein_coding	GRCh38.98	chr4	-	121667946	121696995	29050	ENSG00000164111	hsa:308:ANXA5, ANX5, ENX2, HEL-S-7, PP4, RPRGL3	308	annexin A5 [Source:HGNC Symbol;Acc:HGNC:543]	-	R-HSA-109582:Hemostasis;R-HSA-76005:Response to elevated platelet cytosolic Ca2+;R-HSA-76002:Platelet activation, signaling and aggregation;R-HSA-114608:Platelet degranulation	-	-	614391:Pregnancy loss, recurrent, susceptibility to, 3	-	Age at smoking initiation in chronic obstructive pulmonary disease	GO:0000422:mitophagy;GO:0000423:macromitophagy;GO:0002230:positive regulation of defense response to virus by host;GO:0002252:immune effector process;GO:0002376:immune system process;GO:0002682:regulation of immune system process;GO:0002697:regulation of immune effector process;GO:0002790:peptide secretion;GO:0002791:regulation of peptide secretion;GO:0002792:negative regulation of peptide secret…	GO:0003824:catalytic activity;GO:0004857:enzyme inhibitor activity;GO:0004859:phospholipase inhibitor activity;GO:0005102:receptor binding;GO:0005215:transporter activity;GO:0005388:calcium-transporting ATPase activity;GO:0005488:binding;GO:0005509:calcium ion binding;GO:0005515:protein binding;GO:0005543:phospholipid binding;GO:0005544:calcium-dependent phospholipid binding;GO:0008289:lipid bind…	GO:0005576:extracellular region;GO:0005615:extracellular space;GO:0005622:intracellular;GO:0005623:cell;GO:0005634:nucleus;GO:0005737:cytoplasm;GO:0005783:endoplasmic reticulum;GO:0005829:cytosol;GO:0005886:plasma membrane;GO:0005911:cell-cell junction;GO:0005912:adherens junction;GO:0005924:cell-substrate adherens junction;GO:0005925:focal adhesion;GO:0008021:synaptic vesicle;GO:0009897:external…
MIS18BP1	3.58E-56	-0.500033077	0.136	0.337	0.409958359	0.909991436	1.40E-51	protein_coding	GRCh38.98	chr14	-	45203190	45253540	50351	ENSG00000129534	hsa:55320:MIS18BP1, C14orf106, HSA242977, KNL2, M18BP1	55320	MIS18 binding protein 1 [Source:HGNC Symbol;Acc:HGNC:20190]	-	R-HSA-1640170:Cell Cycle;R-HSA-73886:Chromosome Maintenance;R-HSA-774815:Nucleosome assembly;R-HSA-606279:Deposition of new CENPA-containing nucleosomes at the centromere	-	-	-	-	-	GO:0000278:mitotic cell cycle;GO:0000280:nuclear division;GO:0006323:DNA packaging;GO:0006325:chromatin organization;GO:0006333:chromatin assembly or disassembly;GO:0006334:nucleosome assembly;GO:0006336:DNA replication-independent nucleosome assembly;GO:0006338:chromatin remodeling;GO:0006461:protein complex assembly;GO:0006996:organelle organization;GO:0007049:cell cycle;GO:0007067:mitotic nucl…	GO:0003676:nucleic acid binding;GO:0003677:DNA binding;GO:0005488:binding;GO:0005515:protein binding;GO:0097159:organic cyclic compound binding;GO:1901363:heterocyclic compound binding	GO:0000228:nuclear chromosome;GO:0000775:chromosome, centromeric region;GO:0000776:kinetochore;GO:0000777:condensed chromosome kinetochore;GO:0000778:condensed nuclear chromosome kinetochore;GO:0000779:condensed chromosome, centromeric region;GO:0000780:condensed nuclear chromosome, centromeric region;GO:0000793:condensed chromosome;GO:0000794:condensed nuclear chromosome;GO:0005622:intracellular…
SRSF2	4.18E-56	-0.445705595	0.459	0.684	1.352823264	1.798528859	1.64E-51	protein_coding	GRCh38.98	chr17	-	76734115	76737374	3260	ENSG00000161547	hsa:6427:SRSF2, PR264, SC-35, SC35, SFRS2, SFRS2A, SRp30b	6427	serine and arginine rich splicing factor 2 [Source:HGNC Symbol;Acc:HGNC:10783]	hsa05168:Herpes simplex infection;hsa03040:Spliceosome	R-HSA-72202:Transport of Mature Transcript to Cytoplasm;R-HSA-159236:Transport of Mature mRNA derived from an Intron-Containing Transcript;R-HSA-72187:mRNA 3'-end processing;R-HSA-72163:mRNA Splicing - Major Pathway;R-HSA-72172:mRNA Splicing;R-HSA-72203:Processing of Capped Intron-Containing Pre-mRNA;R-HSA-72165:mRNA Splicing - Minor Pathway;R-HSA-74160:Gene Expression;R-HSA-73856:RNA Polymerase …	-	-	-	Cardiovascular diseases;Hematologic diseases;H01481:Myelodysplastic syndrome	Retinal arteriolar caliber	GO:0000375:RNA splicing, via transesterification reactions;GO:0000377:RNA splicing, via transesterification reactions with bulged adenosine as nucleophile;GO:0000380:alternative mRNA splicing, via spliceosome;GO:0000381:regulation of alternative mRNA splicing, via spliceosome;GO:0000398:mRNA splicing, via spliceosome;GO:0006139:nucleobase-containing compound metabolic process;GO:0006351:transcrip…	GO:0000166:nucleotide binding;GO:0000988:transcription factor activity, protein binding;GO:0000989:transcription factor activity, transcription factor binding;GO:0003676:nucleic acid binding;GO:0003712:transcription cofactor activity;GO:0003714:transcription corepressor activity;GO:0003723:RNA binding;GO:0005488:binding;GO:0005515:protein binding;GO:0036002:pre-mRNA binding;GO:0036094:small molec…	GO:0005576:extracellular region;GO:0005622:intracellular;GO:0005623:cell;GO:0005634:nucleus;GO:0005654:nucleoplasm;GO:0005681:spliceosomal complex;GO:0016604:nuclear body;GO:0016607:nuclear speck;GO:0030529:intracellular ribonucleoprotein complex;GO:0031974:membrane-enclosed lumen;GO:0031981:nuclear lumen;GO:0031982:vesicle;GO:0031988:membrane-bounded vesicle;GO:0032991:macromolecular complex;GO:…
ARPC3	4.24E-56	-0.44165371	0.849	0.932	2.724262069	3.165915778	1.66E-51	protein_coding	GRCh38.98	chr12	-	110434823	110450422	15600	ENSG00000111229	hsa:10094:ARPC3, ARC21, p21-Arc	10094	actin related protein 2/3 complex subunit 3 [Source:HGNC Symbol;Acc:HGNC:706]	hsa04810:Regulation of actin cytoskeleton;hsa04144:Endocytosis;hsa04666:Fc gamma R-mediated phagocytosis;hsa05132:Salmonella infection;hsa05100:Bacterial invasion of epithelial cells;hsa05130:Pathogenic Escherichia coli infection;hsa05131:Shigellosis	R-HSA-2682334:EPH-Ephrin signaling;R-HSA-5663213:RHO GTPases Activate WASPs and WAVEs;R-HSA-8856828:Clathrin-mediated endocytosis;R-HSA-194315:Signaling by Rho GTPases;R-HSA-1266738:Developmental Biology;R-HSA-168256:Immune System;R-HSA-5653656:Vesicle-mediated transport;R-HSA-422475:Axon guidance;R-HSA-195258:RHO GTPase Effectors;R-HSA-2029480:Fcgamma receptor (FCGR) dependent phagocytosis;R-HSA…	-	P00031:Inflammation mediated by chemokine and cytokine signaling pathway;P00034:Integrin signalling pathway;P00016:Cytoskeletal regulation by Rho GTPase	-	-	-	GO:0002252:immune effector process;GO:0002253:activation of immune response;GO:0002376:immune system process;GO:0002429:immune response-activating cell surface receptor signaling pathway;GO:0002431:Fc receptor mediated stimulatory signaling pathway;GO:0002433:immune response-regulating cell surface receptor signaling pathway involved in phagocytosis;GO:0002682:regulation of immune system process;…	GO:0003779:actin binding;GO:0005198:structural molecule activity;GO:0005200:structural constituent of cytoskeleton;GO:0005488:binding;GO:0005515:protein binding;GO:0008092:cytoskeletal protein binding;GO:0032403:protein complex binding;GO:0044877:macromolecular complex binding;GO:0051015:actin filament binding	GO:0005576:extracellular region;GO:0005622:intracellular;GO:0005623:cell;GO:0005737:cytoplasm;GO:0005829:cytosol;GO:0005856:cytoskeleton;GO:0005885:Arp2/3 protein complex;GO:0005912:adherens junction;GO:0005924:cell-substrate adherens junction;GO:0005925:focal adhesion;GO:0015629:actin cytoskeleton;GO:0016020:membrane;GO:0030027:lamellipodium;GO:0030054:cell junction;GO:0030055:cell-substrate jun…
CD1E	4.85E-56	-0.68061477	0.009	0.134	0.022034232	0.702649002	1.90E-51	protein_coding	GRCh38.98	chr1	+	158353696	158357553	3858	ENSG00000158488	hsa:913:CD1E, CD1A, R2	913	CD1e molecule [Source:HGNC Symbol;Acc:HGNC:1638]	hsa04640:Hematopoietic cell lineage	-	-	-	-	-	-	GO:0002250:adaptive immune response;GO:0002376:immune system process;GO:0002475:antigen processing and presentation via MHC class Ib;GO:0006955:immune response;GO:0019882:antigen processing and presentation;GO:0019884:antigen processing and presentation of exogenous antigen;GO:0048003:antigen processing and presentation of lipid antigen via MHC class Ib;GO:0048007:antigen processing and presentat…	GO:0003823:antigen binding;GO:0005488:binding;GO:0005515:protein binding;GO:0008289:lipid binding;GO:0030881:beta-2-microglobulin binding;GO:0030882:lipid antigen binding;GO:0030883:endogenous lipid antigen binding;GO:0030884:exogenous lipid antigen binding;GO:0033218:amide binding;GO:0042277:peptide binding;GO:0071723:lipopeptide binding	GO:0000139:Golgi membrane;GO:0000323:lytic vacuole;GO:0005622:intracellular;GO:0005623:cell;GO:0005737:cytoplasm;GO:0005764:lysosome;GO:0005768:endosome;GO:0005769:early endosome;GO:0005770:late endosome;GO:0005773:vacuole;GO:0005775:vacuolar lumen;GO:0005794:Golgi apparatus;GO:0005886:plasma membrane;GO:0005887:integral component of plasma membrane;GO:0012505:endomembrane system;GO:0016020:membr…
C1orf162	5.23E-56	-0.700502251	0.453	0.651	1.59289624	2.293398491	2.05E-51	protein_coding	GRCh38.98	chr1	+	111473792	111478512	4721	ENSG00000143110	hsa:128346:C1orf162	128346	chromosome 1 open reading frame 162 [Source:HGNC Symbol;Acc:HGNC:28344]	-	-	-	-	-	-	-	-	-	GO:0016020:membrane;GO:0016021:integral component of membrane;GO:0031224:intrinsic component of membrane;GO:0044425:membrane part
PSME1	7.16E-56	-0.465569756	0.65	0.806	1.783880837	2.249450593	2.80E-51	protein_coding	GRCh38.98	chr14	+	24136163	24138967	2805	ENSG00000092010	hsa:5720:PSME1, HEL-S-129m, IFI5111, PA28A, PA28alpha, REGalpha	5720	proteasome activator subunit 1 [Source:HGNC Symbol;Acc:HGNC:9568]	hsa04612:Antigen processing and presentation;hsa03050:Proteasome	R-HSA-5689603:UCH proteinases;R-HSA-2424491:DAP12 signaling;R-HSA-375165:NCAM signaling for neurite out-growth;R-HSA-174084:Autodegradation of Cdh1 by Cdh1:APC/C;R-HSA-174113:SCF-beta-TrCP mediated degradation of Emi1;R-HSA-202424:Downstream TCR signaling;R-HSA-169911:Regulation of Apoptosis;R-HSA-69481:G2/M Checkpoints;R-HSA-69613:p53-Independent G1/S DNA damage checkpoint;R-HSA-68949:Orc1 remov…	-	-	-	-	-	GO:0000082:G1/S transition of mitotic cell cycle;GO:0000165:MAPK cascade;GO:0000209:protein polyubiquitination;GO:0000278:mitotic cell cycle;GO:0001736:establishment of planar polarity;GO:0001738:morphogenesis of a polarized epithelium;GO:0002009:morphogenesis of an epithelium;GO:0002218:activation of innate immune response;GO:0002220:innate immune response activating cell surface receptor signal…	GO:0008047:enzyme activator activity;GO:0016504:peptidase activator activity;GO:0030234:enzyme regulator activity;GO:0061133:endopeptidase activator activity;GO:0061134:peptidase regulator activity;GO:0061135:endopeptidase regulator activity;GO:0098772:molecular function regulator	GO:0000502:proteasome complex;GO:0005576:extracellular region;GO:0005622:intracellular;GO:0005623:cell;GO:0005634:nucleus;GO:0005654:nucleoplasm;GO:0005737:cytoplasm;GO:0005829:cytosol;GO:0008537:proteasome activator complex;GO:0022624:proteasome accessory complex;GO:0031974:membrane-enclosed lumen;GO:0031981:nuclear lumen;GO:0031982:vesicle;GO:0031988:membrane-bounded vesicle;GO:0032991:macromol…
INHBA	9.19E-56	0.995975132	0.342	0.148	2.829515197	1.833540065	3.60E-51	protein_coding	GRCh38.98	chr7	-	41667168	41705834	38667	ENSG00000122641	hsa:3624:INHBA, EDF, FRP	3624	inhibin subunit beta A [Source:HGNC Symbol;Acc:HGNC:6066]	hsa04550:Signaling pathways regulating pluripotency of stem cells;hsa04060:Cytokine-cytokine receptor interaction;hsa04350:TGF-beta signaling pathway	R-HSA-2980736:Peptide hormone metabolism;R-HSA-392499:Metabolism of proteins;R-HSA-162582:Signal Transduction;R-HSA-209952:Peptide hormone biosynthesis;R-HSA-1502540:Signaling by Activin;R-HSA-209822:Glycoprotein hormones;R-HSA-2473224:Antagonism of Activin by Follistatin	-	P00052:TGF-beta signaling pathway	-	-	Menarche (age at onset);Prostate cancer (gene x gene interaction);Parent of origin effect on language impairment (paternal);Pit-and-Fissure caries	GO:0000003:reproduction;GO:0000082:G1/S transition of mitotic cell cycle;GO:0000165:MAPK cascade;GO:0000278:mitotic cell cycle;GO:0001541:ovarian follicle development;GO:0001553:luteinization;GO:0001558:regulation of cell growth;GO:0001654:eye development;GO:0001704:formation of primary germ layer;GO:0001706:endoderm formation;GO:0001707:mesoderm formation;GO:0001775:cell activation;GO:0001816:cy…	GO:0005102:receptor binding;GO:0005125:cytokine activity;GO:0005126:cytokine receptor binding;GO:0005160:transforming growth factor beta receptor binding;GO:0005179:hormone activity;GO:0005488:binding;GO:0005515:protein binding;GO:0008083:growth factor activity;GO:0017046:peptide hormone binding;GO:0033218:amide binding;GO:0033612:receptor serine/threonine kinase binding;GO:0034711:inhibin bindin…	GO:0005576:extracellular region;GO:0005615:extracellular space;GO:0005622:intracellular;GO:0005623:cell;GO:0005737:cytoplasm;GO:0032991:macromolecular complex;GO:0043234:protein complex;GO:0043509:activin A complex;GO:0043511:inhibin complex;GO:0043512:inhibin A complex;GO:0044421:extracellular region part;GO:0044424:intracellular part;GO:0044444:cytoplasmic part;GO:0044464:cell part;GO:0048180:a…
AKR1A1	1.19E-55	-0.478489801	0.256	0.486	0.768275725	1.246765527	4.67E-51	protein_coding	GRCh38.98	chr1	+	45550543	45570049	19507	ENSG00000117448	hsa:10327:AKR1A1, ALDR1, ALR, ARM, DD3, HEL-S-6	10327	aldo-keto reductase family 1 member A1 [Source:HGNC Symbol;Acc:HGNC:380]	hsa01100:Metabolic pathways;hsa00040:Pentose and glucuronate interconversions;hsa00010:Glycolysis / Gluconeogenesis;hsa00561:Glycerolipid metabolism	R-HSA-156590:Glutathione conjugation;R-HSA-211859:Biological oxidations;R-HSA-1430728:Metabolism;R-HSA-71387:Metabolism of carbohydrates;R-HSA-156580:Phase II conjugation;R-HSA-5661270:Catabolism of glucuronate to xylulose-5-phosphate	PWY66-21:ethanol degradation II;MGLDLCTANA-PWY:methylglyoxal degradation VI;PWY66-401:superpathway of tryptophan utilization;PWY-6307:tryptophan degradation via tryptamine	-	-	-	-	GO:0005975:carbohydrate metabolic process;GO:0005996:monosaccharide metabolic process;GO:0006006:glucose metabolic process;GO:0006063:uronic acid metabolic process;GO:0006064:glucuronate catabolic process;GO:0006081:cellular aldehyde metabolic process;GO:0006082:organic acid metabolic process;GO:0006766:vitamin metabolic process;GO:0006767:water-soluble vitamin metabolic process;GO:0006790:sulfur…	GO:0003824:catalytic activity;GO:0004032:alditol:NADP+ 1-oxidoreductase activity;GO:0004033:aldo-keto reductase (NADP) activity;GO:0005488:binding;GO:0005515:protein binding;GO:0008106:alcohol dehydrogenase (NADP+) activity;GO:0009055:electron carrier activity;GO:0016491:oxidoreductase activity;GO:0016614:oxidoreductase activity, acting on CH-OH group of donors;GO:0016616:oxidoreductase activity,…	GO:0005576:extracellular region;GO:0005615:extracellular space;GO:0005622:intracellular;GO:0005623:cell;GO:0005737:cytoplasm;GO:0005829:cytosol;GO:0005886:plasma membrane;GO:0016020:membrane;GO:0016324:apical plasma membrane;GO:0031982:vesicle;GO:0031988:membrane-bounded vesicle;GO:0043226:organelle;GO:0043227:membrane-bounded organelle;GO:0043230:extracellular organelle;GO:0044421:extracellular …
UBE2L6	1.50E-55	-0.526815314	0.319	0.543	0.921944252	1.448759566	5.87E-51	protein_coding	GRCh38.98	chr11	-	57551656	57568284	16629	ENSG00000156587	hsa:9246:UBE2L6, RIG-B, UBCH8	9246	ubiquitin conjugating enzyme E2 L6 [Source:HGNC Symbol;Acc:HGNC:12490]	hsa04120:Ubiquitin mediated proteolysis;hsa05012:Parkinson's disease	R-HSA-977225:Amyloid fiber formation;R-HSA-936440:Negative regulators of RIG-I/MDA5 signaling;R-HSA-168256:Immune System;R-HSA-1280218:Adaptive Immune System;R-HSA-73894:DNA Repair;R-HSA-392499:Metabolism of proteins;R-HSA-913531:Interferon Signaling;R-HSA-110313:Translesion synthesis by Y family DNA polymerases bypasses lesions on DNA template;R-HSA-1280215:Cytokine Signaling in Immune system;R-…	PWY-7511:protein ubiquitylation	P00049:Parkinson disease;P00060:Ubiquitin proteasome pathway	-	-	-	GO:0000731:DNA synthesis involved in DNA repair;GO:0001816:cytokine production;GO:0001817:regulation of cytokine production;GO:0001818:negative regulation of cytokine production;GO:0006139:nucleobase-containing compound metabolic process;GO:0006259:DNA metabolic process;GO:0006281:DNA repair;GO:0006301:postreplication repair;GO:0006464:cellular protein modification process;GO:0006508:proteolysis;…	GO:0003824:catalytic activity;GO:0004842:ubiquitin-protein transferase activity;GO:0005488:binding;GO:0005515:protein binding;GO:0016740:transferase activity;GO:0019787:ubiquitin-like protein transferase activity;GO:0032182:ubiquitin-like protein binding;GO:0042296:ISG15 transferase activity;GO:0043130:ubiquitin binding	GO:0005622:intracellular;GO:0005623:cell;GO:0005634:nucleus;GO:0005654:nucleoplasm;GO:0005737:cytoplasm;GO:0005829:cytosol;GO:0031974:membrane-enclosed lumen;GO:0031981:nuclear lumen;GO:0043226:organelle;GO:0043227:membrane-bounded organelle;GO:0043229:intracellular organelle;GO:0043231:intracellular membrane-bounded organelle;GO:0043233:organelle lumen;GO:0044422:organelle part;GO:0044424:intrac…
NDUFA4	1.65E-55	-0.541397678	0.619	0.794	1.854910766	2.396308444	6.47E-51	protein_coding	GRCh38.98	chr7	-	10931943	10940153	8211	ENSG00000189043	hsa:4697:NDUFA4, CI-9k, CI-MLRQ, MLRQ	4697	NDUFA4 mitochondrial complex associated [Source:HGNC Symbol;Acc:HGNC:7687]	hsa01100:Metabolic pathways;hsa04932:Non-alcoholic fatty liver disease (NAFLD);hsa05010:Alzheimer's disease;hsa05012:Parkinson's disease;hsa05016:Huntington's disease;hsa00190:Oxidative phosphorylation	R-HSA-3700989:Transcriptional Regulation by TP53;R-HSA-1430728:Metabolism;R-HSA-1428517:The citric acid (TCA) cycle and respiratory electron transport;R-HSA-212436:Generic Transcription Pathway;R-HSA-74160:Gene Expression;R-HSA-5628897:TP53 Regulates Metabolic Genes;R-HSA-611105:Respiratory electron transport;R-HSA-163200:Respiratory electron transport, ATP synthesis by chemiosmotic coupling, and…	-	-	-	-	Heschl's gyrus morphology;Mercury levels	GO:0006091:generation of precursor metabolites and energy;GO:0006119:oxidative phosphorylation;GO:0006120:mitochondrial electron transport, NADH to ubiquinone;GO:0006123:mitochondrial electron transport, cytochrome c to oxygen;GO:0006139:nucleobase-containing compound metabolic process;GO:0006163:purine nucleotide metabolic process;GO:0006725:cellular aromatic compound metabolic process;GO:000675…	GO:0003824:catalytic activity;GO:0003954:NADH dehydrogenase activity;GO:0004129:cytochrome-c oxidase activity;GO:0005215:transporter activity;GO:0005488:binding;GO:0005515:protein binding;GO:0008137:NADH dehydrogenase (ubiquinone) activity;GO:0008324:cation transmembrane transporter activity;GO:0009055:electron carrier activity;GO:0015002:heme-copper terminal oxidase activity;GO:0015075:ion trans…	GO:0005576:extracellular region;GO:0005622:intracellular;GO:0005623:cell;GO:0005737:cytoplasm;GO:0005739:mitochondrion;GO:0005740:mitochondrial envelope;GO:0005743:mitochondrial inner membrane;GO:0005746:mitochondrial respiratory chain;GO:0005747:mitochondrial respiratory chain complex I;GO:0005751:mitochondrial respiratory chain complex IV;GO:0016020:membrane;GO:0019866:organelle inner membrane;…
PPA1	2.53E-55	-0.896166503	0.218	0.414	0.60835632	1.504522822	9.93E-51	protein_coding	GRCh38.98	chr10	-	70202835	70233911	31077	ENSG00000180817	hsa:5464:PPA1, HEL-S-66p, IOPPP, PP, PP1, SID6-8061	5464	pyrophosphatase (inorganic) 1 [Source:HGNC Symbol;Acc:HGNC:9226]	hsa00190:Oxidative phosphorylation	R-HSA-1430728:Metabolism;R-HSA-379716:Cytosolic tRNA aminoacylation;R-HSA-379724:tRNA Aminoacylation;R-HSA-74160:Gene Expression;R-HSA-71737:Pyrophosphate hydrolysis	-	-	-	-	-	GO:0006082:organic acid metabolic process;GO:0006139:nucleobase-containing compound metabolic process;GO:0006399:tRNA metabolic process;GO:0006412:translation;GO:0006418:tRNA aminoacylation for protein translation;GO:0006518:peptide metabolic process;GO:0006520:cellular amino acid metabolic process;GO:0006725:cellular aromatic compound metabolic process;GO:0006793:phosphorus metabolic process;GO:…	GO:0000287:magnesium ion binding;GO:0003824:catalytic activity;GO:0004427:inorganic diphosphatase activity;GO:0005488:binding;GO:0016462:pyrophosphatase activity;GO:0016787:hydrolase activity;GO:0016817:hydrolase activity, acting on acid anhydrides;GO:0016818:hydrolase activity, acting on acid anhydrides, in phosphorus-containing anhydrides;GO:0043167:ion binding;GO:0043169:cation binding;GO:0046…	GO:0005576:extracellular region;GO:0005622:intracellular;GO:0005623:cell;GO:0005737:cytoplasm;GO:0005829:cytosol;GO:0031982:vesicle;GO:0031988:membrane-bounded vesicle;GO:0043226:organelle;GO:0043227:membrane-bounded organelle;GO:0043230:extracellular organelle;GO:0044421:extracellular region part;GO:0044424:intracellular part;GO:0044444:cytoplasmic part;GO:0044464:cell part;GO:0070062:extracellu…
MFSD1	4.52E-55	-0.519118997	0.351	0.583	1.113626478	1.632745474	1.77E-50	protein_coding	GRCh38.98	chr3	+	158732198	158829719	97522	ENSG00000118855	hsa:64747:MFSD1, SMAP4	64747	major facilitator superfamily domain containing 1 [Source:HGNC Symbol;Acc:HGNC:25874]	-	-	-	-	-	-	Periodontitis (CDC/AAP)	GO:0006810:transport;GO:0051179:localization;GO:0051234:establishment of localization;GO:0055085:transmembrane transport	-	GO:0016020:membrane;GO:0016021:integral component of membrane;GO:0031224:intrinsic component of membrane;GO:0044425:membrane part
PSMB8	7.17E-55	-0.51618995	0.298	0.523	0.828074186	1.344264136	2.81E-50	protein_coding	GRCh38.98	chr6	-	32840717	32844679	3963	ENSG00000204264	hsa:5696:PSMB8, ALDD, D6S216, D6S216E, JMP, LMP7, NKJO, PSMB5i, RING10	5696	proteasome subunit beta 8 [Source:HGNC Symbol;Acc:HGNC:9545]	hsa03050:Proteasome	R-HSA-5689603:UCH proteinases;R-HSA-2424491:DAP12 signaling;R-HSA-375165:NCAM signaling for neurite out-growth;R-HSA-174084:Autodegradation of Cdh1 by Cdh1:APC/C;R-HSA-174113:SCF-beta-TrCP mediated degradation of Emi1;R-HSA-202424:Downstream TCR signaling;R-HSA-169911:Regulation of Apoptosis;R-HSA-69481:G2/M Checkpoints;R-HSA-69613:p53-Independent G1/S DNA damage checkpoint;R-HSA-68949:Orc1 remov…	-	-	256040:Autoinflammation, lipodystrophy, and dermatosis syndrome	-	Nephropathy;IgA nephropathy	GO:0000165:MAPK cascade;GO:0000209:protein polyubiquitination;GO:0000278:mitotic cell cycle;GO:0001736:establishment of planar polarity;GO:0001738:morphogenesis of a polarized epithelium;GO:0002009:morphogenesis of an epithelium;GO:0002218:activation of innate immune response;GO:0002220:innate immune response activating cell surface receptor signaling pathway;GO:0002223:stimulatory C-type lectin …	GO:0003824:catalytic activity;GO:0004175:endopeptidase activity;GO:0004298:threonine-type endopeptidase activity;GO:0005488:binding;GO:0005515:protein binding;GO:0008233:peptidase activity;GO:0016787:hydrolase activity;GO:0070003:threonine-type peptidase activity;GO:0070011:peptidase activity, acting on L-amino acid peptides	GO:0000502:proteasome complex;GO:0005576:extracellular region;GO:0005622:intracellular;GO:0005623:cell;GO:0005634:nucleus;GO:0005654:nucleoplasm;GO:0005737:cytoplasm;GO:0005829:cytosol;GO:0005839:proteasome core complex;GO:0031974:membrane-enclosed lumen;GO:0031981:nuclear lumen;GO:0031982:vesicle;GO:0031988:membrane-bounded vesicle;GO:0032991:macromolecular complex;GO:0043226:organelle;GO:004322…
TMSB4X	1.40E-54	-0.482563728	1	0.999	5.694108301	6.176672029	5.47E-50	protein_coding	GRCh38.98	chrX	+	12975110	12977227	2118	ENSG00000205542	hsa:7114:TMSB4X, FX, PTMB4, TB4X, TMSB4	7114	thymosin beta 4 X-linked [Source:HGNC Symbol;Acc:HGNC:11881]	hsa04810:Regulation of actin cytoskeleton	R-HSA-109582:Hemostasis;R-HSA-76005:Response to elevated platelet cytosolic Ca2+;R-HSA-76002:Platelet activation, signaling and aggregation;R-HSA-114608:Platelet degranulation	-	-	-	-	-	GO:0001503:ossification;GO:0001649:osteoblast differentiation;GO:0002576:platelet degranulation;GO:0006810:transport;GO:0006887:exocytosis;GO:0006928:movement of cell or subcellular component;GO:0006996:organelle organization;GO:0007010:cytoskeleton organization;GO:0007015:actin filament organization;GO:0009987:cellular process;GO:0016043:cellular component organization;GO:0016192:vesicle-mediate…	GO:0003676:nucleic acid binding;GO:0003723:RNA binding;GO:0003779:actin binding;GO:0003785:actin monomer binding;GO:0005488:binding;GO:0005515:protein binding;GO:0008092:cytoskeletal protein binding;GO:0044822:poly(A) RNA binding;GO:0097159:organic cyclic compound binding;GO:1901363:heterocyclic compound binding	GO:0005576:extracellular region;GO:0005622:intracellular;GO:0005623:cell;GO:0005634:nucleus;GO:0005737:cytoplasm;GO:0005829:cytosol;GO:0005856:cytoskeleton;GO:0012505:endomembrane system;GO:0016023:cytoplasmic, membrane-bounded vesicle;GO:0030141:secretory granule;GO:0031091:platelet alpha granule;GO:0031093:platelet alpha granule lumen;GO:0031410:cytoplasmic vesicle;GO:0031974:membrane-enclosed …
ATF3	1.73E-54	-1.036515235	0.512	0.668	2.319676546	3.356191781	6.78E-50	protein_coding	GRCh38.98	chr1	+	212565334	212620777	55444	ENSG00000162772	hsa:467:ATF3	467	activating transcription factor 3 [Source:HGNC Symbol;Acc:HGNC:785]	hsa05166:HTLV-I infection	R-HSA-380994:ATF4 activates genes;R-HSA-392499:Metabolism of proteins;R-HSA-381119:Unfolded Protein Response (UPR);R-HSA-381042:PERK regulates gene expression	-	P00006:Apoptosis signaling pathway	-	-	-	GO:0000122:negative regulation of transcription from RNA polymerase II promoter;GO:0000165:MAPK cascade;GO:0001932:regulation of protein phosphorylation;GO:0001933:negative regulation of protein phosphorylation;GO:0005975:carbohydrate metabolic process;GO:0005996:monosaccharide metabolic process;GO:0006006:glucose metabolic process;GO:0006094:gluconeogenesis;GO:0006139:nucleobase-containing compo…	GO:0000975:regulatory region DNA binding;GO:0000976:transcription regulatory region sequence-specific DNA binding;GO:0000977:RNA polymerase II regulatory region sequence-specific DNA binding;GO:0000978:RNA polymerase II core promoter proximal region sequence-specific DNA binding;GO:0000981:RNA polymerase II transcription factor activity, sequence-specific DNA binding;GO:0000982:transcription fact…	GO:0005622:intracellular;GO:0005623:cell;GO:0005634:nucleus;GO:0005654:nucleoplasm;GO:0005730:nucleolus;GO:0031974:membrane-enclosed lumen;GO:0031981:nuclear lumen;GO:0032991:macromolecular complex;GO:0043226:organelle;GO:0043227:membrane-bounded organelle;GO:0043228:non-membrane-bounded organelle;GO:0043229:intracellular organelle;GO:0043231:intracellular membrane-bounded organelle;GO:0043232:in…
RGS10	2.19E-54	-0.615553827	0.421	0.612	1.142137694	1.757691521	8.59E-50	protein_coding	GRCh38.98	chr10	-	119499817	119542719	42903	ENSG00000148908	hsa:6001:RGS10	6001	regulator of G protein signaling 10 [Source:HGNC Symbol;Acc:HGNC:9992]	-	R-HSA-372790:Signaling by GPCR;R-HSA-388396:GPCR downstream signaling;R-HSA-162582:Signal Transduction;R-HSA-418594:G alpha (i) signalling events	-	P00026:Heterotrimeric G-protein signaling pathway-Gi alpha and Gs alpha mediated pathway;P00027:Heterotrimeric G-protein signaling pathway-Gq alpha and Go alpha mediated pathway	-	-	-	GO:0007154:cell communication;GO:0007165:signal transduction;GO:0007186:G-protein coupled receptor signaling pathway;GO:0007213:G-protein coupled acetylcholine receptor signaling pathway;GO:0009966:regulation of signal transduction;GO:0009968:negative regulation of signal transduction;GO:0009987:cellular process;GO:0010033:response to organic substance;GO:0010646:regulation of cell communication;…	GO:0001965:G-protein alpha-subunit binding;GO:0005096:GTPase activator activity;GO:0005488:binding;GO:0005515:protein binding;GO:0008047:enzyme activator activity;GO:0030234:enzyme regulator activity;GO:0030695:GTPase regulator activity;GO:0060589:nucleoside-triphosphatase regulator activity;GO:0098772:molecular function regulator	GO:0005622:intracellular;GO:0005623:cell;GO:0005634:nucleus;GO:0005737:cytoplasm;GO:0005829:cytosol;GO:0005886:plasma membrane;GO:0016020:membrane;GO:0043226:organelle;GO:0043227:membrane-bounded organelle;GO:0043229:intracellular organelle;GO:0043231:intracellular membrane-bounded organelle;GO:0044424:intracellular part;GO:0044444:cytoplasmic part;GO:0044464:cell part;GO:0071944:cell periphery
FTH1P8	3.22E-54	0.438597855	0.345	0.157	0.830124628	0.391526773	1.26E-49	-	-	-	-	-	-	-	-	-	-	-	-	-	-	-	-	-	-	-	-	-
FTL	3.55E-54	0.532726781	1	1	8.344526328	7.811799547	1.39E-49	protein_coding	GRCh38.98	chr19	+	48965309	48966879	1571	ENSG00000087086	hsa:2512:FTL, LFTD, NBIA3	2512	ferritin light chain [Source:HGNC Symbol;Acc:HGNC:3999]	hsa04978:Mineral absorption	R-HSA-3000480:Scavenging by Class A Receptors;R-HSA-432722:Golgi Associated Vesicle Biogenesis;R-HSA-5653656:Vesicle-mediated transport;R-HSA-382551:Transmembrane transport of small molecules;R-HSA-917937:Iron uptake and transport;R-HSA-421837:Clathrin derived vesicle budding;R-HSA-2173782:Binding and Uptake of Ligands by Scavenger Receptors;R-HSA-199992:trans-Golgi Network Vesicle Budding;R-HSA-…	-	-	615604:L-ferritin deficiency, dominant and recessive;600886:Hyperferritinemia-cataract syndrome;606159:Neurodegeneration with brain iron accumulation 3	Nervous system diseases;Neurodegenerative diseases;H00833:Neurodegeneration with brain iron accumulation (NBIA);Other nervous and sensory system diseases;H01202:Cataract	-	GO:0000041:transition metal ion transport;GO:0006810:transport;GO:0006811:ion transport;GO:0006812:cation transport;GO:0006826:iron ion transport;GO:0006873:cellular ion homeostasis;GO:0006875:cellular metal ion homeostasis;GO:0006879:cellular iron ion homeostasis;GO:0009987:cellular process;GO:0019725:cellular homeostasis;GO:0030001:metal ion transport;GO:0030003:cellular cation homeostasis;GO:0…	GO:0005488:binding;GO:0005506:iron ion binding;GO:0005515:protein binding;GO:0008199:ferric iron binding;GO:0042802:identical protein binding;GO:0043167:ion binding;GO:0043169:cation binding;GO:0046872:metal ion binding;GO:0046914:transition metal ion binding	GO:0005576:extracellular region;GO:0005622:intracellular;GO:0005623:cell;GO:0005737:cytoplasm;GO:0005829:cytosol;GO:0008043:intracellular ferritin complex;GO:0016020:membrane;GO:0031982:vesicle;GO:0031988:membrane-bounded vesicle;GO:0032991:macromolecular complex;GO:0043226:organelle;GO:0043227:membrane-bounded organelle;GO:0043230:extracellular organelle;GO:0043234:protein complex;GO:0044421:ext…
HIF1A-AS2	5.96E-54	0.567243092	0.231	0.075	0.800016863	0.232773771	2.33E-49	-	-	-	-	-	-	-	-	-	-	-	-	-	-	-	-	-	-	-	-	-
MGST2	1.93E-53	-0.485560154	0.159	0.357	0.420164646	0.905724801	7.55E-49	protein_coding	GRCh38.98	chr4	+	139665768	139740745	74978	ENSG00000085871	hsa:4258:MGST2, GST2, MGST-II	4258	microsomal glutathione S-transferase 2 [Source:HGNC Symbol;Acc:HGNC:7063]	hsa01524:Platinum drug resistance;hsa00480:Glutathione metabolism;hsa00980:Metabolism of xenobiotics by cytochrome P450;hsa00982:Drug metabolism - cytochrome P450;hsa05204:Chemical carcinogenesis	R-HSA-156590:Glutathione conjugation;R-HSA-211859:Biological oxidations;R-HSA-1430728:Metabolism;R-HSA-5423646:Aflatoxin activation and detoxification;R-HSA-156580:Phase II conjugation	PWY-4061:glutathione-mediated detoxification	-	-	-	-	GO:0002237:response to molecule of bacterial origin;GO:0006082:organic acid metabolic process;GO:0006518:peptide metabolic process;GO:0006575:cellular modified amino acid metabolic process;GO:0006629:lipid metabolic process;GO:0006631:fatty acid metabolic process;GO:0006633:fatty acid biosynthetic process;GO:0006636:unsaturated fatty acid biosynthetic process;GO:0006690:icosanoid metabolic proces…	GO:0003824:catalytic activity;GO:0004364:glutathione transferase activity;GO:0004464:leukotriene-C4 synthase activity;GO:0004601:peroxidase activity;GO:0004602:glutathione peroxidase activity;GO:0008047:enzyme activator activity;GO:0016209:antioxidant activity;GO:0016491:oxidoreductase activity;GO:0016684:oxidoreductase activity, acting on peroxide as acceptor;GO:0016740:transferase activity;GO:0…	GO:0005622:intracellular;GO:0005623:cell;GO:0005634:nucleus;GO:0005635:nuclear envelope;GO:0005737:cytoplasm;GO:0005783:endoplasmic reticulum;GO:0005789:endoplasmic reticulum membrane;GO:0005886:plasma membrane;GO:0012505:endomembrane system;GO:0016020:membrane;GO:0016021:integral component of membrane;GO:0031224:intrinsic component of membrane;GO:0031967:organelle envelope;GO:0031975:envelope;GO…
GSTO1	1.93E-53	0.399397327	0.899	0.794	2.957497392	2.558100064	7.56E-49	protein_coding	GRCh38.98	chr10	+	104235356	104267459	32104	ENSG00000148834	hsa:9446:GSTO1, GSTO_1-1, GSTTLp28, HEL-S-21, P28, SPG-R	9446	glutathione S-transferase omega 1 [Source:HGNC Symbol;Acc:HGNC:13312]	hsa01524:Platinum drug resistance;hsa00480:Glutathione metabolism;hsa00980:Metabolism of xenobiotics by cytochrome P450;hsa00982:Drug metabolism - cytochrome P450;hsa05204:Chemical carcinogenesis	R-HSA-156590:Glutathione conjugation;R-HSA-156581:Methylation;R-HSA-211859:Biological oxidations;R-HSA-196836:Vitamin C (ascorbate) metabolism;R-HSA-196849:Metabolism of water-soluble vitamins and cofactors;R-HSA-1430728:Metabolism;R-HSA-196854:Metabolism of vitamins and cofactors;R-HSA-156580:Phase II conjugation	PWY-6370:ascorbate recycling (cytosolic);PWY-4202:arsenate detoxification I (glutaredoxin)	-	-	-	-	GO:0003008:system process;GO:0003009:skeletal muscle contraction;GO:0003012:muscle system process;GO:0003013:circulatory system process;GO:0003015:heart process;GO:0006082:organic acid metabolic process;GO:0006518:peptide metabolic process;GO:0006575:cellular modified amino acid metabolic process;GO:0006749:glutathione metabolic process;GO:0006766:vitamin metabolic process;GO:0006767:water-solubl…	GO:0003824:catalytic activity;GO:0004364:glutathione transferase activity;GO:0005488:binding;GO:0005515:protein binding;GO:0015036:disulfide oxidoreductase activity;GO:0015037:peptide disulfide oxidoreductase activity;GO:0015038:glutathione disulfide oxidoreductase activity;GO:0016209:antioxidant activity;GO:0016491:oxidoreductase activity;GO:0016667:oxidoreductase activity, acting on a sulfur gr…	GO:0005576:extracellular region;GO:0005578:proteinaceous extracellular matrix;GO:0005604:basement membrane;GO:0005622:intracellular;GO:0005623:cell;GO:0005634:nucleus;GO:0005635:nuclear envelope;GO:0005737:cytoplasm;GO:0005829:cytosol;GO:0012505:endomembrane system;GO:0016020:membrane;GO:0030424:axon;GO:0031012:extracellular matrix;GO:0031090:organelle membrane;GO:0031965:nuclear membrane;GO:0031…
B2M	3.69E-53	-0.284495317	1	1	7.16551277	7.450008087	1.45E-48	protein_coding	GRCh38.98	chr15	+	44711487	44718877	7391	ENSG00000166710	hsa:567:B2M, IMD43	567	beta-2-microglobulin [Source:HGNC Symbol;Acc:HGNC:914]	hsa04612:Antigen processing and presentation	R-HSA-2424491:DAP12 signaling;R-HSA-977225:Amyloid fiber formation;R-HSA-162909:Host Interactions of HIV factors;R-HSA-168256:Immune System;R-HSA-1280218:Adaptive Immune System;R-HSA-392499:Metabolism of proteins;R-HSA-2172127:DAP12 interactions;R-HSA-1236974:ER-Phagosome pathway;R-HSA-913531:Interferon Signaling;R-HSA-164938:Nef-mediates down modulation of cell surface receptors by recruiting th…	-	P00053:T cell activation	241600:Immunodeficiency 43;105200:Amyloidosis, renal	Cardiovascular diseases;Hematologic diseases;H01303:Hypercatabolic hypoproteinemia	-	GO:0000041:transition metal ion transport;GO:0001775:cell activation;GO:0001816:cytokine production;GO:0001817:regulation of cytokine production;GO:0001819:positive regulation of cytokine production;GO:0001894:tissue homeostasis;GO:0001895:retina homeostasis;GO:0001906:cell killing;GO:0001909:leukocyte mediated cytotoxicity;GO:0001910:regulation of leukocyte mediated cytotoxicity;GO:0001912:posit…	GO:0001948:glycoprotein binding;GO:0005488:binding;GO:0005515:protein binding;GO:0042802:identical protein binding;GO:0097367:carbohydrate derivative binding	GO:0000139:Golgi membrane;GO:0005576:extracellular region;GO:0005615:extracellular space;GO:0005622:intracellular;GO:0005623:cell;GO:0005737:cytoplasm;GO:0005768:endosome;GO:0005769:early endosome;GO:0005773:vacuole;GO:0005774:vacuolar membrane;GO:0005775:vacuolar lumen;GO:0005783:endoplasmic reticulum;GO:0005788:endoplasmic reticulum lumen;GO:0005794:Golgi apparatus;GO:0005886:plasma membrane;GO…
HMGN3	4.23E-53	-0.453551454	0.175	0.377	0.457129451	0.910680905	1.66E-48	protein_coding	GRCh38.98	chr6	-	79201245	79234738	33494	ENSG00000118418	hsa:9324:HMGN3, PNAS-24, PNAS-25, TRIP7	9324	high mobility group nucleosomal binding domain 3 [Source:HGNC Symbol;Acc:HGNC:12312]	-	-	-	-	-	-	Glucose homeostasis traits	GO:0001678:cellular glucose homeostasis;GO:0002790:peptide secretion;GO:0002791:regulation of peptide secretion;GO:0006139:nucleobase-containing compound metabolic process;GO:0006325:chromatin organization;GO:0006351:transcription, DNA-templated;GO:0006355:regulation of transcription, DNA-templated;GO:0006357:regulation of transcription from RNA polymerase II promoter;GO:0006366:transcription fro…	GO:0003676:nucleic acid binding;GO:0003677:DNA binding;GO:0003682:chromatin binding;GO:0005102:receptor binding;GO:0005488:binding;GO:0005515:protein binding;GO:0008134:transcription factor binding;GO:0031490:chromatin DNA binding;GO:0031491:nucleosome binding;GO:0031492:nucleosomal DNA binding;GO:0032403:protein complex binding;GO:0035257:nuclear hormone receptor binding;GO:0043566:structure-spe…	GO:0000785:chromatin;GO:0005622:intracellular;GO:0005623:cell;GO:0005634:nucleus;GO:0005654:nucleoplasm;GO:0005694:chromosome;GO:0005737:cytoplasm;GO:0031974:membrane-enclosed lumen;GO:0031981:nuclear lumen;GO:0032991:macromolecular complex;GO:0043226:organelle;GO:0043227:membrane-bounded organelle;GO:0043228:non-membrane-bounded organelle;GO:0043229:intracellular organelle;GO:0043231:intracellul…
LGALS9	4.82E-53	-0.469909108	0.271	0.498	0.819067239	1.288976347	1.89E-48	protein_coding	GRCh38.98	chr17	+	27629798	27649560	19763	ENSG00000168961	hsa:3965:LGALS9, HUAT, LGALS9A	3965	galectin 9 [Source:HGNC Symbol;Acc:HGNC:6570]	-	R-HSA-168256:Immune System;R-HSA-1280215:Cytokine Signaling in Immune system;R-HSA-449147:Signaling by Interleukins;R-HSA-451927:Interleukin-2 signaling	-	-	-	-	Crohn's disease	GO:0000003:reproduction;GO:0000165:MAPK cascade;GO:0001775:cell activation;GO:0001776:leukocyte homeostasis;GO:0001816:cytokine production;GO:0001817:regulation of cytokine production;GO:0001818:negative regulation of cytokine production;GO:0001819:positive regulation of cytokine production;GO:0001906:cell killing;GO:0001909:leukocyte mediated cytotoxicity;GO:0001910:regulation of leukocyte media…	GO:0004871:signal transducer activity;GO:0005488:binding;GO:0005515:protein binding;GO:0005534:galactose binding;GO:0019899:enzyme binding;GO:0030246:carbohydrate binding;GO:0036094:small molecule binding;GO:0048029:monosaccharide binding;GO:0048030:disaccharide binding;GO:0070492:oligosaccharide binding	GO:0005576:extracellular region;GO:0005615:extracellular space;GO:0005622:intracellular;GO:0005623:cell;GO:0005634:nucleus;GO:0005737:cytoplasm;GO:0031982:vesicle;GO:0031988:membrane-bounded vesicle;GO:0043226:organelle;GO:0043227:membrane-bounded organelle;GO:0043229:intracellular organelle;GO:0043230:extracellular organelle;GO:0043231:intracellular membrane-bounded organelle;GO:0044421:extracel…
MT-CO1	5.36E-53	-0.347424786	1	0.997	6.956060686	7.303485472	2.10E-48	protein_coding	GRCh38.98	chrM	+	5904	7445	1542	ENSG00000198804	-	-	mitochondrially encoded cytochrome c oxidase I [Source:HGNC Symbol;Acc:HGNC:7419]	-	-	-	-	-	-	-	-	-	-
IGHG2	7.59E-53	-1.113364221	0.096	0.269	0.573477352	1.686841572	2.97E-48	IG_C_gene	GRCh38.98	chr14	-	105639559	105644790	5232	ENSG00000211893	-	-	immunoglobulin heavy constant gamma 2 (G2m marker) [Source:HGNC Symbol;Acc:HGNC:5526]	-	-	-	-	-	-	-	-	-	-
PEBP1	9.12E-53	-0.434129292	0.186	0.402	0.562156696	0.996285988	3.57E-48	protein_coding	GRCh38.98	chr12	+	118136124	118145584	9461	ENSG00000089220	hsa:5037:PEBP1, HCNP, HCNPpp, HEL-210, HEL-S-34, HEL-S-96, PBP, PEBP, PEBP-1, RKIP	5037	phosphatidylethanolamine binding protein 1 [Source:HGNC Symbol;Acc:HGNC:8630]	-	R-HSA-2424491:DAP12 signaling;R-HSA-375165:NCAM signaling for neurite out-growth;R-HSA-5654741:Signaling by FGFR3;R-HSA-187037:NGF signalling via TRKA from the plasma membrane;R-HSA-190236:Signaling by FGFR;R-HSA-5673001:RAF/MAP kinase cascade;R-HSA-112399:IRS-mediated signalling;R-HSA-1266738:Developmental Biology;R-HSA-74752:Signaling by Insulin receptor;R-HSA-1433557:Signaling by SCF-KIT;R-HSA…	-	P00018:EGF receptor signaling pathway;P00021:FGF signaling pathway	-	-	Morphine dose requirement in tonsillectomy and adenoidectomy surgery	GO:0000165:MAPK cascade;GO:0006464:cellular protein modification process;GO:0006468:protein phosphorylation;GO:0006508:proteolysis;GO:0006793:phosphorus metabolic process;GO:0006796:phosphate-containing compound metabolic process;GO:0007154:cell communication;GO:0007165:signal transduction;GO:0008152:metabolic process;GO:0009892:negative regulation of metabolic process;GO:0009987:cellular process…	GO:0000166:nucleotide binding;GO:0001882:nucleoside binding;GO:0001883:purine nucleoside binding;GO:0003676:nucleic acid binding;GO:0003723:RNA binding;GO:0004857:enzyme inhibitor activity;GO:0004866:endopeptidase inhibitor activity;GO:0004867:serine-type endopeptidase inhibitor activity;GO:0005488:binding;GO:0005515:protein binding;GO:0005524:ATP binding;GO:0005543:phospholipid binding;GO:000828…	GO:0005576:extracellular region;GO:0005622:intracellular;GO:0005623:cell;GO:0005634:nucleus;GO:0005737:cytoplasm;GO:0005829:cytosol;GO:0031982:vesicle;GO:0031988:membrane-bounded vesicle;GO:0043226:organelle;GO:0043227:membrane-bounded organelle;GO:0043229:intracellular organelle;GO:0043230:extracellular organelle;GO:0043231:intracellular membrane-bounded organelle;GO:0044421:extracellular region…
LYZ	1.19E-52	-0.690268708	0.845	0.876	4.638902801	5.329171509	4.67E-48	protein_coding	GRCh38.98	chr12	+	69348341	69354234	5894	ENSG00000090382	hsa:4069:LYZ, LYZF1, LZM	4069	lysozyme [Source:HGNC Symbol;Acc:HGNC:6740]	hsa04970:Salivary secretion	R-HSA-977225:Amyloid fiber formation;R-HSA-392499:Metabolism of proteins	-	-	105200:Amyloidosis, renal	Nervous system diseases;Neurodegenerative diseases;H00845:Familial amyloidosis	Height;Response to diuretic therapy	GO:0001894:tissue homeostasis;GO:0001895:retina homeostasis;GO:0006950:response to stress;GO:0006952:defense response;GO:0006954:inflammatory response;GO:0008152:metabolic process;GO:0009605:response to external stimulus;GO:0009607:response to biotic stimulus;GO:0009617:response to bacterium;GO:0009987:cellular process;GO:0019538:protein metabolic process;GO:0019835:cytolysis;GO:0032501:multicell…	GO:0003796:lysozyme activity;GO:0003824:catalytic activity;GO:0004553:hydrolase activity, hydrolyzing O-glycosyl compounds;GO:0005488:binding;GO:0005515:protein binding;GO:0016787:hydrolase activity;GO:0016798:hydrolase activity, acting on glycosyl bonds;GO:0042802:identical protein binding	GO:0005576:extracellular region;GO:0005615:extracellular space;GO:0031982:vesicle;GO:0031988:membrane-bounded vesicle;GO:0043226:organelle;GO:0043227:membrane-bounded organelle;GO:0043230:extracellular organelle;GO:0044421:extracellular region part;GO:0070062:extracellular exosome;GO:1903561:extracellular vesicle
MPEG1	1.26E-52	-0.67307236	0.263	0.469	0.853384008	1.526456368	4.92E-48	protein_coding	GRCh38.98	chr11	-	59208510	59212927	4418	ENSG00000197629	hsa:219972:MPEG1, MPG1, MPS1, Mpg-1	219972	macrophage expressed 1 [Source:HGNC Symbol;Acc:HGNC:29619]	-	-	-	-	-	-	-	-	-	GO:0016020:membrane;GO:0016021:integral component of membrane;GO:0031224:intrinsic component of membrane;GO:0044425:membrane part
GLIPR1	1.30E-52	-0.488914401	0.405	0.618	1.183680561	1.672594961	5.10E-48	protein_coding	GRCh38.98	chr12	+	75480753	75503863	23111	ENSG00000139278	hsa:11010:GLIPR1, CRISP7, GLIPR, RTVP1	11010	GLI pathogenesis related 1 [Source:HGNC Symbol;Acc:HGNC:17001]	-	R-HSA-535734:Fatty acid, triacylglycerol, and ketone body metabolism;R-HSA-400206:Regulation of lipid metabolism by Peroxisome proliferator-activated receptor alpha (PPARalpha);R-HSA-1430728:Metabolism;R-HSA-556833:Metabolism of lipids and lipoproteins;R-HSA-1989781:PPARA activates gene expression	-	-	-	-	-	-	-	GO:0005576:extracellular region;GO:0005623:cell;GO:0005886:plasma membrane;GO:0016020:membrane;GO:0016021:integral component of membrane;GO:0031224:intrinsic component of membrane;GO:0044425:membrane part;GO:0044464:cell part;GO:0071944:cell periphery
GSTK1	1.66E-52	-0.494015406	0.345	0.565	0.951340669	1.445356075	6.51E-48	protein_coding	GRCh38.98	chr7	+	143244093	143270854	26762	ENSG00000197448	hsa:373156:GSTK1, GST, GST_13-13, GST13, GST13-13, GSTK1-1, hGSTK1	373156	glutathione S-transferase kappa 1 [Source:HGNC Symbol;Acc:HGNC:16906]	hsa04146:Peroxisome;hsa00480:Glutathione metabolism;hsa00980:Metabolism of xenobiotics by cytochrome P450;hsa00982:Drug metabolism - cytochrome P450;hsa05204:Chemical carcinogenesis	R-HSA-156590:Glutathione conjugation;R-HSA-211859:Biological oxidations;R-HSA-1430728:Metabolism;R-HSA-156580:Phase II conjugation	PWY-4061:glutathione-mediated detoxification	-	-	-	-	GO:0006518:peptide metabolic process;GO:0006575:cellular modified amino acid metabolic process;GO:0006749:glutathione metabolic process;GO:0006790:sulfur compound metabolic process;GO:0006807:nitrogen compound metabolic process;GO:0008152:metabolic process;GO:0009058:biosynthetic process;GO:0009636:response to toxic substance;GO:0009888:tissue development;GO:0009987:cellular process;GO:0030154:ce…	GO:0003824:catalytic activity;GO:0004364:glutathione transferase activity;GO:0004601:peroxidase activity;GO:0004602:glutathione peroxidase activity;GO:0005102:receptor binding;GO:0005488:binding;GO:0005515:protein binding;GO:0015035:protein disulfide oxidoreductase activity;GO:0015036:disulfide oxidoreductase activity;GO:0016209:antioxidant activity;GO:0016491:oxidoreductase activity;GO:0016667:o…	GO:0005576:extracellular region;GO:0005622:intracellular;GO:0005623:cell;GO:0005737:cytoplasm;GO:0005739:mitochondrion;GO:0005740:mitochondrial envelope;GO:0005743:mitochondrial inner membrane;GO:0005759:mitochondrial matrix;GO:0005777:peroxisome;GO:0016020:membrane;GO:0019866:organelle inner membrane;GO:0031090:organelle membrane;GO:0031966:mitochondrial membrane;GO:0031967:organelle envelope;GO…
NUDT16	1.73E-52	-0.491446811	0.218	0.426	0.633192476	1.124639287	6.76E-48	protein_coding	GRCh38.98	chr3	+	131381671	131388830	7160	ENSG00000198585	hsa:131870:NUDT16	131870	nudix hydrolase 16 [Source:HGNC Symbol;Acc:HGNC:26442]	hsa00230:Purine metabolism;hsa03018:RNA degradation	R-HSA-15869:Metabolism of nucleotides;R-HSA-1430728:Metabolism;R-HSA-2393930:Phosphate bond hydrolysis by NUDT proteins	-	-	-	-	-	GO:0006139:nucleobase-containing compound metabolic process;GO:0006163:purine nucleotide metabolic process;GO:0006195:purine nucleotide catabolic process;GO:0006259:DNA metabolic process;GO:0006281:DNA repair;GO:0006282:regulation of DNA repair;GO:0006302:double-strand break repair;GO:0006364:rRNA processing;GO:0006382:adenosine to inosine editing;GO:0006396:RNA processing;GO:0006401:RNA cataboli…	GO:0000166:nucleotide binding;GO:0000287:magnesium ion binding;GO:0001882:nucleoside binding;GO:0001883:purine nucleoside binding;GO:0003676:nucleic acid binding;GO:0003723:RNA binding;GO:0003729:mRNA binding;GO:0003824:catalytic activity;GO:0005488:binding;GO:0005515:protein binding;GO:0005525:GTP binding;GO:0008233:peptidase activity;GO:0008235:metalloexopeptidase activity;GO:0008237:metallopep…	GO:0005622:intracellular;GO:0005623:cell;GO:0005634:nucleus;GO:0005654:nucleoplasm;GO:0005730:nucleolus;GO:0005737:cytoplasm;GO:0031974:membrane-enclosed lumen;GO:0031981:nuclear lumen;GO:0043226:organelle;GO:0043227:membrane-bounded organelle;GO:0043228:non-membrane-bounded organelle;GO:0043229:intracellular organelle;GO:0043231:intracellular membrane-bounded organelle;GO:0043232:intracellular n…
EMP1	2.79E-52	0.539154569	0.397	0.193	1.551010803	1.011856235	1.09E-47	protein_coding	GRCh38.98	chr12	+	13196723	13219941	23219	ENSG00000134531	hsa:2012:EMP1, CL-20, EMP-1, TMP	2012	epithelial membrane protein 1 [Source:HGNC Symbol;Acc:HGNC:3333]	-	-	-	-	-	-	Coronary artery calcification	GO:0007275:multicellular organism development;GO:0008219:cell death;GO:0008283:cell proliferation;GO:0008544:epidermis development;GO:0009888:tissue development;GO:0009987:cellular process;GO:0016043:cellular component organization;GO:0016049:cell growth;GO:0022607:cellular component assembly;GO:0030030:cell projection organization;GO:0030031:cell projection assembly;GO:0032060:bleb assembly;GO:0…	GO:0005488:binding;GO:0005515:protein binding	GO:0005623:cell;GO:0005886:plasma membrane;GO:0016020:membrane;GO:0016021:integral component of membrane;GO:0031224:intrinsic component of membrane;GO:0044425:membrane part;GO:0044464:cell part;GO:0071944:cell periphery
IGFBP7	3.38E-52	0.507153268	0.679	0.476	1.865597004	1.358443736	1.32E-47	protein_coding	GRCh38.98	chr4	-	57030773	57110385	79613	ENSG00000163453	hsa:3490:IGFBP7, AGM, FSTL2, IBP-7, IGFBP-7, IGFBP-7v, IGFBPRP1, MAC25, PSF, RAMSVPS, TAF	3490	insulin like growth factor binding protein 7 [Source:HGNC Symbol;Acc:HGNC:5476]	-	R-HSA-2559582:Senescence-Associated Secretory Phenotype (SASP);R-HSA-2262752:Cellular responses to stress;R-HSA-2559583:Cellular Senescence	-	-	614224:Retinal arterial macroaneurysm with supravalvular pulmonic stenosis	-	Age-related macular degeneration	GO:0001558:regulation of cell growth;GO:0007155:cell adhesion;GO:0008283:cell proliferation;GO:0008285:negative regulation of cell proliferation;GO:0009987:cellular process;GO:0016043:cellular component organization;GO:0016049:cell growth;GO:0022610:biological adhesion;GO:0040007:growth;GO:0040008:regulation of growth;GO:0042127:regulation of cell proliferation;GO:0044699:single-organism process;…	GO:0005488:binding;GO:0005515:protein binding;GO:0005520:insulin-like growth factor binding;GO:0019838:growth factor binding	GO:0005576:extracellular region;GO:0005615:extracellular space;GO:0031012:extracellular matrix;GO:0031982:vesicle;GO:0031988:membrane-bounded vesicle;GO:0043226:organelle;GO:0043227:membrane-bounded organelle;GO:0043230:extracellular organelle;GO:0044421:extracellular region part;GO:0070062:extracellular exosome;GO:1903561:extracellular vesicle
FYB1	7.39E-52	-0.520128759	0.486	0.699	1.541282325	2.061411084	2.90E-47	protein_coding	GRCh38.98	chr5	-	39105252	39274528	169277	ENSG00000082074	hsa:2533:FYB, ADAP, PRO0823, SLAP-130, SLAP130	2533	FYN binding protein 1 [Source:HGNC Symbol;Acc:HGNC:4036]	hsa04015:Rap1 signaling pathway	R-HSA-168256:Immune System;R-HSA-1280218:Adaptive Immune System;R-HSA-1500931:Cell-Cell communication;R-HSA-391160:Signal regulatory protein (SIRP) family interactions;R-HSA-202403:TCR signaling;R-HSA-202433:Generation of second messenger molecules	-	-	-	-	Crohn's disease;Inflammatory bowel disease;Ulcerative colitis	GO:0002253:activation of immune response;GO:0002376:immune system process;GO:0002429:immune response-activating cell surface receptor signaling pathway;GO:0002682:regulation of immune system process;GO:0002684:positive regulation of immune system process;GO:0002757:immune response-activating signal transduction;GO:0002764:immune response-regulating signaling pathway;GO:0002768:immune response-reg…	GO:0005102:receptor binding;GO:0005488:binding;GO:0005515:protein binding;GO:0032403:protein complex binding;GO:0044877:macromolecular complex binding	GO:0005622:intracellular;GO:0005623:cell;GO:0005634:nucleus;GO:0005737:cytoplasm;GO:0005829:cytosol;GO:0005856:cytoskeleton;GO:0005886:plasma membrane;GO:0015629:actin cytoskeleton;GO:0016020:membrane;GO:0030054:cell junction;GO:0043226:organelle;GO:0043227:membrane-bounded organelle;GO:0043228:non-membrane-bounded organelle;GO:0043229:intracellular organelle;GO:0043231:intracellular membrane-bou…
SNAPC1	9.22E-52	0.879931068	0.288	0.127	1.258542138	0.37861107	3.61E-47	protein_coding	GRCh38.98	chr14	+	61762420	61796428	34009	ENSG00000023608	hsa:6617:SNAPC1, PTFgamma, SNAP43	6617	small nuclear RNA activating complex polypeptide 1 [Source:HGNC Symbol;Acc:HGNC:11134]	-	R-HSA-76071:RNA Polymerase III Transcription Initiation From Type 3 Promoter;R-HSA-74158:RNA Polymerase III Transcription;R-HSA-504046:RNA Polymerase I, RNA Polymerase III, and Mitochondrial Transcription;R-HSA-6807505:RNA polymerase II transcribes snRNA genes;R-HSA-749476:RNA Polymerase III Abortive And Retractive Initiation;R-HSA-76046:RNA Polymerase III Transcription Initiation;R-HSA-74160:Gen…	-	-	-	-	-	GO:0006139:nucleobase-containing compound metabolic process;GO:0006351:transcription, DNA-templated;GO:0006355:regulation of transcription, DNA-templated;GO:0006366:transcription from RNA polymerase II promoter;GO:0006383:transcription from RNA polymerase III promoter;GO:0006725:cellular aromatic compound metabolic process;GO:0006807:nitrogen compound metabolic process;GO:0008152:metabolic proces…	GO:0003676:nucleic acid binding;GO:0003677:DNA binding;GO:0005488:binding;GO:0043565:sequence-specific DNA binding;GO:0097159:organic cyclic compound binding;GO:1901363:heterocyclic compound binding	GO:0005622:intracellular;GO:0005623:cell;GO:0005634:nucleus;GO:0005654:nucleoplasm;GO:0005667:transcription factor complex;GO:0005730:nucleolus;GO:0019185:snRNA-activating protein complex;GO:0031974:membrane-enclosed lumen;GO:0031981:nuclear lumen;GO:0032991:macromolecular complex;GO:0043226:organelle;GO:0043227:membrane-bounded organelle;GO:0043228:non-membrane-bounded organelle;GO:0043229:intra…
RNASET2	1.06E-51	-0.511992527	0.586	0.778	1.777592688	2.289585215	4.17E-47	protein_coding	GRCh38.98	chr6	-	166929504	166957191	27688	ENSG00000026297	hsa:8635:RNASET2, RNASE6PL, bA514O12.3	8635	ribonuclease T2 [Source:HGNC Symbol;Acc:HGNC:21686]	-	-	-	-	612951:Leukoencephalopathy, cystic, without megalencephaly	Nervous system diseases;Other nervous and sensory system diseases;H00878:Cystic leukoencephalopathy without megalencephaly	Crohn's disease;Inflammatory bowel disease;Vitiligo;Endometrial cancer;Graves' disease;Smooth-surface caries;Spontaneous preterm birth (preterm birth)	GO:0006139:nucleobase-containing compound metabolic process;GO:0006401:RNA catabolic process;GO:0006725:cellular aromatic compound metabolic process;GO:0006807:nitrogen compound metabolic process;GO:0008152:metabolic process;GO:0009056:catabolic process;GO:0009057:macromolecule catabolic process;GO:0009987:cellular process;GO:0016070:RNA metabolic process;GO:0019439:aromatic compound catabolic pr…	GO:0003676:nucleic acid binding;GO:0003723:RNA binding;GO:0003824:catalytic activity;GO:0004518:nuclease activity;GO:0004519:endonuclease activity;GO:0004521:endoribonuclease activity;GO:0004540:ribonuclease activity;GO:0005488:binding;GO:0016787:hydrolase activity;GO:0016788:hydrolase activity, acting on ester bonds;GO:0016892:endoribonuclease activity, producing 3'-phosphomonoesters;GO:0016894:…	GO:0000323:lytic vacuole;GO:0005576:extracellular region;GO:0005615:extracellular space;GO:0005622:intracellular;GO:0005623:cell;GO:0005737:cytoplasm;GO:0005764:lysosome;GO:0005773:vacuole;GO:0005775:vacuolar lumen;GO:0005783:endoplasmic reticulum;GO:0005788:endoplasmic reticulum lumen;GO:0012505:endomembrane system;GO:0031974:membrane-enclosed lumen;GO:0031982:vesicle;GO:0031988:membrane-bounded…
CD82	2.09E-51	0.523777108	0.551	0.341	1.645925242	1.122148134	8.19E-47	protein_coding	GRCh38.98	chr11	+	44564427	44620358	55932	ENSG00000085117	hsa:3732:CD82, 4F9, C33, GR15, IA4, KAI1, R2, SAR2, ST6, TSPAN27	3732	CD82 molecule [Source:HGNC Symbol;Acc:HGNC:6210]	hsa04115:p53 signaling pathway	-	-	P00059:p53 pathway	176807:Prostate cancer	-	Hemostatic factors and hematological phenotypes;Pubertal anthropometrics;Cadmium levels	GO:0007154:cell communication;GO:0007165:signal transduction;GO:0007166:cell surface receptor signaling pathway;GO:0009987:cellular process;GO:0023052:signaling;GO:0044699:single-organism process;GO:0044700:single organism signaling;GO:0044763:single-organism cellular process;GO:0050789:regulation of biological process;GO:0050794:regulation of cellular process;GO:0050896:response to stimulus;GO:0…	GO:0005488:binding;GO:0005515:protein binding	GO:0005576:extracellular region;GO:0005623:cell;GO:0005886:plasma membrane;GO:0005887:integral component of plasma membrane;GO:0016020:membrane;GO:0016021:integral component of membrane;GO:0031224:intrinsic component of membrane;GO:0031226:intrinsic component of plasma membrane;GO:0031982:vesicle;GO:0031988:membrane-bounded vesicle;GO:0043226:organelle;GO:0043227:membrane-bounded organelle;GO:004…
GCLC	3.00E-51	-0.535179193	0.102	0.278	0.337086452	0.872265645	1.18E-46	protein_coding	GRCh38.98	chr6	-	53497341	53616970	119630	ENSG00000001084	hsa:2729:GCLC, GCL, GCS, GLCL, GLCLC	2729	glutamate-cysteine ligase catalytic subunit [Source:HGNC Symbol;Acc:HGNC:4311]	hsa01100:Metabolic pathways;hsa00480:Glutathione metabolism;hsa00270:Cysteine and methionine metabolism	R-HSA-156590:Glutathione conjugation;R-HSA-211859:Biological oxidations;R-HSA-1614635:Sulfur amino acid metabolism;R-HSA-1430728:Metabolism;R-HSA-5579029:Metabolic disorders of biological oxidation enzymes;R-HSA-5668914:Diseases of metabolism;R-HSA-1643685:Disease;R-HSA-174403:Glutathione synthesis and recycling;R-HSA-5578999:Defective GCLC causes Hemolytic anemia due to gamma-glutamylcysteine sy…	PWY-4041:gamma-glutamyl cycle;GLUTATHIONESYN-PWY:glutathione biosynthesis	-	230450:Hemolytic anemia due to gamma-glutamylcysteine synthetase deficiency;608446:Myocardial infarction, susceptibility to	Cardiovascular diseases;Hematologic diseases;H00668:Anemia due to disorders of glutathione metabolism;Congenital disorders of metabolism;Congenital disorders of amino acid metabolism	-	GO:0000096:sulfur amino acid metabolic process;GO:0003008:system process;GO:0003013:circulatory system process;GO:0003018:vascular process in circulatory system;GO:0003254:regulation of membrane depolarization;GO:0006082:organic acid metabolic process;GO:0006139:nucleobase-containing compound metabolic process;GO:0006351:transcription, DNA-templated;GO:0006355:regulation of transcription, DNA-tem…	GO:0000166:nucleotide binding;GO:0000287:magnesium ion binding;GO:0001882:nucleoside binding;GO:0001883:purine nucleoside binding;GO:0003824:catalytic activity;GO:0004357:glutamate-cysteine ligase activity;GO:0005488:binding;GO:0005515:protein binding;GO:0005524:ATP binding;GO:0016595:glutamate binding;GO:0016874:ligase activity;GO:0016879:ligase activity, forming carbon-nitrogen bonds;GO:0016881…	GO:0005622:intracellular;GO:0005623:cell;GO:0005737:cytoplasm;GO:0005829:cytosol;GO:0017109:glutamate-cysteine ligase complex;GO:0032991:macromolecular complex;GO:0043234:protein complex;GO:0044424:intracellular part;GO:0044444:cytoplasmic part;GO:0044464:cell part;GO:1902494:catalytic complex
F13A1	3.41E-51	-0.817169875	0.049	0.198	0.157468034	0.974637909	1.34E-46	protein_coding	GRCh38.98	chr6	-	6144085	6321013	176929	ENSG00000124491	hsa:2162:F13A1, F13A	2162	coagulation factor XIII A chain [Source:HGNC Symbol;Acc:HGNC:3531]	hsa04610:Complement and coagulation cascades	R-HSA-140877:Formation of Fibrin Clot (Clotting Cascade);R-HSA-109582:Hemostasis;R-HSA-76005:Response to elevated platelet cytosolic Ca2+;R-HSA-76002:Platelet activation, signaling and aggregation;R-HSA-114608:Platelet degranulation ;R-HSA-140875:Common Pathway of Fibrin Clot Formation	-	-	188050:Thromboembolism, susceptibility to;608446:Myocardial infarction, susceptibility to;613225:Factor XIIIA deficiency	Cardiovascular diseases;Hematologic diseases;H00945:Factor XIII deficiency	End-stage coagulation;Entorhinal cortical volume	GO:0002576:platelet degranulation;GO:0006464:cellular protein modification process;GO:0006810:transport;GO:0006887:exocytosis;GO:0006950:response to stress;GO:0007596:blood coagulation;GO:0007599:hemostasis;GO:0008152:metabolic process;GO:0009611:response to wounding;GO:0009987:cellular process;GO:0016192:vesicle-mediated transport;GO:0018149:peptide cross-linking;GO:0019538:protein metabolic pro…	GO:0003810:protein-glutamine gamma-glutamyltransferase activity;GO:0003824:catalytic activity;GO:0005488:binding;GO:0016740:transferase activity;GO:0016746:transferase activity, transferring acyl groups;GO:0016755:transferase activity, transferring amino-acyl groups;GO:0043167:ion binding;GO:0043169:cation binding;GO:0046872:metal ion binding	GO:0005576:extracellular region;GO:0005615:extracellular space;GO:0005622:intracellular;GO:0005623:cell;GO:0005737:cytoplasm;GO:0012505:endomembrane system;GO:0016023:cytoplasmic, membrane-bounded vesicle;GO:0030141:secretory granule;GO:0031091:platelet alpha granule;GO:0031093:platelet alpha granule lumen;GO:0031410:cytoplasmic vesicle;GO:0031974:membrane-enclosed lumen;GO:0031982:vesicle;GO:003…
COX5A	6.04E-51	-0.481069269	0.38	0.597	1.05358905	1.534658319	2.37E-46	protein_coding	GRCh38.98	chr15	-	74919791	74938083	18293	ENSG00000178741	hsa:9377:COX5A, COX, COX-VA, VA	9377	cytochrome c oxidase subunit 5A [Source:HGNC Symbol;Acc:HGNC:2267]	hsa01100:Metabolic pathways;hsa04932:Non-alcoholic fatty liver disease (NAFLD);hsa05010:Alzheimer's disease;hsa05012:Parkinson's disease;hsa05016:Huntington's disease;hsa00190:Oxidative phosphorylation;hsa04260:Cardiac muscle contraction	R-HSA-3700989:Transcriptional Regulation by TP53;R-HSA-1430728:Metabolism;R-HSA-1428517:The citric acid (TCA) cycle and respiratory electron transport;R-HSA-212436:Generic Transcription Pathway;R-HSA-74160:Gene Expression;R-HSA-5628897:TP53 Regulates Metabolic Genes;R-HSA-611105:Respiratory electron transport;R-HSA-163200:Respiratory electron transport, ATP synthesis by chemiosmotic coupling, and…	-	-	-	-	Caffeine consumption	GO:0006091:generation of precursor metabolites and energy;GO:0006119:oxidative phosphorylation;GO:0006123:mitochondrial electron transport, cytochrome c to oxygen;GO:0006139:nucleobase-containing compound metabolic process;GO:0006163:purine nucleotide metabolic process;GO:0006725:cellular aromatic compound metabolic process;GO:0006753:nucleoside phosphate metabolic process;GO:0006793:phosphorus m…	GO:0003824:catalytic activity;GO:0004129:cytochrome-c oxidase activity;GO:0005215:transporter activity;GO:0005488:binding;GO:0005515:protein binding;GO:0008324:cation transmembrane transporter activity;GO:0009055:electron carrier activity;GO:0015002:heme-copper terminal oxidase activity;GO:0015075:ion transmembrane transporter activity;GO:0015077:monovalent inorganic cation transmembrane transpor…	GO:0005576:extracellular region;GO:0005622:intracellular;GO:0005623:cell;GO:0005737:cytoplasm;GO:0005739:mitochondrion;GO:0005740:mitochondrial envelope;GO:0005743:mitochondrial inner membrane;GO:0005746:mitochondrial respiratory chain;GO:0005751:mitochondrial respiratory chain complex IV;GO:0016020:membrane;GO:0019866:organelle inner membrane;GO:0031090:organelle membrane;GO:0031966:mitochondria…
COX6C	6.93E-51	-0.481206361	0.524	0.728	1.576685637	2.057891997	2.71E-46	protein_coding	GRCh38.98	chr8	-	99873200	99893707	20508	ENSG00000164919	hsa:1345:COX6C	1345	cytochrome c oxidase subunit 6C [Source:HGNC Symbol;Acc:HGNC:2285]	hsa01100:Metabolic pathways;hsa04932:Non-alcoholic fatty liver disease (NAFLD);hsa05010:Alzheimer's disease;hsa05012:Parkinson's disease;hsa05016:Huntington's disease;hsa00190:Oxidative phosphorylation;hsa04260:Cardiac muscle contraction	R-HSA-3700989:Transcriptional Regulation by TP53;R-HSA-1430728:Metabolism;R-HSA-1428517:The citric acid (TCA) cycle and respiratory electron transport;R-HSA-212436:Generic Transcription Pathway;R-HSA-74160:Gene Expression;R-HSA-5628897:TP53 Regulates Metabolic Genes;R-HSA-611105:Respiratory electron transport;R-HSA-163200:Respiratory electron transport, ATP synthesis by chemiosmotic coupling, and…	-	-	-	-	Glucose homeostasis traits	GO:0006091:generation of precursor metabolites and energy;GO:0006119:oxidative phosphorylation;GO:0006123:mitochondrial electron transport, cytochrome c to oxygen;GO:0006139:nucleobase-containing compound metabolic process;GO:0006163:purine nucleotide metabolic process;GO:0006725:cellular aromatic compound metabolic process;GO:0006753:nucleoside phosphate metabolic process;GO:0006793:phosphorus m…	GO:0003824:catalytic activity;GO:0004129:cytochrome-c oxidase activity;GO:0005215:transporter activity;GO:0008324:cation transmembrane transporter activity;GO:0009055:electron carrier activity;GO:0015002:heme-copper terminal oxidase activity;GO:0015075:ion transmembrane transporter activity;GO:0015077:monovalent inorganic cation transmembrane transporter activity;GO:0015078:hydrogen ion transmemb…	GO:0005622:intracellular;GO:0005623:cell;GO:0005737:cytoplasm;GO:0005739:mitochondrion;GO:0005740:mitochondrial envelope;GO:0005743:mitochondrial inner membrane;GO:0016020:membrane;GO:0016021:integral component of membrane;GO:0019866:organelle inner membrane;GO:0031090:organelle membrane;GO:0031224:intrinsic component of membrane;GO:0031966:mitochondrial membrane;GO:0031967:organelle envelope;GO:…
AOAH	8.01E-51	-0.49587799	0.208	0.412	0.558308651	1.054186642	3.14E-46	protein_coding	GRCh38.98	chr7	-	36512941	36724549	211609	ENSG00000136250	hsa:313:AOAH	313	acyloxyacyl hydrolase [Source:HGNC Symbol;Acc:HGNC:548]	-	-	-	-	-	-	Obesity-related traits;HIV-1 viral setpoint	GO:0006629:lipid metabolic process;GO:0006950:response to stress;GO:0006952:defense response;GO:0006954:inflammatory response;GO:0008152:metabolic process;GO:0044238:primary metabolic process;GO:0044699:single-organism process;GO:0044710:single-organism metabolic process;GO:0050896:response to stimulus;GO:0071704:organic substance metabolic process	GO:0003824:catalytic activity;GO:0004465:lipoprotein lipase activity;GO:0004806:triglyceride lipase activity;GO:0016298:lipase activity;GO:0016787:hydrolase activity;GO:0016788:hydrolase activity, acting on ester bonds;GO:0050528:acyloxyacyl hydrolase activity;GO:0052689:carboxylic ester hydrolase activity	GO:0005576:extracellular region
RPLP1	8.96E-51	-0.341196428	0.997	0.991	4.645453812	4.98665024	3.51E-46	protein_coding	GRCh38.98	chr15	+	69452814	69456205	3392	ENSG00000137818	hsa:6176:RPLP1, LP1, P1, RPP1	6176	ribosomal protein lateral stalk subunit P1 [Source:HGNC Symbol;Acc:HGNC:10372]	hsa03010:Ribosome	R-HSA-72706:GTP hydrolysis and joining of the 60S ribosomal subunit;R-HSA-72689:Formation of a pool of free 40S subunits;R-HSA-72737:Cap-dependent Translation Initiation;R-HSA-156827:L13a-mediated translational silencing of Ceruloplasmin expression;R-HSA-72764:Eukaryotic Translation Termination;R-HSA-2408522:Selenoamino acid metabolism;R-HSA-72312:rRNA processing;R-HSA-927802:Nonsense-Mediated De…	-	-	-	-	Chronic lymphocytic leukemia	GO:0000184:nuclear-transcribed mRNA catabolic process, nonsense-mediated decay;GO:0000956:nuclear-transcribed mRNA catabolic process;GO:0001932:regulation of protein phosphorylation;GO:0001934:positive regulation of protein phosphorylation;GO:0002181:cytoplasmic translation;GO:0006139:nucleobase-containing compound metabolic process;GO:0006364:rRNA processing;GO:0006396:RNA processing;GO:0006401:…	GO:0003676:nucleic acid binding;GO:0003723:RNA binding;GO:0003735:structural constituent of ribosome;GO:0005198:structural molecule activity;GO:0005488:binding;GO:0005515:protein binding;GO:0008047:enzyme activator activity;GO:0019207:kinase regulator activity;GO:0019209:kinase activator activity;GO:0019843:rRNA binding;GO:0019887:protein kinase regulator activity;GO:0030234:enzyme regulator acti…	GO:0005576:extracellular region;GO:0005622:intracellular;GO:0005623:cell;GO:0005737:cytoplasm;GO:0005829:cytosol;GO:0005840:ribosome;GO:0005912:adherens junction;GO:0005924:cell-substrate adherens junction;GO:0005925:focal adhesion;GO:0015934:large ribosomal subunit;GO:0022625:cytosolic large ribosomal subunit;GO:0022626:cytosolic ribosome;GO:0030054:cell junction;GO:0030055:cell-substrate juncti…
IL18	1.72E-50	-0.529100075	0.189	0.385	0.59336541	1.122465485	6.75E-46	protein_coding	GRCh38.98	chr11	-	112143253	112164096	20844	ENSG00000150782	hsa:3606:IL18, IGIF, IL-18, IL-1g, IL1F4	3606	interleukin 18 [Source:HGNC Symbol;Acc:HGNC:5986]	hsa04060:Cytokine-cytokine receptor interaction;hsa04623:Cytosolic DNA-sensing pathway;hsa05152:Tuberculosis;hsa05164:Influenza A;hsa05143:African trypanosomiasis;hsa05323:Rheumatoid arthritis;hsa05321:Inflammatory bowel disease (IBD);hsa05144:Malaria;hsa04621:NOD-like receptor signaling pathway;hsa05132:Salmonella infection;hsa05134:Legionellosis	R-HSA-168256:Immune System;R-HSA-1280215:Cytokine Signaling in Immune system;R-HSA-448706:Interleukin-1 processing;R-HSA-449147:Signaling by Interleukins	-	P00054:Toll receptor signaling pathway;P00036:Interleukin signaling pathway	-	Immune system diseases;Allergies and autoimmune diseases;H01360:Allergic rhinitis;H01516:Adult onset Still's disease	Protein quantitative trait loci;Inflammatory biomarkers	GO:0000165:MAPK cascade;GO:0001525:angiogenesis;GO:0001568:blood vessel development;GO:0001775:cell activation;GO:0001787:natural killer cell proliferation;GO:0001816:cytokine production;GO:0001817:regulation of cytokine production;GO:0001819:positive regulation of cytokine production;GO:0001866:NK T cell proliferation;GO:0001932:regulation of protein phosphorylation;GO:0001934:positive regulatio…	GO:0005102:receptor binding;GO:0005125:cytokine activity;GO:0005488:binding;GO:0005515:protein binding	GO:0005576:extracellular region;GO:0005615:extracellular space;GO:0005622:intracellular;GO:0005623:cell;GO:0005737:cytoplasm;GO:0005829:cytosol;GO:0031982:vesicle;GO:0031988:membrane-bounded vesicle;GO:0043226:organelle;GO:0043227:membrane-bounded organelle;GO:0043230:extracellular organelle;GO:0044421:extracellular region part;GO:0044424:intracellular part;GO:0044444:cytoplasmic part;GO:0044464:…
LGALS2	5.30E-50	-0.722016086	0.173	0.361	0.565177141	1.287193227	2.07E-45	protein_coding	GRCh38.98	chr22	-	37570248	37582616	12369	ENSG00000100079	hsa:3957:LGALS2, HL14	3957	galectin 2 [Source:HGNC Symbol;Acc:HGNC:6562]	-	-	-	-	608446:Myocardial infarction, susceptibility to	-	Response to anti-depressant treatment in major depressive disorder	-	GO:0005488:binding;GO:0005515:protein binding;GO:0016936:galactoside binding;GO:0030246:carbohydrate binding;GO:0097367:carbohydrate derivative binding	-
RPS2	6.44E-50	-0.432409922	0.958	0.971	3.79653912	4.228949041	2.52E-45	protein_coding	GRCh38.98	chr16	-	1962058	1964841	2784	ENSG00000140988	hsa:6187:RPS2, LLREP3, S2	6187	ribosomal protein S2 [Source:HGNC Symbol;Acc:HGNC:10404]	hsa03010:Ribosome	R-HSA-72706:GTP hydrolysis and joining of the 60S ribosomal subunit;R-HSA-72689:Formation of a pool of free 40S subunits;R-HSA-72737:Cap-dependent Translation Initiation;R-HSA-156827:L13a-mediated translational silencing of Ceruloplasmin expression;R-HSA-72764:Eukaryotic Translation Termination;R-HSA-72649:Translation initiation complex formation;R-HSA-2408522:Selenoamino acid metabolism;R-HSA-72…	-	-	-	-	-	GO:0000184:nuclear-transcribed mRNA catabolic process, nonsense-mediated decay;GO:0000956:nuclear-transcribed mRNA catabolic process;GO:0006139:nucleobase-containing compound metabolic process;GO:0006364:rRNA processing;GO:0006396:RNA processing;GO:0006401:RNA catabolic process;GO:0006402:mRNA catabolic process;GO:0006412:translation;GO:0006413:translational initiation;GO:0006518:peptide metaboli…	GO:0003676:nucleic acid binding;GO:0003723:RNA binding;GO:0003729:mRNA binding;GO:0003735:structural constituent of ribosome;GO:0005198:structural molecule activity;GO:0005488:binding;GO:0005515:protein binding;GO:0017134:fibroblast growth factor binding;GO:0019838:growth factor binding;GO:0019899:enzyme binding;GO:0044822:poly(A) RNA binding;GO:0097159:organic cyclic compound binding;GO:1901363:…	GO:0005576:extracellular region;GO:0005622:intracellular;GO:0005623:cell;GO:0005634:nucleus;GO:0005654:nucleoplasm;GO:0005737:cytoplasm;GO:0005829:cytosol;GO:0005840:ribosome;GO:0005912:adherens junction;GO:0005924:cell-substrate adherens junction;GO:0005925:focal adhesion;GO:0015935:small ribosomal subunit;GO:0016020:membrane;GO:0022626:cytosolic ribosome;GO:0022627:cytosolic small ribosomal sub…
LAMTOR1	7.17E-50	-0.468644516	0.37	0.588	1.025726367	1.494370883	2.81E-45	protein_coding	GRCh38.98	chr11	-	72085895	72103297	17403	ENSG00000149357	hsa:55004:LAMTOR1, C11orf59, PDRO, Ragulator1, p18, p27RF-Rho	55004	late endosomal/lysosomal adaptor, MAPK and MTOR activator 1 [Source:HGNC Symbol;Acc:HGNC:26068]	hsa04150:mTOR signaling pathway	R-HSA-380972:Energy dependent regulation of mTOR by LKB1-AMPK;R-HSA-3700989:Transcriptional Regulation by TP53;R-HSA-1632852:Macroautophagy;R-HSA-112399:IRS-mediated signalling;R-HSA-74752:Signaling by Insulin receptor;R-HSA-165159:mTOR signalling;R-HSA-2428924:IGF1R signaling cascade;R-HSA-162582:Signal Transduction;R-HSA-2428928:IRS-related events triggered by IGF1R;R-HSA-74751:Insulin receptor…	-	-	-	-	-	GO:0000165:MAPK cascade;GO:0001101:response to acid chemical;GO:0001881:receptor recycling;GO:0001919:regulation of receptor recycling;GO:0001932:regulation of protein phosphorylation;GO:0001934:positive regulation of protein phosphorylation;GO:0006464:cellular protein modification process;GO:0006468:protein phosphorylation;GO:0006629:lipid metabolic process;GO:0006793:phosphorus metabolic proces…	GO:0005085:guanyl-nucleotide exchange factor activity;GO:0005198:structural molecule activity;GO:0005488:binding;GO:0005515:protein binding;GO:0032947:protein complex scaffold;GO:0098772:molecular function regulator	GO:0000323:lytic vacuole;GO:0005576:extracellular region;GO:0005622:intracellular;GO:0005623:cell;GO:0005737:cytoplasm;GO:0005764:lysosome;GO:0005765:lysosomal membrane;GO:0005768:endosome;GO:0005770:late endosome;GO:0005773:vacuole;GO:0005774:vacuolar membrane;GO:0005794:Golgi apparatus;GO:0005886:plasma membrane;GO:0010008:endosome membrane;GO:0012505:endomembrane system;GO:0016020:membrane;GO:…
CXCR4	7.72E-50	-0.701612929	0.454	0.645	1.904803505	2.606416433	3.02E-45	protein_coding	GRCh38.98	chr2	-	136114349	136118165	3817	ENSG00000121966	hsa:7852:CXCR4, CD184, D2S201E, FB22, HM89, HSY3RR, LAP-3, LAP3, LCR1, LESTR, NPY3R, NPYR, NPYRL, NPYY3R, WHIM, WHIMS	7852	C-X-C motif chemokine receptor 4 [Source:HGNC Symbol;Acc:HGNC:2561]	hsa04670:Leukocyte transendothelial migration;hsa04060:Cytokine-cytokine receptor interaction;hsa05200:Pathways in cancer;hsa04062:Chemokine signaling pathway;hsa04144:Endocytosis;hsa04672:Intestinal immune network for IgA production;hsa04360:Axon guidance	R-HSA-373076:Class A/1 (Rhodopsin-like receptors);R-HSA-372790:Signaling by GPCR;R-HSA-375276:Peptide ligand-binding receptors;R-HSA-173107:Binding and entry of HIV virion;R-HSA-388396:GPCR downstream signaling;R-HSA-162582:Signal Transduction;R-HSA-162906:HIV Infection;R-HSA-162587:HIV Life Cycle;R-HSA-418594:G alpha (i) signalling events;R-HSA-500792:GPCR ligand binding;R-HSA-162594:Early Phase…	-	P00031:Inflammation mediated by chemokine and cytokine signaling pathway;P00008:Axon guidance mediated by Slit/Robo	193670:WHIM syndrome	Immune system diseases;Primary immunodeficiency;H00097:Chemokine receptor defect	Multiple sclerosis;Telomere length;Amyotrophic lateral sclerosis (sporadic)	GO:0000165:MAPK cascade;GO:0000187:activation of MAPK activity;GO:0001666:response to hypoxia;GO:0001764:neuron migration;GO:0001932:regulation of protein phosphorylation;GO:0001934:positive regulation of protein phosphorylation;GO:0002064:epithelial cell development;GO:0002376:immune system process;GO:0002407:dendritic cell chemotaxis;GO:0003008:system process;GO:0003012:muscle system process;GO…	GO:0001618:virus receptor activity;GO:0001637:G-protein coupled chemoattractant receptor activity;GO:0001653:peptide receptor activity;GO:0003779:actin binding;GO:0004871:signal transducer activity;GO:0004872:receptor activity;GO:0004888:transmembrane signaling receptor activity;GO:0004896:cytokine receptor activity;GO:0004930:G-protein coupled receptor activity;GO:0004950:chemokine receptor acti…	GO:0000323:lytic vacuole;GO:0005576:extracellular region;GO:0005622:intracellular;GO:0005623:cell;GO:0005737:cytoplasm;GO:0005764:lysosome;GO:0005768:endosome;GO:0005769:early endosome;GO:0005770:late endosome;GO:0005773:vacuole;GO:0005886:plasma membrane;GO:0009986:cell surface;GO:0012505:endomembrane system;GO:0016020:membrane;GO:0016021:integral component of membrane;GO:0016023:cytoplasmic, me…
IFI16	9.07E-50	-0.479518377	0.408	0.627	1.151799721	1.631318098	3.55E-45	protein_coding	GRCh38.98	chr1	+	158999968	159055155	55188	ENSG00000163565	hsa:3428:IFI16, IFNGIP1, PYHIN2	3428	interferon gamma inducible protein 16 [Source:HGNC Symbol;Acc:HGNC:5395]	-	R-HSA-3270619:IRF3-mediated induction of type I IFN;R-HSA-168256:Immune System;R-HSA-1834941:STING mediated induction of host immune responses;R-HSA-1834949:Cytosolic sensors of pathogen-associated DNA ;R-HSA-168249:Innate Immune System	-	-	-	-	Obesity-related traits;C-reactive protein;Celiac disease or Rheumatoid arthritis;Neutrophil count in HIV-infection	GO:0000122:negative regulation of transcription from RNA polymerase II promoter;GO:0001816:cytokine production;GO:0001817:regulation of cytokine production;GO:0001819:positive regulation of cytokine production;GO:0002218:activation of innate immune response;GO:0002252:immune effector process;GO:0002253:activation of immune response;GO:0002376:immune system process;GO:0002520:immune system develop…	GO:0000975:regulatory region DNA binding;GO:0000976:transcription regulatory region sequence-specific DNA binding;GO:0000977:RNA polymerase II regulatory region sequence-specific DNA binding;GO:0000978:RNA polymerase II core promoter proximal region sequence-specific DNA binding;GO:0000981:RNA polymerase II transcription factor activity, sequence-specific DNA binding;GO:0000982:transcription fact…	GO:0005622:intracellular;GO:0005623:cell;GO:0005634:nucleus;GO:0005654:nucleoplasm;GO:0005730:nucleolus;GO:0005737:cytoplasm;GO:0005829:cytosol;GO:0016020:membrane;GO:0016604:nuclear body;GO:0016607:nuclear speck;GO:0031974:membrane-enclosed lumen;GO:0031981:nuclear lumen;GO:0043226:organelle;GO:0043227:membrane-bounded organelle;GO:0043228:non-membrane-bounded organelle;GO:0043229:intracellular …
CD302	1.43E-49	-0.488935384	0.207	0.404	0.540630144	1.029565529	5.61E-45	protein_coding	GRCh38.98	chr2	-	159768628	159798255	29628	ENSG00000241399	hsa:9936:CD302, BIMLEC, CLEC13A, DCL-1, DCL1	9936	CD302 molecule [Source:HGNC Symbol;Acc:HGNC:30843]	-	-	-	-	-	-	-	GO:0006810:transport;GO:0006897:endocytosis;GO:0006909:phagocytosis;GO:0016192:vesicle-mediated transport;GO:0044699:single-organism process;GO:0044765:single-organism transport;GO:0051179:localization;GO:0051234:establishment of localization;GO:1902578:single-organism localization	GO:0005488:binding;GO:0030246:carbohydrate binding	GO:0005622:intracellular;GO:0005623:cell;GO:0005737:cytoplasm;GO:0005902:microvillus;GO:0005938:cell cortex;GO:0016020:membrane;GO:0016021:integral component of membrane;GO:0030175:filopodium;GO:0031224:intrinsic component of membrane;GO:0042995:cell projection;GO:0044424:intracellular part;GO:0044425:membrane part;GO:0044444:cytoplasmic part;GO:0044464:cell part;GO:0071944:cell periphery
RPL19	1.53E-49	-0.391090421	0.937	0.965	3.232054546	3.623144968	6.00E-45	protein_coding	GRCh38.98	chr17	+	39200283	39204732	4450	ENSG00000108298	hsa:6143:RPL19, L19	6143	ribosomal protein L19 [Source:HGNC Symbol;Acc:HGNC:10312]	hsa03010:Ribosome	R-HSA-72706:GTP hydrolysis and joining of the 60S ribosomal subunit;R-HSA-72689:Formation of a pool of free 40S subunits;R-HSA-72737:Cap-dependent Translation Initiation;R-HSA-156827:L13a-mediated translational silencing of Ceruloplasmin expression;R-HSA-72764:Eukaryotic Translation Termination;R-HSA-2408522:Selenoamino acid metabolism;R-HSA-72312:rRNA processing;R-HSA-927802:Nonsense-Mediated De…	-	-	-	-	-	GO:0000184:nuclear-transcribed mRNA catabolic process, nonsense-mediated decay;GO:0000956:nuclear-transcribed mRNA catabolic process;GO:0006139:nucleobase-containing compound metabolic process;GO:0006364:rRNA processing;GO:0006396:RNA processing;GO:0006401:RNA catabolic process;GO:0006402:mRNA catabolic process;GO:0006412:translation;GO:0006413:translational initiation;GO:0006518:peptide metaboli…	GO:0003676:nucleic acid binding;GO:0003723:RNA binding;GO:0003735:structural constituent of ribosome;GO:0005198:structural molecule activity;GO:0005488:binding;GO:0005515:protein binding;GO:0044822:poly(A) RNA binding;GO:0097159:organic cyclic compound binding;GO:1901363:heterocyclic compound binding	GO:0005622:intracellular;GO:0005623:cell;GO:0005634:nucleus;GO:0005730:nucleolus;GO:0005737:cytoplasm;GO:0005829:cytosol;GO:0005840:ribosome;GO:0005912:adherens junction;GO:0005924:cell-substrate adherens junction;GO:0005925:focal adhesion;GO:0015934:large ribosomal subunit;GO:0016020:membrane;GO:0022625:cytosolic large ribosomal subunit;GO:0022626:cytosolic ribosome;GO:0030054:cell junction;GO:0…
ATP5MC3	2.26E-49	-0.483662299	0.467	0.669	1.313039792	1.796702091	8.83E-45	protein_coding	GRCh38.98	chr2	-	175176258	175184607	8350	ENSG00000154518	hsa:518:ATP5G3, P3	518	ATP synthase membrane subunit c locus 3 [Source:HGNC Symbol;Acc:HGNC:843]	hsa01100:Metabolic pathways;hsa05010:Alzheimer's disease;hsa05012:Parkinson's disease;hsa05016:Huntington's disease;hsa00190:Oxidative phosphorylation	R-HSA-1430728:Metabolism;R-HSA-1428517:The citric acid (TCA) cycle and respiratory electron transport;R-HSA-163210:Formation of ATP by chemiosmotic coupling;R-HSA-163200:Respiratory electron transport, ATP synthesis by chemiosmotic coupling, and heat production by uncoupling proteins.	-	-	-	-	-	GO:0006139:nucleobase-containing compound metabolic process;GO:0006163:purine nucleotide metabolic process;GO:0006164:purine nucleotide biosynthetic process;GO:0006725:cellular aromatic compound metabolic process;GO:0006753:nucleoside phosphate metabolic process;GO:0006754:ATP biosynthetic process;GO:0006793:phosphorus metabolic process;GO:0006796:phosphate-containing compound metabolic process;G…	GO:0005215:transporter activity;GO:0005488:binding;GO:0008289:lipid binding;GO:0008324:cation transmembrane transporter activity;GO:0015075:ion transmembrane transporter activity;GO:0015077:monovalent inorganic cation transmembrane transporter activity;GO:0015078:hydrogen ion transmembrane transporter activity;GO:0022857:transmembrane transporter activity;GO:0022890:inorganic cation transmembrane…	GO:0005622:intracellular;GO:0005623:cell;GO:0005737:cytoplasm;GO:0005739:mitochondrion;GO:0005740:mitochondrial envelope;GO:0005741:mitochondrial outer membrane;GO:0005743:mitochondrial inner membrane;GO:0005753:mitochondrial proton-transporting ATP synthase complex;GO:0016020:membrane;GO:0016021:integral component of membrane;GO:0016469:proton-transporting two-sector ATPase complex;GO:0019866:or…
RPL27	2.28E-49	-0.43748661	0.833	0.91	2.536190139	2.973676749	8.92E-45	protein_coding	GRCh38.98	chr17	+	42998273	43002959	4687	ENSG00000131469	hsa:6155:RPL27, L27	6155	ribosomal protein L27 [Source:HGNC Symbol;Acc:HGNC:10328]	hsa03010:Ribosome	R-HSA-72706:GTP hydrolysis and joining of the 60S ribosomal subunit;R-HSA-72689:Formation of a pool of free 40S subunits;R-HSA-72737:Cap-dependent Translation Initiation;R-HSA-156827:L13a-mediated translational silencing of Ceruloplasmin expression;R-HSA-72764:Eukaryotic Translation Termination;R-HSA-2408522:Selenoamino acid metabolism;R-HSA-72312:rRNA processing;R-HSA-927802:Nonsense-Mediated De…	-	-	-	-	-	GO:0000184:nuclear-transcribed mRNA catabolic process, nonsense-mediated decay;GO:0000956:nuclear-transcribed mRNA catabolic process;GO:0006139:nucleobase-containing compound metabolic process;GO:0006364:rRNA processing;GO:0006396:RNA processing;GO:0006401:RNA catabolic process;GO:0006402:mRNA catabolic process;GO:0006412:translation;GO:0006413:translational initiation;GO:0006518:peptide metaboli…	GO:0003676:nucleic acid binding;GO:0003723:RNA binding;GO:0003735:structural constituent of ribosome;GO:0005198:structural molecule activity;GO:0005488:binding;GO:0044822:poly(A) RNA binding;GO:0097159:organic cyclic compound binding;GO:1901363:heterocyclic compound binding	GO:0005576:extracellular region;GO:0005622:intracellular;GO:0005623:cell;GO:0005634:nucleus;GO:0005737:cytoplasm;GO:0005829:cytosol;GO:0005840:ribosome;GO:0005912:adherens junction;GO:0005924:cell-substrate adherens junction;GO:0005925:focal adhesion;GO:0015934:large ribosomal subunit;GO:0016020:membrane;GO:0022625:cytosolic large ribosomal subunit;GO:0022626:cytosolic ribosome;GO:0030054:cell ju…
RPL6	2.34E-49	-0.418496249	0.765	0.882	2.191519883	2.610016132	9.17E-45	protein_coding	GRCh38.98	chr12	-	112405190	112418838	13649	ENSG00000089009	hsa:6128:RPL6, L6, SHUJUN-2, TAXREB107, TXREB1	6128	ribosomal protein L6 [Source:HGNC Symbol;Acc:HGNC:10362]	hsa03010:Ribosome	R-HSA-72706:GTP hydrolysis and joining of the 60S ribosomal subunit;R-HSA-72689:Formation of a pool of free 40S subunits;R-HSA-72737:Cap-dependent Translation Initiation;R-HSA-156827:L13a-mediated translational silencing of Ceruloplasmin expression;R-HSA-72764:Eukaryotic Translation Termination;R-HSA-2408522:Selenoamino acid metabolism;R-HSA-72312:rRNA processing;R-HSA-927802:Nonsense-Mediated De…	-	-	-	-	Blood pressure;Esophageal cancer	GO:0000027:ribosomal large subunit assembly;GO:0000184:nuclear-transcribed mRNA catabolic process, nonsense-mediated decay;GO:0000956:nuclear-transcribed mRNA catabolic process;GO:0002181:cytoplasmic translation;GO:0006139:nucleobase-containing compound metabolic process;GO:0006351:transcription, DNA-templated;GO:0006355:regulation of transcription, DNA-templated;GO:0006364:rRNA processing;GO:000…	GO:0003676:nucleic acid binding;GO:0003677:DNA binding;GO:0003723:RNA binding;GO:0003735:structural constituent of ribosome;GO:0005198:structural molecule activity;GO:0005488:binding;GO:0044822:poly(A) RNA binding;GO:0097159:organic cyclic compound binding;GO:1901363:heterocyclic compound binding	GO:0005622:intracellular;GO:0005623:cell;GO:0005634:nucleus;GO:0005737:cytoplasm;GO:0005829:cytosol;GO:0005840:ribosome;GO:0005912:adherens junction;GO:0005924:cell-substrate adherens junction;GO:0005925:focal adhesion;GO:0015934:large ribosomal subunit;GO:0016020:membrane;GO:0022625:cytosolic large ribosomal subunit;GO:0022626:cytosolic ribosome;GO:0030054:cell junction;GO:0030055:cell-substrate…
LY6E	2.86E-49	-0.67922667	0.258	0.461	0.786682296	1.465908966	1.12E-44	protein_coding	GRCh38.98	chr8	+	143017982	143023832	5851	ENSG00000160932	hsa:4061:LY6E, RIG-E, RIGE, SCA-2, SCA2, TSA-1	4061	lymphocyte antigen 6 family member E [Source:HGNC Symbol;Acc:HGNC:6727]	-	-	-	-	-	-	-	GO:0007154:cell communication;GO:0007165:signal transduction;GO:0007166:cell surface receptor signaling pathway;GO:0009987:cellular process;GO:0023052:signaling;GO:0044699:single-organism process;GO:0044700:single organism signaling;GO:0044763:single-organism cellular process;GO:0050789:regulation of biological process;GO:0050794:regulation of cellular process;GO:0050896:response to stimulus;GO:0…	-	GO:0005623:cell;GO:0005886:plasma membrane;GO:0005887:integral component of plasma membrane;GO:0016020:membrane;GO:0016021:integral component of membrane;GO:0031224:intrinsic component of membrane;GO:0031225:anchored component of membrane;GO:0031226:intrinsic component of plasma membrane;GO:0044425:membrane part;GO:0044459:plasma membrane part;GO:0044464:cell part;GO:0071944:cell periphery
CTSC	2.89E-49	-0.64208941	0.574	0.758	2.81529699	3.4573864	1.13E-44	protein_coding	GRCh38.98	chr11	-	88293592	88337761	44170	ENSG00000109861	hsa:1075:CTSC, CPPI, DPP-I, DPP1, DPPI, HMS, JP, JPD, PALS, PDON1, PLS	1075	cathepsin C [Source:HGNC Symbol;Acc:HGNC:2528]	hsa04210:Apoptosis;hsa04142:Lysosome	R-HSA-5694530:Cargo concentration in the ER;R-HSA-446203:Asparagine N-linked glycosylation;R-HSA-204005:COPII (Coat Protein 2) Mediated Vesicle Transport;R-HSA-168256:Immune System;R-HSA-1280218:Adaptive Immune System;R-HSA-5653656:Vesicle-mediated transport;R-HSA-392499:Metabolism of proteins;R-HSA-597592:Post-translational protein modification;R-HSA-2132295:MHC class II antigen presentation;R-H…	-	-	245010:Haim-Munk syndrome;170650:Periodontitis 1, juvenile;245000:Papillon-Lefevre syndrome	Skin diseases;Skin and soft tissue diseases;H00696:Haim-Munk syndrome;Congenital disorders of metabolism;Lysosomal storage diseases;H00425:Lysosomal cysteine protease deficiencies;H00274:Papillon-Lefevre syndrome	-	GO:0001906:cell killing;GO:0001909:leukocyte mediated cytotoxicity;GO:0001913:T cell mediated cytotoxicity;GO:0002250:adaptive immune response;GO:0002252:immune effector process;GO:0002376:immune system process;GO:0002443:leukocyte mediated immunity;GO:0002449:lymphocyte mediated immunity;GO:0002456:T cell mediated immunity;GO:0002460:adaptive immune response based on somatic recombination of imm…	GO:0003824:catalytic activity;GO:0004175:endopeptidase activity;GO:0004197:cysteine-type endopeptidase activity;GO:0004252:serine-type endopeptidase activity;GO:0005488:binding;GO:0005515:protein binding;GO:0008047:enzyme activator activity;GO:0008233:peptidase activity;GO:0008234:cysteine-type peptidase activity;GO:0008236:serine-type peptidase activity;GO:0016504:peptidase activator activity;GO…	GO:0000139:Golgi membrane;GO:0000323:lytic vacuole;GO:0005576:extracellular region;GO:0005615:extracellular space;GO:0005622:intracellular;GO:0005623:cell;GO:0005737:cytoplasm;GO:0005764:lysosome;GO:0005773:vacuole;GO:0005783:endoplasmic reticulum;GO:0005788:endoplasmic reticulum lumen;GO:0005793:endoplasmic reticulum-Golgi intermediate compartment;GO:0005794:Golgi apparatus;GO:0012505:endomembra…
GBP2	5.69E-49	0.624983002	0.594	0.415	1.781696157	1.156713155	2.23E-44	protein_coding	GRCh38.98	chr1	-	89106132	89150456	44325	ENSG00000162645	hsa:2634:GBP2	2634	guanylate binding protein 2 [Source:HGNC Symbol;Acc:HGNC:4183]	-	R-HSA-168256:Immune System;R-HSA-909733:Interferon alpha/beta signaling;R-HSA-913531:Interferon Signaling;R-HSA-1280215:Cytokine Signaling in Immune system;R-HSA-877300:Interferon gamma signaling	-	-	-	-	-	GO:0002376:immune system process;GO:0006950:response to stress;GO:0006952:defense response;GO:0006955:immune response;GO:0007154:cell communication;GO:0007165:signal transduction;GO:0007166:cell surface receptor signaling pathway;GO:0009987:cellular process;GO:0010033:response to organic substance;GO:0019221:cytokine-mediated signaling pathway;GO:0023052:signaling;GO:0034097:response to cytokine;…	GO:0000166:nucleotide binding;GO:0001882:nucleoside binding;GO:0001883:purine nucleoside binding;GO:0003824:catalytic activity;GO:0003924:GTPase activity;GO:0005488:binding;GO:0005515:protein binding;GO:0005525:GTP binding;GO:0016462:pyrophosphatase activity;GO:0016787:hydrolase activity;GO:0016817:hydrolase activity, acting on acid anhydrides;GO:0016818:hydrolase activity, acting on acid anhydri…	GO:0000139:Golgi membrane;GO:0005622:intracellular;GO:0005623:cell;GO:0005737:cytoplasm;GO:0005794:Golgi apparatus;GO:0005829:cytosol;GO:0012505:endomembrane system;GO:0016020:membrane;GO:0031090:organelle membrane;GO:0043226:organelle;GO:0043227:membrane-bounded organelle;GO:0043229:intracellular organelle;GO:0043231:intracellular membrane-bounded organelle;GO:0044422:organelle part;GO:0044424:i…
UQCR10	7.07E-49	-0.504593354	0.5	0.699	1.488798889	1.993392243	2.77E-44	protein_coding	GRCh38.98	chr22	+	29767369	29770413	3045	ENSG00000184076	hsa:29796:UQCR10, HSPC051, HSPC119, HSPC151, QCR9, UCCR7.2, UCRC	29796	ubiquinol-cytochrome c reductase, complex III subunit X [Source:HGNC Symbol;Acc:HGNC:30863]	hsa01100:Metabolic pathways;hsa04932:Non-alcoholic fatty liver disease (NAFLD);hsa05010:Alzheimer's disease;hsa05012:Parkinson's disease;hsa05016:Huntington's disease;hsa00190:Oxidative phosphorylation;hsa04260:Cardiac muscle contraction	R-HSA-1430728:Metabolism;R-HSA-1428517:The citric acid (TCA) cycle and respiratory electron transport;R-HSA-611105:Respiratory electron transport;R-HSA-163200:Respiratory electron transport, ATP synthesis by chemiosmotic coupling, and heat production by uncoupling proteins.	-	-	-	-	-	GO:0006091:generation of precursor metabolites and energy;GO:0006119:oxidative phosphorylation;GO:0006122:mitochondrial electron transport, ubiquinol to cytochrome c;GO:0006139:nucleobase-containing compound metabolic process;GO:0006163:purine nucleotide metabolic process;GO:0006461:protein complex assembly;GO:0006725:cellular aromatic compound metabolic process;GO:0006753:nucleoside phosphate me…	GO:0003824:catalytic activity;GO:0005215:transporter activity;GO:0008121:ubiquinol-cytochrome-c reductase activity;GO:0008324:cation transmembrane transporter activity;GO:0015075:ion transmembrane transporter activity;GO:0015077:monovalent inorganic cation transmembrane transporter activity;GO:0015078:hydrogen ion transmembrane transporter activity;GO:0016491:oxidoreductase activity;GO:0016679:ox…	GO:0005576:extracellular region;GO:0005622:intracellular;GO:0005623:cell;GO:0005737:cytoplasm;GO:0005739:mitochondrion;GO:0005740:mitochondrial envelope;GO:0005743:mitochondrial inner membrane;GO:0005746:mitochondrial respiratory chain;GO:0005750:mitochondrial respiratory chain complex III;GO:0016020:membrane;GO:0016021:integral component of membrane;GO:0019866:organelle inner membrane;GO:0031090…
NDUFB2	8.17E-49	-0.467547244	0.478	0.693	1.498747549	1.966294793	3.20E-44	protein_coding	GRCh38.98	chr7	+	140690777	140722790	32014	ENSG00000090266	hsa:4708:NDUFB2, AGGG, CI-AGGG	4708	NADH:ubiquinone oxidoreductase subunit B2 [Source:HGNC Symbol;Acc:HGNC:7697]	hsa01100:Metabolic pathways;hsa04932:Non-alcoholic fatty liver disease (NAFLD);hsa05010:Alzheimer's disease;hsa05012:Parkinson's disease;hsa05016:Huntington's disease;hsa00190:Oxidative phosphorylation	R-HSA-1430728:Metabolism;R-HSA-1428517:The citric acid (TCA) cycle and respiratory electron transport;R-HSA-6799198:Complex I biogenesis;R-HSA-611105:Respiratory electron transport;R-HSA-163200:Respiratory electron transport, ATP synthesis by chemiosmotic coupling, and heat production by uncoupling proteins.	-	-	-	-	-	GO:0006091:generation of precursor metabolites and energy;GO:0006119:oxidative phosphorylation;GO:0006120:mitochondrial electron transport, NADH to ubiquinone;GO:0006139:nucleobase-containing compound metabolic process;GO:0006163:purine nucleotide metabolic process;GO:0006461:protein complex assembly;GO:0006725:cellular aromatic compound metabolic process;GO:0006753:nucleoside phosphate metabolic…	GO:0003824:catalytic activity;GO:0003954:NADH dehydrogenase activity;GO:0008137:NADH dehydrogenase (ubiquinone) activity;GO:0016491:oxidoreductase activity;GO:0016651:oxidoreductase activity, acting on NAD(P)H;GO:0016655:oxidoreductase activity, acting on NAD(P)H, quinone or similar compound as acceptor;GO:0050136:NADH dehydrogenase (quinone) activity	GO:0005622:intracellular;GO:0005623:cell;GO:0005737:cytoplasm;GO:0005739:mitochondrion;GO:0005740:mitochondrial envelope;GO:0005743:mitochondrial inner membrane;GO:0005746:mitochondrial respiratory chain;GO:0005747:mitochondrial respiratory chain complex I;GO:0016020:membrane;GO:0019866:organelle inner membrane;GO:0030964:NADH dehydrogenase complex;GO:0031090:organelle membrane;GO:0031966:mitocho…
GGTA1P	1.11E-48	-0.551015645	0.088	0.248	0.221075101	0.772090746	4.37E-44	-	-	-	-	-	-	-	-	-	-	-	-	-	-	-	-	-	-	-	-	-
MTDH	1.53E-48	-0.475003476	0.353	0.563	0.920820009	1.395823485	6.01E-44	protein_coding	GRCh38.98	chr8	+	97644184	97730260	86077	ENSG00000147649	hsa:92140:MTDH, 3D3, AEG-1, AEG1, LYRIC, LYRIC/3D3	92140	metadherin [Source:HGNC Symbol;Acc:HGNC:29608]	-	-	-	-	-	-	Migraine	GO:0000122:negative regulation of transcription from RNA polymerase II promoter;GO:0001525:angiogenesis;GO:0001568:blood vessel development;GO:0001944:vasculature development;GO:0002237:response to molecule of bacterial origin;GO:0006139:nucleobase-containing compound metabolic process;GO:0006351:transcription, DNA-templated;GO:0006355:regulation of transcription, DNA-templated;GO:0006357:regulat…	GO:0000988:transcription factor activity, protein binding;GO:0000989:transcription factor activity, transcription factor binding;GO:0001085:RNA polymerase II transcription factor binding;GO:0003676:nucleic acid binding;GO:0003712:transcription cofactor activity;GO:0003713:transcription coactivator activity;GO:0003723:RNA binding;GO:0003725:double-stranded RNA binding;GO:0005488:binding;GO:0005515…	GO:0005622:intracellular;GO:0005623:cell;GO:0005634:nucleus;GO:0005635:nuclear envelope;GO:0005654:nucleoplasm;GO:0005730:nucleolus;GO:0005737:cytoplasm;GO:0005783:endoplasmic reticulum;GO:0005789:endoplasmic reticulum membrane;GO:0005886:plasma membrane;GO:0005911:cell-cell junction;GO:0005923:bicellular tight junction;GO:0012505:endomembrane system;GO:0016020:membrane;GO:0016021:integral compon…
NDUFS7	2.13E-48	-0.419030621	0.215	0.42	0.567594422	0.986625044	8.34E-44	protein_coding	GRCh38.98	chr19	+	1383527	1395589	12063	ENSG00000115286	hsa:374291:NDUFS7, CI-20, CI-20KD, MY017, PSST	374291	NADH:ubiquinone oxidoreductase core subunit S7 [Source:HGNC Symbol;Acc:HGNC:7714]	hsa01100:Metabolic pathways;hsa04932:Non-alcoholic fatty liver disease (NAFLD);hsa05010:Alzheimer's disease;hsa05012:Parkinson's disease;hsa05016:Huntington's disease;hsa00190:Oxidative phosphorylation	R-HSA-1430728:Metabolism;R-HSA-1428517:The citric acid (TCA) cycle and respiratory electron transport;R-HSA-6799198:Complex I biogenesis;R-HSA-611105:Respiratory electron transport;R-HSA-163200:Respiratory electron transport, ATP synthesis by chemiosmotic coupling, and heat production by uncoupling proteins.	-	-	256000:Leigh syndrome	Congenital disorders of metabolism;Mitochondrial diseases;H00473:Mitochondrial respiratory chain deficiencies (MRCD);H01354:Leigh syndrome	-	GO:0006091:generation of precursor metabolites and energy;GO:0006119:oxidative phosphorylation;GO:0006120:mitochondrial electron transport, NADH to ubiquinone;GO:0006139:nucleobase-containing compound metabolic process;GO:0006163:purine nucleotide metabolic process;GO:0006461:protein complex assembly;GO:0006725:cellular aromatic compound metabolic process;GO:0006753:nucleoside phosphate metabolic…	GO:0002020:protease binding;GO:0003824:catalytic activity;GO:0003954:NADH dehydrogenase activity;GO:0005488:binding;GO:0005515:protein binding;GO:0008137:NADH dehydrogenase (ubiquinone) activity;GO:0016491:oxidoreductase activity;GO:0016651:oxidoreductase activity, acting on NAD(P)H;GO:0016655:oxidoreductase activity, acting on NAD(P)H, quinone or similar compound as acceptor;GO:0019899:enzyme bi…	GO:0005622:intracellular;GO:0005623:cell;GO:0005737:cytoplasm;GO:0005739:mitochondrion;GO:0005740:mitochondrial envelope;GO:0005743:mitochondrial inner membrane;GO:0005746:mitochondrial respiratory chain;GO:0005747:mitochondrial respiratory chain complex I;GO:0005759:mitochondrial matrix;GO:0005886:plasma membrane;GO:0016020:membrane;GO:0019866:organelle inner membrane;GO:0030964:NADH dehydrogena…
RNH1	2.95E-48	-0.426004686	0.344	0.571	0.975185262	1.401189947	1.15E-43	protein_coding	GRCh38.98	chr11	-	494512	507300	12789	ENSG00000023191	hsa:6050:RNH1, RAI, RNH	6050	ribonuclease/angiogenin inhibitor 1 [Source:HGNC Symbol;Acc:HGNC:10074]	-	-	-	-	-	-	Body mass index	GO:0001525:angiogenesis;GO:0001568:blood vessel development;GO:0001944:vasculature development;GO:0006139:nucleobase-containing compound metabolic process;GO:0006401:RNA catabolic process;GO:0006402:mRNA catabolic process;GO:0006725:cellular aromatic compound metabolic process;GO:0006807:nitrogen compound metabolic process;GO:0007275:multicellular organism development;GO:0008152:metabolic process…	GO:0004857:enzyme inhibitor activity;GO:0005488:binding;GO:0005515:protein binding;GO:0008428:ribonuclease inhibitor activity;GO:0030234:enzyme regulator activity;GO:0098772:molecular function regulator	GO:0005576:extracellular region;GO:0005622:intracellular;GO:0005623:cell;GO:0005634:nucleus;GO:0005654:nucleoplasm;GO:0005737:cytoplasm;GO:0031974:membrane-enclosed lumen;GO:0031981:nuclear lumen;GO:0031982:vesicle;GO:0031988:membrane-bounded vesicle;GO:0032311:angiogenin-PRI complex;GO:0032991:macromolecular complex;GO:0043226:organelle;GO:0043227:membrane-bounded organelle;GO:0043229:intracellu…
TGM2	3.49E-48	0.573804523	0.381	0.192	1.508976136	0.935171613	1.37E-43	protein_coding	GRCh38.98	chr20	-	38127385	38166578	39194	ENSG00000198959	hsa:7052:TGM2, TG(C), TGC	7052	transglutaminase 2 [Source:HGNC Symbol;Acc:HGNC:11778]	hsa05016:Huntington's disease	-	-	-	-	-	-	GO:0001763:morphogenesis of a branching structure;GO:0002009:morphogenesis of an epithelium;GO:0006464:cellular protein modification process;GO:0006810:transport;GO:0006873:cellular ion homeostasis;GO:0006874:cellular calcium ion homeostasis;GO:0006875:cellular metal ion homeostasis;GO:0006897:endocytosis;GO:0006909:phagocytosis;GO:0006915:apoptotic process;GO:0007154:cell communication;GO:000715…	GO:0003810:protein-glutamine gamma-glutamyltransferase activity;GO:0003824:catalytic activity;GO:0005488:binding;GO:0005515:protein binding;GO:0016740:transferase activity;GO:0016746:transferase activity, transferring acyl groups;GO:0016755:transferase activity, transferring amino-acyl groups;GO:0043167:ion binding;GO:0043169:cation binding;GO:0046872:metal ion binding	GO:0005576:extracellular region;GO:0005622:intracellular;GO:0005623:cell;GO:0005737:cytoplasm;GO:0005739:mitochondrion;GO:0005783:endoplasmic reticulum;GO:0005829:cytosol;GO:0005886:plasma membrane;GO:0005912:adherens junction;GO:0005924:cell-substrate adherens junction;GO:0005925:focal adhesion;GO:0012505:endomembrane system;GO:0016020:membrane;GO:0030054:cell junction;GO:0030055:cell-substrate …
RPS3	4.86E-48	-0.413663583	0.932	0.96	3.138132239	3.551795822	1.91E-43	protein_coding	GRCh38.98	chr11	+	75399515	75422280	22766	ENSG00000149273	hsa:6188:RPS3, S3	6188	ribosomal protein S3 [Source:HGNC Symbol;Acc:HGNC:10420]	hsa03010:Ribosome	R-HSA-72706:GTP hydrolysis and joining of the 60S ribosomal subunit;R-HSA-72689:Formation of a pool of free 40S subunits;R-HSA-72737:Cap-dependent Translation Initiation;R-HSA-156827:L13a-mediated translational silencing of Ceruloplasmin expression;R-HSA-72764:Eukaryotic Translation Termination;R-HSA-72649:Translation initiation complex formation;R-HSA-2408522:Selenoamino acid metabolism;R-HSA-72…	-	-	-	-	-	GO:0000165:MAPK cascade;GO:0000184:nuclear-transcribed mRNA catabolic process, nonsense-mediated decay;GO:0000226:microtubule cytoskeleton organization;GO:0000278:mitotic cell cycle;GO:0000280:nuclear division;GO:0000302:response to reactive oxygen species;GO:0000956:nuclear-transcribed mRNA catabolic process;GO:0001932:regulation of protein phosphorylation;GO:0001934:positive regulation of prote…	GO:0003676:nucleic acid binding;GO:0003677:DNA binding;GO:0003684:damaged DNA binding;GO:0003723:RNA binding;GO:0003729:mRNA binding;GO:0003735:structural constituent of ribosome;GO:0003824:catalytic activity;GO:0003906:DNA-(apurinic or apyrimidinic site) lyase activity;GO:0004518:nuclease activity;GO:0004519:endonuclease activity;GO:0004520:endodeoxyribonuclease activity;GO:0004536:deoxyribonucl…	GO:0001726:ruffle;GO:0005576:extracellular region;GO:0005622:intracellular;GO:0005623:cell;GO:0005634:nucleus;GO:0005654:nucleoplasm;GO:0005730:nucleolus;GO:0005737:cytoplasm;GO:0005739:mitochondrion;GO:0005740:mitochondrial envelope;GO:0005743:mitochondrial inner membrane;GO:0005759:mitochondrial matrix;GO:0005819:spindle;GO:0005829:cytosol;GO:0005840:ribosome;GO:0005844:polysome;GO:0005856:cyto…
BASP1	5.20E-48	0.481130401	0.772	0.6	2.815049812	2.33391941	2.04E-43	protein_coding	GRCh38.98	chr5	+	17065598	17276843	211246	ENSG00000176788	hsa:10409:BASP1, CAP-23, CAP23, NAP-22, NAP22	10409	brain abundant membrane attached signal protein 1 [Source:HGNC Symbol;Acc:HGNC:957]	-	-	-	-	-	-	Bipolar disorder with mood-incongruent psychosis;Obesity in adult survivors of childhood cancer exposed to cranial radiation	GO:0000003:reproduction;GO:0000578:embryonic axis specification;GO:0000902:cell morphogenesis;GO:0000904:cell morphogenesis involved in differentiation;GO:0001655:urogenital system development;GO:0001656:metanephros development;GO:0001657:ureteric bud development;GO:0001822:kidney development;GO:0001823:mesonephros development;GO:0002064:epithelial cell development;GO:0003002:regionalization;GO:0…	GO:0000975:regulatory region DNA binding;GO:0000988:transcription factor activity, protein binding;GO:0000989:transcription factor activity, transcription factor binding;GO:0001067:regulatory region nucleic acid binding;GO:0003676:nucleic acid binding;GO:0003677:DNA binding;GO:0003712:transcription cofactor activity;GO:0003714:transcription corepressor activity;GO:0005488:binding;GO:0005515:prote…	GO:0005576:extracellular region;GO:0005622:intracellular;GO:0005623:cell;GO:0005634:nucleus;GO:0005654:nucleoplasm;GO:0005737:cytoplasm;GO:0005856:cytoskeleton;GO:0005886:plasma membrane;GO:0008180:COP9 signalosome;GO:0016020:membrane;GO:0016604:nuclear body;GO:0016607:nuclear speck;GO:0030054:cell junction;GO:0030426:growth cone;GO:0030427:site of polarized growth;GO:0031974:membrane-enclosed lu…
TNFSF14	9.65E-48	0.871450233	0.221	0.077	1.212647758	0.341197525	3.78E-43	protein_coding	GRCh38.98	chr19	-	6661253	6670588	9336	ENSG00000125735	hsa:8740:TNFSF14, CD258, HVEML, LIGHT, LTg	8740	TNF superfamily member 14 [Source:HGNC Symbol;Acc:HGNC:11930]	hsa04060:Cytokine-cytokine receptor interaction;hsa05168:Herpes simplex infection;hsa04064:NF-kappa B signaling pathway	R-HSA-168256:Immune System;R-HSA-1280215:Cytokine Signaling in Immune system;R-HSA-5668541:TNFR2 non-canonical NF-kB pathway;R-HSA-5669034:TNFs bind their physiological receptors;R-HSA-5676594:TNF receptor superfamily (TNFSF) members mediating non-canonical NF-kB pathway	-	-	-	-	Multiple sclerosis	GO:0000768:syncytium formation by plasma membrane fusion;GO:0001775:cell activation;GO:0001776:leukocyte homeostasis;GO:0002260:lymphocyte homeostasis;GO:0002376:immune system process;GO:0002682:regulation of immune system process;GO:0002684:positive regulation of immune system process;GO:0002685:regulation of leukocyte migration;GO:0002687:positive regulation of leukocyte migration;GO:0002688:re…	GO:0004857:enzyme inhibitor activity;GO:0004866:endopeptidase inhibitor activity;GO:0004869:cysteine-type endopeptidase inhibitor activity;GO:0005102:receptor binding;GO:0005125:cytokine activity;GO:0005126:cytokine receptor binding;GO:0005164:tumor necrosis factor receptor binding;GO:0005488:binding;GO:0005515:protein binding;GO:0030234:enzyme regulator activity;GO:0030414:peptidase inhibitor ac…	GO:0005576:extracellular region;GO:0005615:extracellular space;GO:0005622:intracellular;GO:0005623:cell;GO:0005737:cytoplasm;GO:0005886:plasma membrane;GO:0016020:membrane;GO:0016021:integral component of membrane;GO:0031224:intrinsic component of membrane;GO:0044421:extracellular region part;GO:0044424:intracellular part;GO:0044425:membrane part;GO:0044464:cell part;GO:0071944:cell periphery
APBB1IP	1.04E-47	-0.447692566	0.277	0.48	0.738052664	1.18574523	4.06E-43	protein_coding	GRCh38.98	chr10	+	26438341	26567803	129463	ENSG00000077420	hsa:54518:APBB1IP, INAG1, PREL1, RARP1, RIAM	54518	amyloid beta precursor protein binding family B member 1 interacting protein [Source:HGNC Symbol;Acc:HGNC:17379]	hsa04015:Rap1 signaling pathway;hsa04611:Platelet activation	R-HSA-2424491:DAP12 signaling;R-HSA-375165:NCAM signaling for neurite out-growth;R-HSA-5654741:Signaling by FGFR3;R-HSA-187037:NGF signalling via TRKA from the plasma membrane;R-HSA-190236:Signaling by FGFR;R-HSA-76009:Platelet Aggregation (Plug Formation);R-HSA-5673001:RAF/MAP kinase cascade;R-HSA-112399:IRS-mediated signalling;R-HSA-1266738:Developmental Biology;R-HSA-354192:Integrin alphaIIb b…	-	-	-	-	Inflammatory biomarkers;Response to angiotensin II receptor blocker therapy	GO:0001775:cell activation;GO:0002252:immune effector process;GO:0002263:cell activation involved in immune response;GO:0002285:lymphocyte activation involved in immune response;GO:0002286:T cell activation involved in immune response;GO:0002291:T cell activation via T cell receptor contact with antigen bound to MHC molecule on antigen presenting cell;GO:0002366:leukocyte activation involved in i…	GO:0005488:binding;GO:0005515:protein binding	GO:0005622:intracellular;GO:0005623:cell;GO:0005737:cytoplasm;GO:0005829:cytosol;GO:0005856:cytoskeleton;GO:0005886:plasma membrane;GO:0005912:adherens junction;GO:0005924:cell-substrate adherens junction;GO:0005925:focal adhesion;GO:0016020:membrane;GO:0030027:lamellipodium;GO:0030054:cell junction;GO:0030055:cell-substrate junction;GO:0031252:cell leading edge;GO:0032991:macromolecular complex;…
CD300E	1.05E-47	0.409992934	0.519	0.295	2.018049671	1.608056737	4.12E-43	protein_coding	GRCh38.98	chr17	-	74609885	74623738	13854	ENSG00000186407	hsa:342510:CD300E, CD300LE, CLM-2, CLM2, CMRF35-A5, IREM-2, IREM2, PIgR-2, PIgR2	342510	CD300e molecule [Source:HGNC Symbol;Acc:HGNC:28874]	-	R-HSA-168256:Immune System;R-HSA-1280218:Adaptive Immune System;R-HSA-2172127:DAP12 interactions;R-HSA-198933:Immunoregulatory interactions between a Lymphoid and a non-Lymphoid cell;R-HSA-168249:Innate Immune System	-	-	-	-	-	GO:0002376:immune system process;GO:0002682:regulation of immune system process;GO:0006950:response to stress;GO:0006952:defense response;GO:0006955:immune response;GO:0045087:innate immune response;GO:0048583:regulation of response to stimulus;GO:0050776:regulation of immune response;GO:0050789:regulation of biological process;GO:0050896:response to stimulus;GO:0065007:biological regulation	-	GO:0005576:extracellular region;GO:0005623:cell;GO:0005886:plasma membrane;GO:0016020:membrane;GO:0016021:integral component of membrane;GO:0031224:intrinsic component of membrane;GO:0031982:vesicle;GO:0031988:membrane-bounded vesicle;GO:0043226:organelle;GO:0043227:membrane-bounded organelle;GO:0043230:extracellular organelle;GO:0044421:extracellular region part;GO:0044425:membrane part;GO:00444…
MT-TL1	1.07E-47	0.52193169	0.249	0.098	0.766379919	0.244448229	4.20E-43	-	-	-	-	-	-	-	-	-	-	-	-	-	-	-	-	-	-	-	-	-
CXCL2	1.30E-47	0.807679134	0.87	0.722	5.425227772	4.617548638	5.11E-43	protein_coding	GRCh38.98	chr4	-	74097040	74099196	2157	ENSG00000081041	hsa:2920:CXCL2, CINC-2a, GRO2, GROb, MGSA-b, MIP-2a, MIP2, MIP2A, SCYB2	2920	C-X-C motif chemokine ligand 2 [Source:HGNC Symbol;Acc:HGNC:4603]	hsa04060:Cytokine-cytokine receptor interaction;hsa04062:Chemokine signaling pathway;hsa04064:NF-kappa B signaling pathway;hsa04621:NOD-like receptor signaling pathway;hsa04668:TNF signaling pathway;hsa05132:Salmonella infection;hsa05134:Legionellosis	R-HSA-373076:Class A/1 (Rhodopsin-like receptors);R-HSA-372790:Signaling by GPCR;R-HSA-375276:Peptide ligand-binding receptors;R-HSA-388396:GPCR downstream signaling;R-HSA-162582:Signal Transduction;R-HSA-418594:G alpha (i) signalling events;R-HSA-500792:GPCR ligand binding;R-HSA-380108:Chemokine receptors bind chemokines	-	P06959:CCKR signaling map	-	-	Inflammatory bowel disease;White blood cell count;White blood cell types	GO:0002237:response to molecule of bacterial origin;GO:0002376:immune system process;GO:0002682:regulation of immune system process;GO:0002684:positive regulation of immune system process;GO:0002685:regulation of leukocyte migration;GO:0002687:positive regulation of leukocyte migration;GO:0002688:regulation of leukocyte chemotaxis;GO:0002690:positive regulation of leukocyte chemotaxis;GO:0006928:…	GO:0001664:G-protein coupled receptor binding;GO:0005102:receptor binding;GO:0005125:cytokine activity;GO:0005126:cytokine receptor binding;GO:0005488:binding;GO:0005515:protein binding;GO:0008009:chemokine activity;GO:0042379:chemokine receptor binding;GO:0045236:CXCR chemokine receptor binding	GO:0005576:extracellular region;GO:0005615:extracellular space;GO:0044421:extracellular region part
[truncated: 812 more rows]
