# Supplementary material for: Single-cell sequencing reveals the immune microenvironment associated with gastric cancer
Source: Genes Dis. 2024 Jan 26;12(1):101218. doi: 10.1016/j.gendis.2024.101218 (PMC11466575; doi:10.1016/j.gendis.2024.101218)
Supplement: Multimedia component 2 [file mmc2.xls]

Gene	p_val	avg_logFC	pct.1	pct.2	avg_logExp.1	avg_logExp.2	p_val_adj	gene_biotype	version	chr	strand	start	end	length	gene_id	Gene	Entrez Gene ID	Description	Pathway - KEGG PATHWAY	Pathway - Reactome	Pathway - BioCyc	Pathway - PANTHER	Disease - OMIM	Disease - KEGG DISEASE	Disease - NHGRI GWAS Catalog	GO - Biological Process	GO - Molecular Function	GO - Cellular Component
CST3	2.18E-188	0.978969784	0.998	0.859	5.5852624	4.606292616	8.55E-184	protein_coding	GRCh38.98	chr20	-	23626706	23638473	11768	ENSG00000101439	hsa:1471:CST3, ARMD11, HEL-S-2	1471	cystatin C [Source:HGNC Symbol;Acc:HGNC:2475]	hsa04970:Salivary secretion	R-HSA-977225:Amyloid fiber formation;R-HSA-392499:Metabolism of proteins	-	-	611953:Macular degeneration, age-related, 11;105150:Cerebral amyloid angiopathy	Nervous system diseases;Neurodegenerative diseases;H01185:Cerebral amyloid angiopathy (CAA);Other nervous and sensory system diseases;H00821:Macular degeneration	Cystatin C;Chronic kidney disease;Plasma cystastin c levels in acute coronary syndrome	GO:0001974:blood vessel remodeling;GO:0006508:proteolysis;GO:0006516:glycoprotein catabolic process;GO:0006950:response to stress;GO:0006952:defense response;GO:0008152:metabolic process;GO:0009056:catabolic process;GO:0009057:macromolecule catabolic process;GO:0009100:glycoprotein metabolic process;GO:0009653:anatomical structure morphogenesis;GO:0009892:negative regulation of metabolic process;…	GO:0001540:beta-amyloid binding;GO:0002020:protease binding;GO:0004857:enzyme inhibitor activity;GO:0004866:endopeptidase inhibitor activity;GO:0004869:cysteine-type endopeptidase inhibitor activity;GO:0005488:binding;GO:0005515:protein binding;GO:0019899:enzyme binding;GO:0030234:enzyme regulator activity;GO:0030414:peptidase inhibitor activity;GO:0033218:amide binding;GO:0042277:peptide binding…	GO:0005576:extracellular region;GO:0005615:extracellular space;GO:0031012:extracellular matrix;GO:0031982:vesicle;GO:0031988:membrane-bounded vesicle;GO:0043226:organelle;GO:0043227:membrane-bounded organelle;GO:0043230:extracellular organelle;GO:0044421:extracellular region part;GO:0070062:extracellular exosome;GO:1903561:extracellular vesicle
MS4A6A	2.62E-168	1.184285091	0.871	0.492	3.628200836	2.443915745	1.03E-163	protein_coding	GRCh38.98	chr11	-	60172014	60184666	12653	ENSG00000110077	hsa:64231:MS4A6A, 4SPAN3, 4SPAN3.2, CD20L3, CDA01, MS4A6, MST090, MSTP090	64231	membrane spanning 4-domains A6A [Source:HGNC Symbol;Acc:HGNC:13375]	-	-	-	-	-	-	Alzheimer's disease (late onset);Alzheimer's disease;Fibrinogen;Alzheimer's disease in APOE e4- carriers	-	-	GO:0016020:membrane;GO:0016021:integral component of membrane;GO:0031224:intrinsic component of membrane;GO:0044425:membrane part
CTSS	3.16E-168	0.888095416	0.991	0.897	4.517283913	3.629188496	1.24E-163	protein_coding	GRCh38.98	chr1	-	150730188	150765792	35605	ENSG00000163131	hsa:1520:CTSS	1520	cathepsin S [Source:HGNC Symbol;Acc:HGNC:2545]	hsa05152:Tuberculosis;hsa04145:Phagosome;hsa04612:Antigen processing and presentation;hsa04210:Apoptosis;hsa04142:Lysosome	R-HSA-1474244:Extracellular matrix organization;R-HSA-168256:Immune System;R-HSA-1280218:Adaptive Immune System;R-HSA-168898:Toll-Like Receptors Cascades;R-HSA-2132295:MHC class II antigen presentation;R-HSA-983169:Class I MHC mediated antigen processing & presentation;R-HSA-2022090:Assembly of collagen fibrils and other multimeric structures;R-HSA-1474290:Collagen formation;R-HSA-1679131:Traffic…	-	-	-	-	Fat body mass;Rhegmatogenous retinal detachment	GO:0002218:activation of innate immune response;GO:0002221:pattern recognition receptor signaling pathway;GO:0002224:toll-like receptor signaling pathway;GO:0002250:adaptive immune response;GO:0002253:activation of immune response;GO:0002376:immune system process;GO:0002478:antigen processing and presentation of exogenous peptide antigen;GO:0002495:antigen processing and presentation of peptide a…	GO:0001948:glycoprotein binding;GO:0001968:fibronectin binding;GO:0003824:catalytic activity;GO:0004175:endopeptidase activity;GO:0004197:cysteine-type endopeptidase activity;GO:0004252:serine-type endopeptidase activity;GO:0005488:binding;GO:0005515:protein binding;GO:0005518:collagen binding;GO:0008233:peptidase activity;GO:0008234:cysteine-type peptidase activity;GO:0008236:serine-type peptida…	GO:0000323:lytic vacuole;GO:0005576:extracellular region;GO:0005615:extracellular space;GO:0005622:intracellular;GO:0005623:cell;GO:0005737:cytoplasm;GO:0005764:lysosome;GO:0005768:endosome;GO:0005773:vacuole;GO:0005775:vacuolar lumen;GO:0012505:endomembrane system;GO:0031904:endosome lumen;GO:0031974:membrane-enclosed lumen;GO:0036019:endolysosome;GO:0036021:endolysosome lumen;GO:0043202:lysosom…
MPEG1	4.61E-158	1.153196818	0.662	0.273	2.007759548	0.85456273	1.80E-153	protein_coding	GRCh38.98	chr11	-	59208510	59212927	4418	ENSG00000197629	hsa:219972:MPEG1, MPG1, MPS1, Mpg-1	219972	macrophage expressed 1 [Source:HGNC Symbol;Acc:HGNC:29619]	-	-	-	-	-	-	-	-	-	GO:0016020:membrane;GO:0016021:integral component of membrane;GO:0031224:intrinsic component of membrane;GO:0044425:membrane part
FCGRT	2.79E-147	1.149136817	0.85	0.511	2.813442702	1.664305885	1.09E-142	protein_coding	GRCh38.98	chr19	+	49506816	49526428	19613	ENSG00000104870	hsa:2217:FCGRT, FCRN, alpha-chain	2217	Fc fragment of IgG receptor and transporter [Source:HGNC Symbol;Acc:HGNC:3621]	-	-	-	-	-	-	Hematological and biochemical traits;Serum albumin level;Serum total protein level	GO:0002376:immune system process;GO:0002414:immunoglobulin transcytosis in epithelial cells;GO:0002416:IgG immunoglobulin transcytosis in epithelial cells mediated by FcRn immunoglobulin receptor;GO:0002682:regulation of immune system process;GO:0002764:immune response-regulating signaling pathway;GO:0002768:immune response-regulating cell surface receptor signaling pathway;GO:0006810:transport;G…	GO:0003823:antigen binding;GO:0004871:signal transducer activity;GO:0004872:receptor activity;GO:0004888:transmembrane signaling receptor activity;GO:0005488:binding;GO:0005515:protein binding;GO:0019763:immunoglobulin receptor activity;GO:0019770:IgG receptor activity;GO:0019864:IgG binding;GO:0019865:immunoglobulin binding;GO:0030881:beta-2-microglobulin binding;GO:0032403:protein complex bindi…	GO:0005623:cell;GO:0005886:plasma membrane;GO:0016020:membrane;GO:0016021:integral component of membrane;GO:0031224:intrinsic component of membrane;GO:0044425:membrane part;GO:0044464:cell part;GO:0071944:cell periphery
AIF1	1.90E-140	0.812084143	0.976	0.828	4.071032357	3.258948215	7.46E-136	protein_coding	GRCh38.98	chr6	+	31615217	31617021	1805	ENSG00000204472	hsa:199:AIF1, AIF-1, IBA1, IRT-1, IRT1	199	allograft inflammatory factor 1 [Source:HGNC Symbol;Acc:HGNC:352]	-	-	-	-	-	-	Height;Crohn's disease;Neonatal lupus;Weight;Laryngeal squamous cell carcinoma	GO:0000082:G1/S transition of mitotic cell cycle;GO:0000278:mitotic cell cycle;GO:0001774:microglial cell activation;GO:0001775:cell activation;GO:0001932:regulation of protein phosphorylation;GO:0001934:positive regulation of protein phosphorylation;GO:0002274:myeloid leukocyte activation;GO:0002376:immune system process;GO:0002548:monocyte chemotaxis;GO:0002682:regulation of immune system proce…	GO:0003779:actin binding;GO:0005488:binding;GO:0005509:calcium ion binding;GO:0005515:protein binding;GO:0008092:cytoskeletal protein binding;GO:0032403:protein complex binding;GO:0043167:ion binding;GO:0043169:cation binding;GO:0044877:macromolecular complex binding;GO:0046872:metal ion binding;GO:0051015:actin filament binding	GO:0001726:ruffle;GO:0001891:phagocytic cup;GO:0005622:intracellular;GO:0005623:cell;GO:0005634:nucleus;GO:0005737:cytoplasm;GO:0005829:cytosol;GO:0005856:cytoskeleton;GO:0005884:actin filament;GO:0005886:plasma membrane;GO:0015629:actin cytoskeleton;GO:0016020:membrane;GO:0030027:lamellipodium;GO:0031252:cell leading edge;GO:0031253:cell projection membrane;GO:0031256:leading edge membrane;GO:00…
LYZ	2.58E-138	0.896763089	0.982	0.818	5.659290391	4.762527301	1.01E-133	protein_coding	GRCh38.98	chr12	+	69348341	69354234	5894	ENSG00000090382	hsa:4069:LYZ, LYZF1, LZM	4069	lysozyme [Source:HGNC Symbol;Acc:HGNC:6740]	hsa04970:Salivary secretion	R-HSA-977225:Amyloid fiber formation;R-HSA-392499:Metabolism of proteins	-	-	105200:Amyloidosis, renal	Nervous system diseases;Neurodegenerative diseases;H00845:Familial amyloidosis	Height;Response to diuretic therapy	GO:0001894:tissue homeostasis;GO:0001895:retina homeostasis;GO:0006950:response to stress;GO:0006952:defense response;GO:0006954:inflammatory response;GO:0008152:metabolic process;GO:0009605:response to external stimulus;GO:0009607:response to biotic stimulus;GO:0009617:response to bacterium;GO:0009987:cellular process;GO:0019538:protein metabolic process;GO:0019835:cytolysis;GO:0032501:multicell…	GO:0003796:lysozyme activity;GO:0003824:catalytic activity;GO:0004553:hydrolase activity, hydrolyzing O-glycosyl compounds;GO:0005488:binding;GO:0005515:protein binding;GO:0016787:hydrolase activity;GO:0016798:hydrolase activity, acting on glycosyl bonds;GO:0042802:identical protein binding	GO:0005576:extracellular region;GO:0005615:extracellular space;GO:0031982:vesicle;GO:0031988:membrane-bounded vesicle;GO:0043226:organelle;GO:0043227:membrane-bounded organelle;GO:0043230:extracellular organelle;GO:0044421:extracellular region part;GO:0070062:extracellular exosome;GO:1903561:extracellular vesicle
FGL2	3.93E-136	1.172462	0.821	0.503	3.137152499	1.964690499	1.54E-131	protein_coding	GRCh38.98	chr7	-	77193369	77199848	6480	ENSG00000127951	hsa:10875:FGL2, T49, pT49	10875	fibrinogen like 2 [Source:HGNC Symbol;Acc:HGNC:3696]	-	-	-	-	-	-	-	GO:0006508:proteolysis;GO:0008152:metabolic process;GO:0019538:protein metabolic process;GO:0043170:macromolecule metabolic process;GO:0044238:primary metabolic process;GO:0071704:organic substance metabolic process	GO:0003824:catalytic activity;GO:0008233:peptidase activity;GO:0016787:hydrolase activity	GO:0005576:extracellular region;GO:0005577:fibrinogen complex;GO:0005615:extracellular space;GO:0031982:vesicle;GO:0031988:membrane-bounded vesicle;GO:0032991:macromolecular complex;GO:0043226:organelle;GO:0043227:membrane-bounded organelle;GO:0043230:extracellular organelle;GO:0043234:protein complex;GO:0044421:extracellular region part;GO:0070062:extracellular exosome;GO:1903561:extracellular v…
CTSC	3.88E-129	1.217045361	0.861	0.609	3.98341735	2.766371989	1.52E-124	protein_coding	GRCh38.98	chr11	-	88293592	88337761	44170	ENSG00000109861	hsa:1075:CTSC, CPPI, DPP-I, DPP1, DPPI, HMS, JP, JPD, PALS, PDON1, PLS	1075	cathepsin C [Source:HGNC Symbol;Acc:HGNC:2528]	hsa04210:Apoptosis;hsa04142:Lysosome	R-HSA-5694530:Cargo concentration in the ER;R-HSA-446203:Asparagine N-linked glycosylation;R-HSA-204005:COPII (Coat Protein 2) Mediated Vesicle Transport;R-HSA-168256:Immune System;R-HSA-1280218:Adaptive Immune System;R-HSA-5653656:Vesicle-mediated transport;R-HSA-392499:Metabolism of proteins;R-HSA-597592:Post-translational protein modification;R-HSA-2132295:MHC class II antigen presentation;R-H…	-	-	245010:Haim-Munk syndrome;170650:Periodontitis 1, juvenile;245000:Papillon-Lefevre syndrome	Skin diseases;Skin and soft tissue diseases;H00696:Haim-Munk syndrome;Congenital disorders of metabolism;Lysosomal storage diseases;H00425:Lysosomal cysteine protease deficiencies;H00274:Papillon-Lefevre syndrome	-	GO:0001906:cell killing;GO:0001909:leukocyte mediated cytotoxicity;GO:0001913:T cell mediated cytotoxicity;GO:0002250:adaptive immune response;GO:0002252:immune effector process;GO:0002376:immune system process;GO:0002443:leukocyte mediated immunity;GO:0002449:lymphocyte mediated immunity;GO:0002456:T cell mediated immunity;GO:0002460:adaptive immune response based on somatic recombination of imm…	GO:0003824:catalytic activity;GO:0004175:endopeptidase activity;GO:0004197:cysteine-type endopeptidase activity;GO:0004252:serine-type endopeptidase activity;GO:0005488:binding;GO:0005515:protein binding;GO:0008047:enzyme activator activity;GO:0008233:peptidase activity;GO:0008234:cysteine-type peptidase activity;GO:0008236:serine-type peptidase activity;GO:0016504:peptidase activator activity;GO…	GO:0000139:Golgi membrane;GO:0000323:lytic vacuole;GO:0005576:extracellular region;GO:0005615:extracellular space;GO:0005622:intracellular;GO:0005623:cell;GO:0005737:cytoplasm;GO:0005764:lysosome;GO:0005773:vacuole;GO:0005783:endoplasmic reticulum;GO:0005788:endoplasmic reticulum lumen;GO:0005793:endoplasmic reticulum-Golgi intermediate compartment;GO:0005794:Golgi apparatus;GO:0012505:endomembra…
TYROBP	7.20E-127	0.576848469	0.998	0.98	5.14583673	4.568988261	2.82E-122	protein_coding	GRCh38.98	chr19	-	35904401	35908295	3895	ENSG00000011600	hsa:7305:TYROBP, DAP12, KARAP, PLOSL	7305	TYRO protein tyrosine kinase binding protein [Source:HGNC Symbol;Acc:HGNC:12449]	hsa04650:Natural killer cell mediated cytotoxicity;hsa04380:Osteoclast differentiation	R-HSA-2424491:DAP12 signaling;R-HSA-373755:Semaphorin interactions;R-HSA-1266738:Developmental Biology;R-HSA-168256:Immune System;R-HSA-1280218:Adaptive Immune System;R-HSA-422475:Axon guidance;R-HSA-2172127:DAP12 interactions;R-HSA-416700:Other semaphorin interactions;R-HSA-198933:Immunoregulatory interactions between a Lymphoid and a non-Lymphoid cell;R-HSA-1500931:Cell-Cell communication;R-HSA…	-	-	221770:Nasu-Hakola disease	Musculoskeletal diseases;Skeletal diseases;H00438:Nasu-Hakola disease	-	GO:0001501:skeletal system development;GO:0001775:cell activation;GO:0002252:immune effector process;GO:0002263:cell activation involved in immune response;GO:0002274:myeloid leukocyte activation;GO:0002275:myeloid cell activation involved in immune response;GO:0002281:macrophage activation involved in immune response;GO:0002283:neutrophil activation involved in immune response;GO:0002366:leukocy…	GO:0004871:signal transducer activity;GO:0005057:receptor signaling protein activity;GO:0005102:receptor binding;GO:0005488:binding;GO:0005515:protein binding;GO:0042802:identical protein binding	GO:0005622:intracellular;GO:0005623:cell;GO:0005886:plasma membrane;GO:0005887:integral component of plasma membrane;GO:0009986:cell surface;GO:0016020:membrane;GO:0016021:integral component of membrane;GO:0031224:intrinsic component of membrane;GO:0031226:intrinsic component of plasma membrane;GO:0044425:membrane part;GO:0044459:plasma membrane part;GO:0044464:cell part;GO:0071944:cell periphery
ITM2B	3.08E-121	0.868571097	0.973	0.86	3.869557392	3.000986294	1.21E-116	protein_coding	GRCh38.98	chr13	+	48232612	48270357	37746	ENSG00000136156	hsa:9445:ITM2B, ABRI, BRI, BRI2, BRICD2B, E25B, E3-16, FBD, RDGCA, imBRI2	9445	integral membrane protein 2B [Source:HGNC Symbol;Acc:HGNC:6174]	-	R-HSA-977225:Amyloid fiber formation;R-HSA-392499:Metabolism of proteins	-	-	176500:Dementia, familial British;616079:Retinal dystrophy with inner retinal dysfunction and ganglion cell abnormalities;117300:Dementia, familial Danish	Nervous system diseases;Neurodegenerative diseases;H01184:Familial dementia	-	GO:0007275:multicellular organism development;GO:0007399:nervous system development;GO:0008152:metabolic process;GO:0009058:biosynthetic process;GO:0009059:macromolecule biosynthetic process;GO:0009100:glycoprotein metabolic process;GO:0009101:glycoprotein biosynthetic process;GO:0009889:regulation of biosynthetic process;GO:0009890:negative regulation of biosynthetic process;GO:0009892:negative …	GO:0000166:nucleotide binding;GO:0001540:beta-amyloid binding;GO:0001882:nucleoside binding;GO:0001883:purine nucleoside binding;GO:0005488:binding;GO:0005515:protein binding;GO:0005524:ATP binding;GO:0017076:purine nucleotide binding;GO:0030554:adenyl nucleotide binding;GO:0032549:ribonucleoside binding;GO:0032550:purine ribonucleoside binding;GO:0032553:ribonucleotide binding;GO:0032555:purine …	GO:0005576:extracellular region;GO:0005615:extracellular space;GO:0005622:intracellular;GO:0005623:cell;GO:0005737:cytoplasm;GO:0005768:endosome;GO:0005773:vacuole;GO:0005774:vacuolar membrane;GO:0005794:Golgi apparatus;GO:0005798:Golgi-associated vesicle;GO:0005886:plasma membrane;GO:0010008:endosome membrane;GO:0012505:endomembrane system;GO:0016020:membrane;GO:0016021:integral component of mem…
GRN	1.61E-119	0.767039415	0.942	0.681	3.508054473	2.741015058	6.30E-115	protein_coding	GRCh38.98	chr17	+	44345246	44353106	7861	ENSG00000030582	hsa:2896:GRN, CLN11, GEP, GP88, PCDGF, PEPI, PGRN	2896	granulin precursor [Source:HGNC Symbol;Acc:HGNC:4601]	-	-	-	-	614706:Ceroid lipofuscinosis, neuronal, 11;607485:Aphasia, primary progressive	Nervous system diseases;Neurodegenerative diseases;H00078:Frontotemporal lobar degeneration (FTLD)	Intracranial volume;Subcortical brain region volumes	GO:0000003:reproduction;GO:0006810:transport;GO:0006897:endocytosis;GO:0006898:receptor-mediated endocytosis;GO:0007154:cell communication;GO:0007165:signal transduction;GO:0007275:multicellular organism development;GO:0007399:nervous system development;GO:0007610:behavior;GO:0007617:mating behavior;GO:0007618:mating;GO:0008283:cell proliferation;GO:0009987:cellular process;GO:0010033:response to…	GO:0003676:nucleic acid binding;GO:0003723:RNA binding;GO:0005102:receptor binding;GO:0005125:cytokine activity;GO:0005488:binding;GO:0005515:protein binding;GO:0008083:growth factor activity;GO:0044822:poly(A) RNA binding;GO:0097159:organic cyclic compound binding;GO:1901363:heterocyclic compound binding	GO:0005576:extracellular region;GO:0005615:extracellular space;GO:0005622:intracellular;GO:0005623:cell;GO:0005737:cytoplasm;GO:0005829:cytosol;GO:0031982:vesicle;GO:0031988:membrane-bounded vesicle;GO:0043226:organelle;GO:0043227:membrane-bounded organelle;GO:0043229:intracellular organelle;GO:0043230:extracellular organelle;GO:0043231:intracellular membrane-bounded organelle;GO:0044421:extracel…
B2M	2.39E-116	0.456896454	1	1	7.649870333	7.192973879	9.36E-112	protein_coding	GRCh38.98	chr15	+	44711487	44718877	7391	ENSG00000166710	hsa:567:B2M, IMD43	567	beta-2-microglobulin [Source:HGNC Symbol;Acc:HGNC:914]	hsa04612:Antigen processing and presentation	R-HSA-2424491:DAP12 signaling;R-HSA-977225:Amyloid fiber formation;R-HSA-162909:Host Interactions of HIV factors;R-HSA-168256:Immune System;R-HSA-1280218:Adaptive Immune System;R-HSA-392499:Metabolism of proteins;R-HSA-2172127:DAP12 interactions;R-HSA-1236974:ER-Phagosome pathway;R-HSA-913531:Interferon Signaling;R-HSA-164938:Nef-mediates down modulation of cell surface receptors by recruiting th…	-	P00053:T cell activation	241600:Immunodeficiency 43;105200:Amyloidosis, renal	Cardiovascular diseases;Hematologic diseases;H01303:Hypercatabolic hypoproteinemia	-	GO:0000041:transition metal ion transport;GO:0001775:cell activation;GO:0001816:cytokine production;GO:0001817:regulation of cytokine production;GO:0001819:positive regulation of cytokine production;GO:0001894:tissue homeostasis;GO:0001895:retina homeostasis;GO:0001906:cell killing;GO:0001909:leukocyte mediated cytotoxicity;GO:0001910:regulation of leukocyte mediated cytotoxicity;GO:0001912:posit…	GO:0001948:glycoprotein binding;GO:0005488:binding;GO:0005515:protein binding;GO:0042802:identical protein binding;GO:0097367:carbohydrate derivative binding	GO:0000139:Golgi membrane;GO:0005576:extracellular region;GO:0005615:extracellular space;GO:0005622:intracellular;GO:0005623:cell;GO:0005737:cytoplasm;GO:0005768:endosome;GO:0005769:early endosome;GO:0005773:vacuole;GO:0005774:vacuolar membrane;GO:0005775:vacuolar lumen;GO:0005783:endoplasmic reticulum;GO:0005788:endoplasmic reticulum lumen;GO:0005794:Golgi apparatus;GO:0005886:plasma membrane;GO…
PSAP	6.87E-116	0.618696136	1	0.975	5.356673578	4.737977443	2.69E-111	protein_coding	GRCh38.98	chr10	-	71816298	71851325	35028	ENSG00000197746	hsa:5660:PSAP, GLBA, SAP1	5660	prosaposin [Source:HGNC Symbol;Acc:HGNC:9498]	hsa04142:Lysosome	R-HSA-373076:Class A/1 (Rhodopsin-like receptors);R-HSA-372790:Signaling by GPCR;R-HSA-375276:Peptide ligand-binding receptors;R-HSA-1430728:Metabolism;R-HSA-162582:Signal Transduction;R-HSA-109582:Hemostasis;R-HSA-500792:GPCR ligand binding;R-HSA-76005:Response to elevated platelet cytosolic Ca2+;R-HSA-556833:Metabolism of lipids and lipoproteins;R-HSA-428157:Sphingolipid metabolism;R-HSA-166066…	-	-	611721:Combined SAP deficiency;249900:Metachromatic leukodystrophy due to SAP-b deficiency;611722:Krabbe disease, atypical;610539:Gaucher disease, atypical	Congenital disorders of metabolism;Congenital disorders of lipid/glycolipid metabolism;H00126:Gaucher disease;H00135:Krabbe disease;H00127:Metachromatic leukodystrophy;Lysosomal storage diseases;H00423:Defects in the degradation of sulfatide;H00426:Defects in the degradation of ganglioside;H01239:Combined SAP deficiency	Asthma (childhood onset)	GO:0000003:reproduction;GO:0000165:MAPK cascade;GO:0000302:response to reactive oxygen species;GO:0001655:urogenital system development;GO:0001932:regulation of protein phosphorylation;GO:0001934:positive regulation of protein phosphorylation;GO:0002576:platelet degranulation;GO:0003006:developmental process involved in reproduction;GO:0006464:cellular protein modification process;GO:0006468:prot…	GO:0001664:G-protein coupled receptor binding;GO:0005102:receptor binding;GO:0005488:binding;GO:0005515:protein binding;GO:0008047:enzyme activator activity;GO:0008289:lipid binding;GO:0030234:enzyme regulator activity;GO:0098772:molecular function regulator	GO:0000323:lytic vacuole;GO:0005576:extracellular region;GO:0005615:extracellular space;GO:0005622:intracellular;GO:0005623:cell;GO:0005737:cytoplasm;GO:0005739:mitochondrion;GO:0005764:lysosome;GO:0005765:lysosomal membrane;GO:0005773:vacuole;GO:0005774:vacuolar membrane;GO:0005775:vacuolar lumen;GO:0016020:membrane;GO:0016021:integral component of membrane;GO:0031090:organelle membrane;GO:00312…
FOS	5.50E-115	0.910568764	0.987	0.931	5.720924445	4.810355681	2.15E-110	protein_coding	GRCh38.98	chr14	+	75278826	75282230	3405	ENSG00000170345	hsa:2353:FOS, AP-1, C-FOS, p55	2353	Fos proto-oncogene, AP-1 transcription factor subunit [Source:HGNC Symbol;Acc:HGNC:3796]	hsa04024:cAMP signaling pathway;hsa04620:Toll-like receptor signaling pathway;hsa05161:Hepatitis B;hsa05168:Herpes simplex infection;hsa05166:HTLV-I infection;hsa05200:Pathways in cancer;hsa04010:MAPK signaling pathway;hsa04921:Oxytocin signaling pathway;hsa04662:B cell receptor signaling pathway;hsa05140:Leishmaniasis;hsa05323:Rheumatoid arthritis;hsa04728:Dopaminergic synapse;hsa04380:Osteoclas…	R-HSA-450294:MAP kinase activation in TLR cascade;R-HSA-3700989:Transcriptional Regulation by TP53;R-HSA-166054:Activated TLR4 signalling;R-HSA-168164:Toll Like Receptor 3 (TLR3) Cascade;R-HSA-168188:Toll Like Receptor TLR6:TLR2 Cascade;R-HSA-450341:Activation of the AP-1 family of transcription factors;R-HSA-168256:Immune System;R-HSA-168898:Toll-Like Receptors Cascades;R-HSA-2871796:FCERI media…	-	P00053:T cell activation;P00029:Huntington disease;P00032:Insulin/IGF pathway-mitogen activated protein kinase kinase/MAP kinase cascade;P00010:B cell activation;P00006:Apoptosis signaling pathway;P00036:Interleukin signaling pathway;P00005:Angiogenesis;P00047:PDGF signaling pathway;P06959:CCKR signaling map	-	-	Inflammatory bowel disease;Periodontal microbiota	GO:0000003:reproduction;GO:0000302:response to reactive oxygen species;GO:0001661:conditioned taste aversion;GO:0002237:response to molecule of bacterial origin;GO:0002376:immune system process;GO:0002520:immune system development;GO:0002521:leukocyte differentiation;GO:0002573:myeloid leukocyte differentiation;GO:0002682:regulation of immune system process;GO:0002684:positive regulation of immun…	GO:0000975:regulatory region DNA binding;GO:0000976:transcription regulatory region sequence-specific DNA binding;GO:0000977:RNA polymerase II regulatory region sequence-specific DNA binding;GO:0000978:RNA polymerase II core promoter proximal region sequence-specific DNA binding;GO:0000979:RNA polymerase II core promoter sequence-specific DNA binding;GO:0000981:RNA polymerase II transcription fac…	GO:0005622:intracellular;GO:0005623:cell;GO:0005634:nucleus;GO:0005654:nucleoplasm;GO:0005667:transcription factor complex;GO:0005737:cytoplasm;GO:0005783:endoplasmic reticulum;GO:0005829:cytosol;GO:0012505:endomembrane system;GO:0016020:membrane;GO:0031974:membrane-enclosed lumen;GO:0031981:nuclear lumen;GO:0032991:macromolecular complex;GO:0042995:cell projection;GO:0043005:neuron projection;GO…
HLA-C	5.52E-113	0.614086342	0.992	0.935	3.858524965	3.244438624	2.16E-108	protein_coding	GRCh38.98	chr6	-	31268749	31272130	3382	ENSG00000204525	hsa:3107:HLA-C, D6S204, HLA-JY3, HLAC, HLC-C, PSORS1	3107	major histocompatibility complex, class I, C [Source:HGNC Symbol;Acc:HGNC:4933]	hsa04514:Cell adhesion molecules (CAMs);hsa04650:Natural killer cell mediated cytotoxicity;hsa05168:Herpes simplex infection;hsa05320:Autoimmune thyroid disease;hsa05166:HTLV-I infection;hsa04144:Endocytosis;hsa04145:Phagosome;hsa04612:Antigen processing and presentation;hsa04940:Type I diabetes mellitus;hsa05169:Epstein-Barr virus infection;hsa05203:Viral carcinogenesis;hsa05330:Allograft reject…	R-HSA-168256:Immune System;R-HSA-1280218:Adaptive Immune System;R-HSA-909733:Interferon alpha/beta signaling;R-HSA-1236974:ER-Phagosome pathway;R-HSA-913531:Interferon Signaling;R-HSA-198933:Immunoregulatory interactions between a Lymphoid and a non-Lymphoid cell;R-HSA-1280215:Cytokine Signaling in Immune system;R-HSA-983169:Class I MHC mediated antigen processing & presentation;R-HSA-877300:Inte…	-	-	177900:Psoriasis susceptibility 1;609423:AIDS, resistance to	-	Psoriasis;Schizophrenia;Type 1 diabetes;Height;Rheumatoid arthritis;Crohn's disease;Coronary heart disease;Protein quantitative trait loci;Bone mineral density (spine);IgE levels;Ulcerative colitis;AIDS progression;Eosinophil counts;Atopic dermatitis;Hepatitis B;Nasopharyngeal carcinoma;Primary biliary cirrhosis;Follicular lymphoma;Psoriatic arthritis;Bipolar disorder and schizophrenia;HIV-1 cont…	GO:0002376:immune system process;GO:0002474:antigen processing and presentation of peptide antigen via MHC class I;GO:0002478:antigen processing and presentation of exogenous peptide antigen;GO:0002479:antigen processing and presentation of exogenous peptide antigen via MHC class I, TAP-dependent;GO:0002480:antigen processing and presentation of exogenous peptide antigen via MHC class I, TAP-inde…	GO:0003823:antigen binding;GO:0005488:binding;GO:0033218:amide binding;GO:0042277:peptide binding;GO:0042605:peptide antigen binding	GO:0000139:Golgi membrane;GO:0005576:extracellular region;GO:0005622:intracellular;GO:0005623:cell;GO:0005737:cytoplasm;GO:0005768:endosome;GO:0005769:early endosome;GO:0005773:vacuole;GO:0005774:vacuolar membrane;GO:0005783:endoplasmic reticulum;GO:0005789:endoplasmic reticulum membrane;GO:0005794:Golgi apparatus;GO:0005886:plasma membrane;GO:0009986:cell surface;GO:0010008:endosome membrane;GO:…
CEBPD	4.01E-107	0.812575636	0.945	0.729	4.246017806	3.43344217	1.57E-102	protein_coding	GRCh38.98	chr8	-	47736913	47738164	1252	ENSG00000221869	hsa:1052:CEBPD, C/EBP-delta, CELF, CRP3, NF-IL6-beta	1052	CCAAT enhancer binding protein delta [Source:HGNC Symbol;Acc:HGNC:1835]	-	R-HSA-381340:Transcriptional regulation of white adipocyte differentiation;R-HSA-1266738:Developmental Biology	-	-	-	-	-	GO:0006139:nucleobase-containing compound metabolic process;GO:0006351:transcription, DNA-templated;GO:0006355:regulation of transcription, DNA-templated;GO:0006357:regulation of transcription from RNA polymerase II promoter;GO:0006366:transcription from RNA polymerase II promoter;GO:0006725:cellular aromatic compound metabolic process;GO:0006807:nitrogen compound metabolic process;GO:0008152:met…	GO:0000975:regulatory region DNA binding;GO:0000976:transcription regulatory region sequence-specific DNA binding;GO:0000977:RNA polymerase II regulatory region sequence-specific DNA binding;GO:0000978:RNA polymerase II core promoter proximal region sequence-specific DNA binding;GO:0000981:RNA polymerase II transcription factor activity, sequence-specific DNA binding;GO:0000982:transcription fact…	GO:0005622:intracellular;GO:0005623:cell;GO:0005634:nucleus;GO:0043226:organelle;GO:0043227:membrane-bounded organelle;GO:0043229:intracellular organelle;GO:0043231:intracellular membrane-bounded organelle;GO:0044424:intracellular part;GO:0044464:cell part
STAB1	1.27E-103	1.370107936	0.469	0.184	1.996430332	0.626322396	4.96E-99	protein_coding	GRCh38.98	chr3	+	52495338	52524495	29158	ENSG00000010327	hsa:23166:STAB1, CLEVER-1, FEEL-1, FELE-1, FEX1, SCARH2, STAB-1	23166	stabilin 1 [Source:HGNC Symbol;Acc:HGNC:18628]	-	R-HSA-5653656:Vesicle-mediated transport;R-HSA-2173782:Binding and Uptake of Ligands by Scavenger Receptors;R-HSA-3000497:Scavenging by Class H Receptors	-	-	-	-	Schizophrenia;HDL cholesterol;Bipolar disorder;Waist-hip ratio;Cognitive function	GO:0001525:angiogenesis;GO:0001568:blood vessel development;GO:0001944:vasculature development;GO:0006810:transport;GO:0006897:endocytosis;GO:0006898:receptor-mediated endocytosis;GO:0006950:response to stress;GO:0006952:defense response;GO:0006954:inflammatory response;GO:0007154:cell communication;GO:0007155:cell adhesion;GO:0007267:cell-cell signaling;GO:0007275:multicellular organism developm…	GO:0003824:catalytic activity;GO:0004872:receptor activity;GO:0005041:low-density lipoprotein receptor activity;GO:0005044:scavenger receptor activity;GO:0005488:binding;GO:0005509:calcium ion binding;GO:0005515:protein binding;GO:0005539:glycosaminoglycan binding;GO:0005540:hyaluronic acid binding;GO:0015035:protein disulfide oxidoreductase activity;GO:0015036:disulfide oxidoreductase activity;G…	GO:0005622:intracellular;GO:0005623:cell;GO:0005737:cytoplasm;GO:0005886:plasma membrane;GO:0005887:integral component of plasma membrane;GO:0012506:vesicle membrane;GO:0016020:membrane;GO:0016021:integral component of membrane;GO:0016023:cytoplasmic, membrane-bounded vesicle;GO:0030139:endocytic vesicle;GO:0030659:cytoplasmic vesicle membrane;GO:0030666:endocytic vesicle membrane;GO:0031090:orga…
CCL20	1.58E-102	-2.917263728	0.438	0.687	3.432114557	6.349378285	6.21E-98	protein_coding	GRCh38.98	chr2	+	227805739	227817564	11826	ENSG00000115009	hsa:6364:CCL20, CKb4, Exodus, LARC, MIP-3-alpha, MIP-3a, MIP3A, SCYA20, ST38	6364	C-C motif chemokine ligand 20 [Source:HGNC Symbol;Acc:HGNC:10619]	hsa04060:Cytokine-cytokine receptor interaction;hsa04062:Chemokine signaling pathway;hsa05323:Rheumatoid arthritis;hsa04668:TNF signaling pathway	R-HSA-373076:Class A/1 (Rhodopsin-like receptors);R-HSA-372790:Signaling by GPCR;R-HSA-375276:Peptide ligand-binding receptors;R-HSA-388396:GPCR downstream signaling;R-HSA-162582:Signal Transduction;R-HSA-418594:G alpha (i) signalling events;R-HSA-500792:GPCR ligand binding;R-HSA-380108:Chemokine receptors bind chemokines	-	P00031:Inflammation mediated by chemokine and cytokine signaling pathway	-	-	Crohn's disease;Inflammatory bowel disease;Blood pressure;Ulcerative colitis;Eating disorders (purging via substances)	GO:0000165:MAPK cascade;GO:0001816:cytokine production;GO:0001817:regulation of cytokine production;GO:0001819:positive regulation of cytokine production;GO:0001932:regulation of protein phosphorylation;GO:0001934:positive regulation of protein phosphorylation;GO:0002237:response to molecule of bacterial origin;GO:0002376:immune system process;GO:0002548:monocyte chemotaxis;GO:0002682:regulation …	GO:0001664:G-protein coupled receptor binding;GO:0005102:receptor binding;GO:0005125:cytokine activity;GO:0005126:cytokine receptor binding;GO:0005488:binding;GO:0005515:protein binding;GO:0008009:chemokine activity;GO:0042379:chemokine receptor binding;GO:0048020:CCR chemokine receptor binding	GO:0005576:extracellular region;GO:0005615:extracellular space;GO:0044421:extracellular region part
TMEM176B	2.45E-101	0.906557452	0.7	0.369	2.597296281	1.690738828	9.62E-97	protein_coding	GRCh38.98	chr7	-	150791285	150801360	10076	ENSG00000106565	hsa:28959:TMEM176B, LR8, MS4B2	28959	transmembrane protein 176B [Source:HGNC Symbol;Acc:HGNC:29596]	-	-	-	-	-	-	-	GO:0002376:immune system process;GO:0002520:immune system development;GO:0002521:leukocyte differentiation;GO:0002682:regulation of immune system process;GO:0002683:negative regulation of immune system process;GO:0007275:multicellular organism development;GO:0009653:anatomical structure morphogenesis;GO:0009887:organ morphogenesis;GO:0009987:cellular process;GO:0030097:hemopoiesis;GO:0030154:cell…	-	GO:0005622:intracellular;GO:0005623:cell;GO:0005634:nucleus;GO:0005635:nuclear envelope;GO:0012505:endomembrane system;GO:0016020:membrane;GO:0016021:integral component of membrane;GO:0031090:organelle membrane;GO:0031224:intrinsic component of membrane;GO:0031965:nuclear membrane;GO:0031967:organelle envelope;GO:0031975:envelope;GO:0043226:organelle;GO:0043227:membrane-bounded organelle;GO:00432…
LAPTM5	2.90E-101	0.57820571	0.991	0.914	3.904596072	3.326390362	1.14E-96	protein_coding	GRCh38.98	chr1	-	30732469	30757774	25306	ENSG00000162511	hsa:7805:LAPTM5, CLAST6	7805	lysosomal protein transmembrane 5 [Source:HGNC Symbol;Acc:HGNC:29612]	hsa04142:Lysosome	-	-	-	-	-	-	GO:0006810:transport;GO:0051179:localization;GO:0051234:establishment of localization	GO:0005488:binding;GO:0005515:protein binding	GO:0000323:lytic vacuole;GO:0005622:intracellular;GO:0005623:cell;GO:0005737:cytoplasm;GO:0005764:lysosome;GO:0005765:lysosomal membrane;GO:0005773:vacuole;GO:0005774:vacuolar membrane;GO:0005886:plasma membrane;GO:0005887:integral component of plasma membrane;GO:0016020:membrane;GO:0016021:integral component of membrane;GO:0031090:organelle membrane;GO:0031224:intrinsic component of membrane;GO:…
JUNB	2.62E-99	0.748188049	0.967	0.901	4.195157125	3.446969076	1.03E-94	protein_coding	GRCh38.98	chr19	+	12791486	12793315	1830	ENSG00000171223	hsa:3726:JUNB, AP-1	3726	JunB proto-oncogene, AP-1 transcription factor subunit [Source:HGNC Symbol;Acc:HGNC:6205]	hsa04380:Osteoclast differentiation;hsa04668:TNF signaling pathway	R-HSA-170834:Signaling by TGF-beta Receptor Complex;R-HSA-2173796:SMAD2/SMAD3:SMAD4 heterotrimer regulates transcription;R-HSA-162582:Signal Transduction;R-HSA-2173793:Transcriptional activity of SMAD2/SMAD3:SMAD4 heterotrimer;R-HSA-212436:Generic Transcription Pathway;R-HSA-74160:Gene Expression	-	P00031:Inflammation mediated by chemokine and cytokine signaling pathway;P00052:TGF-beta signaling pathway	-	Cancers;Cancers of haematopoietic and lymphoid tissues;H01463:Mycosis fungoides;Skin cancers	-	GO:0000003:reproduction;GO:0000122:negative regulation of transcription from RNA polymerase II promoter;GO:0001503:ossification;GO:0001568:blood vessel development;GO:0001570:vasculogenesis;GO:0001649:osteoblast differentiation;GO:0001701:in utero embryonic development;GO:0001824:blastocyst development;GO:0001825:blastocyst formation;GO:0001829:trophectodermal cell differentiation;GO:0001890:plac…	GO:0000975:regulatory region DNA binding;GO:0000976:transcription regulatory region sequence-specific DNA binding;GO:0000977:RNA polymerase II regulatory region sequence-specific DNA binding;GO:0000978:RNA polymerase II core promoter proximal region sequence-specific DNA binding;GO:0000981:RNA polymerase II transcription factor activity, sequence-specific DNA binding;GO:0000982:transcription fact…	GO:0000228:nuclear chromosome;GO:0000785:chromatin;GO:0000790:nuclear chromatin;GO:0005622:intracellular;GO:0005623:cell;GO:0005634:nucleus;GO:0005654:nucleoplasm;GO:0005667:transcription factor complex;GO:0005694:chromosome;GO:0031974:membrane-enclosed lumen;GO:0031981:nuclear lumen;GO:0032991:macromolecular complex;GO:0043226:organelle;GO:0043227:membrane-bounded organelle;GO:0043228:non-membra…
FTH1	4.41E-98	-1.231776595	1	1	7.821490058	9.053266654	1.73E-93	protein_coding	GRCh38.98	chr11	-	61959718	61967634	7917	ENSG00000167996	hsa:2495:FTH1, FHC, FTH, FTHL6, HFE5, PIG15, PLIF	2495	ferritin heavy chain 1 [Source:HGNC Symbol;Acc:HGNC:3976]	hsa04978:Mineral absorption	R-HSA-3000480:Scavenging by Class A Receptors;R-HSA-432722:Golgi Associated Vesicle Biogenesis;R-HSA-5653656:Vesicle-mediated transport;R-HSA-382551:Transmembrane transport of small molecules;R-HSA-917937:Iron uptake and transport;R-HSA-421837:Clathrin derived vesicle budding;R-HSA-2173782:Binding and Uptake of Ligands by Scavenger Receptors;R-HSA-199992:trans-Golgi Network Vesicle Budding;R-HSA-…	-	-	615517:Hemochromatosis, type 5	-	Phospholipid levels (plasma);Estradiol levels;Plasma omega-6 polyunsaturated fatty acid levels (linoleic acid);Plasma omega-6 polyunsaturated fatty acid levels (gamma-linolenic acid);Plasma omega-6 polyunsaturated fatty acid levels (arachidonic acid);Plasma omega-6 polyunsaturated fatty acid levels (dihomo-gamma-linolenic acid)	GO:0000041:transition metal ion transport;GO:0002376:immune system process;GO:0006810:transport;GO:0006811:ion transport;GO:0006812:cation transport;GO:0006826:iron ion transport;GO:0006873:cellular ion homeostasis;GO:0006875:cellular metal ion homeostasis;GO:0006879:cellular iron ion homeostasis;GO:0006880:intracellular sequestering of iron ion;GO:0006955:immune response;GO:0008152:metabolic pro…	GO:0003824:catalytic activity;GO:0004322:ferroxidase activity;GO:0005488:binding;GO:0005506:iron ion binding;GO:0005515:protein binding;GO:0008199:ferric iron binding;GO:0016491:oxidoreductase activity;GO:0016722:oxidoreductase activity, oxidizing metal ions;GO:0016724:oxidoreductase activity, oxidizing metal ions, oxygen as acceptor;GO:0043167:ion binding;GO:0043169:cation binding;GO:0046872:met…	GO:0005576:extracellular region;GO:0005622:intracellular;GO:0005623:cell;GO:0005634:nucleus;GO:0005737:cytoplasm;GO:0005829:cytosol;GO:0008043:intracellular ferritin complex;GO:0031982:vesicle;GO:0031988:membrane-bounded vesicle;GO:0032991:macromolecular complex;GO:0043226:organelle;GO:0043227:membrane-bounded organelle;GO:0043229:intracellular organelle;GO:0043230:extracellular organelle;GO:0043…
CYBA	1.88E-97	0.578427965	0.992	0.892	3.862551309	3.284123344	7.36E-93	protein_coding	GRCh38.98	chr16	-	88643289	88651054	7766	ENSG00000051523	hsa:1535:CYBA, p22-PHOX	1535	cytochrome b-245 alpha chain [Source:HGNC Symbol;Acc:HGNC:2577]	hsa04670:Leukocyte transendothelial migration;hsa04145:Phagosome;hsa05140:Leishmaniasis;hsa04380:Osteoclast differentiation	R-HSA-194315:Signaling by Rho GTPases;R-HSA-168256:Immune System;R-HSA-1280218:Adaptive Immune System;R-HSA-5668599:RHO GTPases Activate NADPH Oxidases;R-HSA-195258:RHO GTPase Effectors;R-HSA-1236973:Cross-presentation of particulate exogenous antigens (phagosomes);R-HSA-4420097:VEGFA-VEGFR2 Pathway;R-HSA-1222556:ROS, RNS production in response to bacteria;R-HSA-162582:Signal Transduction;R-HSA-9…	-	-	233690:Chronic granulomatous disease, autosomal, due to deficiency of CYBA	Immune system diseases;Primary immunodeficiency;H00098:Chronic granulomatous disease	Glycated hemoglobin levels	GO:0000302:response to reactive oxygen species;GO:0001101:response to acid chemical;GO:0001558:regulation of cell growth;GO:0001678:cellular glucose homeostasis;GO:0001816:cytokine production;GO:0001817:regulation of cytokine production;GO:0001819:positive regulation of cytokine production;GO:0001935:endothelial cell proliferation;GO:0001936:regulation of endothelial cell proliferation;GO:0001938…	GO:0003824:catalytic activity;GO:0005488:binding;GO:0005515:protein binding;GO:0009055:electron carrier activity;GO:0016175:superoxide-generating NADPH oxidase activity;GO:0016491:oxidoreductase activity;GO:0016651:oxidoreductase activity, acting on NAD(P)H;GO:0017124:SH3 domain binding;GO:0019904:protein domain specific binding;GO:0020037:heme binding;GO:0043167:ion binding;GO:0043169:cation bin…	GO:0005622:intracellular;GO:0005623:cell;GO:0005737:cytoplasm;GO:0005739:mitochondrion;GO:0005768:endosome;GO:0005773:vacuole;GO:0005783:endoplasmic reticulum;GO:0005789:endoplasmic reticulum membrane;GO:0005794:Golgi apparatus;GO:0005886:plasma membrane;GO:0005887:integral component of plasma membrane;GO:0012505:endomembrane system;GO:0012506:vesicle membrane;GO:0016020:membrane;GO:0016021:integ…
CD44	3.78E-97	-1.459029396	0.686	0.843	2.924913927	4.383943324	1.48E-92	protein_coding	GRCh38.98	chr11	+	35138870	35232402	93533	ENSG00000026508	hsa:960:CD44, CDW44, CSPG8, ECMR-III, HCELL, HUTCH-I, IN, LHR, MC56, MDU2, MDU3, MIC4, Pgp1	960	CD44 molecule (Indian blood group) [Source:HGNC Symbol;Acc:HGNC:1681]	hsa05205:Proteoglycans in cancer;hsa05169:Epstein-Barr virus infection;hsa05206:MicroRNAs in cancer;hsa04640:Hematopoietic cell lineage;hsa05131:Shigellosis;hsa04512:ECM-receptor interaction	R-HSA-2160916:Hyaluronan uptake and degradation;R-HSA-1474244:Extracellular matrix organization;R-HSA-168256:Immune System;R-HSA-1630316:Glycosaminoglycan metabolism;R-HSA-1430728:Metabolism;R-HSA-913531:Interferon Signaling;R-HSA-1280215:Cytokine Signaling in Immune system;R-HSA-2142845:Hyaluronan metabolism;R-HSA-109582:Hemostasis;R-HSA-216083:Integrin cell surface interactions;R-HSA-877300:Int…	-	P00004:Alzheimer disease-presenilin pathway	609027:Blood group, Indian system	Cancers;Cancers of the digestive system;H00018:Gastric cancer	Systemic lupus erythematosus;Vitiligo;Response to Vitamin E supplementation;Thiazide-induced adverse metabolic effects in hypertensive patients	GO:0000165:MAPK cascade;GO:0001501:skeletal system development;GO:0001932:regulation of protein phosphorylation;GO:0001934:positive regulation of protein phosphorylation;GO:0002376:immune system process;GO:0006022:aminoglycan metabolic process;GO:0006026:aminoglycan catabolic process;GO:0006027:glycosaminoglycan catabolic process;GO:0006464:cellular protein modification process;GO:0006468:protein…	GO:0003824:catalytic activity;GO:0004415:hyalurononglucosaminidase activity;GO:0004553:hydrolase activity, hydrolyzing O-glycosyl compounds;GO:0004871:signal transducer activity;GO:0004872:receptor activity;GO:0004888:transmembrane signaling receptor activity;GO:0004896:cytokine receptor activity;GO:0005488:binding;GO:0005515:protein binding;GO:0005518:collagen binding;GO:0005539:glycosaminoglyca…	GO:0005576:extracellular region;GO:0005622:intracellular;GO:0005623:cell;GO:0005737:cytoplasm;GO:0005794:Golgi apparatus;GO:0005886:plasma membrane;GO:0005887:integral component of plasma membrane;GO:0005912:adherens junction;GO:0005924:cell-substrate adherens junction;GO:0005925:focal adhesion;GO:0009986:cell surface;GO:0012505:endomembrane system;GO:0016020:membrane;GO:0016021:integral componen…
FYB1	3.39E-95	0.688051301	0.826	0.523	2.3224647	1.634413399	1.33E-90	protein_coding	GRCh38.98	chr5	-	39105252	39274528	169277	ENSG00000082074	hsa:2533:FYB, ADAP, PRO0823, SLAP-130, SLAP130	2533	FYN binding protein 1 [Source:HGNC Symbol;Acc:HGNC:4036]	hsa04015:Rap1 signaling pathway	R-HSA-168256:Immune System;R-HSA-1280218:Adaptive Immune System;R-HSA-1500931:Cell-Cell communication;R-HSA-391160:Signal regulatory protein (SIRP) family interactions;R-HSA-202403:TCR signaling;R-HSA-202433:Generation of second messenger molecules	-	-	-	-	Crohn's disease;Inflammatory bowel disease;Ulcerative colitis	GO:0002253:activation of immune response;GO:0002376:immune system process;GO:0002429:immune response-activating cell surface receptor signaling pathway;GO:0002682:regulation of immune system process;GO:0002684:positive regulation of immune system process;GO:0002757:immune response-activating signal transduction;GO:0002764:immune response-regulating signaling pathway;GO:0002768:immune response-reg…	GO:0005102:receptor binding;GO:0005488:binding;GO:0005515:protein binding;GO:0032403:protein complex binding;GO:0044877:macromolecular complex binding	GO:0005622:intracellular;GO:0005623:cell;GO:0005634:nucleus;GO:0005737:cytoplasm;GO:0005829:cytosol;GO:0005856:cytoskeleton;GO:0005886:plasma membrane;GO:0015629:actin cytoskeleton;GO:0016020:membrane;GO:0030054:cell junction;GO:0043226:organelle;GO:0043227:membrane-bounded organelle;GO:0043228:non-membrane-bounded organelle;GO:0043229:intracellular organelle;GO:0043231:intracellular membrane-bou…
MAFB	4.67E-95	0.844186316	0.853	0.578	3.150991781	2.306805465	1.83E-90	protein_coding	GRCh38.98	chr20	-	40685848	40689236	3389	ENSG00000204103	hsa:9935:MAFB, KRML, MCTO	9935	MAF bZIP transcription factor B [Source:HGNC Symbol;Acc:HGNC:6408]	-	R-HSA-1266738:Developmental Biology;R-HSA-5619507:Activation of HOX genes during differentiation;R-HSA-5617472:Activation of anterior HOX genes in hindbrain development during early embryogenesis	-	-	166300:Multicentric carpotarsal osteolysis syndrome;617041:Duane retraction syndrome 3	-	LDL cholesterol;Height;Obesity-related traits;Response to TNF antagonist treatment;Cholesterol, total;Drug-induced Stevens-Johnson syndrome or toxic epidermal necrolysis (SJS/TEN);Nonsyndromic cleft lip with or without cleft palate;Dupuytren's disease	GO:0001775:cell activation;GO:0002262:myeloid cell homeostasis;GO:0002376:immune system process;GO:0002520:immune system development;GO:0002521:leukocyte differentiation;GO:0002573:myeloid leukocyte differentiation;GO:0002682:regulation of immune system process;GO:0002683:negative regulation of immune system process;GO:0002761:regulation of myeloid leukocyte differentiation;GO:0002762:negative re…	GO:0000975:regulatory region DNA binding;GO:0000976:transcription regulatory region sequence-specific DNA binding;GO:0000977:RNA polymerase II regulatory region sequence-specific DNA binding;GO:0000978:RNA polymerase II core promoter proximal region sequence-specific DNA binding;GO:0000981:RNA polymerase II transcription factor activity, sequence-specific DNA binding;GO:0000982:transcription fact…	GO:0005622:intracellular;GO:0005623:cell;GO:0005634:nucleus;GO:0005667:transcription factor complex;GO:0032991:macromolecular complex;GO:0043226:organelle;GO:0043227:membrane-bounded organelle;GO:0043229:intracellular organelle;GO:0043231:intracellular membrane-bounded organelle;GO:0043234:protein complex;GO:0044424:intracellular part;GO:0044464:cell part
MALAT1	3.31E-94	-0.879567784	1	1	7.851010326	8.73057811	1.29E-89	lncRNA	GRCh38.98	chr11	+	65497688	65506516	8829	ENSG00000251562	hsa:378938:MALAT1, HCN, LINC00047, NCRNA00047, NEAT2, PRO2853, mascRNA	378938	metastasis associated lung adenocarcinoma transcript 1 [Source:HGNC Symbol;Acc:HGNC:29665]	-	-	-	-	-	-	Acne (severe)	-	-	-
C15orf48	4.34E-94	-1.654554357	0.477	0.708	2.185217434	3.839771791	1.70E-89	protein_coding	GRCh38.98	chr15	+	45430529	45448761	18233	ENSG00000166920	hsa:84419:C15orf48, FOAP-11, NMES1	84419	chromosome 15 open reading frame 48 [Source:HGNC Symbol;Acc:HGNC:29898]	-	-	-	-	-	-	-	-	-	GO:0005622:intracellular;GO:0005623:cell;GO:0005634:nucleus;GO:0005737:cytoplasm;GO:0005739:mitochondrion;GO:0043226:organelle;GO:0043227:membrane-bounded organelle;GO:0043229:intracellular organelle;GO:0043231:intracellular membrane-bounded organelle;GO:0044424:intracellular part;GO:0044444:cytoplasmic part;GO:0044464:cell part
ZFP36	9.52E-93	0.785605949	0.973	0.914	4.899883959	4.11427801	3.73E-88	protein_coding	GRCh38.98	chr19	+	39406847	39409412	2566	ENSG00000128016	hsa:7538:ZFP36, G0S24, GOS24, NUP475, RNF162A, TIS11, TTP, zfp-36	7538	ZFP36 ring finger protein [Source:HGNC Symbol;Acc:HGNC:12862]	hsa05166:HTLV-I infection	R-HSA-450531:Regulation of mRNA stability by proteins that bind AU-rich elements;R-HSA-450513:Tristetraprolin (TTP, ZFP36) binds and destabilizes mRNA;R-HSA-74160:Gene Expression	-	-	-	-	-	GO:0000122:negative regulation of transcription from RNA polymerase II promoter;GO:0000288:nuclear-transcribed mRNA catabolic process, deadenylation-dependent decay;GO:0000289:nuclear-transcribed mRNA poly(A) tail shortening;GO:0000956:nuclear-transcribed mRNA catabolic process;GO:0001816:cytokine production;GO:0001817:regulation of cytokine production;GO:0002376:immune system process;GO:0002520:…	GO:0003676:nucleic acid binding;GO:0003677:DNA binding;GO:0003723:RNA binding;GO:0003727:single-stranded RNA binding;GO:0003729:mRNA binding;GO:0003730:mRNA 3'-UTR binding;GO:0005488:binding;GO:0005515:protein binding;GO:0017091:AU-rich element binding;GO:0019899:enzyme binding;GO:0019900:kinase binding;GO:0019901:protein kinase binding;GO:0019955:cytokine binding;GO:0019956:chemokine binding;GO:…	GO:0005622:intracellular;GO:0005623:cell;GO:0005634:nucleus;GO:0005737:cytoplasm;GO:0005829:cytosol;GO:0010494:cytoplasmic stress granule;GO:0030529:intracellular ribonucleoprotein complex;GO:0032991:macromolecular complex;GO:0035770:ribonucleoprotein granule;GO:0036464:cytoplasmic ribonucleoprotein granule;GO:0043226:organelle;GO:0043227:membrane-bounded organelle;GO:0043228:non-membrane-bounded…
CYBB	3.84E-92	0.724315028	0.804	0.506	2.352002821	1.627687793	1.50E-87	protein_coding	GRCh38.98	chrX	+	37780011	37813461	33451	ENSG00000165168	hsa:1536:CYBB, AMCBX2, CGD, GP91-1, GP91-PHOX, GP91PHOX, IMD34, NOX2, p91-PHOX	1536	cytochrome b-245 beta chain [Source:HGNC Symbol;Acc:HGNC:2578]	hsa04670:Leukocyte transendothelial migration;hsa04066:HIF-1 signaling pathway;hsa04145:Phagosome;hsa04380:Osteoclast differentiation;hsa04933:AGE-RAGE signaling pathway in diabetic complications	R-HSA-194315:Signaling by Rho GTPases;R-HSA-168256:Immune System;R-HSA-1280218:Adaptive Immune System;R-HSA-5668599:RHO GTPases Activate NADPH Oxidases;R-HSA-195258:RHO GTPase Effectors;R-HSA-1236973:Cross-presentation of particulate exogenous antigens (phagosomes);R-HSA-4420097:VEGFA-VEGFR2 Pathway;R-HSA-1222556:ROS, RNS production in response to bacteria;R-HSA-162582:Signal Transduction;R-HSA-9…	-	-	306400:Chronic granulomatous disease, X-linked;300645:Immunodeficiency 34, mycobacteriosis, X-linked	Immune system diseases;Primary immunodeficiency;H00098:Chronic granulomatous disease	-	GO:0000302:response to reactive oxygen species;GO:0002376:immune system process;GO:0002474:antigen processing and presentation of peptide antigen via MHC class I;GO:0002478:antigen processing and presentation of exogenous peptide antigen;GO:0002479:antigen processing and presentation of exogenous peptide antigen via MHC class I, TAP-dependent;GO:0006801:superoxide metabolic process;GO:0006810:tra…	GO:0000166:nucleotide binding;GO:0003824:catalytic activity;GO:0005215:transporter activity;GO:0005216:ion channel activity;GO:0005244:voltage-gated ion channel activity;GO:0005488:binding;GO:0005515:protein binding;GO:0009055:electron carrier activity;GO:0015075:ion transmembrane transporter activity;GO:0015267:channel activity;GO:0016175:superoxide-generating NADPH oxidase activity;GO:0016491:o…	GO:0005622:intracellular;GO:0005623:cell;GO:0005737:cytoplasm;GO:0005739:mitochondrion;GO:0005783:endoplasmic reticulum;GO:0005789:endoplasmic reticulum membrane;GO:0005886:plasma membrane;GO:0005887:integral component of plasma membrane;GO:0012505:endomembrane system;GO:0012506:vesicle membrane;GO:0016020:membrane;GO:0016021:integral component of membrane;GO:0016023:cytoplasmic, membrane-bounded…
ITGB2	7.33E-92	0.669836044	0.908	0.668	2.824045482	2.154209439	2.87E-87	protein_coding	GRCh38.98	chr21	-	44885953	44931989	46037	ENSG00000160255	hsa:3689:ITGB2, CD18, LAD, LCAMB, LFA-1, MAC-1, MF17, MFI7	3689	integrin subunit beta 2 [Source:HGNC Symbol;Acc:HGNC:6155]	hsa04514:Cell adhesion molecules (CAMs);hsa04670:Leukocyte transendothelial migration;hsa04650:Natural killer cell mediated cytotoxicity;hsa05152:Tuberculosis;hsa04390:Hippo signaling pathway;hsa05166:HTLV-I infection;hsa04015:Rap1 signaling pathway;hsa04810:Regulation of actin cytoskeleton;hsa04145:Phagosome;hsa05416:Viral myocarditis;hsa05140:Leishmaniasis;hsa05146:Amoebiasis;hsa05150:Staphyloc…	R-HSA-1474244:Extracellular matrix organization;R-HSA-168256:Immune System;R-HSA-1280218:Adaptive Immune System;R-HSA-168898:Toll-Like Receptors Cascades;R-HSA-198933:Immunoregulatory interactions between a Lymphoid and a non-Lymphoid cell;R-HSA-109582:Hemostasis;R-HSA-216083:Integrin cell surface interactions;R-HSA-166016:Toll Like Receptor 4 (TLR4) Cascade;R-HSA-168249:Innate Immune System;R-HS…	-	P00034:Integrin signalling pathway	116920:Leukocyte adhesion deficiency	Immune system diseases;Primary immunodeficiency;H00099:Leukocyte adhesion deficiency	-	GO:0000902:cell morphogenesis;GO:0001525:angiogenesis;GO:0001568:blood vessel development;GO:0001667:ameboidal-type cell migration;GO:0001704:formation of primary germ layer;GO:0001706:endoderm formation;GO:0001775:cell activation;GO:0001932:regulation of protein phosphorylation;GO:0001944:vasculature development;GO:0002218:activation of innate immune response;GO:0002221:pattern recognition recep…	GO:0001948:glycoprotein binding;GO:0004871:signal transducer activity;GO:0004872:receptor activity;GO:0004888:transmembrane signaling receptor activity;GO:0005488:binding;GO:0005515:protein binding;GO:0019899:enzyme binding;GO:0019900:kinase binding;GO:0019901:protein kinase binding;GO:0030369:ICAM-3 receptor activity;GO:0032403:protein complex binding;GO:0038023:signaling receptor activity;GO:00…	GO:0005576:extracellular region;GO:0005622:intracellular;GO:0005623:cell;GO:0005737:cytoplasm;GO:0005886:plasma membrane;GO:0005887:integral component of plasma membrane;GO:0008305:integrin complex;GO:0009986:cell surface;GO:0012505:endomembrane system;GO:0016020:membrane;GO:0016021:integral component of membrane;GO:0016023:cytoplasmic, membrane-bounded vesicle;GO:0030141:secretory granule;GO:003…
GPX1	1.80E-90	0.602682661	0.969	0.814	3.847300954	3.244618293	7.03E-86	-	-	-	-	-	-	-	-	-	-	-	-	-	-	-	-	-	-	-	-	-
CTSD	1.12E-89	0.727425693	0.9	0.673	4.310173881	3.582748188	4.38E-85	protein_coding	GRCh38.98	chr11	-	1752755	1764573	11819	ENSG00000117984	hsa:1509:CTSD, CLN10, CPSD, HEL-S-130P	1509	cathepsin D [Source:HGNC Symbol;Acc:HGNC:2529]	hsa05152:Tuberculosis;hsa04071:Sphingolipid signaling pathway;hsa04210:Apoptosis;hsa04142:Lysosome	R-HSA-2980736:Peptide hormone metabolism;R-HSA-1474244:Extracellular matrix organization;R-HSA-168256:Immune System;R-HSA-1280218:Adaptive Immune System;R-HSA-392499:Metabolism of proteins;R-HSA-2022377:Metabolism of Angiotensinogen to Angiotensins;R-HSA-2132295:MHC class II antigen presentation;R-HSA-1442490:Collagen degradation;R-HSA-1474228:Degradation of the extracellular matrix	PWY-6241:thyroid hormone biosynthesis	-	610127:Ceroid lipofuscinosis, neuronal, 10	Nervous system diseases;Other nervous and sensory system diseases;H00810:Progressive myoclonic epilepsy (PME);Congenital disorders of metabolism;Congenital disorders of lipid/glycolipid metabolism;H00149:Neuronal ceroid lipofuscinosis;Lysosomal storage diseases	-	GO:0002376:immune system process;GO:0002478:antigen processing and presentation of exogenous peptide antigen;GO:0002495:antigen processing and presentation of peptide antigen via MHC class II;GO:0002504:antigen processing and presentation of peptide or polysaccharide antigen via MHC class II;GO:0006508:proteolysis;GO:0006914:autophagy;GO:0008152:metabolic process;GO:0009056:catabolic process;GO:0…	GO:0003824:catalytic activity;GO:0004175:endopeptidase activity;GO:0004190:aspartic-type endopeptidase activity;GO:0004197:cysteine-type endopeptidase activity;GO:0004252:serine-type endopeptidase activity;GO:0005488:binding;GO:0005515:protein binding;GO:0008233:peptidase activity;GO:0008234:cysteine-type peptidase activity;GO:0008236:serine-type peptidase activity;GO:0016787:hydrolase activity;G…	GO:0000323:lytic vacuole;GO:0005576:extracellular region;GO:0005615:extracellular space;GO:0005622:intracellular;GO:0005623:cell;GO:0005737:cytoplasm;GO:0005764:lysosome;GO:0005773:vacuole;GO:0005775:vacuolar lumen;GO:0016020:membrane;GO:0016023:cytoplasmic, membrane-bounded vesicle;GO:0031012:extracellular matrix;GO:0031410:cytoplasmic vesicle;GO:0031974:membrane-enclosed lumen;GO:0031982:vesicl…
FOLR2	5.56E-89	1.433101184	0.334	0.098	1.940594664	0.507493479	2.18E-84	protein_coding	GRCh38.98	chr11	+	72216601	72221950	5350	ENSG00000165457	hsa:2350:FOLR2, BETA-HFR, FBP, FBP/PL-1, FR-BETA, FR-P3	2350	folate receptor beta [Source:HGNC Symbol;Acc:HGNC:3793]	hsa04144:Endocytosis	-	-	-	-	-	-	GO:0001101:response to acid chemical;GO:0006810:transport;GO:0006897:endocytosis;GO:0006898:receptor-mediated endocytosis;GO:0006950:response to stress;GO:0006952:defense response;GO:0006954:inflammatory response;GO:0007154:cell communication;GO:0007584:response to nutrient;GO:0008152:metabolic process;GO:0008283:cell proliferation;GO:0008284:positive regulation of cell proliferation;GO:0009058:b…	GO:0004872:receptor activity;GO:0005215:transporter activity;GO:0005488:binding;GO:0005542:folic acid binding;GO:0008144:drug binding;GO:0008517:folic acid transporter activity;GO:0019842:vitamin binding;GO:0031406:carboxylic acid binding;GO:0033218:amide binding;GO:0036094:small molecule binding;GO:0038024:cargo receptor activity;GO:0043167:ion binding;GO:0043168:anion binding;GO:0043177:organic…	GO:0005576:extracellular region;GO:0005623:cell;GO:0005886:plasma membrane;GO:0009897:external side of plasma membrane;GO:0009986:cell surface;GO:0016020:membrane;GO:0031224:intrinsic component of membrane;GO:0031225:anchored component of membrane;GO:0031226:intrinsic component of plasma membrane;GO:0031233:intrinsic component of external side of plasma membrane;GO:0031362:anchored component of e…
IER2	4.88E-88	0.81578059	0.911	0.73	3.803930479	2.988149889	1.91E-83	protein_coding	GRCh38.98	chr19	+	13150411	13154911	4501	ENSG00000160888	hsa:9592:IER2, ETR101	9592	immediate early response 2 [Source:HGNC Symbol;Acc:HGNC:28871]	-	-	-	-	-	-	-	GO:0006928:movement of cell or subcellular component;GO:0007275:multicellular organism development;GO:0007399:nervous system development;GO:0009719:response to endogenous stimulus;GO:0009987:cellular process;GO:0010033:response to organic substance;GO:0022008:neurogenesis;GO:0030154:cell differentiation;GO:0030182:neuron differentiation;GO:0032501:multicellular organismal process;GO:0032502:devel…	GO:0003676:nucleic acid binding;GO:0003677:DNA binding;GO:0005488:binding;GO:0097159:organic cyclic compound binding;GO:1901363:heterocyclic compound binding	GO:0005622:intracellular;GO:0005623:cell;GO:0005634:nucleus;GO:0005654:nucleoplasm;GO:0005737:cytoplasm;GO:0031974:membrane-enclosed lumen;GO:0031981:nuclear lumen;GO:0043226:organelle;GO:0043227:membrane-bounded organelle;GO:0043229:intracellular organelle;GO:0043231:intracellular membrane-bounded organelle;GO:0043233:organelle lumen;GO:0044422:organelle part;GO:0044424:intracellular part;GO:004…
VAMP8	7.68E-88	0.673340617	0.762	0.451	2.214836073	1.541495456	3.01E-83	protein_coding	GRCh38.98	chr2	+	85561562	85582031	20470	ENSG00000118640	hsa:8673:VAMP8, EDB, VAMP-8	8673	vesicle associated membrane protein 8 [Source:HGNC Symbol;Acc:HGNC:12647]	hsa04611:Platelet activation;hsa04130:SNARE interactions in vesicular transport	R-HSA-8856828:Clathrin-mediated endocytosis;R-HSA-168256:Immune System;R-HSA-432722:Golgi Associated Vesicle Biogenesis;R-HSA-1280218:Adaptive Immune System;R-HSA-5653656:Vesicle-mediated transport;R-HSA-8856825:Cargo recognition for clathrin-mediated endocytosis;R-HSA-1236974:ER-Phagosome pathway;R-HSA-432720:Lysosome Vesicle Biogenesis;R-HSA-983169:Class I MHC mediated antigen processing & pres…	-	P00043:Muscarinic acetylcholine receptor 2 and 4 signaling pathway;P05916:Opioid prodynorphin pathway;P00044:Nicotinic acetylcholine receptor signaling pathway;P04374:5HT2 type receptor mediated signaling pathway;P05917:Opioid proopiomelanocortin pathway;P04377:Beta1 adrenergic receptor signaling pathway;P04375:5HT3 type receptor mediated signaling pathway;P05915:Opioid proenkephalin pathway;P043…	-	-	Prostate cancer	GO:0001775:cell activation;GO:0001821:histamine secretion;GO:0002252:immune effector process;GO:0002263:cell activation involved in immune response;GO:0002274:myeloid leukocyte activation;GO:0002275:myeloid cell activation involved in immune response;GO:0002279:mast cell activation involved in immune response;GO:0002349:histamine production involved in inflammatory response;GO:0002366:leukocyte a…	GO:0000149:SNARE binding;GO:0005484:SNAP receptor activity;GO:0005488:binding;GO:0005515:protein binding;GO:0008200:ion channel inhibitor activity;GO:0016247:channel regulator activity;GO:0016248:channel inhibitor activity;GO:0017081:chloride channel regulator activity;GO:0019869:chloride channel inhibitor activity;GO:0098772:molecular function regulator	GO:0000323:lytic vacuole;GO:0005576:extracellular region;GO:0005622:intracellular;GO:0005623:cell;GO:0005737:cytoplasm;GO:0005764:lysosome;GO:0005765:lysosomal membrane;GO:0005766:primary lysosome;GO:0005768:endosome;GO:0005769:early endosome;GO:0005770:late endosome;GO:0005773:vacuole;GO:0005774:vacuolar membrane;GO:0005829:cytosol;GO:0005886:plasma membrane;GO:0010008:endosome membrane;GO:00125…
MT-CO3	3.54E-87	0.432616949	1	0.994	6.32901124	5.896394291	1.39E-82	protein_coding	GRCh38.98	chrM	+	9207	9990	784	ENSG00000198938	-	-	mitochondrially encoded cytochrome c oxidase III [Source:HGNC Symbol;Acc:HGNC:7422]	-	-	-	-	-	-	-	-	-	-
MT-CYB	2.01E-86	0.511606674	0.997	0.965	5.620180798	5.108574124	7.88E-82	protein_coding	GRCh38.98	chrM	+	14747	15887	1141	ENSG00000198727	-	-	mitochondrially encoded cytochrome b [Source:HGNC Symbol;Acc:HGNC:7427]	-	-	-	-	-	-	-	-	-	-
INHBA	3.96E-86	-2.522689193	0.036	0.306	0.199511529	2.722200722	1.55E-81	protein_coding	GRCh38.98	chr7	-	41667168	41705834	38667	ENSG00000122641	hsa:3624:INHBA, EDF, FRP	3624	inhibin subunit beta A [Source:HGNC Symbol;Acc:HGNC:6066]	hsa04550:Signaling pathways regulating pluripotency of stem cells;hsa04060:Cytokine-cytokine receptor interaction;hsa04350:TGF-beta signaling pathway	R-HSA-2980736:Peptide hormone metabolism;R-HSA-392499:Metabolism of proteins;R-HSA-162582:Signal Transduction;R-HSA-209952:Peptide hormone biosynthesis;R-HSA-1502540:Signaling by Activin;R-HSA-209822:Glycoprotein hormones;R-HSA-2473224:Antagonism of Activin by Follistatin	-	P00052:TGF-beta signaling pathway	-	-	Menarche (age at onset);Prostate cancer (gene x gene interaction);Parent of origin effect on language impairment (paternal);Pit-and-Fissure caries	GO:0000003:reproduction;GO:0000082:G1/S transition of mitotic cell cycle;GO:0000165:MAPK cascade;GO:0000278:mitotic cell cycle;GO:0001541:ovarian follicle development;GO:0001553:luteinization;GO:0001558:regulation of cell growth;GO:0001654:eye development;GO:0001704:formation of primary germ layer;GO:0001706:endoderm formation;GO:0001707:mesoderm formation;GO:0001775:cell activation;GO:0001816:cy…	GO:0005102:receptor binding;GO:0005125:cytokine activity;GO:0005126:cytokine receptor binding;GO:0005160:transforming growth factor beta receptor binding;GO:0005179:hormone activity;GO:0005488:binding;GO:0005515:protein binding;GO:0008083:growth factor activity;GO:0017046:peptide hormone binding;GO:0033218:amide binding;GO:0033612:receptor serine/threonine kinase binding;GO:0034711:inhibin bindin…	GO:0005576:extracellular region;GO:0005615:extracellular space;GO:0005622:intracellular;GO:0005623:cell;GO:0005737:cytoplasm;GO:0032991:macromolecular complex;GO:0043234:protein complex;GO:0043509:activin A complex;GO:0043511:inhibin complex;GO:0043512:inhibin A complex;GO:0044421:extracellular region part;GO:0044424:intracellular part;GO:0044444:cytoplasmic part;GO:0044464:cell part;GO:0048180:a…
CSF1R	8.60E-86	0.822361573	0.668	0.375	2.025503296	1.203141723	3.37E-81	protein_coding	GRCh38.98	chr5	-	150053291	150113372	60082	ENSG00000182578	hsa:1436:CSF1R, C-FMS, CD115, CSF-1R, CSFR, FIM2, FMS, HDLS, M-CSF-R	1436	colony stimulating factor 1 receptor [Source:HGNC Symbol;Acc:HGNC:2433]	hsa05202:Transcriptional misregulation in cancer;hsa04060:Cytokine-cytokine receptor interaction;hsa04151:PI3K-Akt signaling pathway;hsa05200:Pathways in cancer;hsa04014:Ras signaling pathway;hsa04015:Rap1 signaling pathway;hsa04144:Endocytosis;hsa04640:Hematopoietic cell lineage;hsa04380:Osteoclast differentiation	R-HSA-168256:Immune System;R-HSA-1280215:Cytokine Signaling in Immune system;R-HSA-449147:Signaling by Interleukins	-	-	221820:Leukoencephalopathy, diffuse hereditary, with spheroids	Cancers;Cancers of the breast and female genital organs;H00028:Choriocarcinoma	-	GO:0000165:MAPK cascade;GO:0000902:cell morphogenesis;GO:0000904:cell morphogenesis involved in differentiation;GO:0001816:cytokine production;GO:0001817:regulation of cytokine production;GO:0001819:positive regulation of cytokine production;GO:0001894:tissue homeostasis;GO:0001932:regulation of protein phosphorylation;GO:0001934:positive regulation of protein phosphorylation;GO:0002009:morphogen…	GO:0000166:nucleotide binding;GO:0001882:nucleoside binding;GO:0001883:purine nucleoside binding;GO:0003824:catalytic activity;GO:0004672:protein kinase activity;GO:0004713:protein tyrosine kinase activity;GO:0004714:transmembrane receptor protein tyrosine kinase activity;GO:0004871:signal transducer activity;GO:0004872:receptor activity;GO:0004888:transmembrane signaling receptor activity;GO:000…	GO:0005622:intracellular;GO:0005623:cell;GO:0005886:plasma membrane;GO:0005887:integral component of plasma membrane;GO:0009986:cell surface;GO:0016020:membrane;GO:0016021:integral component of membrane;GO:0031224:intrinsic component of membrane;GO:0031226:intrinsic component of plasma membrane;GO:0032991:macromolecular complex;GO:0043234:protein complex;GO:0044425:membrane part;GO:0044459:plasma…
TNFAIP6	6.95E-85	-2.380575654	0.184	0.465	0.901383776	3.281959429	2.72E-80	protein_coding	GRCh38.98	chr2	+	151357592	151380046	22455	ENSG00000123610	hsa:7130:TNFAIP6, TSG-6, TSG6	7130	TNF alpha induced protein 6 [Source:HGNC Symbol;Acc:HGNC:11898]	-	-	-	-	-	-	Lung cancer	GO:0006950:response to stress;GO:0006952:defense response;GO:0006954:inflammatory response;GO:0007154:cell communication;GO:0007155:cell adhesion;GO:0007165:signal transduction;GO:0007267:cell-cell signaling;GO:0009605:response to external stimulus;GO:0009987:cellular process;GO:0022610:biological adhesion;GO:0023052:signaling;GO:0031347:regulation of defense response;GO:0031348:negative regulati…	GO:0005488:binding;GO:0005539:glycosaminoglycan binding;GO:0005540:hyaluronic acid binding;GO:0097367:carbohydrate derivative binding	-
DUSP1	9.82E-85	0.669345486	0.984	0.967	5.245602078	4.576256592	3.85E-80	protein_coding	GRCh38.98	chr5	-	172768096	172771195	3100	ENSG00000120129	hsa:1843:DUSP1, CL100, HVH1, MKP-1, MKP1, PTPN10	1843	dual specificity phosphatase 1 [Source:HGNC Symbol;Acc:HGNC:3064]	hsa04010:MAPK signaling pathway;hsa04726:Serotonergic synapse	R-HSA-2424491:DAP12 signaling;R-HSA-375165:NCAM signaling for neurite out-growth;R-HSA-5654741:Signaling by FGFR3;R-HSA-187037:NGF signalling via TRKA from the plasma membrane;R-HSA-190236:Signaling by FGFR;R-HSA-5673001:RAF/MAP kinase cascade;R-HSA-112399:IRS-mediated signalling;R-HSA-1266738:Developmental Biology;R-HSA-74752:Signaling by Insulin receptor;R-HSA-1433557:Signaling by SCF-KIT;R-HSA…	-	P05918:p38 MAPK pathway;P00046:Oxidative stress response	-	-	Inflammatory bowel disease;Ulcerative colitis;Vertical cup-disc ratio	GO:0000003:reproduction;GO:0000070:mitotic sister chromatid segregation;GO:0000075:cell cycle checkpoint;GO:0000165:MAPK cascade;GO:0000188:inactivation of MAPK activity;GO:0000278:mitotic cell cycle;GO:0000280:nuclear division;GO:0000302:response to reactive oxygen species;GO:0000819:sister chromatid segregation;GO:0001101:response to acid chemical;GO:0001704:formation of primary germ layer;GO:0…	GO:0003824:catalytic activity;GO:0004721:phosphoprotein phosphatase activity;GO:0004725:protein tyrosine phosphatase activity;GO:0004726:non-membrane spanning protein tyrosine phosphatase activity;GO:0005488:binding;GO:0005515:protein binding;GO:0008138:protein tyrosine/serine/threonine phosphatase activity;GO:0008330:protein tyrosine/threonine phosphatase activity;GO:0016787:hydrolase activity;G…	GO:0005622:intracellular;GO:0005623:cell;GO:0005634:nucleus;GO:0005737:cytoplasm;GO:0043226:organelle;GO:0043227:membrane-bounded organelle;GO:0043229:intracellular organelle;GO:0043231:intracellular membrane-bounded organelle;GO:0044424:intracellular part;GO:0044464:cell part
SELENOP	1.85E-84	2.515627216	0.353	0.126	3.820715276	1.305088059	7.23E-80	protein_coding	GRCh38.98	chr5	-	42799880	42887392	87513	ENSG00000250722	hsa:6414:SEPP1, SELP, SEPP, SeP	6414	selenoprotein P [Source:HGNC Symbol;Acc:HGNC:10751]	-	R-HSA-109582:Hemostasis;R-HSA-76005:Response to elevated platelet cytosolic Ca2+;R-HSA-76002:Platelet activation, signaling and aggregation;R-HSA-114608:Platelet degranulation	-	-	-	-	-	GO:0000003:reproduction;GO:0001887:selenium compound metabolic process;GO:0002576:platelet degranulation;GO:0006810:transport;GO:0006887:exocytosis;GO:0006950:response to stress;GO:0006979:response to oxidative stress;GO:0007275:multicellular organism development;GO:0007399:nervous system development;GO:0007417:central nervous system development;GO:0007420:brain development;GO:0007610:behavior;GO…	GO:0005488:binding;GO:0008430:selenium binding	GO:0005576:extracellular region;GO:0005615:extracellular space;GO:0005622:intracellular;GO:0005623:cell;GO:0005737:cytoplasm;GO:0012505:endomembrane system;GO:0016023:cytoplasmic, membrane-bounded vesicle;GO:0030141:secretory granule;GO:0031089:platelet dense granule lumen;GO:0031410:cytoplasmic vesicle;GO:0031974:membrane-enclosed lumen;GO:0031982:vesicle;GO:0031983:vesicle lumen;GO:0031988:memb…
CPVL	1.42E-83	0.738366104	0.759	0.479	2.475429308	1.737063204	5.56E-79	protein_coding	GRCh38.98	chr7	-	28995235	29195451	200217	ENSG00000106066	hsa:54504:CPVL, HVLP	54504	carboxypeptidase vitellogenic like [Source:HGNC Symbol;Acc:HGNC:14399]	-	-	-	-	-	-	Diabetes related insulin traits;Cognitive performance;Psychosis (atypical)	GO:0006508:proteolysis;GO:0008152:metabolic process;GO:0009056:catabolic process;GO:0009057:macromolecule catabolic process;GO:0009987:cellular process;GO:0019538:protein metabolic process;GO:0030163:protein catabolic process;GO:0043170:macromolecule metabolic process;GO:0044237:cellular metabolic process;GO:0044238:primary metabolic process;GO:0044248:cellular catabolic process;GO:0044257:cellul…	GO:0003824:catalytic activity;GO:0004180:carboxypeptidase activity;GO:0004185:serine-type carboxypeptidase activity;GO:0008233:peptidase activity;GO:0008236:serine-type peptidase activity;GO:0008238:exopeptidase activity;GO:0016787:hydrolase activity;GO:0017171:serine hydrolase activity;GO:0070008:serine-type exopeptidase activity;GO:0070011:peptidase activity, acting on L-amino acid peptides	GO:0005576:extracellular region;GO:0031982:vesicle;GO:0031988:membrane-bounded vesicle;GO:0043226:organelle;GO:0043227:membrane-bounded organelle;GO:0043230:extracellular organelle;GO:0044421:extracellular region part;GO:0070062:extracellular exosome;GO:1903561:extracellular vesicle
CXCL8	1.72E-83	-2.461257688	0.839	0.893	5.807249398	8.268507086	6.73E-79	protein_coding	GRCh38.98	chr4	+	73740541	73743716	3176	ENSG00000169429	hsa:3576:CXCL8, GCP-1, GCP1, IL8, LECT, LUCT, LYNAP, MDNCF, MONAP, NAF, NAP-1, NAP1	3576	C-X-C motif chemokine ligand 8 [Source:HGNC Symbol;Acc:HGNC:6025]	hsa05202:Transcriptional misregulation in cancer;hsa05160:Hepatitis C;hsa04060:Cytokine-cytokine receptor interaction;hsa04620:Toll-like receptor signaling pathway;hsa04622:RIG-I-like receptor signaling pathway;hsa05161:Hepatitis B;hsa05164:Influenza A;hsa05200:Pathways in cancer;hsa04062:Chemokine signaling pathway;hsa04064:NF-kappa B signaling pathway;hsa04072:Phospholipase D signaling pathway;…	R-HSA-373076:Class A/1 (Rhodopsin-like receptors);R-HSA-380994:ATF4 activates genes;R-HSA-372790:Signaling by GPCR;R-HSA-392499:Metabolism of proteins;R-HSA-375276:Peptide ligand-binding receptors;R-HSA-2559582:Senescence-Associated Secretory Phenotype (SASP);R-HSA-381119:Unfolded Protein Response (UPR);R-HSA-388396:GPCR downstream signaling;R-HSA-162582:Signal Transduction;R-HSA-2262752:Cellular…	-	P00031:Inflammation mediated by chemokine and cytokine signaling pathway;P00036:Interleukin signaling pathway;P06959:CCKR signaling map	-	-	Inflammatory bowel disease	GO:0001525:angiogenesis;GO:0001568:blood vessel development;GO:0001775:cell activation;GO:0001944:vasculature development;GO:0002237:response to molecule of bacterial origin;GO:0002274:myeloid leukocyte activation;GO:0002376:immune system process;GO:0002682:regulation of immune system process;GO:0002684:positive regulation of immune system process;GO:0002685:regulation of leukocyte migration;GO:0…	GO:0001664:G-protein coupled receptor binding;GO:0005102:receptor binding;GO:0005125:cytokine activity;GO:0005126:cytokine receptor binding;GO:0005153:interleukin-8 receptor binding;GO:0005488:binding;GO:0005515:protein binding;GO:0008009:chemokine activity;GO:0042379:chemokine receptor binding;GO:0045236:CXCR chemokine receptor binding	GO:0005576:extracellular region;GO:0005615:extracellular space;GO:0005622:intracellular;GO:0005623:cell;GO:0044421:extracellular region part;GO:0044464:cell part
KLF4	2.28E-83	0.869633289	0.741	0.467	2.806339896	1.936706607	8.92E-79	protein_coding	GRCh38.98	chr9	-	107484852	107490482	5631	ENSG00000136826	hsa:9314:KLF4, EZF, GKLF	9314	Kruppel like factor 4 [Source:HGNC Symbol;Acc:HGNC:6348]	hsa04550:Signaling pathways regulating pluripotency of stem cells	R-HSA-2980736:Peptide hormone metabolism;R-HSA-381340:Transcriptional regulation of white adipocyte differentiation;R-HSA-1266738:Developmental Biology;R-HSA-452723:Transcriptional regulation of pluripotent stem cells;R-HSA-392499:Metabolism of proteins;R-HSA-422085:Synthesis, secretion, and deacylation of Ghrelin	-	P06959:CCKR signaling map	-	Cancers;Cancers of eye, brain, and central nervous system;H01556:Meningioma	Psoriasis;Breast cancer;Prostate cancer;Cotinine glucuronidation;Cutaneous malignant melanoma	GO:0000122:negative regulation of transcription from RNA polymerase II promoter;GO:0000165:MAPK cascade;GO:0000302:response to reactive oxygen species;GO:0001101:response to acid chemical;GO:0001525:angiogenesis;GO:0001568:blood vessel development;GO:0001654:eye development;GO:0001667:ameboidal-type cell migration;GO:0001704:formation of primary germ layer;GO:0001707:mesoderm formation;GO:0001709…	GO:0000975:regulatory region DNA binding;GO:0000976:transcription regulatory region sequence-specific DNA binding;GO:0000981:RNA polymerase II transcription factor activity, sequence-specific DNA binding;GO:0000982:transcription factor activity, RNA polymerase II core promoter proximal region sequence-specific binding;GO:0000987:core promoter proximal region sequence-specific DNA binding;GO:00009…	GO:0000228:nuclear chromosome;GO:0000785:chromatin;GO:0000790:nuclear chromatin;GO:0000791:euchromatin;GO:0005622:intracellular;GO:0005623:cell;GO:0005634:nucleus;GO:0005654:nucleoplasm;GO:0005667:transcription factor complex;GO:0005694:chromosome;GO:0005719:nuclear euchromatin;GO:0005737:cytoplasm;GO:0031974:membrane-enclosed lumen;GO:0031981:nuclear lumen;GO:0032991:macromolecular complex;GO:00…
LIPA	4.09E-83	0.720624065	0.582	0.293	2.315887912	1.595263847	1.60E-78	protein_coding	GRCh38.98	chr10	-	89213569	89414557	200989	ENSG00000107798	hsa:3988:LIPA, CESD, LAL	3988	lipase A, lysosomal acid type [Source:HGNC Symbol;Acc:HGNC:6617]	hsa00100:Steroid biosynthesis;hsa04142:Lysosome	-	-	P02727:Androgen/estrogene/progesterone biosynthesis	278000:Wolman disease	Congenital disorders of metabolism;Congenital disorders of lipid/glycolipid metabolism;H00148:Lysosomal acid lipase deficiency;Lysosomal storage diseases	Coronary heart disease	GO:0000902:cell morphogenesis;GO:0001816:cytokine production;GO:0001894:tissue homeostasis;GO:0006082:organic acid metabolic process;GO:0006629:lipid metabolic process;GO:0006631:fatty acid metabolic process;GO:0006950:response to stress;GO:0006952:defense response;GO:0006954:inflammatory response;GO:0007275:multicellular organism development;GO:0008152:metabolic process;GO:0008202:steroid metabo…	GO:0003824:catalytic activity;GO:0004771:sterol esterase activity;GO:0016298:lipase activity;GO:0016787:hydrolase activity;GO:0016788:hydrolase activity, acting on ester bonds;GO:0052689:carboxylic ester hydrolase activity	GO:0000323:lytic vacuole;GO:0005576:extracellular region;GO:0005622:intracellular;GO:0005623:cell;GO:0005737:cytoplasm;GO:0005764:lysosome;GO:0005773:vacuole;GO:0031982:vesicle;GO:0031988:membrane-bounded vesicle;GO:0043226:organelle;GO:0043227:membrane-bounded organelle;GO:0043229:intracellular organelle;GO:0043230:extracellular organelle;GO:0043231:intracellular membrane-bounded organelle;GO:00…
CD74	4.09E-83	0.638119295	0.999	0.982	7.071839612	6.433720317	1.60E-78	protein_coding	GRCh38.98	chr5	-	150400041	150412929	12889	ENSG00000019582	hsa:972:CD74, DHLAG, HLADG, II, Ia-GAMMA	972	CD74 molecule [Source:HGNC Symbol;Acc:HGNC:1697]	hsa05152:Tuberculosis;hsa05168:Herpes simplex infection;hsa04612:Antigen processing and presentation	R-HSA-168256:Immune System;R-HSA-1280218:Adaptive Immune System;R-HSA-2132295:MHC class II antigen presentation;R-HSA-109582:Hemostasis;R-HSA-202733:Cell surface interactions at the vascular wall	-	P00053:T cell activation	-	-	-	GO:0000165:MAPK cascade;GO:0000187:activation of MAPK activity;GO:0001516:prostaglandin biosynthetic process;GO:0001775:cell activation;GO:0001776:leukocyte homeostasis;GO:0001782:B cell homeostasis;GO:0001783:B cell apoptotic process;GO:0001816:cytokine production;GO:0001817:regulation of cytokine production;GO:0001819:positive regulation of cytokine production;GO:0001932:regulation of protein p…	GO:0001540:beta-amyloid binding;GO:0003823:antigen binding;GO:0004871:signal transducer activity;GO:0004872:receptor activity;GO:0004888:transmembrane signaling receptor activity;GO:0004896:cytokine receptor activity;GO:0005102:receptor binding;GO:0005488:binding;GO:0005515:protein binding;GO:0019899:enzyme binding;GO:0019955:cytokine binding;GO:0023023:MHC protein complex binding;GO:0023026:MHC …	GO:0000139:Golgi membrane;GO:0000323:lytic vacuole;GO:0005576:extracellular region;GO:0005622:intracellular;GO:0005623:cell;GO:0005737:cytoplasm;GO:0005764:lysosome;GO:0005765:lysosomal membrane;GO:0005768:endosome;GO:0005770:late endosome;GO:0005771:multivesicular body;GO:0005773:vacuole;GO:0005774:vacuolar membrane;GO:0005775:vacuolar lumen;GO:0005783:endoplasmic reticulum;GO:0005789:endoplasmi…
HLA-DMB	2.32E-82	0.743497796	0.755	0.453	2.701061087	1.957563291	9.10E-78	protein_coding	GRCh38.98	chr6	-	32934629	32941028	6400	ENSG00000242574	hsa:3109:HLA-DMB, D6S221E, RING7	3109	major histocompatibility complex, class II, DM beta [Source:HGNC Symbol;Acc:HGNC:4935]	hsa04514:Cell adhesion molecules (CAMs);hsa05152:Tuberculosis;hsa05164:Influenza A;hsa05168:Herpes simplex infection;hsa05320:Autoimmune thyroid disease;hsa05166:HTLV-I infection;hsa05310:Asthma;hsa04145:Phagosome;hsa04612:Antigen processing and presentation;hsa04940:Type I diabetes mellitus;hsa05330:Allograft rejection;hsa05332:Graft-versus-host disease;hsa05416:Viral myocarditis;hsa04672:Intest…	R-HSA-168256:Immune System;R-HSA-1280218:Adaptive Immune System;R-HSA-2132295:MHC class II antigen presentation	-	P00053:T cell activation	-	-	-	GO:0001775:cell activation;GO:0002252:immune effector process;GO:0002263:cell activation involved in immune response;GO:0002285:lymphocyte activation involved in immune response;GO:0002286:T cell activation involved in immune response;GO:0002291:T cell activation via T cell receptor contact with antigen bound to MHC molecule on antigen presenting cell;GO:0002366:leukocyte activation involved in i…	GO:0003823:antigen binding;GO:0005488:binding;GO:0005515:protein binding;GO:0023023:MHC protein complex binding;GO:0023026:MHC class II protein complex binding;GO:0032403:protein complex binding;GO:0044877:macromolecular complex binding	GO:0000323:lytic vacuole;GO:0005622:intracellular;GO:0005623:cell;GO:0005737:cytoplasm;GO:0005764:lysosome;GO:0005765:lysosomal membrane;GO:0005768:endosome;GO:0005770:late endosome;GO:0005773:vacuole;GO:0005774:vacuolar membrane;GO:0005886:plasma membrane;GO:0010008:endosome membrane;GO:0012505:endomembrane system;GO:0016020:membrane;GO:0016021:integral component of membrane;GO:0031090:organelle…
CFD	3.73E-82	0.853417681	0.48	0.208	1.501098155	0.647680474	1.46E-77	protein_coding	GRCh38.98	chr19	+	859664	863641	3978	ENSG00000197766	hsa:1675:CFD, ADIPSIN, ADN, DF, PFD	1675	complement factor D [Source:HGNC Symbol;Acc:HGNC:2771]	hsa05150:Staphylococcus aureus infection;hsa04610:Complement and coagulation cascades	R-HSA-168256:Immune System;R-HSA-173736:Alternative complement activation;R-HSA-166658:Complement cascade;R-HSA-109582:Hemostasis;R-HSA-76005:Response to elevated platelet cytosolic Ca2+;R-HSA-166663:Initial triggering of complement;R-HSA-76002:Platelet activation, signaling and aggregation;R-HSA-114608:Platelet degranulation ;R-HSA-168249:Innate Immune System	-	-	613912:Complement factor D deficiency	Immune system diseases;Primary immunodeficiency;H00104:Alternative complement pathway component defects	-	GO:0002252:immune effector process;GO:0002253:activation of immune response;GO:0002376:immune system process;GO:0002576:platelet degranulation;GO:0002682:regulation of immune system process;GO:0002684:positive regulation of immune system process;GO:0006508:proteolysis;GO:0006810:transport;GO:0006887:exocytosis;GO:0006950:response to stress;GO:0006952:defense response;GO:0006955:immune response;GO…	GO:0003824:catalytic activity;GO:0004175:endopeptidase activity;GO:0004252:serine-type endopeptidase activity;GO:0008233:peptidase activity;GO:0008236:serine-type peptidase activity;GO:0016787:hydrolase activity;GO:0017171:serine hydrolase activity;GO:0070011:peptidase activity, acting on L-amino acid peptides	GO:0005576:extracellular region;GO:0005615:extracellular space;GO:0005622:intracellular;GO:0005623:cell;GO:0005737:cytoplasm;GO:0012505:endomembrane system;GO:0016023:cytoplasmic, membrane-bounded vesicle;GO:0030141:secretory granule;GO:0031091:platelet alpha granule;GO:0031093:platelet alpha granule lumen;GO:0031410:cytoplasmic vesicle;GO:0031974:membrane-enclosed lumen;GO:0031982:vesicle;GO:003…
ARHGDIB	2.00E-81	0.595355748	0.938	0.745	3.071000817	2.475645069	7.84E-77	protein_coding	GRCh38.98	chr12	-	14942031	14961728	19698	ENSG00000111348	hsa:397:ARHGDIB, D4, GDIA2, GDID4, LYGDI, Ly-GDI, RAP1GN1, RhoGDI2	397	Rho GDP dissociation inhibitor beta [Source:HGNC Symbol;Acc:HGNC:679]	hsa04722:Neurotrophin signaling pathway;hsa04962:Vasopressin-regulated water reabsorption	R-HSA-194840:Rho GTPase cycle;R-HSA-194315:Signaling by Rho GTPases;R-HSA-162582:Signal Transduction	-	-	-	-	-	GO:0000003:reproduction;GO:0001667:ameboidal-type cell migration;GO:0006928:movement of cell or subcellular component;GO:0006996:organelle organization;GO:0007010:cytoskeleton organization;GO:0007154:cell communication;GO:0007155:cell adhesion;GO:0007162:negative regulation of cell adhesion;GO:0007165:signal transduction;GO:0007264:small GTPase mediated signal transduction;GO:0007265:Ras protein …	GO:0003824:catalytic activity;GO:0003924:GTPase activity;GO:0005092:GDP-dissociation inhibitor activity;GO:0005094:Rho GDP-dissociation inhibitor activity;GO:0005096:GTPase activator activity;GO:0005488:binding;GO:0005515:protein binding;GO:0008047:enzyme activator activity;GO:0016462:pyrophosphatase activity;GO:0016787:hydrolase activity;GO:0016817:hydrolase activity, acting on acid anhydrides;G…	GO:0005576:extracellular region;GO:0005622:intracellular;GO:0005623:cell;GO:0005737:cytoplasm;GO:0005829:cytosol;GO:0005856:cytoskeleton;GO:0016020:membrane;GO:0016023:cytoplasmic, membrane-bounded vesicle;GO:0031410:cytoplasmic vesicle;GO:0031982:vesicle;GO:0031988:membrane-bounded vesicle;GO:0043226:organelle;GO:0043227:membrane-bounded organelle;GO:0043228:non-membrane-bounded organelle;GO:004…
NPC2	6.20E-81	0.585956777	0.941	0.778	3.280727276	2.694770499	2.43E-76	protein_coding	GRCh38.98	chr14	-	74476192	74494177	17986	ENSG00000119655	hsa:10577:NPC2, EDDM1, HE1	10577	NPC intracellular cholesterol transporter 2 [Source:HGNC Symbol;Acc:HGNC:14537]	hsa04142:Lysosome	-	-	-	607625:Niemann-pick disease, type C2	Congenital disorders of metabolism;Lysosomal storage diseases;H00136:Niemann-Pick disease type C	-	GO:0006066:alcohol metabolic process;GO:0006629:lipid metabolic process;GO:0006720:isoprenoid metabolic process;GO:0006810:transport;GO:0006869:lipid transport;GO:0008152:metabolic process;GO:0008202:steroid metabolic process;GO:0008203:cholesterol metabolic process;GO:0009605:response to external stimulus;GO:0009607:response to biotic stimulus;GO:0009615:response to virus;GO:0009987:cellular pro…	GO:0005488:binding;GO:0005496:steroid binding;GO:0005515:protein binding;GO:0008289:lipid binding;GO:0015485:cholesterol binding;GO:0019899:enzyme binding;GO:0032934:sterol binding;GO:0036094:small molecule binding;GO:0043178:alcohol binding;GO:0097159:organic cyclic compound binding	GO:0000323:lytic vacuole;GO:0005576:extracellular region;GO:0005622:intracellular;GO:0005623:cell;GO:0005737:cytoplasm;GO:0005764:lysosome;GO:0005773:vacuole;GO:0005783:endoplasmic reticulum;GO:0012505:endomembrane system;GO:0031982:vesicle;GO:0031988:membrane-bounded vesicle;GO:0043226:organelle;GO:0043227:membrane-bounded organelle;GO:0043229:intracellular organelle;GO:0043230:extracellular org…
C1QA	1.93E-80	1.515185571	0.539	0.279	4.271499626	2.756314055	7.55E-76	protein_coding	GRCh38.98	chr1	+	22636628	22639678	3051	ENSG00000173372	hsa:712:C1QA	712	complement C1q A chain [Source:HGNC Symbol;Acc:HGNC:1241]	hsa05150:Staphylococcus aureus infection;hsa05322:Systemic lupus erythematosus;hsa05133:Pertussis;hsa05142:Chagas disease (American trypanosomiasis);hsa05020:Prion diseases;hsa04610:Complement and coagulation cascades	R-HSA-173623:Classical antibody-mediated complement activation;R-HSA-168256:Immune System;R-HSA-166786:Creation of C4 and C2 activators;R-HSA-166658:Complement cascade;R-HSA-166663:Initial triggering of complement;R-HSA-168249:Innate Immune System	-	-	613652:C1q deficiency	Immune system diseases;Allergies and autoimmune diseases;H01357:Allergic contact dermatitis;Primary immunodeficiency;H00102:Classic complement pathway component defects;Skin diseases;Skin and soft tissue diseases	-	GO:0002250:adaptive immune response;GO:0002252:immune effector process;GO:0002253:activation of immune response;GO:0002376:immune system process;GO:0002443:leukocyte mediated immunity;GO:0002449:lymphocyte mediated immunity;GO:0002455:humoral immune response mediated by circulating immunoglobulin;GO:0002460:adaptive immune response based on somatic recombination of immune receptors built from imm…	GO:0003824:catalytic activity;GO:0004175:endopeptidase activity;GO:0004252:serine-type endopeptidase activity;GO:0005488:binding;GO:0005515:protein binding;GO:0008233:peptidase activity;GO:0008236:serine-type peptidase activity;GO:0016787:hydrolase activity;GO:0017171:serine hydrolase activity;GO:0070011:peptidase activity, acting on L-amino acid peptides	GO:0005576:extracellular region;GO:0005581:collagen trimer;GO:0005602:complement component C1 complex;GO:0005615:extracellular space;GO:0031982:vesicle;GO:0031988:membrane-bounded vesicle;GO:0032991:macromolecular complex;GO:0043226:organelle;GO:0043227:membrane-bounded organelle;GO:0043230:extracellular organelle;GO:0043234:protein complex;GO:0044421:extracellular region part;GO:0070062:extracel…
PTGS2	1.89E-79	-2.598600728	0.434	0.648	1.900319561	4.498920289	7.40E-75	protein_coding	GRCh38.98	chr1	-	186671791	186680423	8633	ENSG00000073756	hsa:5743:PTGS2, COX-2, COX2, GRIPGHS, PGG/HS, PGHS-2, PHS-2, hCox-2	5743	prostaglandin-endoperoxide synthase 2 [Source:HGNC Symbol;Acc:HGNC:9605]	hsa01100:Metabolic pathways;hsa05200:Pathways in cancer;hsa04923:Regulation of lipolysis in adipocytes;hsa05206:MicroRNAs in cancer;hsa04921:Oxytocin signaling pathway;hsa04064:NF-kappa B signaling pathway;hsa05140:Leishmaniasis;hsa04668:TNF signaling pathway;hsa04723:Retrograde endocannabinoid signaling;hsa04913:Ovarian steroidogenesis;hsa05222:Small cell lung cancer;hsa04370:VEGF signaling path…	R-HSA-2142753:Arachidonic acid metabolism;R-HSA-196849:Metabolism of water-soluble vitamins and cofactors;R-HSA-1430728:Metabolism;R-HSA-2142770:Synthesis of 15-eicosatetraenoic acid derivatives;R-HSA-556833:Metabolism of lipids and lipoproteins;R-HSA-196854:Metabolism of vitamins and cofactors;R-HSA-2162123:Synthesis of Prostaglandins (PG) and Thromboxanes (TX);R-HSA-197264:Nicotinamide salvagin…	PWY66-374:C20 prostanoid biosynthesis;PWY66-393:aspirin-triggered lipoxin biosynthesis;PWY66-394:aspirin triggered resolvin E biosynthesis;PWY66-395:aspirin triggered resolvin D biosynthesis	P00031:Inflammation mediated by chemokine and cytokine signaling pathway;P00054:Toll receptor signaling pathway;P00019:Endothelin signaling pathway;P06959:CCKR signaling map	-	Cancers;Cancers of the digestive system;H00017:Esophageal cancer;H00046:Cholangiocarcinoma;Cancers of the urinary system and male genital organs;H00025:Penile cancer	Crohn's disease;Knee osteoarthritis;Inflammatory bowel disease	GO:0000003:reproduction;GO:0001101:response to acid chemical;GO:0001503:ossification;GO:0001516:prostaglandin biosynthetic process;GO:0001525:angiogenesis;GO:0001568:blood vessel development;GO:0001659:temperature homeostasis;GO:0001660:fever generation;GO:0001666:response to hypoxia;GO:0001667:ameboidal-type cell migration;GO:0001676:long-chain fatty acid metabolic process;GO:0001816:cytokine pr…	GO:0003824:catalytic activity;GO:0004601:peroxidase activity;GO:0004666:prostaglandin-endoperoxide synthase activity;GO:0005488:binding;GO:0005515:protein binding;GO:0008289:lipid binding;GO:0016209:antioxidant activity;GO:0016491:oxidoreductase activity;GO:0016684:oxidoreductase activity, acting on peroxide as acceptor;GO:0016701:oxidoreductase activity, acting on single donors with incorporatio…	GO:0005622:intracellular;GO:0005623:cell;GO:0005634:nucleus;GO:0005737:cytoplasm;GO:0005783:endoplasmic reticulum;GO:0005788:endoplasmic reticulum lumen;GO:0005789:endoplasmic reticulum membrane;GO:0005886:plasma membrane;GO:0005901:caveola;GO:0012505:endomembrane system;GO:0016020:membrane;GO:0031974:membrane-enclosed lumen;GO:0032991:macromolecular complex;GO:0042175:nuclear outer membrane-endo…
MT-ND2	4.85E-79	0.427819216	0.998	0.969	4.856302722	4.428483506	1.90E-74	protein_coding	GRCh38.98	chrM	+	4470	5511	1042	ENSG00000198763	-	-	mitochondrially encoded NADH:ubiquinone oxidoreductase core subunit 2 [Source:HGNC Symbol;Acc:HGNC:7456]	-	-	-	-	-	-	-	-	-	-
ZFAND5	1.05E-78	0.975410545	0.79	0.578	3.263340677	2.287930132	4.11E-74	protein_coding	GRCh38.98	chr9	-	72351413	72365235	13823	ENSG00000107372	hsa:7763:ZFAND5, ZA20D2, ZFAND5A, ZNF216	7763	zinc finger AN1-type containing 5 [Source:HGNC Symbol;Acc:HGNC:13008]	-	-	-	-	-	-	-	GO:0001501:skeletal system development;GO:0001667:ameboidal-type cell migration;GO:0001701:in utero embryonic development;GO:0001944:vasculature development;GO:0003008:system process;GO:0003016:respiratory system process;GO:0006928:movement of cell or subcellular component;GO:0007154:cell communication;GO:0007165:signal transduction;GO:0007166:cell surface receptor signaling pathway;GO:0007167:en…	GO:0003676:nucleic acid binding;GO:0003677:DNA binding;GO:0005488:binding;GO:0005515:protein binding;GO:0008270:zinc ion binding;GO:0043167:ion binding;GO:0043169:cation binding;GO:0046872:metal ion binding;GO:0046914:transition metal ion binding;GO:0097159:organic cyclic compound binding;GO:1901363:heterocyclic compound binding	GO:0005622:intracellular;GO:0005623:cell;GO:0005737:cytoplasm;GO:0044424:intracellular part;GO:0044464:cell part
GAPDH	6.53E-78	-0.811416808	0.98	0.991	4.173367961	4.984784769	2.56E-73	protein_coding	GRCh38.98	chr12	+	6534512	6538374	3863	ENSG00000111640	hsa:2597:GAPDH, G3PD, GAPD, HEL-S-162eP	2597	glyceraldehyde-3-phosphate dehydrogenase [Source:HGNC Symbol;Acc:HGNC:4141]	hsa01100:Metabolic pathways;hsa01200:Carbon metabolism;hsa01230:Biosynthesis of amino acids;hsa00010:Glycolysis / Gluconeogenesis;hsa04066:HIF-1 signaling pathway;hsa05010:Alzheimer's disease	R-HSA-70171:Glycolysis;R-HSA-70326:Glucose metabolism;R-HSA-1430728:Metabolism;R-HSA-71387:Metabolism of carbohydrates;R-HSA-70263:Gluconeogenesis	PWY66-399:gluconeogenesis;PWY-6938:NADH repair;PWY66-407:superpathway of conversion of glucose to acetyl CoA and entry into the TCA cycle;PWY66-400:glycolysis	P00024:Glycolysis;P00029:Huntington disease	-	-	-	GO:0000226:microtubule cytoskeleton organization;GO:0002376:immune system process;GO:0005975:carbohydrate metabolic process;GO:0005996:monosaccharide metabolic process;GO:0006006:glucose metabolic process;GO:0006007:glucose catabolic process;GO:0006082:organic acid metabolic process;GO:0006090:pyruvate metabolic process;GO:0006091:generation of precursor metabolites and energy;GO:0006094:gluconeo…	GO:0000166:nucleotide binding;GO:0003824:catalytic activity;GO:0004365:glyceraldehyde-3-phosphate dehydrogenase (NAD+) (phosphorylating) activity;GO:0005488:binding;GO:0005515:protein binding;GO:0008017:microtubule binding;GO:0008092:cytoskeletal protein binding;GO:0015631:tubulin binding;GO:0016491:oxidoreductase activity;GO:0016620:oxidoreductase activity, acting on the aldehyde or oxo group of…	GO:0005576:extracellular region;GO:0005622:intracellular;GO:0005623:cell;GO:0005634:nucleus;GO:0005635:nuclear envelope;GO:0005737:cytoplasm;GO:0005811:lipid particle;GO:0005829:cytosol;GO:0005856:cytoskeleton;GO:0005886:plasma membrane;GO:0012505:endomembrane system;GO:0015630:microtubule cytoskeleton;GO:0016020:membrane;GO:0030529:intracellular ribonucleoprotein complex;GO:0031090:organelle mem…
PLAUR	9.78E-78	-1.392757745	0.742	0.874	3.953022357	5.345780102	3.83E-73	protein_coding	GRCh38.98	chr19	-	43646095	43670547	24453	ENSG00000011422	hsa:5329:PLAUR, CD87, U-PAR, UPAR, URKR	5329	plasminogen activator, urokinase receptor [Source:HGNC Symbol;Acc:HGNC:9053]	hsa05205:Proteoglycans in cancer;hsa04610:Complement and coagulation cascades	R-HSA-163125:Post-translational modification: synthesis of GPI-anchored proteins;R-HSA-392499:Metabolism of proteins;R-HSA-597592:Post-translational protein modification;R-HSA-109582:Hemostasis;R-HSA-162791:Attachment of GPI anchor to uPAR;R-HSA-75205:Dissolution of Fibrin Clot	-	P00050:Plasminogen activating cascade;P00011:Blood coagulation	-	-	-	GO:0001836:release of cytochrome c from mitochondria;GO:0001932:regulation of protein phosphorylation;GO:0001934:positive regulation of protein phosphorylation;GO:0006464:cellular protein modification process;GO:0006468:protein phosphorylation;GO:0006497:protein lipidation;GO:0006505:GPI anchor metabolic process;GO:0006506:GPI anchor biosynthetic process;GO:0006508:proteolysis;GO:0006629:lipid me…	GO:0004871:signal transducer activity;GO:0004872:receptor activity;GO:0005102:receptor binding;GO:0005488:binding;GO:0005515:protein binding;GO:0019899:enzyme binding;GO:0019904:protein domain specific binding;GO:0030377:urokinase plasminogen activator receptor activity;GO:0038023:signaling receptor activity;GO:0060089:molecular transducer activity	GO:0005576:extracellular region;GO:0005622:intracellular;GO:0005623:cell;GO:0005737:cytoplasm;GO:0005783:endoplasmic reticulum;GO:0005788:endoplasmic reticulum lumen;GO:0005789:endoplasmic reticulum membrane;GO:0005886:plasma membrane;GO:0005887:integral component of plasma membrane;GO:0005912:adherens junction;GO:0005924:cell-substrate adherens junction;GO:0005925:focal adhesion;GO:0012505:endom…
HLA-DMA	1.50E-77	0.698066959	0.819	0.562	2.969061693	2.270994734	5.88E-73	protein_coding	GRCh38.98	chr6	-	32948613	32969094	20482	ENSG00000204257	hsa:3108:HLA-DMA, D6S222E, DMA, HLADM, RING6	3108	major histocompatibility complex, class II, DM alpha [Source:HGNC Symbol;Acc:HGNC:4934]	hsa04514:Cell adhesion molecules (CAMs);hsa05152:Tuberculosis;hsa05164:Influenza A;hsa05168:Herpes simplex infection;hsa05320:Autoimmune thyroid disease;hsa05166:HTLV-I infection;hsa05310:Asthma;hsa04145:Phagosome;hsa04612:Antigen processing and presentation;hsa04940:Type I diabetes mellitus;hsa05330:Allograft rejection;hsa05332:Graft-versus-host disease;hsa05416:Viral myocarditis;hsa04672:Intest…	-	-	-	-	Immune system diseases;Allergies and autoimmune diseases;H00083:Allograft rejection	-	-	-	-
TNIP3	1.53E-77	-1.788115584	0.062	0.32	0.274643367	2.062758951	6.00E-73	protein_coding	GRCh38.98	chr4	-	121131408	121227466	96059	ENSG00000050730	hsa:79931:TNIP3, ABIN-3, LIND	79931	TNFAIP3 interacting protein 3 [Source:HGNC Symbol;Acc:HGNC:19315]	-	R-HSA-5688426:Deubiquitination;R-HSA-392499:Metabolism of proteins;R-HSA-597592:Post-translational protein modification;R-HSA-5689896:Ovarian tumor domain proteases	-	-	-	-	Breast cancer	GO:0002218:activation of innate immune response;GO:0002221:pattern recognition receptor signaling pathway;GO:0002224:toll-like receptor signaling pathway;GO:0002237:response to molecule of bacterial origin;GO:0002253:activation of immune response;GO:0002376:immune system process;GO:0002682:regulation of immune system process;GO:0002684:positive regulation of immune system process;GO:0002756:MyD88…	GO:0005488:binding;GO:0005515:protein binding;GO:0031593:polyubiquitin binding;GO:0032182:ubiquitin-like protein binding;GO:0043130:ubiquitin binding	-
CD302	1.86E-77	0.625862728	0.516	0.243	1.262552491	0.636689763	7.29E-73	protein_coding	GRCh38.98	chr2	-	159768628	159798255	29628	ENSG00000241399	hsa:9936:CD302, BIMLEC, CLEC13A, DCL-1, DCL1	9936	CD302 molecule [Source:HGNC Symbol;Acc:HGNC:30843]	-	-	-	-	-	-	-	GO:0006810:transport;GO:0006897:endocytosis;GO:0006909:phagocytosis;GO:0016192:vesicle-mediated transport;GO:0044699:single-organism process;GO:0044765:single-organism transport;GO:0051179:localization;GO:0051234:establishment of localization;GO:1902578:single-organism localization	GO:0005488:binding;GO:0030246:carbohydrate binding	GO:0005622:intracellular;GO:0005623:cell;GO:0005737:cytoplasm;GO:0005902:microvillus;GO:0005938:cell cortex;GO:0016020:membrane;GO:0016021:integral component of membrane;GO:0030175:filopodium;GO:0031224:intrinsic component of membrane;GO:0042995:cell projection;GO:0044424:intracellular part;GO:0044425:membrane part;GO:0044444:cytoplasmic part;GO:0044464:cell part;GO:0071944:cell periphery
F13A1	2.98E-77	1.120467643	0.28	0.077	1.392312049	0.271844406	1.17E-72	protein_coding	GRCh38.98	chr6	-	6144085	6321013	176929	ENSG00000124491	hsa:2162:F13A1, F13A	2162	coagulation factor XIII A chain [Source:HGNC Symbol;Acc:HGNC:3531]	hsa04610:Complement and coagulation cascades	R-HSA-140877:Formation of Fibrin Clot (Clotting Cascade);R-HSA-109582:Hemostasis;R-HSA-76005:Response to elevated platelet cytosolic Ca2+;R-HSA-76002:Platelet activation, signaling and aggregation;R-HSA-114608:Platelet degranulation ;R-HSA-140875:Common Pathway of Fibrin Clot Formation	-	-	188050:Thromboembolism, susceptibility to;608446:Myocardial infarction, susceptibility to;613225:Factor XIIIA deficiency	Cardiovascular diseases;Hematologic diseases;H00945:Factor XIII deficiency	End-stage coagulation;Entorhinal cortical volume	GO:0002576:platelet degranulation;GO:0006464:cellular protein modification process;GO:0006810:transport;GO:0006887:exocytosis;GO:0006950:response to stress;GO:0007596:blood coagulation;GO:0007599:hemostasis;GO:0008152:metabolic process;GO:0009611:response to wounding;GO:0009987:cellular process;GO:0016192:vesicle-mediated transport;GO:0018149:peptide cross-linking;GO:0019538:protein metabolic pro…	GO:0003810:protein-glutamine gamma-glutamyltransferase activity;GO:0003824:catalytic activity;GO:0005488:binding;GO:0016740:transferase activity;GO:0016746:transferase activity, transferring acyl groups;GO:0016755:transferase activity, transferring amino-acyl groups;GO:0043167:ion binding;GO:0043169:cation binding;GO:0046872:metal ion binding	GO:0005576:extracellular region;GO:0005615:extracellular space;GO:0005622:intracellular;GO:0005623:cell;GO:0005737:cytoplasm;GO:0012505:endomembrane system;GO:0016023:cytoplasmic, membrane-bounded vesicle;GO:0030141:secretory granule;GO:0031091:platelet alpha granule;GO:0031093:platelet alpha granule lumen;GO:0031410:cytoplasmic vesicle;GO:0031974:membrane-enclosed lumen;GO:0031982:vesicle;GO:003…
SOD2	9.70E-77	-1.18342992	0.843	0.895	3.235570453	4.419000373	3.80E-72	protein_coding	GRCh38.98	chr6	-	159669069	159745186	76118	ENSG00000112096	-	-	superoxide dismutase 2 [Source:HGNC Symbol;Acc:HGNC:11180]	-	-	-	-	-	-	-	-	-	-
GPR183	1.73E-76	0.886343	0.775	0.532	3.8643159	2.9779729	6.77E-72	protein_coding	GRCh38.98	chr13	-	99294539	99307399	12861	ENSG00000169508	hsa:1880:GPR183, EBI2	1880	G protein-coupled receptor 183 [Source:HGNC Symbol;Acc:HGNC:3128]	-	-	-	-	-	-	Inflammatory bowel disease	GO:0000165:MAPK cascade;GO:0001775:cell activation;GO:0001932:regulation of protein phosphorylation;GO:0001934:positive regulation of protein phosphorylation;GO:0002250:adaptive immune response;GO:0002252:immune effector process;GO:0002263:cell activation involved in immune response;GO:0002285:lymphocyte activation involved in immune response;GO:0002312:B cell activation involved in immune respon…	GO:0004871:signal transducer activity;GO:0004872:receptor activity;GO:0004888:transmembrane signaling receptor activity;GO:0004930:G-protein coupled receptor activity;GO:0005488:binding;GO:0005496:steroid binding;GO:0008142:oxysterol binding;GO:0008289:lipid binding;GO:0032934:sterol binding;GO:0038023:signaling receptor activity;GO:0060089:molecular transducer activity;GO:0097159:organic cyclic …	GO:0005623:cell;GO:0005886:plasma membrane;GO:0005887:integral component of plasma membrane;GO:0016020:membrane;GO:0016021:integral component of membrane;GO:0031224:intrinsic component of membrane;GO:0031226:intrinsic component of plasma membrane;GO:0044425:membrane part;GO:0044459:plasma membrane part;GO:0044464:cell part;GO:0071944:cell periphery
KCTD12	6.57E-76	0.694535262	0.71	0.432	2.025507878	1.330972616	2.57E-71	protein_coding	GRCh38.98	chr13	-	76880175	76886405	6231	ENSG00000178695	hsa:115207:KCTD12, C13orf2, PFET1, PFETIN	115207	potassium channel tetramerization domain containing 12 [Source:HGNC Symbol;Acc:HGNC:14678]	-	-	-	-	-	-	Tourette's syndrome or obsessive-compulsive disorder	GO:0006461:protein complex assembly;GO:0009987:cellular process;GO:0016043:cellular component organization;GO:0022607:cellular component assembly;GO:0043933:macromolecular complex subunit organization;GO:0044085:cellular component biogenesis;GO:0051259:protein oligomerization;GO:0051260:protein homooligomerization;GO:0065003:macromolecular complex assembly;GO:0070271:protein complex biogenesis;GO…	GO:0003676:nucleic acid binding;GO:0003723:RNA binding;GO:0005488:binding;GO:0044822:poly(A) RNA binding;GO:0097159:organic cyclic compound binding;GO:1901363:heterocyclic compound binding	GO:0005576:extracellular region;GO:0005623:cell;GO:0005886:plasma membrane;GO:0016020:membrane;GO:0030054:cell junction;GO:0031982:vesicle;GO:0031988:membrane-bounded vesicle;GO:0042734:presynaptic membrane;GO:0043226:organelle;GO:0043227:membrane-bounded organelle;GO:0043230:extracellular organelle;GO:0044421:extracellular region part;GO:0044425:membrane part;GO:0044456:synapse part;GO:0044459:p…
MFSD1	1.22E-75	0.690441532	0.676	0.409	1.895644977	1.205203445	4.78E-71	protein_coding	GRCh38.98	chr3	+	158732198	158829719	97522	ENSG00000118855	hsa:64747:MFSD1, SMAP4	64747	major facilitator superfamily domain containing 1 [Source:HGNC Symbol;Acc:HGNC:25874]	-	-	-	-	-	-	Periodontitis (CDC/AAP)	GO:0006810:transport;GO:0051179:localization;GO:0051234:establishment of localization;GO:0055085:transmembrane transport	-	GO:0016020:membrane;GO:0016021:integral component of membrane;GO:0031224:intrinsic component of membrane;GO:0044425:membrane part
SLCO2B1	1.58E-75	0.845522745	0.399	0.162	1.366978312	0.521455567	6.18E-71	protein_coding	GRCh38.98	chr11	+	75100563	75206549	105987	ENSG00000137491	hsa:11309:SLCO2B1, OATP-B, OATP2B1, OATPB, SLC21A9	11309	solute carrier organic anion transporter family member 2B1 [Source:HGNC Symbol;Acc:HGNC:10962]	-	R-HSA-879518:Transport of organic anions;R-HSA-382551:Transmembrane transport of small molecules;R-HSA-425397:Transport of vitamins, nucleosides, and related molecules;R-HSA-425407:SLC-mediated transmembrane transport	-	-	-	-	-	GO:0001889:liver development;GO:0006810:transport;GO:0006811:ion transport;GO:0006820:anion transport;GO:0006869:lipid transport;GO:0007275:multicellular organism development;GO:0010876:lipid localization;GO:0015711:organic anion transport;GO:0015718:monocarboxylic acid transport;GO:0015721:bile acid and bile salt transport;GO:0015849:organic acid transport;GO:0015850:organic hydroxy compound tra…	GO:0005215:transporter activity;GO:0005319:lipid transporter activity;GO:0005342:organic acid transmembrane transporter activity;GO:0008028:monocarboxylic acid transmembrane transporter activity;GO:0008509:anion transmembrane transporter activity;GO:0008514:organic anion transmembrane transporter activity;GO:0015075:ion transmembrane transporter activity;GO:0015125:bile acid transmembrane transpo…	GO:0005623:cell;GO:0005886:plasma membrane;GO:0005887:integral component of plasma membrane;GO:0016020:membrane;GO:0016021:integral component of membrane;GO:0016324:apical plasma membrane;GO:0031224:intrinsic component of membrane;GO:0031226:intrinsic component of plasma membrane;GO:0044425:membrane part;GO:0044459:plasma membrane part;GO:0044464:cell part;GO:0045177:apical part of cell;GO:007194…
C1QC	7.21E-75	1.440477323	0.527	0.276	4.400453331	2.959976008	2.82E-70	protein_coding	GRCh38.98	chr1	+	22643633	22648110	4478	ENSG00000159189	hsa:714:C1QC, C1Q-C, C1QG	714	complement C1q C chain [Source:HGNC Symbol;Acc:HGNC:1245]	hsa05150:Staphylococcus aureus infection;hsa05322:Systemic lupus erythematosus;hsa05133:Pertussis;hsa05142:Chagas disease (American trypanosomiasis);hsa05020:Prion diseases;hsa04610:Complement and coagulation cascades	R-HSA-173623:Classical antibody-mediated complement activation;R-HSA-168256:Immune System;R-HSA-166786:Creation of C4 and C2 activators;R-HSA-166658:Complement cascade;R-HSA-166663:Initial triggering of complement;R-HSA-168249:Innate Immune System	-	-	613652:C1q deficiency	Immune system diseases;Primary immunodeficiency;H00102:Classic complement pathway component defects	-	GO:0002250:adaptive immune response;GO:0002252:immune effector process;GO:0002253:activation of immune response;GO:0002376:immune system process;GO:0002443:leukocyte mediated immunity;GO:0002449:lymphocyte mediated immunity;GO:0002455:humoral immune response mediated by circulating immunoglobulin;GO:0002460:adaptive immune response based on somatic recombination of immune receptors built from imm…	GO:0003824:catalytic activity;GO:0004175:endopeptidase activity;GO:0004252:serine-type endopeptidase activity;GO:0008233:peptidase activity;GO:0008236:serine-type peptidase activity;GO:0016787:hydrolase activity;GO:0017171:serine hydrolase activity;GO:0070011:peptidase activity, acting on L-amino acid peptides	GO:0005576:extracellular region;GO:0005581:collagen trimer;GO:0005615:extracellular space;GO:0031982:vesicle;GO:0031988:membrane-bounded vesicle;GO:0032991:macromolecular complex;GO:0043226:organelle;GO:0043227:membrane-bounded organelle;GO:0043230:extracellular organelle;GO:0043234:protein complex;GO:0044421:extracellular region part;GO:0070062:extracellular exosome;GO:0072562:blood microparticl…
CD163	1.72E-74	0.60425816	0.805	0.532	2.658588	2.05432984	6.72E-70	protein_coding	GRCh38.98	chr12	-	7470813	7503893	33081	ENSG00000177575	hsa:9332:CD163, M130, MM130, SCARI1	9332	CD163 molecule [Source:HGNC Symbol;Acc:HGNC:1631]	-	R-HSA-5653656:Vesicle-mediated transport;R-HSA-2173782:Binding and Uptake of Ligands by Scavenger Receptors;R-HSA-2168880:Scavenging of heme from plasma	-	-	-	-	Hematological and biochemical traits	GO:0002526:acute inflammatory response;GO:0006810:transport;GO:0006897:endocytosis;GO:0006898:receptor-mediated endocytosis;GO:0006950:response to stress;GO:0006952:defense response;GO:0006953:acute-phase response;GO:0006954:inflammatory response;GO:0016192:vesicle-mediated transport;GO:0050896:response to stimulus;GO:0051179:localization;GO:0051234:establishment of localization	GO:0004872:receptor activity;GO:0005044:scavenger receptor activity;GO:0005488:binding;GO:0005515:protein binding;GO:0038024:cargo receptor activity;GO:0060089:molecular transducer activity	GO:0005576:extracellular region;GO:0005622:intracellular;GO:0005623:cell;GO:0005737:cytoplasm;GO:0005886:plasma membrane;GO:0005887:integral component of plasma membrane;GO:0012506:vesicle membrane;GO:0016020:membrane;GO:0016021:integral component of membrane;GO:0016023:cytoplasmic, membrane-bounded vesicle;GO:0030139:endocytic vesicle;GO:0030659:cytoplasmic vesicle membrane;GO:0030666:endocytic …
IGF1	1.97E-74	0.605419936	0.18	0.029	0.690735864	0.085315928	7.71E-70	protein_coding	GRCh38.98	chr12	-	102395874	102481744	85871	ENSG00000017427	hsa:3479:IGF1, IGF-I, IGFI, MGF	3479	insulin like growth factor 1 [Source:HGNC Symbol;Acc:HGNC:5464]	hsa05202:Transcriptional misregulation in cancer;hsa04550:Signaling pathways regulating pluripotency of stem cells;hsa04115:p53 signaling pathway;hsa04960:Aldosterone-regulated sodium reabsorption;hsa04151:PI3K-Akt signaling pathway;hsa04150:mTOR signaling pathway;hsa05200:Pathways in cancer;hsa05205:Proteoglycans in cancer;hsa04068:FoxO signaling pathway;hsa04152:AMPK signaling pathway;hsa04211:…	R-HSA-2428933:SHC-related events triggered by IGF1R;R-HSA-2980736:Peptide hormone metabolism;R-HSA-392499:Metabolism of proteins;R-HSA-381426:Regulation of Insulin-like Growth Factor (IGF) transport and uptake by Insulin-like Growth Factor Binding Proteins (IGFBPs);R-HSA-2428924:IGF1R signaling cascade;R-HSA-162582:Signal Transduction;R-HSA-109582:Hemostasis;R-HSA-2428928:IRS-related events trigg…	-	P00033:Insulin/IGF pathway-protein kinase B signaling cascade;P00032:Insulin/IGF pathway-mitogen activated protein kinase kinase/MAP kinase cascade	608747:Growth retardation with deafness and mental retardation due to IGF1 deficiency	Cancers;Cancers of the lung and pleura;H00015:Malignant pleural mesothelioma;Endocrine and metabolic diseases;Hypothalamus and pituitary gland diseases;H00254:Pituitary Dwarfism (PD)	Height;Fasting glucose-related traits;Fasting insulin-related traits;Fasting insulin-related traits (interaction with BMI);Thiazide-induced adverse metabolic effects in hypertensive patients;Mammographic density (dense area)	GO:0000003:reproduction;GO:0000060:protein import into nucleus, translocation;GO:0000165:MAPK cascade;GO:0000187:activation of MAPK activity;GO:0000271:polysaccharide biosynthetic process;GO:0000278:mitotic cell cycle;GO:0000280:nuclear division;GO:0001501:skeletal system development;GO:0001503:ossification;GO:0001558:regulation of cell growth;GO:0001649:osteoblast differentiation;GO:0001666:resp…
IL1RN	1.07E-73	-1.522460245	0.393	0.651	3.313771423	4.836231668	4.20E-69	protein_coding	GRCh38.98	chr2	+	113107214	113134016	26803	ENSG00000136689	hsa:3557:IL1RN, DIRA, ICIL-1RA, IL-1RN, IL-1ra, IL-1ra3, IL1F3, IL1RA, IRAP, MVCD4	3557	interleukin 1 receptor antagonist [Source:HGNC Symbol;Acc:HGNC:6000]	-	R-HSA-446652:Interleukin-1 signaling;R-HSA-168256:Immune System;R-HSA-1280215:Cytokine Signaling in Immune system;R-HSA-449147:Signaling by Interleukins	-	-	612852:Interleukin 1 receptor antagonist deficiency;137215:Gastric cancer, somatic;612628:Microvascular complications of diabetes 4	Immune system diseases;Allergies and autoimmune diseases;H00084:Graft-versus-host disease;H01275:Interleukin 1 receptor antagonist deficiency (DIRA)	Obesity-related traits;Stroke;C-reactive protein;Protein quantitative trait loci;Fibrinogen	GO:0001959:regulation of cytokine-mediated signaling pathway;GO:0001960:negative regulation of cytokine-mediated signaling pathway;GO:0002376:immune system process;GO:0002526:acute inflammatory response;GO:0002790:peptide secretion;GO:0006629:lipid metabolic process;GO:0006810:transport;GO:0006950:response to stress;GO:0006952:defense response;GO:0006953:acute-phase response;GO:0006954:inflammato…	GO:0005102:receptor binding;GO:0005125:cytokine activity;GO:0005126:cytokine receptor binding;GO:0005149:interleukin-1 receptor binding;GO:0005150:interleukin-1, Type I receptor binding;GO:0005151:interleukin-1, Type II receptor binding;GO:0005152:interleukin-1 receptor antagonist activity;GO:0005488:binding;GO:0005515:protein binding;GO:0019838:growth factor binding;GO:0019955:cytokine binding;G…	GO:0005576:extracellular region;GO:0005615:extracellular space;GO:0005622:intracellular;GO:0005623:cell;GO:0005737:cytoplasm;GO:0005886:plasma membrane;GO:0016020:membrane;GO:0031982:vesicle;GO:0031988:membrane-bounded vesicle;GO:0043226:organelle;GO:0043227:membrane-bounded organelle;GO:0043230:extracellular organelle;GO:0044421:extracellular region part;GO:0044424:intracellular part;GO:0044464:…
TSC22D3	1.09E-73	0.625613557	0.893	0.668	3.283195769	2.657582212	4.28E-69	protein_coding	GRCh38.98	chrX	-	107713221	107777342	64122	ENSG00000157514	hsa:1831:TSC22D3, DIP, DSIPI, GILZ, TSC-22R	1831	TSC22 domain family member 3 [Source:HGNC Symbol;Acc:HGNC:3051]	-	R-HSA-382551:Transmembrane transport of small molecules;R-HSA-2672351:Stimuli-sensing channels;R-HSA-983712:Ion channel transport	-	-	-	-	-	GO:0000122:negative regulation of transcription from RNA polymerase II promoter;GO:0001776:leukocyte homeostasis;GO:0002260:lymphocyte homeostasis;GO:0002376:immune system process;GO:0002682:regulation of immune system process;GO:0002683:negative regulation of immune system process;GO:0006139:nucleobase-containing compound metabolic process;GO:0006351:transcription, DNA-templated;GO:0006355:regul…	GO:0001071:nucleic acid binding transcription factor activity;GO:0003700:transcription factor activity, sequence-specific DNA binding;GO:0005488:binding;GO:0005515:protein binding;GO:0008134:transcription factor binding;GO:0043425:bHLH transcription factor binding;GO:0043426:MRF binding	GO:0005622:intracellular;GO:0005623:cell;GO:0005634:nucleus;GO:0005737:cytoplasm;GO:0005829:cytosol;GO:0043226:organelle;GO:0043227:membrane-bounded organelle;GO:0043229:intracellular organelle;GO:0043231:intracellular membrane-bounded organelle;GO:0044424:intracellular part;GO:0044444:cytoplasmic part;GO:0044464:cell part
C1orf162	2.84E-73	0.720508105	0.759	0.491	2.513731182	1.793223076	1.11E-68	protein_coding	GRCh38.98	chr1	+	111473792	111478512	4721	ENSG00000143110	hsa:128346:C1orf162	128346	chromosome 1 open reading frame 162 [Source:HGNC Symbol;Acc:HGNC:28344]	-	-	-	-	-	-	-	-	-	GO:0016020:membrane;GO:0016021:integral component of membrane;GO:0031224:intrinsic component of membrane;GO:0044425:membrane part
TIMP1	4.06E-73	-1.275960755	0.84	0.921	5.862483457	7.138444212	1.59E-68	protein_coding	GRCh38.98	chrX	+	47582408	47586789	4382	ENSG00000102265	hsa:7076:TIMP1, CLGI, EPA, EPO, HCI, TIMP, TIMP-1	7076	TIMP metallopeptidase inhibitor 1 [Source:HGNC Symbol;Acc:HGNC:11820]	hsa04066:HIF-1 signaling pathway	R-HSA-1592389:Activation of Matrix Metalloproteinases;R-HSA-1474244:Extracellular matrix organization;R-HSA-109582:Hemostasis;R-HSA-76005:Response to elevated platelet cytosolic Ca2+;R-HSA-76002:Platelet activation, signaling and aggregation;R-HSA-114608:Platelet degranulation ;R-HSA-1474228:Degradation of the extracellular matrix	-	-	-	-	-	GO:0000003:reproduction;GO:0001501:skeletal system development;GO:0001667:ameboidal-type cell migration;GO:0001775:cell activation;GO:0002576:platelet degranulation;GO:0006508:proteolysis;GO:0006509:membrane protein ectodomain proteolysis;GO:0006810:transport;GO:0006887:exocytosis;GO:0006915:apoptotic process;GO:0006928:movement of cell or subcellular component;GO:0006950:response to stress;GO:00…	GO:0002020:protease binding;GO:0004857:enzyme inhibitor activity;GO:0004866:endopeptidase inhibitor activity;GO:0005102:receptor binding;GO:0005125:cytokine activity;GO:0005488:binding;GO:0005515:protein binding;GO:0008083:growth factor activity;GO:0008191:metalloendopeptidase inhibitor activity;GO:0019899:enzyme binding;GO:0030234:enzyme regulator activity;GO:0030414:peptidase inhibitor activity…	GO:0005576:extracellular region;GO:0005578:proteinaceous extracellular matrix;GO:0005604:basement membrane;GO:0005615:extracellular space;GO:0005622:intracellular;GO:0005623:cell;GO:0005737:cytoplasm;GO:0012505:endomembrane system;GO:0016023:cytoplasmic, membrane-bounded vesicle;GO:0030141:secretory granule;GO:0031012:extracellular matrix;GO:0031091:platelet alpha granule;GO:0031093:platelet alph…
MS4A4A	1.15E-72	1.024152213	0.615	0.374	2.496321197	1.472168985	4.51E-68	protein_coding	GRCh38.98	chr11	+	60185702	60317944	132243	ENSG00000110079	hsa:51338:MS4A4A, 4SPAN1, CD20-L1, CD20L1, HDCME31P, MS4A4, MS4A7	51338	membrane spanning 4-domains A4A [Source:HGNC Symbol;Acc:HGNC:13371]	-	-	-	-	-	-	Alzheimer's disease (late onset);Alzheimer's disease in APOE e4- carriers	-	-	GO:0016020:membrane;GO:0016021:integral component of membrane;GO:0031224:intrinsic component of membrane;GO:0044425:membrane part
DDX5	1.28E-72	0.498153683	0.969	0.843	3.391778218	2.893624535	5.02E-68	protein_coding	GRCh38.98	chr17	-	64498254	64508199	9946	ENSG00000108654	hsa:1655:DDX5, G17P1, HLR1, HUMP68, p68	1655	DEAD-box helicase 5 [Source:HGNC Symbol;Acc:HGNC:2746]	hsa05202:Transcriptional misregulation in cancer;hsa05205:Proteoglycans in cancer;hsa03040:Spliceosome	R-HSA-72163:mRNA Splicing - Major Pathway;R-HSA-72172:mRNA Splicing;R-HSA-72203:Processing of Capped Intron-Containing Pre-mRNA;R-HSA-74160:Gene Expression	-	-	-	Cancers;Cancers of the urinary system and male genital organs;H00024:Prostate cancer	-	GO:0000122:negative regulation of transcription from RNA polymerase II promoter;GO:0000375:RNA splicing, via transesterification reactions;GO:0000377:RNA splicing, via transesterification reactions with bulged adenosine as nucleophile;GO:0000380:alternative mRNA splicing, via spliceosome;GO:0000381:regulation of alternative mRNA splicing, via spliceosome;GO:0000398:mRNA splicing, via spliceosome;…	GO:0000166:nucleotide binding;GO:0000988:transcription factor activity, protein binding;GO:0000989:transcription factor activity, transcription factor binding;GO:0001882:nucleoside binding;GO:0001883:purine nucleoside binding;GO:0003676:nucleic acid binding;GO:0003712:transcription cofactor activity;GO:0003713:transcription coactivator activity;GO:0003723:RNA binding;GO:0003724:RNA helicase activ…	GO:0005576:extracellular region;GO:0005622:intracellular;GO:0005623:cell;GO:0005634:nucleus;GO:0005654:nucleoplasm;GO:0005681:spliceosomal complex;GO:0005730:nucleolus;GO:0016020:membrane;GO:0030529:intracellular ribonucleoprotein complex;GO:0031974:membrane-enclosed lumen;GO:0031981:nuclear lumen;GO:0031982:vesicle;GO:0031988:membrane-bounded vesicle;GO:0032991:macromolecular complex;GO:0043226:…
MT-ND5	6.82E-72	0.46210536	0.996	0.958	4.893234293	4.431128932	2.67E-67	protein_coding	GRCh38.98	chrM	+	12337	14148	1812	ENSG00000198786	-	-	mitochondrially encoded NADH:ubiquinone oxidoreductase core subunit 5 [Source:HGNC Symbol;Acc:HGNC:7461]	-	-	-	-	-	-	-	-	-	-
GPR34	9.94E-72	0.891689311	0.415	0.176	1.628683136	0.736993826	3.89E-67	protein_coding	GRCh38.98	chrX	+	41688973	41697275	8303	ENSG00000171659	hsa:2857:GPR34, LYPSR1	2857	G protein-coupled receptor 34 [Source:HGNC Symbol;Acc:HGNC:4490]	-	-	-	-	-	-	-	GO:0007154:cell communication;GO:0007165:signal transduction;GO:0007166:cell surface receptor signaling pathway;GO:0007186:G-protein coupled receptor signaling pathway;GO:0009987:cellular process;GO:0023052:signaling;GO:0035587:purinergic receptor signaling pathway;GO:0035588:G-protein coupled purinergic receptor signaling pathway;GO:0035589:G-protein coupled purinergic nucleotide receptor signal…	GO:0001608:G-protein coupled nucleotide receptor activity;GO:0001614:purinergic nucleotide receptor activity;GO:0004871:signal transducer activity;GO:0004872:receptor activity;GO:0004888:transmembrane signaling receptor activity;GO:0004930:G-protein coupled receptor activity;GO:0016502:nucleotide receptor activity;GO:0035586:purinergic receptor activity;GO:0038023:signaling receptor activity;GO:0…	GO:0005623:cell;GO:0005886:plasma membrane;GO:0005887:integral component of plasma membrane;GO:0016020:membrane;GO:0016021:integral component of membrane;GO:0031224:intrinsic component of membrane;GO:0031226:intrinsic component of plasma membrane;GO:0044425:membrane part;GO:0044459:plasma membrane part;GO:0044464:cell part;GO:0071944:cell periphery
FKBP5	1.30E-71	0.579576731	0.813	0.515	2.454308547	1.874731817	5.10E-67	protein_coding	GRCh38.98	chr6	-	35573585	35728583	154999	ENSG00000096060	hsa:2289:FKBP5, AIG6, FKBP51, FKBP54, P54, PPIase, Ptg-10	2289	FKBP prolyl isomerase 5 [Source:HGNC Symbol;Acc:HGNC:3721]	hsa04915:Estrogen signaling pathway	-	-	-	608516:Major depressive disorder 1	-	-	GO:0000413:protein peptidyl-prolyl isomerization;GO:0006457:protein folding;GO:0006464:cellular protein modification process;GO:0008152:metabolic process;GO:0009987:cellular process;GO:0018193:peptidyl-amino acid modification;GO:0018208:peptidyl-proline modification;GO:0019538:protein metabolic process;GO:0036211:protein modification process;GO:0043170:macromolecule metabolic process;GO:0043412:m…	GO:0003755:peptidyl-prolyl cis-trans isomerase activity;GO:0003824:catalytic activity;GO:0005488:binding;GO:0005515:protein binding;GO:0005527:macrolide binding;GO:0005528:FK506 binding;GO:0008144:drug binding;GO:0016853:isomerase activity;GO:0016859:cis-trans isomerase activity;GO:0031072:heat shock protein binding;GO:0097159:organic cyclic compound binding;GO:1901363:heterocyclic compound bindi…	GO:0005576:extracellular region;GO:0005622:intracellular;GO:0005623:cell;GO:0005634:nucleus;GO:0005654:nucleoplasm;GO:0005737:cytoplasm;GO:0005783:endoplasmic reticulum;GO:0005789:endoplasmic reticulum membrane;GO:0012505:endomembrane system;GO:0016020:membrane;GO:0031974:membrane-enclosed lumen;GO:0031981:nuclear lumen;GO:0031982:vesicle;GO:0031988:membrane-bounded vesicle;GO:0042175:nuclear out…
VSIG4	4.67E-71	0.862911653	0.529	0.266	2.157539988	1.294628335	1.83E-66	protein_coding	GRCh38.98	chrX	-	66021738	66040125	18388	ENSG00000155659	hsa:11326:VSIG4, CRIg, Z39IG	11326	V-set and immunoglobulin domain containing 4 [Source:HGNC Symbol;Acc:HGNC:17032]	hsa04610:Complement and coagulation cascades	-	-	-	-	-	-	GO:0002252:immune effector process;GO:0002253:activation of immune response;GO:0002376:immune system process;GO:0002682:regulation of immune system process;GO:0002684:positive regulation of immune system process;GO:0006950:response to stress;GO:0006952:defense response;GO:0006955:immune response;GO:0006956:complement activation;GO:0006957:complement activation, alternative pathway;GO:0006959:humo…	GO:0005488:binding;GO:0005515:protein binding	GO:0005576:extracellular region;GO:0016020:membrane;GO:0016021:integral component of membrane;GO:0031224:intrinsic component of membrane;GO:0031982:vesicle;GO:0031988:membrane-bounded vesicle;GO:0043226:organelle;GO:0043227:membrane-bounded organelle;GO:0043230:extracellular organelle;GO:0044421:extracellular region part;GO:0044425:membrane part;GO:0070062:extracellular exosome;GO:1903561:extrace…
LDHA	1.52E-70	-1.031273132	0.686	0.832	2.057053536	3.088326667	5.96E-66	protein_coding	GRCh38.98	chr11	+	18394560	18408425	13866	ENSG00000134333	hsa:3939:LDHA, GSD11, HEL-S-133P, LDHM, PIG19	3939	lactate dehydrogenase A [Source:HGNC Symbol;Acc:HGNC:6535]	hsa01100:Metabolic pathways;hsa00010:Glycolysis / Gluconeogenesis;hsa00620:Pyruvate metabolism;hsa04066:HIF-1 signaling pathway;hsa04922:Glucagon signaling pathway;hsa05230:Central carbon metabolism in cancer;hsa00270:Cysteine and methionine metabolism;hsa00640:Propanoate metabolism	R-HSA-70268:Pyruvate metabolism;R-HSA-1430728:Metabolism;R-HSA-1428517:The citric acid (TCA) cycle and respiratory electron transport;R-HSA-71406:Pyruvate metabolism and Citric Acid (TCA) cycle	PWY-5481:lactate fermentation (reoxidation of cytosolic NADH)	-	612933:Glycogen storage disease XI	Congenital disorders of metabolism;Congenital disorders of carbohydrate metabolism;H00069:Glycogen storage disease (GSD)	Amyloid A serum levels	GO:0000302:response to reactive oxygen species;GO:0001666:response to hypoxia;GO:0005975:carbohydrate metabolic process;GO:0006082:organic acid metabolic process;GO:0006089:lactate metabolic process;GO:0006090:pyruvate metabolic process;GO:0006091:generation of precursor metabolites and energy;GO:0006096:glycolytic process;GO:0006139:nucleobase-containing compound metabolic process;GO:0006163:pur…	GO:0000166:nucleotide binding;GO:0003824:catalytic activity;GO:0004457:lactate dehydrogenase activity;GO:0004459:L-lactate dehydrogenase activity;GO:0005488:binding;GO:0005515:protein binding;GO:0016491:oxidoreductase activity;GO:0016614:oxidoreductase activity, acting on CH-OH group of donors;GO:0016616:oxidoreductase activity, acting on the CH-OH group of donors, NAD or NADP as acceptor;GO:0019…	GO:0005576:extracellular region;GO:0005622:intracellular;GO:0005623:cell;GO:0005634:nucleus;GO:0005737:cytoplasm;GO:0005829:cytosol;GO:0016020:membrane;GO:0031982:vesicle;GO:0031988:membrane-bounded vesicle;GO:0043226:organelle;GO:0043227:membrane-bounded organelle;GO:0043229:intracellular organelle;GO:0043230:extracellular organelle;GO:0043231:intracellular membrane-bounded organelle;GO:0044421:…
FCGR3A	4.68E-70	0.793644866	0.586	0.313	2.213095451	1.419450585	1.83E-65	protein_coding	GRCh38.98	chr1	-	161541759	161550737	8979	ENSG00000203747	hsa:2214:FCGR3A, CD16, CD16A, FCG3, FCGR3, FCGRIII, FCR-10, FCRIII, FCRIIIA, IGFR3, IMD20	2214	Fc fragment of IgG receptor IIIa [Source:HGNC Symbol;Acc:HGNC:3619]	hsa04650:Natural killer cell mediated cytotoxicity;hsa05152:Tuberculosis;hsa04145:Phagosome;hsa04666:Fc gamma R-mediated phagocytosis;hsa05140:Leishmaniasis;hsa05150:Staphylococcus aureus infection;hsa05322:Systemic lupus erythematosus;hsa04380:Osteoclast differentiation	R-HSA-168256:Immune System;R-HSA-1280218:Adaptive Immune System;R-HSA-2029485:Role of phospholipids in phagocytosis;R-HSA-2029480:Fcgamma receptor (FCGR) dependent phagocytosis;R-HSA-198933:Immunoregulatory interactions between a Lymphoid and a non-Lymphoid cell;R-HSA-2029482:Regulation of actin dynamics for phagocytic cup formation;R-HSA-168249:Innate Immune System;R-HSA-2029481:FCGR activation	-	-	615707:Immunodeficiency 20	Immune system diseases;Allergies and autoimmune diseases;H00080:Systemic lupus erythematosus;Primary immunodeficiency;H00090:NK cell defects	Inflammatory bowel disease;Functional impairment in major depressive disorder, bipolar disorder and schizophrenia	GO:0002252:immune effector process;GO:0002253:activation of immune response;GO:0002376:immune system process;GO:0002429:immune response-activating cell surface receptor signaling pathway;GO:0002431:Fc receptor mediated stimulatory signaling pathway;GO:0002433:immune response-regulating cell surface receptor signaling pathway involved in phagocytosis;GO:0002682:regulation of immune system process;…	GO:0005488:binding;GO:0005515:protein binding;GO:0019864:IgG binding;GO:0019865:immunoglobulin binding;GO:0032403:protein complex binding;GO:0044877:macromolecular complex binding	GO:0005576:extracellular region;GO:0005623:cell;GO:0005886:plasma membrane;GO:0009897:external side of plasma membrane;GO:0009986:cell surface;GO:0016020:membrane;GO:0016021:integral component of membrane;GO:0031224:intrinsic component of membrane;GO:0031982:vesicle;GO:0031988:membrane-bounded vesicle;GO:0043226:organelle;GO:0043227:membrane-bounded organelle;GO:0043230:extracellular organelle;GO…
PDK4	8.77E-70	1.425383558	0.473	0.246	2.554241159	1.128857601	3.44E-65	protein_coding	GRCh38.98	chr7	-	95583499	95596516	13018	ENSG00000004799	hsa:5166:PDK4	5166	pyruvate dehydrogenase kinase 4 [Source:HGNC Symbol;Acc:HGNC:8812]	-	R-HSA-5362517:Signaling by Retinoic Acid;R-HSA-70268:Pyruvate metabolism;R-HSA-1430728:Metabolism;R-HSA-1428517:The citric acid (TCA) cycle and respiratory electron transport;R-HSA-162582:Signal Transduction;R-HSA-204174:Regulation of pyruvate dehydrogenase (PDH) complex;R-HSA-71406:Pyruvate metabolism and Citric Acid (TCA) cycle	-	-	-	-	-	GO:0001101:response to acid chemical;GO:0001894:tissue homeostasis;GO:0002230:positive regulation of defense response to virus by host;GO:0002252:immune effector process;GO:0002376:immune system process;GO:0002682:regulation of immune system process;GO:0002697:regulation of immune effector process;GO:0002831:regulation of response to biotic stimulus;GO:0005975:carbohydrate metabolic process;GO:00…	GO:0000166:nucleotide binding;GO:0001882:nucleoside binding;GO:0001883:purine nucleoside binding;GO:0003824:catalytic activity;GO:0004672:protein kinase activity;GO:0004740:pyruvate dehydrogenase (acetyl-transferring) kinase activity;GO:0005488:binding;GO:0005524:ATP binding;GO:0016301:kinase activity;GO:0016740:transferase activity;GO:0016772:transferase activity, transferring phosphorus-contain…	GO:0005622:intracellular;GO:0005623:cell;GO:0005737:cytoplasm;GO:0005739:mitochondrion;GO:0005740:mitochondrial envelope;GO:0005743:mitochondrial inner membrane;GO:0005759:mitochondrial matrix;GO:0016020:membrane;GO:0019866:organelle inner membrane;GO:0031090:organelle membrane;GO:0031966:mitochondrial membrane;GO:0031967:organelle envelope;GO:0031974:membrane-enclosed lumen;GO:0031975:envelope;G…
ADA2	2.77E-69	0.595215705	0.578	0.308	1.445161064	0.849945359	1.09E-64	protein_coding	GRCh38.98	chr22	-	17178790	17258235	79446	ENSG00000093072	hsa:51816:CECR1, ADA2, ADGF, IDGFL, PAN, SNEDS	51816	adenosine deaminase 2 [Source:HGNC Symbol;Acc:HGNC:1839]	hsa01100:Metabolic pathways;hsa00230:Purine metabolism	R-HSA-5683826:Surfactant metabolism;R-HSA-392499:Metabolism of proteins	-	-	182410:Sneddon syndrome;615688:Polyarteritis nodosa, childhood-onset	-	Verbal declarative memory	GO:0006139:nucleobase-containing compound metabolic process;GO:0006144:purine nucleobase metabolic process;GO:0006152:purine nucleoside catabolic process;GO:0006154:adenosine catabolic process;GO:0006725:cellular aromatic compound metabolic process;GO:0006807:nitrogen compound metabolic process;GO:0007275:multicellular organism development;GO:0008152:metabolic process;GO:0009056:catabolic process…	GO:0001664:G-protein coupled receptor binding;GO:0001948:glycoprotein binding;GO:0003824:catalytic activity;GO:0004000:adenosine deaminase activity;GO:0005102:receptor binding;GO:0005488:binding;GO:0005515:protein binding;GO:0005539:glycosaminoglycan binding;GO:0008083:growth factor activity;GO:0008201:heparin binding;GO:0008270:zinc ion binding;GO:0016787:hydrolase activity;GO:0016810:hydrolase …	GO:0005576:extracellular region;GO:0005615:extracellular space;GO:0044421:extracellular region part
HLA-DPA1	6.02E-69	0.653736181	0.929	0.762	4.672389074	4.018652892	2.36E-64	protein_coding	GRCh38.98	chr6	-	33064569	33080775	16207	ENSG00000231389	hsa:3113:HLA-DPA1, DP(W3), DP(W4), HLA-DP1A, HLADP, HLASB, PLT1	3113	major histocompatibility complex, class II, DP alpha 1 [Source:HGNC Symbol;Acc:HGNC:4938]	hsa04514:Cell adhesion molecules (CAMs);hsa05152:Tuberculosis;hsa05164:Influenza A;hsa05168:Herpes simplex infection;hsa05320:Autoimmune thyroid disease;hsa05166:HTLV-I infection;hsa05310:Asthma;hsa04145:Phagosome;hsa04612:Antigen processing and presentation;hsa04940:Type I diabetes mellitus;hsa05169:Epstein-Barr virus infection;hsa05330:Allograft rejection;hsa05332:Graft-versus-host disease;hsa0…	R-HSA-202424:Downstream TCR signaling;R-HSA-388841:Costimulation by the CD28 family;R-HSA-168256:Immune System;R-HSA-1280218:Adaptive Immune System;R-HSA-913531:Interferon Signaling;R-HSA-2132295:MHC class II antigen presentation;R-HSA-1280215:Cytokine Signaling in Immune system;R-HSA-389948:PD-1 signaling;R-HSA-877300:Interferon gamma signaling;R-HSA-202430:Translocation of ZAP-70 to Immunologic…	-	P00053:T cell activation	-	Immune system diseases;Allergies and autoimmune diseases;H01492:Systemic sclerosis;Cardiovascular diseases;Cardiac diseases;H00294:Dilated cardiomyopathy (DCM);Skin diseases;Skin and soft tissue diseases	Hepatitis B;Nephropathy;Systemic sclerosis;IgA nephropathy;Hepatitis B (viral clearance);Chronic hepatitis B infection;Sjögren's syndrome	GO:0001775:cell activation;GO:0001816:cytokine production;GO:0001817:regulation of cytokine production;GO:0001819:positive regulation of cytokine production;GO:0002253:activation of immune response;GO:0002376:immune system process;GO:0002429:immune response-activating cell surface receptor signaling pathway;GO:0002478:antigen processing and presentation of exogenous peptide antigen;GO:0002495:ant…	GO:0003823:antigen binding;GO:0004871:signal transducer activity;GO:0004872:receptor activity;GO:0004888:transmembrane signaling receptor activity;GO:0005488:binding;GO:0032395:MHC class II receptor activity;GO:0033218:amide binding;GO:0038023:signaling receptor activity;GO:0042277:peptide binding;GO:0042605:peptide antigen binding;GO:0060089:molecular transducer activity	GO:0000139:Golgi membrane;GO:0000323:lytic vacuole;GO:0005622:intracellular;GO:0005623:cell;GO:0005737:cytoplasm;GO:0005764:lysosome;GO:0005765:lysosomal membrane;GO:0005768:endosome;GO:0005773:vacuole;GO:0005774:vacuolar membrane;GO:0005783:endoplasmic reticulum;GO:0005789:endoplasmic reticulum membrane;GO:0005794:Golgi apparatus;GO:0005802:trans-Golgi network;GO:0005886:plasma membrane;GO:00058…
TNIP1	1.11E-68	-0.875112237	0.282	0.534	0.800451725	1.675563961	4.37E-64	protein_coding	GRCh38.98	chr5	-	151029945	151093577	63633	ENSG00000145901	hsa:10318:TNIP1, ABIN-1, NAF1, VAN, nip40-1	10318	TNFAIP3 interacting protein 1 [Source:HGNC Symbol;Acc:HGNC:16903]	-	R-HSA-5688426:Deubiquitination;R-HSA-392499:Metabolism of proteins;R-HSA-597592:Post-translational protein modification;R-HSA-5689896:Ovarian tumor domain proteases	-	-	-	Immune system diseases;Allergies and autoimmune diseases;H01492:Systemic sclerosis;Skin diseases;Skin and soft tissue diseases	Psoriasis;Systemic lupus erythematosus;Inflammatory bowel disease;Systemic sclerosis;Myasthenia gravis;Systemic lupus erythematosus and Systemic sclerosis;Inflammatory skin disease	GO:0000165:MAPK cascade;GO:0001932:regulation of protein phosphorylation;GO:0001933:negative regulation of protein phosphorylation;GO:0002218:activation of innate immune response;GO:0002221:pattern recognition receptor signaling pathway;GO:0002224:toll-like receptor signaling pathway;GO:0002253:activation of immune response;GO:0002376:immune system process;GO:0002682:regulation of immune system p…	GO:0003824:catalytic activity;GO:0004843:thiol-dependent ubiquitin-specific protease activity;GO:0005488:binding;GO:0005515:protein binding;GO:0008233:peptidase activity;GO:0008234:cysteine-type peptidase activity;GO:0016787:hydrolase activity;GO:0019783:ubiquitin-like protein-specific protease activity;GO:0019899:enzyme binding;GO:0019900:kinase binding;GO:0019901:protein kinase binding;GO:00364…	GO:0005622:intracellular;GO:0005623:cell;GO:0005634:nucleus;GO:0005654:nucleoplasm;GO:0005737:cytoplasm;GO:0031974:membrane-enclosed lumen;GO:0031981:nuclear lumen;GO:0043226:organelle;GO:0043227:membrane-bounded organelle;GO:0043229:intracellular organelle;GO:0043231:intracellular membrane-bounded organelle;GO:0043233:organelle lumen;GO:0044422:organelle part;GO:0044424:intracellular part;GO:004…
CD163L1	1.69E-67	0.755669609	0.204	0.046	0.88920684	0.13353723	6.61E-63	protein_coding	GRCh38.98	chr12	-	7346685	7479897	133213	ENSG00000177675	hsa:283316:CD163L1, CD163B, M160, SCARI2	283316	CD163 molecule like 1 [Source:HGNC Symbol;Acc:HGNC:30375]	-	-	-	-	-	-	-	GO:0000422:mitophagy;GO:0000423:macromitophagy;GO:0002230:positive regulation of defense response to virus by host;GO:0002252:immune effector process;GO:0002376:immune system process;GO:0002682:regulation of immune system process;GO:0002697:regulation of immune effector process;GO:0002831:regulation of response to biotic stimulus;GO:0006810:transport;GO:0006897:endocytosis;GO:0006898:receptor-med…	GO:0004872:receptor activity;GO:0005044:scavenger receptor activity;GO:0038024:cargo receptor activity;GO:0060089:molecular transducer activity	GO:0005576:extracellular region;GO:0005623:cell;GO:0005886:plasma membrane;GO:0016020:membrane;GO:0016021:integral component of membrane;GO:0031224:intrinsic component of membrane;GO:0044425:membrane part;GO:0044464:cell part;GO:0071944:cell periphery
TMEM176A	2.98E-67	0.723233285	0.535	0.282	1.723515759	1.000282474	1.17E-62	protein_coding	GRCh38.98	chr7	+	150800403	150805118	4716	ENSG00000002933	hsa:55365:TMEM176A, GS188, HCA112, MS4B1	55365	transmembrane protein 176A [Source:HGNC Symbol;Acc:HGNC:24930]	-	-	-	-	-	-	HDL cholesterol;Height;Forced expiratory volume in 1 second (environmental interaction)	GO:0002376:immune system process;GO:0002520:immune system development;GO:0002521:leukocyte differentiation;GO:0002682:regulation of immune system process;GO:0002683:negative regulation of immune system process;GO:0007275:multicellular organism development;GO:0009987:cellular process;GO:0030097:hemopoiesis;GO:0030154:cell differentiation;GO:0032501:multicellular organismal process;GO:0032502:devel…	-	GO:0016020:membrane;GO:0016021:integral component of membrane;GO:0031224:intrinsic component of membrane;GO:0044425:membrane part
FOSB	3.88E-67	0.848204877	0.752	0.541	3.232785385	2.384580508	1.52E-62	protein_coding	GRCh38.98	chr19	+	45467995	45475179	7185	ENSG00000125740	hsa:2354:FOSB, AP-1, G0S3, GOS3, GOSB	2354	FosB proto-oncogene, AP-1 transcription factor subunit [Source:HGNC Symbol;Acc:HGNC:3797]	hsa04380:Osteoclast differentiation;hsa05034:Alcoholism;hsa05031:Amphetamine addiction;hsa05030:Cocaine addiction	-	-	-	-	-	-	GO:0000003:reproduction;GO:0000122:negative regulation of transcription from RNA polymerase II promoter;GO:0006139:nucleobase-containing compound metabolic process;GO:0006351:transcription, DNA-templated;GO:0006355:regulation of transcription, DNA-templated;GO:0006357:regulation of transcription from RNA polymerase II promoter;GO:0006366:transcription from RNA polymerase II promoter;GO:0006725:ce…	GO:0000975:regulatory region DNA binding;GO:0000976:transcription regulatory region sequence-specific DNA binding;GO:0000977:RNA polymerase II regulatory region sequence-specific DNA binding;GO:0000978:RNA polymerase II core promoter proximal region sequence-specific DNA binding;GO:0000981:RNA polymerase II transcription factor activity, sequence-specific DNA binding;GO:0000982:transcription fact…	GO:0005622:intracellular;GO:0005623:cell;GO:0005634:nucleus;GO:0043226:organelle;GO:0043227:membrane-bounded organelle;GO:0043229:intracellular organelle;GO:0043231:intracellular membrane-bounded organelle;GO:0044424:intracellular part;GO:0044464:cell part
C1QB	5.26E-67	1.318939333	0.527	0.29	4.669312573	3.350373239	2.06E-62	protein_coding	GRCh38.98	chr1	+	22652762	22661637	8876	ENSG00000173369	hsa:713:C1QB	713	complement C1q B chain [Source:HGNC Symbol;Acc:HGNC:1242]	hsa05150:Staphylococcus aureus infection;hsa05322:Systemic lupus erythematosus;hsa05133:Pertussis;hsa05142:Chagas disease (American trypanosomiasis);hsa05020:Prion diseases;hsa04610:Complement and coagulation cascades	R-HSA-173623:Classical antibody-mediated complement activation;R-HSA-168256:Immune System;R-HSA-166786:Creation of C4 and C2 activators;R-HSA-166658:Complement cascade;R-HSA-166663:Initial triggering of complement;R-HSA-168249:Innate Immune System	-	-	613652:C1q deficiency	Immune system diseases;Primary immunodeficiency;H00102:Classic complement pathway component defects	-	GO:0002250:adaptive immune response;GO:0002252:immune effector process;GO:0002253:activation of immune response;GO:0002376:immune system process;GO:0002443:leukocyte mediated immunity;GO:0002449:lymphocyte mediated immunity;GO:0002455:humoral immune response mediated by circulating immunoglobulin;GO:0002460:adaptive immune response based on somatic recombination of immune receptors built from imm…	GO:0003824:catalytic activity;GO:0004175:endopeptidase activity;GO:0004252:serine-type endopeptidase activity;GO:0005488:binding;GO:0005515:protein binding;GO:0008233:peptidase activity;GO:0008236:serine-type peptidase activity;GO:0016787:hydrolase activity;GO:0017171:serine hydrolase activity;GO:0042802:identical protein binding;GO:0042803:protein homodimerization activity;GO:0046983:protein dim…	GO:0005576:extracellular region;GO:0005581:collagen trimer;GO:0005602:complement component C1 complex;GO:0005615:extracellular space;GO:0031982:vesicle;GO:0031988:membrane-bounded vesicle;GO:0032991:macromolecular complex;GO:0043226:organelle;GO:0043227:membrane-bounded organelle;GO:0043230:extracellular organelle;GO:0043234:protein complex;GO:0044421:extracellular region part;GO:0070062:extracel…
CALM2	8.15E-67	0.617663952	0.839	0.613	2.474639887	1.856975935	3.19E-62	protein_coding	GRCh38.98	chr2	-	47160083	47176921	16839	ENSG00000143933	hsa:805:CALM2, CAMII, LQT15, PHKD, PHKD2, caM	805	calmodulin 2 [Source:HGNC Symbol;Acc:HGNC:1445]	hsa04024:cAMP signaling pathway;hsa04020:Calcium signaling pathway;hsa04971:Gastric acid secretion;hsa05152:Tuberculosis;hsa04916:Melanogenesis;hsa04022:cGMP-PKG signaling pathway;hsa04910:Insulin signaling pathway;hsa04014:Ras signaling pathway;hsa04015:Rap1 signaling pathway;hsa04744:Phototransduction;hsa04722:Neurotrophin signaling pathway;hsa04114:Oocyte meiosis;hsa04922:Glucagon signaling pa…	R-HSA-2424491:DAP12 signaling;R-HSA-375165:NCAM signaling for neurite out-growth;R-HSA-2514859:Inactivation, recovery and regulation of the phototransduction cascade;R-HSA-2514856:The phototransduction cascade;R-HSA-5607763:CLEC7A (Dectin-1) induces NFAT activation;R-HSA-5654741:Signaling by FGFR3;R-HSA-202131:Metabolism of nitric oxide;R-HSA-167021:PLC-gamma1 signalling;R-HSA-425561:Sodium/Calci…	-	P00053:T cell activation;P00028:Heterotrimeric G-protein signaling pathway-rod outer segment phototransduction;P00010:B cell activation;P00026:Heterotrimeric G-protein signaling pathway-Gi alpha and Gs alpha mediated pathway;P06959:CCKR signaling map	616249:Long QT syndrome 15	-	Dialysis-related mortality	GO:0000086:G2/M transition of mitotic cell cycle;GO:0000165:MAPK cascade;GO:0000272:polysaccharide catabolic process;GO:0000278:mitotic cell cycle;GO:0000910:cytokinesis;GO:0001932:regulation of protein phosphorylation;GO:0001933:negative regulation of protein phosphorylation;GO:0001934:positive regulation of protein phosphorylation;GO:0001975:response to amphetamine;GO:0002027:regulation of hear…	GO:0001664:G-protein coupled receptor binding;GO:0003824:catalytic activity;GO:0004872:receptor activity;GO:0005085:guanyl-nucleotide exchange factor activity;GO:0005088:Ras guanyl-nucleotide exchange factor activity;GO:0005102:receptor binding;GO:0005215:transporter activity;GO:0005216:ion channel activity;GO:0005488:binding;GO:0005509:calcium ion binding;GO:0005515:protein binding;GO:0008047:en…	GO:0000922:spindle pole;GO:0005576:extracellular region;GO:0005622:intracellular;GO:0005623:cell;GO:0005634:nucleus;GO:0005654:nucleoplasm;GO:0005737:cytoplasm;GO:0005813:centrosome;GO:0005815:microtubule organizing center;GO:0005819:spindle;GO:0005829:cytosol;GO:0005856:cytoskeleton;GO:0005874:microtubule;GO:0005876:spindle microtubule;GO:0005886:plasma membrane;GO:0005887:integral component of …
GIMAP4	1.09E-66	0.635485668	0.509	0.255	1.395082516	0.759596848	4.28E-62	protein_coding	GRCh38.98	chr7	+	150567369	150573953	6585	ENSG00000133574	hsa:55303:GIMAP4, IAN-1, IAN1, IMAP4, MSTP062	55303	GTPase, IMAP family member 4 [Source:HGNC Symbol;Acc:HGNC:21872]	-	-	-	-	-	-	-	-	GO:0000166:nucleotide binding;GO:0001882:nucleoside binding;GO:0001883:purine nucleoside binding;GO:0005488:binding;GO:0005525:GTP binding;GO:0017076:purine nucleotide binding;GO:0019001:guanyl nucleotide binding;GO:0032549:ribonucleoside binding;GO:0032550:purine ribonucleoside binding;GO:0032553:ribonucleotide binding;GO:0032555:purine ribonucleotide binding;GO:0032561:guanyl ribonucleotide bin…	GO:0005622:intracellular;GO:0005623:cell;GO:0005737:cytoplasm;GO:0005829:cytosol;GO:0044424:intracellular part;GO:0044444:cytoplasmic part;GO:0044464:cell part
GGTA1P	2.17E-66	0.703462595	0.327	0.122	1.0319548	0.328492205	8.48E-62	-	-	-	-	-	-	-	-	-	-	-	-	-	-	-	-	-	-	-	-	-
SLC40A1	2.53E-66	1.438204017	0.368	0.157	2.267059685	0.828855667	9.91E-62	protein_coding	GRCh38.98	chr2	-	189560579	189583758	23180	ENSG00000138449	hsa:30061:SLC40A1, FPN1, HFE4, IREG1, MST079, MSTP079, MTP1, SLC11A3	30061	solute carrier family 40 member 1 [Source:HGNC Symbol;Acc:HGNC:10909]	hsa04978:Mineral absorption	R-HSA-382551:Transmembrane transport of small molecules;R-HSA-425410:Metal ion SLC transporters;R-HSA-5655799:Defective SLC40A1 causes hemochromatosis 4 (HFE4) (duodenum);R-HSA-917937:Iron uptake and transport;R-HSA-5619102:SLC transporter disorders;R-HSA-5619049:Defective SLC40A1 causes hemochromatosis 4 (HFE4) (macrophages);R-HSA-1643685:Disease;R-HSA-425366:Transport of glucose and other sugar…	-	-	606069:Hemochromatosis, type 4	Congenital disorders of metabolism;Congenital disorders of ion transport and metabolism;H00211:Hemochromatosis	Iron status biomarkers (ferritin levels);Iron status biomarkers (transferrin levels)	GO:0000041:transition metal ion transport;GO:0001776:leukocyte homeostasis;GO:0002260:lymphocyte homeostasis;GO:0002376:immune system process;GO:0002520:immune system development;GO:0003158:endothelium development;GO:0006139:nucleobase-containing compound metabolic process;GO:0006351:transcription, DNA-templated;GO:0006355:regulation of transcription, DNA-templated;GO:0006357:regulation of transc…	GO:0004872:receptor activity;GO:0005215:transporter activity;GO:0005216:ion channel activity;GO:0005261:cation channel activity;GO:0005381:iron ion transmembrane transporter activity;GO:0005488:binding;GO:0005515:protein binding;GO:0008324:cation transmembrane transporter activity;GO:0015075:ion transmembrane transporter activity;GO:0015093:ferrous iron transmembrane transporter activity;GO:00152…	GO:0005622:intracellular;GO:0005623:cell;GO:0005737:cytoplasm;GO:0005768:endosome;GO:0005770:late endosome;GO:0005771:multivesicular body;GO:0005773:vacuole;GO:0005886:plasma membrane;GO:0005887:integral component of plasma membrane;GO:0008021:synaptic vesicle;GO:0012505:endomembrane system;GO:0016020:membrane;GO:0016021:integral component of membrane;GO:0016023:cytoplasmic, membrane-bounded vesi…
CD36	3.38E-66	0.703245358	0.531	0.284	1.645957292	0.942711934	1.33E-61	protein_coding	GRCh38.98	chr7	+	80369575	80679277	309703	ENSG00000135218	hsa:948:CD36, BDPLT10, CHDS7, FAT, GP3B, GP4, GPIV, PASIV, SCARB3	948	CD36 molecule [Source:HGNC Symbol;Acc:HGNC:1663]	hsa04152:AMPK signaling pathway;hsa04920:Adipocytokine signaling pathway;hsa04145:Phagosome;hsa04640:Hematopoietic cell lineage;hsa05144:Malaria;hsa04512:ECM-receptor interaction;hsa04931:Insulin resistance;hsa03320:PPAR signaling pathway;hsa04975:Fat digestion and absorption	R-HSA-381340:Transcriptional regulation of white adipocyte differentiation;R-HSA-5602498:MyD88 deficiency (TLR2/4);R-HSA-166054:Activated TLR4 signalling;R-HSA-535734:Fatty acid, triacylglycerol, and ketone body metabolism;R-HSA-1266738:Developmental Biology;R-HSA-5602358:Diseases associated with the TLR signaling cascade;R-HSA-168188:Toll Like Receptor TLR6:TLR2 Cascade;R-HSA-168256:Immune Syste…	-	-	611162:Malaria, resistance to;610938:Coronary heart disease, susceptibility to, 7;608404:Platelet glycoprotein IV deficiency	Congenital disorders of metabolism;Other congenital disorders of metabolism;H01108:CD36 deficiency	HDL cholesterol;Mean platelet volume;Left ventricular mass;Response to fenofibrate	GO:0000122:negative regulation of transcription from RNA polymerase II promoter;GO:0000165:MAPK cascade;GO:0000302:response to reactive oxygen species;GO:0000303:response to superoxide;GO:0000305:response to oxygen radical;GO:0001101:response to acid chemical;GO:0001816:cytokine production;GO:0001817:regulation of cytokine production;GO:0001819:positive regulation of cytokine production;GO:000193…	GO:0004871:signal transducer activity;GO:0004872:receptor activity;GO:0005041:low-density lipoprotein receptor activity;GO:0005488:binding;GO:0005515:protein binding;GO:0008035:high-density lipoprotein particle binding;GO:0008289:lipid binding;GO:0008329:signaling pattern recognition receptor activity;GO:0019838:growth factor binding;GO:0019955:cytokine binding;GO:0030169:low-density lipoprotein …	GO:0005576:extracellular region;GO:0005615:extracellular space;GO:0005622:intracellular;GO:0005623:cell;GO:0005737:cytoplasm;GO:0005794:Golgi apparatus;GO:0005829:cytosol;GO:0005886:plasma membrane;GO:0005887:integral component of plasma membrane;GO:0005903:brush border;GO:0009897:external side of plasma membrane;GO:0009986:cell surface;GO:0012505:endomembrane system;GO:0012506:vesicle membrane;G…
MERTK	7.22E-66	0.581808137	0.347	0.133	0.950399488	0.368591351	2.83E-61	protein_coding	GRCh38.98	chr2	+	111898607	112029561	130955	ENSG00000153208	hsa:10461:MERTK, MER, RP38, Tyro12, c-Eyk, c-mer	10461	MER proto-oncogene, tyrosine kinase [Source:HGNC Symbol;Acc:HGNC:7027]	-	R-HSA-109582:Hemostasis;R-HSA-202733:Cell surface interactions at the vascular wall	-	-	613862:Retinitis pigmentosa 38	Nervous system diseases;Other nervous and sensory system diseases;H00527:Retinitis pigmentosa (RP)	Multiple sclerosis;Hepatitis C induced liver fibrosis	GO:0000003:reproduction;GO:0000902:cell morphogenesis;GO:0000904:cell morphogenesis involved in differentiation;GO:0001654:eye development;GO:0001775:cell activation;GO:0001779:natural killer cell differentiation;GO:0002376:immune system process;GO:0002520:immune system development;GO:0002521:leukocyte differentiation;GO:0002682:regulation of immune system process;GO:0002683:negative regulation o…	GO:0000166:nucleotide binding;GO:0001882:nucleoside binding;GO:0001883:purine nucleoside binding;GO:0003824:catalytic activity;GO:0004672:protein kinase activity;GO:0004713:protein tyrosine kinase activity;GO:0004714:transmembrane receptor protein tyrosine kinase activity;GO:0004871:signal transducer activity;GO:0004872:receptor activity;GO:0004888:transmembrane signaling receptor activity;GO:000…	GO:0001750:photoreceptor outer segment;GO:0005576:extracellular region;GO:0005615:extracellular space;GO:0005622:intracellular;GO:0005623:cell;GO:0005737:cytoplasm;GO:0005886:plasma membrane;GO:0005887:integral component of plasma membrane;GO:0005929:cilium;GO:0016020:membrane;GO:0016021:integral component of membrane;GO:0016028:rhabdomere;GO:0031224:intrinsic component of membrane;GO:0031226:int…
BASP1	2.16E-65	-1.050645659	0.53	0.73	1.732696272	2.783341931	8.46E-61	protein_coding	GRCh38.98	chr5	+	17065598	17276843	211246	ENSG00000176788	hsa:10409:BASP1, CAP-23, CAP23, NAP-22, NAP22	10409	brain abundant membrane attached signal protein 1 [Source:HGNC Symbol;Acc:HGNC:957]	-	-	-	-	-	-	Bipolar disorder with mood-incongruent psychosis;Obesity in adult survivors of childhood cancer exposed to cranial radiation	GO:0000003:reproduction;GO:0000578:embryonic axis specification;GO:0000902:cell morphogenesis;GO:0000904:cell morphogenesis involved in differentiation;GO:0001655:urogenital system development;GO:0001656:metanephros development;GO:0001657:ureteric bud development;GO:0001822:kidney development;GO:0001823:mesonephros development;GO:0002064:epithelial cell development;GO:0003002:regionalization;GO:0…	GO:0000975:regulatory region DNA binding;GO:0000988:transcription factor activity, protein binding;GO:0000989:transcription factor activity, transcription factor binding;GO:0001067:regulatory region nucleic acid binding;GO:0003676:nucleic acid binding;GO:0003677:DNA binding;GO:0003712:transcription cofactor activity;GO:0003714:transcription corepressor activity;GO:0005488:binding;GO:0005515:prote…	GO:0005576:extracellular region;GO:0005622:intracellular;GO:0005623:cell;GO:0005634:nucleus;GO:0005654:nucleoplasm;GO:0005737:cytoplasm;GO:0005856:cytoskeleton;GO:0005886:plasma membrane;GO:0008180:COP9 signalosome;GO:0016020:membrane;GO:0016604:nuclear body;GO:0016607:nuclear speck;GO:0030054:cell junction;GO:0030426:growth cone;GO:0030427:site of polarized growth;GO:0031974:membrane-enclosed lu…
CXCL5	2.46E-65	-3.984066407	0.167	0.408	1.481741476	5.465807884	9.62E-61	protein_coding	GRCh38.98	chr4	-	73995642	73998677	3036	ENSG00000163735	hsa:6374:CXCL5, ENA-78, SCYB5	6374	C-X-C motif chemokine ligand 5 [Source:HGNC Symbol;Acc:HGNC:10642]	hsa04060:Cytokine-cytokine receptor interaction;hsa04062:Chemokine signaling pathway;hsa05323:Rheumatoid arthritis;hsa05133:Pertussis;hsa04668:TNF signaling pathway	R-HSA-373076:Class A/1 (Rhodopsin-like receptors);R-HSA-372790:Signaling by GPCR;R-HSA-375276:Peptide ligand-binding receptors;R-HSA-388396:GPCR downstream signaling;R-HSA-162582:Signal Transduction;R-HSA-418594:G alpha (i) signalling events;R-HSA-500792:GPCR ligand binding;R-HSA-380108:Chemokine receptors bind chemokines	-	-	-	-	Inflammatory bowel disease;Metabolite levels;Urate levels (BMI interaction)	GO:0002237:response to molecule of bacterial origin;GO:0002252:immune effector process;GO:0002376:immune system process;GO:0002443:leukocyte mediated immunity;GO:0002444:myeloid leukocyte mediated immunity;GO:0002446:neutrophil mediated immunity;GO:0002682:regulation of immune system process;GO:0002684:positive regulation of immune system process;GO:0002685:regulation of leukocyte migration;GO:00…	GO:0001664:G-protein coupled receptor binding;GO:0005102:receptor binding;GO:0005125:cytokine activity;GO:0005126:cytokine receptor binding;GO:0005488:binding;GO:0005515:protein binding;GO:0008009:chemokine activity;GO:0042379:chemokine receptor binding;GO:0045236:CXCR chemokine receptor binding	GO:0005576:extracellular region;GO:0005615:extracellular space;GO:0044421:extracellular region part
IQGAP2	4.48E-65	0.602231433	0.506	0.252	1.323558267	0.721326834	1.76E-60	protein_coding	GRCh38.98	chr5	+	76403285	76708132	304848	ENSG00000145703	hsa:10788:IQGAP2	10788	IQ motif containing GTPase activating protein 2 [Source:HGNC Symbol;Acc:HGNC:6111]	hsa04810:Regulation of actin cytoskeleton	R-HSA-194315:Signaling by Rho GTPases;R-HSA-195258:RHO GTPase Effectors;R-HSA-162582:Signal Transduction;R-HSA-5626467:RHO GTPases activate IQGAPs	-	-	-	-	Hearing impairment;Thiazide-induced adverse metabolic effects in hypertensive patients	GO:0006461:protein complex assembly;GO:0006996:organelle organization;GO:0007010:cytoskeleton organization;GO:0007015:actin filament organization;GO:0007154:cell communication;GO:0007165:signal transduction;GO:0007186:G-protein coupled receptor signaling pathway;GO:0007264:small GTPase mediated signal transduction;GO:0008064:regulation of actin polymerization or depolymerization;GO:0008154:actin …	GO:0003779:actin binding;GO:0004857:enzyme inhibitor activity;GO:0005095:GTPase inhibitor activity;GO:0005096:GTPase activator activity;GO:0005488:binding;GO:0005515:protein binding;GO:0005516:calmodulin binding;GO:0005543:phospholipid binding;GO:0005547:phosphatidylinositol-3,4,5-trisphosphate binding;GO:0008047:enzyme activator activity;GO:0008092:cytoskeletal protein binding;GO:0008289:lipid b…	GO:0005576:extracellular region;GO:0005622:intracellular;GO:0005623:cell;GO:0005737:cytoplasm;GO:0005829:cytosol;GO:0005856:cytoskeleton;GO:0005874:microtubule;GO:0005884:actin filament;GO:0005902:microvillus;GO:0009986:cell surface;GO:0015629:actin cytoskeleton;GO:0015630:microtubule cytoskeleton;GO:0030027:lamellipodium;GO:0030175:filopodium;GO:0031252:cell leading edge;GO:0031941:filamentous a…
C3AR1	5.24E-65	0.673309872	0.653	0.408	1.96110004	1.287790168	2.05E-60	protein_coding	GRCh38.98	chr12	-	8056844	8066359	9516	ENSG00000171860	hsa:719:C3AR1, AZ3B, C3AR, HNFAG09	719	complement C3a receptor 1 [Source:HGNC Symbol;Acc:HGNC:1319]	hsa04080:Neuroactive ligand-receptor interaction;hsa05150:Staphylococcus aureus infection;hsa04610:Complement and coagulation cascades	R-HSA-373076:Class A/1 (Rhodopsin-like receptors);R-HSA-168256:Immune System;R-HSA-372790:Signaling by GPCR;R-HSA-166658:Complement cascade;R-HSA-375276:Peptide ligand-binding receptors;R-HSA-388396:GPCR downstream signaling;R-HSA-162582:Signal Transduction;R-HSA-977606:Regulation of Complement cascade;R-HSA-418594:G alpha (i) signalling events;R-HSA-500792:GPCR ligand binding;R-HSA-168249:Innate…	-	-	-	-	-	GO:0001525:angiogenesis;GO:0001568:blood vessel development;GO:0001655:urogenital system development;GO:0001816:cytokine production;GO:0001817:regulation of cytokine production;GO:0001819:positive regulation of cytokine production;GO:0001822:kidney development;GO:0001944:vasculature development;GO:0002250:adaptive immune response;GO:0002252:immune effector process;GO:0002253:activation of immune …	GO:0001653:peptide receptor activity;GO:0001848:complement binding;GO:0001850:complement component C3a binding;GO:0003824:catalytic activity;GO:0004435:phosphatidylinositol phospholipase C activity;GO:0004620:phospholipase activity;GO:0004629:phospholipase C activity;GO:0004871:signal transducer activity;GO:0004872:receptor activity;GO:0004875:complement receptor activity;GO:0004876:complement co…	GO:0005623:cell;GO:0005886:plasma membrane;GO:0005887:integral component of plasma membrane;GO:0016020:membrane;GO:0016021:integral component of membrane;GO:0031224:intrinsic component of membrane;GO:0031226:intrinsic component of plasma membrane;GO:0044425:membrane part;GO:0044459:plasma membrane part;GO:0044464:cell part;GO:0071944:cell periphery
GSTP1	5.26E-65	0.465153321	0.894	0.667	2.846080145	2.380926824	2.06E-60	protein_coding	GRCh38.98	chr11	+	67583595	67586656	3062	ENSG00000084207	hsa:2950:GSTP1, DFN7, FAEES3, GST3, GSTP, HEL-S-22, PI	2950	glutathione S-transferase pi 1 [Source:HGNC Symbol;Acc:HGNC:4638]	hsa05200:Pathways in cancer;hsa01524:Platinum drug resistance;hsa05215:Prostate cancer;hsa00480:Glutathione metabolism;hsa00980:Metabolism of xenobiotics by cytochrome P450;hsa00982:Drug metabolism - cytochrome P450;hsa05204:Chemical carcinogenesis	R-HSA-156590:Glutathione conjugation;R-HSA-211859:Biological oxidations;R-HSA-1430728:Metabolism;R-HSA-2262752:Cellular responses to stress;R-HSA-3299685:Detoxification of Reactive Oxygen Species;R-HSA-156580:Phase II conjugation	PWY-4061:glutathione-mediated detoxification;PWY-7112:4-hydroxy-2-nonenal detoxification	-	-	Cancers;Cancers of the urinary system and male genital organs;H00024:Prostate cancer	-	GO:0000165:MAPK cascade;GO:0000302:response to reactive oxygen species;GO:0001101:response to acid chemical;GO:0001816:cytokine production;GO:0001817:regulation of cytokine production;GO:0001818:negative regulation of cytokine production;GO:0001932:regulation of protein phosphorylation;GO:0001933:negative regulation of protein phosphorylation;GO:0001959:regulation of cytokine-mediated signaling p…	GO:0003824:catalytic activity;GO:0004364:glutathione transferase activity;GO:0005488:binding;GO:0005515:protein binding;GO:0008144:drug binding;GO:0008432:JUN kinase binding;GO:0016740:transferase activity;GO:0016765:transferase activity, transferring alkyl or aryl (other than methyl) groups;GO:0019207:kinase regulator activity;GO:0019899:enzyme binding;GO:0019900:kinase binding;GO:0019901:protei…	GO:0005576:extracellular region;GO:0005615:extracellular space;GO:0005622:intracellular;GO:0005623:cell;GO:0005634:nucleus;GO:0005737:cytoplasm;GO:0005739:mitochondrion;GO:0005829:cytosol;GO:0005886:plasma membrane;GO:0016020:membrane;GO:0031982:vesicle;GO:0031988:membrane-bounded vesicle;GO:0032991:macromolecular complex;GO:0043226:organelle;GO:0043227:membrane-bounded organelle;GO:0043229:intra…
CD14	5.51E-65	0.595993601	0.904	0.696	3.943397762	3.347404161	2.16E-60	protein_coding	GRCh38.98	chr5	-	140631728	140633701	1974	ENSG00000170458	hsa:929:CD14	929	CD14 molecule [Source:HGNC Symbol;Acc:HGNC:1628]	hsa05202:Transcriptional misregulation in cancer;hsa04620:Toll-like receptor signaling pathway;hsa05152:Tuberculosis;hsa04010:MAPK signaling pathway;hsa04810:Regulation of actin cytoskeleton;hsa04145:Phagosome;hsa04064:NF-kappa B signaling pathway;hsa04640:Hematopoietic cell lineage;hsa05146:Amoebiasis;hsa05133:Pertussis;hsa05132:Salmonella infection;hsa05134:Legionellosis;hsa05130:Pathogenic Esc…	R-HSA-936964:Activation of IRF3/IRF7 mediated by TBK1/IKK epsilon;R-HSA-5602498:MyD88 deficiency (TLR2/4);R-HSA-166054:Activated TLR4 signalling;R-HSA-168164:Toll Like Receptor 3 (TLR3) Cascade;R-HSA-166020:Transfer of LPS from LBP carrier to CD14;R-HSA-5602358:Diseases associated with the TLR signaling cascade;R-HSA-140534:Ligand-dependent caspase activation;R-HSA-168188:Toll Like Receptor TLR6:…	-	P00054:Toll receptor signaling pathway	-	Immune system diseases;Allergies and autoimmune diseases;H00079:Asthma;H01360:Allergic rhinitis	-	GO:0001816:cytokine production;GO:0001817:regulation of cytokine production;GO:0001819:positive regulation of cytokine production;GO:0002218:activation of innate immune response;GO:0002221:pattern recognition receptor signaling pathway;GO:0002224:toll-like receptor signaling pathway;GO:0002237:response to molecule of bacterial origin;GO:0002253:activation of immune response;GO:0002376:immune syst…	GO:0001530:lipopolysaccharide binding;GO:0001847:opsonin receptor activity;GO:0004871:signal transducer activity;GO:0004872:receptor activity;GO:0004888:transmembrane signaling receptor activity;GO:0005488:binding;GO:0005515:protein binding;GO:0008289:lipid binding;GO:0008329:signaling pattern recognition receptor activity;GO:0016019:peptidoglycan receptor activity;GO:0038023:signaling receptor a…	GO:0005576:extracellular region;GO:0005615:extracellular space;GO:0005622:intracellular;GO:0005623:cell;GO:0005737:cytoplasm;GO:0005768:endosome;GO:0005773:vacuole;GO:0005774:vacuolar membrane;GO:0005794:Golgi apparatus;GO:0005886:plasma membrane;GO:0009897:external side of plasma membrane;GO:0009986:cell surface;GO:0010008:endosome membrane;GO:0012505:endomembrane system;GO:0016020:membrane;GO:0…
RNASE6	1.84E-64	0.660341305	0.625	0.376	1.966156718	1.305815413	7.21E-60	protein_coding	GRCh38.98	chr14	+	20781268	20782467	1200	ENSG00000169413	hsa:6039:RNASE6, RAD1, RNS6, RNasek6	6039	ribonuclease A family member k6 [Source:HGNC Symbol;Acc:HGNC:10048]	-	-	-	-	-	-	-	GO:0006139:nucleobase-containing compound metabolic process;GO:0006401:RNA catabolic process;GO:0006725:cellular aromatic compound metabolic process;GO:0006807:nitrogen compound metabolic process;GO:0006950:response to stress;GO:0006952:defense response;GO:0008152:metabolic process;GO:0009056:catabolic process;GO:0009057:macromolecule catabolic process;GO:0009987:cellular process;GO:0016070:RNA m…	GO:0003676:nucleic acid binding;GO:0003824:catalytic activity;GO:0004518:nuclease activity;GO:0004519:endonuclease activity;GO:0004540:ribonuclease activity;GO:0005488:binding;GO:0016787:hydrolase activity;GO:0016788:hydrolase activity, acting on ester bonds;GO:0097159:organic cyclic compound binding;GO:1901363:heterocyclic compound binding	GO:0005576:extracellular region;GO:0031982:vesicle;GO:0031988:membrane-bounded vesicle;GO:0043226:organelle;GO:0043227:membrane-bounded organelle;GO:0043230:extracellular organelle;GO:0044421:extracellular region part;GO:0070062:extracellular exosome;GO:1903561:extracellular vesicle
CTSZ	3.15E-64	0.629790498	0.846	0.647	3.028671783	2.398881285	1.23E-59	protein_coding	GRCh38.98	chr20	-	58995185	59007254	12070	ENSG00000101160	hsa:1522:CTSZ, CTSX	1522	cathepsin Z [Source:HGNC Symbol;Acc:HGNC:2547]	hsa04210:Apoptosis;hsa04142:Lysosome	R-HSA-2980736:Peptide hormone metabolism;R-HSA-5694530:Cargo concentration in the ER;R-HSA-446203:Asparagine N-linked glycosylation;R-HSA-204005:COPII (Coat Protein 2) Mediated Vesicle Transport;R-HSA-5653656:Vesicle-mediated transport;R-HSA-392499:Metabolism of proteins;R-HSA-597592:Post-translational protein modification;R-HSA-2022377:Metabolism of Angiotensinogen to Angiotensins;R-HSA-432720:L…	-	-	-	-	Inflammatory bowel disease;Mean platelet volume	GO:0001763:morphogenesis of a branching structure;GO:0001990:regulation of systemic arterial blood pressure by hormone;GO:0001991:regulation of systemic arterial blood pressure by circulatory renin-angiotensin;GO:0002002:regulation of angiotensin levels in blood;GO:0002003:angiotensin maturation;GO:0002009:morphogenesis of an epithelium;GO:0003008:system process;GO:0003013:circulatory system proc…	GO:0003824:catalytic activity;GO:0004175:endopeptidase activity;GO:0004197:cysteine-type endopeptidase activity;GO:0005488:binding;GO:0005515:protein binding;GO:0008233:peptidase activity;GO:0008234:cysteine-type peptidase activity;GO:0016787:hydrolase activity;GO:0070011:peptidase activity, acting on L-amino acid peptides	GO:0000139:Golgi membrane;GO:0000323:lytic vacuole;GO:0005576:extracellular region;GO:0005615:extracellular space;GO:0005622:intracellular;GO:0005623:cell;GO:0005737:cytoplasm;GO:0005764:lysosome;GO:0005773:vacuole;GO:0005783:endoplasmic reticulum;GO:0005788:endoplasmic reticulum lumen;GO:0005793:endoplasmic reticulum-Golgi intermediate compartment;GO:0005794:Golgi apparatus;GO:0005886:plasma mem…
PYCARD	3.54E-64	0.539423955	0.702	0.428	1.806138103	1.266714148	1.39E-59	protein_coding	GRCh38.98	chr16	-	31201486	31203450	1965	ENSG00000103490	hsa:29108:PYCARD, ASC, CARD5, TMS, TMS-1, TMS1	29108	PYD and CARD domain containing [Source:HGNC Symbol;Acc:HGNC:16608]	hsa04623:Cytosolic DNA-sensing pathway;hsa05164:Influenza A;hsa05133:Pertussis;hsa04621:NOD-like receptor signaling pathway;hsa05132:Salmonella infection;hsa05134:Legionellosis	R-HSA-168643:Nucleotide-binding domain, leucine rich repeat containing receptor (NLR) signaling pathways;R-HSA-168256:Immune System;R-HSA-5607764:CLEC7A (Dectin-1) signaling;R-HSA-5621481:C-type lectin receptors (CLRs);R-HSA-844615:The AIM2 inflammasome;R-HSA-844456:The NLRP3 inflammasome;R-HSA-622312:Inflammasomes;R-HSA-168249:Innate Immune System;R-HSA-5660668:CLEC7A/inflammasome pathway	-	-	-	-	-	GO:0000165:MAPK cascade;GO:0001773:myeloid dendritic cell activation;GO:0001775:cell activation;GO:0001816:cytokine production;GO:0001817:regulation of cytokine production;GO:0001818:negative regulation of cytokine production;GO:0001819:positive regulation of cytokine production;GO:0001836:release of cytochrome c from mitochondria;GO:0001932:regulation of protein phosphorylation;GO:0001933:negati…	GO:0002020:protease binding;GO:0003824:catalytic activity;GO:0004175:endopeptidase activity;GO:0004197:cysteine-type endopeptidase activity;GO:0005102:receptor binding;GO:0005126:cytokine receptor binding;GO:0005138:interleukin-6 receptor binding;GO:0005488:binding;GO:0005515:protein binding;GO:0005523:tropomyosin binding;GO:0008047:enzyme activator activity;GO:0008092:cytoskeletal protein bindin…	GO:0005622:intracellular;GO:0005623:cell;GO:0005634:nucleus;GO:0005730:nucleolus;GO:0005737:cytoplasm;GO:0005739:mitochondrion;GO:0005783:endoplasmic reticulum;GO:0005829:cytosol;GO:0008385:IkappaB kinase complex;GO:0012505:endomembrane system;GO:0031974:membrane-enclosed lumen;GO:0031981:nuclear lumen;GO:0032991:macromolecular complex;GO:0043226:organelle;GO:0043227:membrane-bounded organelle;GO…
LPAR6	3.94E-64	0.717669141	0.498	0.255	1.642065373	0.924396233	1.54E-59	protein_coding	GRCh38.98	chr13	-	48389567	48444704	55138	ENSG00000139679	hsa:10161:LPAR6, ARWH1, HYPT8, LAH3, P2RY5, P2Y5	10161	lysophosphatidic acid receptor 6 [Source:HGNC Symbol;Acc:HGNC:15520]	hsa04080:Neuroactive ligand-receptor interaction;hsa04151:PI3K-Akt signaling pathway;hsa05200:Pathways in cancer;hsa04072:Phospholipase D signaling pathway	R-HSA-373076:Class A/1 (Rhodopsin-like receptors);R-HSA-418038:Nucleotide-like (purinergic) receptors;R-HSA-372790:Signaling by GPCR;R-HSA-388396:GPCR downstream signaling;R-HSA-162582:Signal Transduction;R-HSA-881907:Gastrin-CREB signalling pathway via PKC and MAPK;R-HSA-500792:GPCR ligand binding;R-HSA-417957:P2Y receptors;R-HSA-416476:G alpha (q) signalling events	-	-	278150:Hypotrichosis 8	Skin diseases;Skin and soft tissue diseases;H00667:Woolly hair;H00784:Localized autosomal recessive hypotrichosis	-	GO:0007154:cell communication;GO:0007165:signal transduction;GO:0007186:G-protein coupled receptor signaling pathway;GO:0009987:cellular process;GO:0023052:signaling;GO:0044699:single-organism process;GO:0044700:single organism signaling;GO:0044763:single-organism cellular process;GO:0050789:regulation of biological process;GO:0050794:regulation of cellular process;GO:0050896:response to stimulus…	GO:0004871:signal transducer activity;GO:0004872:receptor activity;GO:0004888:transmembrane signaling receptor activity;GO:0004930:G-protein coupled receptor activity;GO:0038023:signaling receptor activity;GO:0060089:molecular transducer activity	GO:0005623:cell;GO:0005886:plasma membrane;GO:0016020:membrane;GO:0016021:integral component of membrane;GO:0031224:intrinsic component of membrane;GO:0044425:membrane part;GO:0044464:cell part;GO:0071944:cell periphery
PLBD1	4.81E-64	0.718240043	0.505	0.258	1.45952213	0.741282086	1.89E-59	protein_coding	GRCh38.98	chr12	-	14503661	14567883	64223	ENSG00000121316	hsa:79887:PLBD1	79887	phospholipase B domain containing 1 [Source:HGNC Symbol;Acc:HGNC:26215]	-	R-HSA-1483206:Glycerophospholipid biosynthesis;R-HSA-1430728:Metabolism;R-HSA-556833:Metabolism of lipids and lipoproteins;R-HSA-1483115:Hydrolysis of LPC;R-HSA-1483257:Phospholipid metabolism;R-HSA-1482839:Acyl chain remodelling of PE;R-HSA-1482788:Acyl chain remodelling of PC;R-HSA-1482922:Acyl chain remodelling of PI	-	-	-	-	Response to amphetamines	GO:0006629:lipid metabolic process;GO:0006644:phospholipid metabolic process;GO:0006650:glycerophospholipid metabolic process;GO:0006793:phosphorus metabolic process;GO:0006796:phosphate-containing compound metabolic process;GO:0006807:nitrogen compound metabolic process;GO:0008152:metabolic process;GO:0009056:catabolic process;GO:0009987:cellular process;GO:0016042:lipid catabolic process;GO:001…	GO:0003824:catalytic activity;GO:0004620:phospholipase activity;GO:0004622:lysophospholipase activity;GO:0004623:phospholipase A2 activity;GO:0016298:lipase activity;GO:0016787:hydrolase activity;GO:0016788:hydrolase activity, acting on ester bonds;GO:0052689:carboxylic ester hydrolase activity	GO:0000323:lytic vacuole;GO:0005576:extracellular region;GO:0005615:extracellular space;GO:0005622:intracellular;GO:0005623:cell;GO:0005737:cytoplasm;GO:0005764:lysosome;GO:0005773:vacuole;GO:0005829:cytosol;GO:0043226:organelle;GO:0043227:membrane-bounded organelle;GO:0043229:intracellular organelle;GO:0043231:intracellular membrane-bounded organelle;GO:0044421:extracellular region part;GO:00444…
IGHA1	7.80E-64	-1.142624649	0.734	0.431	4.903259624	6.045884273	3.05E-59	IG_C_gene	GRCh38.98	chr14	-	105703995	105708665	4671	ENSG00000211895	-	-	immunoglobulin heavy constant alpha 1 [Source:HGNC Symbol;Acc:HGNC:5478]	-	-	-	-	-	-	-	-	-	-
AOAH	4.61E-63	0.550151165	0.504	0.255	1.236246397	0.686095232	1.81E-58	protein_coding	GRCh38.98	chr7	-	36512941	36724549	211609	ENSG00000136250	hsa:313:AOAH	313	acyloxyacyl hydrolase [Source:HGNC Symbol;Acc:HGNC:548]	-	-	-	-	-	-	Obesity-related traits;HIV-1 viral setpoint	GO:0006629:lipid metabolic process;GO:0006950:response to stress;GO:0006952:defense response;GO:0006954:inflammatory response;GO:0008152:metabolic process;GO:0044238:primary metabolic process;GO:0044699:single-organism process;GO:0044710:single-organism metabolic process;GO:0050896:response to stimulus;GO:0071704:organic substance metabolic process	GO:0003824:catalytic activity;GO:0004465:lipoprotein lipase activity;GO:0004806:triglyceride lipase activity;GO:0016298:lipase activity;GO:0016787:hydrolase activity;GO:0016788:hydrolase activity, acting on ester bonds;GO:0050528:acyloxyacyl hydrolase activity;GO:0052689:carboxylic ester hydrolase activity	GO:0005576:extracellular region
HLA-DPB1	7.22E-63	0.53912808	0.881	0.689	4.417730392	3.878602312	2.83E-58	protein_coding	GRCh38.98	chr6	+	33075990	33089696	13707	ENSG00000223865	hsa:3115:HLA-DPB1, DPB1, HLA-DP, HLA-DP1B, HLA-DPB	3115	major histocompatibility complex, class II, DP beta 1 [Source:HGNC Symbol;Acc:HGNC:4940]	hsa04514:Cell adhesion molecules (CAMs);hsa05152:Tuberculosis;hsa05164:Influenza A;hsa05168:Herpes simplex infection;hsa05320:Autoimmune thyroid disease;hsa05166:HTLV-I infection;hsa05310:Asthma;hsa04145:Phagosome;hsa04612:Antigen processing and presentation;hsa04940:Type I diabetes mellitus;hsa05169:Epstein-Barr virus infection;hsa05330:Allograft rejection;hsa05332:Graft-versus-host disease;hsa0…	R-HSA-202424:Downstream TCR signaling;R-HSA-388841:Costimulation by the CD28 family;R-HSA-168256:Immune System;R-HSA-1280218:Adaptive Immune System;R-HSA-913531:Interferon Signaling;R-HSA-2132295:MHC class II antigen presentation;R-HSA-1280215:Cytokine Signaling in Immune system;R-HSA-389948:PD-1 signaling;R-HSA-877300:Interferon gamma signaling;R-HSA-202430:Translocation of ZAP-70 to Immunologic…	-	-	-	Immune system diseases;Allergies and autoimmune diseases;H01492:Systemic sclerosis;Cardiovascular diseases;Cardiac diseases;H00294:Dilated cardiomyopathy (DCM);Skin diseases;Skin and soft tissue diseases	Asthma;Hepatitis B;Nephropathy;Systemic sclerosis;Hepatitis B vaccine response;Graves' disease;IgA nephropathy;Hepatitis B (viral clearance);Antineutrophil cytoplasmic antibody-associated vasculitis;Aspirin exacerbated respiratory disease in asthmatics;Wegener's granulomatosis;Chronic hepatitis B infection;Sjögren's syndrome	GO:0001775:cell activation;GO:0001816:cytokine production;GO:0001817:regulation of cytokine production;GO:0001819:positive regulation of cytokine production;GO:0002253:activation of immune response;GO:0002376:immune system process;GO:0002429:immune response-activating cell surface receptor signaling pathway;GO:0002478:antigen processing and presentation of exogenous peptide antigen;GO:0002495:ant…	GO:0003823:antigen binding;GO:0005488:binding;GO:0033218:amide binding;GO:0042277:peptide binding;GO:0042605:peptide antigen binding	GO:0000139:Golgi membrane;GO:0000323:lytic vacuole;GO:0005622:intracellular;GO:0005623:cell;GO:0005737:cytoplasm;GO:0005764:lysosome;GO:0005765:lysosomal membrane;GO:0005768:endosome;GO:0005773:vacuole;GO:0005774:vacuolar membrane;GO:0005783:endoplasmic reticulum;GO:0005789:endoplasmic reticulum membrane;GO:0005794:Golgi apparatus;GO:0005802:trans-Golgi network;GO:0005886:plasma membrane;GO:00099…
HLA-DRA	2.61E-62	0.509582501	0.996	0.96	6.416139125	5.906556625	1.02E-57	protein_coding	GRCh38.98	chr6	+	32439878	32445046	5169	ENSG00000204287	hsa:3122:HLA-DRA, HLA-DRA1, MLRW	3122	major histocompatibility complex, class II, DR alpha [Source:HGNC Symbol;Acc:HGNC:4947]	hsa04514:Cell adhesion molecules (CAMs);hsa05152:Tuberculosis;hsa05164:Influenza A;hsa05168:Herpes simplex infection;hsa05320:Autoimmune thyroid disease;hsa05166:HTLV-I infection;hsa05310:Asthma;hsa04145:Phagosome;hsa04612:Antigen processing and presentation;hsa04940:Type I diabetes mellitus;hsa05169:Epstein-Barr virus infection;hsa05330:Allograft rejection;hsa05332:Graft-versus-host disease;hsa0…	R-HSA-202424:Downstream TCR signaling;R-HSA-388841:Costimulation by the CD28 family;R-HSA-168256:Immune System;R-HSA-1280218:Adaptive Immune System;R-HSA-913531:Interferon Signaling;R-HSA-2132295:MHC class II antigen presentation;R-HSA-1280215:Cytokine Signaling in Immune system;R-HSA-389948:PD-1 signaling;R-HSA-877300:Interferon gamma signaling;R-HSA-202430:Translocation of ZAP-70 to Immunologic…	-	P00053:T cell activation	-	-	Prostate cancer;Crohn's disease;Multiple sclerosis;Asthma;Parkinson's disease;Ulcerative colitis;Anti-cyclic Citrullinated Peptide Antibody;Hodgkin's lymphoma;Vitiligo;Cystic fibrosis severity;Systemic sclerosis;Hepatitis B vaccine response;HIV-1 viral setpoint;Non-obstructive azoospermia;Lymphoma;Multiple sclerosis (OCB status);Pubertal anthropometrics;Complement C3 and C4 levels;Sjögren's syndr…	GO:0001775:cell activation;GO:0002253:activation of immune response;GO:0002376:immune system process;GO:0002396:MHC protein complex assembly;GO:0002399:MHC class II protein complex assembly;GO:0002429:immune response-activating cell surface receptor signaling pathway;GO:0002478:antigen processing and presentation of exogenous peptide antigen;GO:0002495:antigen processing and presentation of pepti…	GO:0003823:antigen binding;GO:0004871:signal transducer activity;GO:0004872:receptor activity;GO:0004888:transmembrane signaling receptor activity;GO:0005488:binding;GO:0005515:protein binding;GO:0023023:MHC protein complex binding;GO:0023026:MHC class II protein complex binding;GO:0032395:MHC class II receptor activity;GO:0032403:protein complex binding;GO:0033218:amide binding;GO:0038023:signal…	GO:0000139:Golgi membrane;GO:0000323:lytic vacuole;GO:0005576:extracellular region;GO:0005622:intracellular;GO:0005623:cell;GO:0005737:cytoplasm;GO:0005764:lysosome;GO:0005765:lysosomal membrane;GO:0005768:endosome;GO:0005770:late endosome;GO:0005773:vacuole;GO:0005774:vacuolar membrane;GO:0005783:endoplasmic reticulum;GO:0005789:endoplasmic reticulum membrane;GO:0005794:Golgi apparatus;GO:000580…
ASAH1	5.20E-62	0.556490583	0.904	0.762	3.101439269	2.544948686	2.04E-57	protein_coding	GRCh38.98	chr8	-	18055992	18084998	29007	ENSG00000104763	hsa:427:ASAH1, AC, ACDase, ASAH, PHP, PHP32, SMAPME	427	N-acylsphingosine amidohydrolase 1 [Source:HGNC Symbol;Acc:HGNC:735]	hsa01100:Metabolic pathways;hsa04071:Sphingolipid signaling pathway;hsa00600:Sphingolipid metabolism;hsa04142:Lysosome	R-HSA-1430728:Metabolism;R-HSA-556833:Metabolism of lipids and lipoproteins;R-HSA-428157:Sphingolipid metabolism;R-HSA-1660662:Glycosphingolipid metabolism	PWY3DJ-11470:sphingosine and sphingosine-1-phosphate metabolism	-	159950:Spinal muscular atrophy with progressive myoclonic epilepsy;228000:Farber lipogranulomatosis	Congenital disorders of metabolism;Congenital disorders of lipid/glycolipid metabolism;H00138:Farber lipogranulomatosis;Lysosomal storage diseases;H00424:Defects in the degradation of sphingomyelin	Obesity	GO:0006629:lipid metabolic process;GO:0006643:membrane lipid metabolic process;GO:0006664:glycolipid metabolic process;GO:0006665:sphingolipid metabolic process;GO:0006672:ceramide metabolic process;GO:0006687:glycosphingolipid metabolic process;GO:0006807:nitrogen compound metabolic process;GO:0008152:metabolic process;GO:0009987:cellular process;GO:0034641:cellular nitrogen compound metabolic p…	GO:0003824:catalytic activity;GO:0016787:hydrolase activity;GO:0016810:hydrolase activity, acting on carbon-nitrogen (but not peptide) bonds;GO:0016811:hydrolase activity, acting on carbon-nitrogen (but not peptide) bonds, in linear amides;GO:0017040:ceramidase activity	GO:0000323:lytic vacuole;GO:0005576:extracellular region;GO:0005615:extracellular space;GO:0005622:intracellular;GO:0005623:cell;GO:0005737:cytoplasm;GO:0005764:lysosome;GO:0005773:vacuole;GO:0005775:vacuolar lumen;GO:0031974:membrane-enclosed lumen;GO:0031982:vesicle;GO:0031988:membrane-bounded vesicle;GO:0043202:lysosomal lumen;GO:0043226:organelle;GO:0043227:membrane-bounded organelle;GO:00432…
MNDA	6.22E-62	0.819948313	0.738	0.499	2.568365486	1.748417173	2.44E-57	protein_coding	GRCh38.98	chr1	+	158831351	158849506	18156	ENSG00000163563	hsa:4332:MNDA, PYHIN3	4332	myeloid cell nuclear differentiation antigen [Source:HGNC Symbol;Acc:HGNC:7183]	-	-	-	-	-	-	Obesity-related traits	GO:0001775:cell activation;GO:0002253:activation of immune response;GO:0002376:immune system process;GO:0002429:immune response-activating cell surface receptor signaling pathway;GO:0002682:regulation of immune system process;GO:0002683:negative regulation of immune system process;GO:0002684:positive regulation of immune system process;GO:0002694:regulation of leukocyte activation;GO:0002695:nega…	GO:0003676:nucleic acid binding;GO:0003677:DNA binding;GO:0005488:binding;GO:0005515:protein binding;GO:0097159:organic cyclic compound binding;GO:1901363:heterocyclic compound binding	GO:0005576:extracellular region;GO:0005622:intracellular;GO:0005623:cell;GO:0005634:nucleus;GO:0005737:cytoplasm;GO:0031982:vesicle;GO:0031988:membrane-bounded vesicle;GO:0043226:organelle;GO:0043227:membrane-bounded organelle;GO:0043229:intracellular organelle;GO:0043230:extracellular organelle;GO:0043231:intracellular membrane-bounded organelle;GO:0044421:extracellular region part;GO:0044424:in…
HILPDA	1.66E-61	-1.6144504	0.085	0.309	0.295801697	1.910252098	6.49E-57	protein_coding	GRCh38.98	chr7	+	128455849	128458418	2570	ENSG00000135245	hsa:29923:HILPDA, C7orf68, HIG-2, HIG2	29923	hypoxia inducible lipid droplet associated [Source:HGNC Symbol;Acc:HGNC:28859]	-	R-HSA-1430728:Metabolism;R-HSA-556833:Metabolism of lipids and lipoproteins;R-HSA-73923:Lipid digestion, mobilization, and transport	-	-	-	-	-	GO:0001816:cytokine production;GO:0001817:regulation of cytokine production;GO:0001819:positive regulation of cytokine production;GO:0002230:positive regulation of defense response to virus by host;GO:0002252:immune effector process;GO:0002376:immune system process;GO:0002682:regulation of immune system process;GO:0002697:regulation of immune effector process;GO:0002831:regulation of response to …	GO:0005102:receptor binding;GO:0005488:binding;GO:0005515:protein binding	GO:0005576:extracellular region;GO:0005615:extracellular space;GO:0005622:intracellular;GO:0005623:cell;GO:0005737:cytoplasm;GO:0005811:lipid particle;GO:0009986:cell surface;GO:0012505:endomembrane system;GO:0016020:membrane;GO:0016021:integral component of membrane;GO:0016023:cytoplasmic, membrane-bounded vesicle;GO:0030141:secretory granule;GO:0031224:intrinsic component of membrane;GO:0031410…
TNFSF13B	2.05E-61	0.577399194	0.562	0.309	1.476812036	0.899412841	8.04E-57	protein_coding	GRCh38.98	chr13	+	108251240	108308484	57245	ENSG00000102524	hsa:10673:TNFSF13B, BAFF, BLYS, CD257, DTL, TALL-1, TALL1, THANK, TNFSF20, TNLG7A, ZTNF4	10673	TNF superfamily member 13b [Source:HGNC Symbol;Acc:HGNC:11929]	hsa04060:Cytokine-cytokine receptor interaction;hsa04672:Intestinal immune network for IgA production;hsa04064:NF-kappa B signaling pathway;hsa05323:Rheumatoid arthritis	R-HSA-168256:Immune System;R-HSA-1280215:Cytokine Signaling in Immune system;R-HSA-5668541:TNFR2 non-canonical NF-kB pathway;R-HSA-5669034:TNFs bind their physiological receptors;R-HSA-5676594:TNF receptor superfamily (TNFSF) members mediating non-canonical NF-kB pathway	-	-	-	-	-	GO:0001775:cell activation;GO:0002376:immune system process;GO:0002682:regulation of immune system process;GO:0002684:positive regulation of immune system process;GO:0002694:regulation of leukocyte activation;GO:0002696:positive regulation of leukocyte activation;GO:0006955:immune response;GO:0007154:cell communication;GO:0007165:signal transduction;GO:0007166:cell surface receptor signaling path…	GO:0005102:receptor binding;GO:0005125:cytokine activity;GO:0005126:cytokine receptor binding;GO:0005164:tumor necrosis factor receptor binding;GO:0005488:binding;GO:0005515:protein binding;GO:0032813:tumor necrosis factor receptor superfamily binding	GO:0005576:extracellular region;GO:0005615:extracellular space;GO:0005622:intracellular;GO:0005623:cell;GO:0005737:cytoplasm;GO:0005886:plasma membrane;GO:0016020:membrane;GO:0016021:integral component of membrane;GO:0031224:intrinsic component of membrane;GO:0044421:extracellular region part;GO:0044424:intracellular part;GO:0044425:membrane part;GO:0044444:cytoplasmic part;GO:0044464:cell part;G…
NR4A2	1.00E-60	0.88030481	0.545	0.305	2.50031925	1.62001444	3.93E-56	protein_coding	GRCh38.98	chr2	-	156324437	156342348	17912	ENSG00000153234	hsa:4929:NR4A2, HZF-3, NOT, NURR1, RNR1, TINUR	4929	nuclear receptor subfamily 4 group A member 2 [Source:HGNC Symbol;Acc:HGNC:7981]	hsa04925:Aldosterone synthesis and secretion	R-HSA-383280:Nuclear Receptor transcription pathway;R-HSA-212436:Generic Transcription Pathway;R-HSA-74160:Gene Expression	-	-	-	Nervous system diseases;Neurodegenerative diseases;H00057:Parkinson's disease	Response to statin therapy;Menarche (age at onset)	GO:0000122:negative regulation of transcription from RNA polymerase II promoter;GO:0000902:cell morphogenesis;GO:0000904:cell morphogenesis involved in differentiation;GO:0001666:response to hypoxia;GO:0001764:neuron migration;GO:0001975:response to amphetamine;GO:0006139:nucleobase-containing compound metabolic process;GO:0006351:transcription, DNA-templated;GO:0006352:DNA-templated transcriptio…	GO:0000975:regulatory region DNA binding;GO:0000976:transcription regulatory region sequence-specific DNA binding;GO:0000977:RNA polymerase II regulatory region sequence-specific DNA binding;GO:0000979:RNA polymerase II core promoter sequence-specific DNA binding;GO:0000981:RNA polymerase II transcription factor activity, sequence-specific DNA binding;GO:0000982:transcription factor activity, RNA…	GO:0005622:intracellular;GO:0005623:cell;GO:0005634:nucleus;GO:0005654:nucleoplasm;GO:0005737:cytoplasm;GO:0031974:membrane-enclosed lumen;GO:0031981:nuclear lumen;GO:0043226:organelle;GO:0043227:membrane-bounded organelle;GO:0043229:intracellular organelle;GO:0043231:intracellular membrane-bounded organelle;GO:0043233:organelle lumen;GO:0044422:organelle part;GO:0044424:intracellular part;GO:004…
MT-ATP6	3.20E-60	0.347165939	1	0.993	5.77638545	5.429219511	1.25E-55	protein_coding	GRCh38.98	chrM	+	8527	9207	681	ENSG00000198899	-	-	mitochondrially encoded ATP synthase membrane subunit 6 [Source:HGNC Symbol;Acc:HGNC:7414]	-	-	-	-	-	-	-	-	-	-
HCLS1	3.94E-60	0.531883276	0.792	0.569	2.019005172	1.487121896	1.54E-55	protein_coding	GRCh38.98	chr3	-	121631399	121660927	29529	ENSG00000180353	hsa:3059:HCLS1, CTTNL, HS1, lckBP1, p75	3059	hematopoietic cell-specific Lyn substrate 1 [Source:HGNC Symbol;Acc:HGNC:4844]	hsa04530:Tight junction;hsa05205:Proteoglycans in cancer;hsa05100:Bacterial invasion of epithelial cells;hsa05130:Pathogenic Escherichia coli infection;hsa05131:Shigellosis	-	-	-	-	-	-	GO:0000122:negative regulation of transcription from RNA polymerase II promoter;GO:0001932:regulation of protein phosphorylation;GO:0001934:positive regulation of protein phosphorylation;GO:0002262:myeloid cell homeostasis;GO:0002376:immune system process;GO:0002520:immune system development;GO:0002521:leukocyte differentiation;GO:0002573:myeloid leukocyte differentiation;GO:0002682:regulation of…	GO:0001085:RNA polymerase II transcription factor binding;GO:0003779:actin binding;GO:0005488:binding;GO:0005515:protein binding;GO:0008092:cytoskeletal protein binding;GO:0008134:transcription factor binding;GO:0017124:SH3 domain binding;GO:0019899:enzyme binding;GO:0019900:kinase binding;GO:0019901:protein kinase binding;GO:0019904:protein domain specific binding;GO:0032403:protein complex bind…	GO:0005622:intracellular;GO:0005623:cell;GO:0005634:nucleus;GO:0005667:transcription factor complex;GO:0005737:cytoplasm;GO:0005739:mitochondrion;GO:0016020:membrane;GO:0032991:macromolecular complex;GO:0043226:organelle;GO:0043227:membrane-bounded organelle;GO:0043229:intracellular organelle;GO:0043231:intracellular membrane-bounded organelle;GO:0043234:protein complex;GO:0044424:intracellular p…
HLA-DRB1	5.39E-60	0.528657605	0.984	0.891	4.992674896	4.464017291	2.11E-55	protein_coding	GRCh38.98	chr6	-	32578769	32589848	11080	ENSG00000196126	hsa:3123:HLA-DRB1, DRB1, DRw10, HLA-DR1B, HLA-DRB, SS1	3123	major histocompatibility complex, class II, DR beta 1 [Source:HGNC Symbol;Acc:HGNC:4948]	hsa04514:Cell adhesion molecules (CAMs);hsa05152:Tuberculosis;hsa05164:Influenza A;hsa05168:Herpes simplex infection;hsa05320:Autoimmune thyroid disease;hsa05166:HTLV-I infection;hsa05310:Asthma;hsa04145:Phagosome;hsa04612:Antigen processing and presentation;hsa04940:Type I diabetes mellitus;hsa05169:Epstein-Barr virus infection;hsa05330:Allograft rejection;hsa05332:Graft-versus-host disease;hsa0…	R-HSA-202424:Downstream TCR signaling;R-HSA-388841:Costimulation by the CD28 family;R-HSA-168256:Immune System;R-HSA-1280218:Adaptive Immune System;R-HSA-913531:Interferon Signaling;R-HSA-2132295:MHC class II antigen presentation;R-HSA-1280215:Cytokine Signaling in Immune system;R-HSA-389948:PD-1 signaling;R-HSA-877300:Interferon gamma signaling;R-HSA-202430:Translocation of ZAP-70 to Immunologic…	-	-	180300:Rheumatoid arthritis, progression of;126200:Multiple sclerosis, susceptibility to, 1;181000:Sarcoidosis, susceptibility to, 1	Immune system diseases;Allergies and autoimmune diseases;H00079:Asthma;H00080:Systemic lupus erythematosus;H00081:Hashimoto's thyroiditis;H00082:Graves' disease;H01492:Systemic sclerosis;H01502:Sjogren's Syndrome;H01504:Vogt-Koyanagi-Harada syndrome;H01516:Adult onset Still's disease;Nervous system diseases;Other nervous and sensory system diseases;H01490:Multiple sclerosis;Cardiovascular disease…	Schizophrenia;Prostate cancer;Systemic lupus erythematosus;Type 1 diabetes;Rheumatoid arthritis;Crohn's disease;Multiple sclerosis;Alzheimer's disease (late onset);Arthritis (juvenile idiopathic);Ulcerative colitis;Lumiracoxib-related liver injury;Hepatocellular carcinoma;Immunoglobulin A;Asparaginase hypersensitivity in acute lymphoblastic leukemia;Nephropathy;Response to interferon beta therapy…	GO:0001775:cell activation;GO:0002250:adaptive immune response;GO:0002252:immune effector process;GO:0002253:activation of immune response;GO:0002376:immune system process;GO:0002377:immunoglobulin production;GO:0002381:immunoglobulin production involved in immunoglobulin mediated immune response;GO:0002396:MHC protein complex assembly;GO:0002399:MHC class II protein complex assembly;GO:0002429:i…	GO:0003823:antigen binding;GO:0005488:binding;GO:0033218:amide binding;GO:0042277:peptide binding;GO:0042605:peptide antigen binding	GO:0000139:Golgi membrane;GO:0000323:lytic vacuole;GO:0005622:intracellular;GO:0005623:cell;GO:0005737:cytoplasm;GO:0005764:lysosome;GO:0005765:lysosomal membrane;GO:0005768:endosome;GO:0005770:late endosome;GO:0005773:vacuole;GO:0005774:vacuolar membrane;GO:0005783:endoplasmic reticulum;GO:0005789:endoplasmic reticulum membrane;GO:0005794:Golgi apparatus;GO:0005802:trans-Golgi network;GO:0005886…
SERPINB2	9.47E-60	-2.561170617	0.108	0.335	0.761393476	3.322564093	3.71E-55	protein_coding	GRCh38.98	chr18	+	63871692	63903888	32197	ENSG00000197632	hsa:5055:SERPINB2, HsT1201, PAI, PAI-2, PAI2, PLANH2	5055	serpin family B member 2 [Source:HGNC Symbol;Acc:HGNC:8584]	hsa04610:Complement and coagulation cascades	R-HSA-109582:Hemostasis;R-HSA-75205:Dissolution of Fibrin Clot	-	P00050:Plasminogen activating cascade;P06959:CCKR signaling map;P00011:Blood coagulation	-	-	-	GO:0006508:proteolysis;GO:0006915:apoptotic process;GO:0006950:response to stress;GO:0007596:blood coagulation;GO:0007599:hemostasis;GO:0008152:metabolic process;GO:0008219:cell death;GO:0009605:response to external stimulus;GO:0009611:response to wounding;GO:0009892:negative regulation of metabolic process;GO:0009987:cellular process;GO:0010466:negative regulation of peptidase activity;GO:001060…	GO:0004857:enzyme inhibitor activity;GO:0004866:endopeptidase inhibitor activity;GO:0004867:serine-type endopeptidase inhibitor activity;GO:0030234:enzyme regulator activity;GO:0030414:peptidase inhibitor activity;GO:0061134:peptidase regulator activity;GO:0061135:endopeptidase regulator activity;GO:0098772:molecular function regulator	GO:0005576:extracellular region;GO:0005615:extracellular space;GO:0005622:intracellular;GO:0005623:cell;GO:0005737:cytoplasm;GO:0005886:plasma membrane;GO:0016020:membrane;GO:0044421:extracellular region part;GO:0044424:intracellular part;GO:0044464:cell part;GO:0071944:cell periphery
ATP5MC2	1.10E-59	0.483601099	0.85	0.639	2.361283845	1.877682745	4.32E-55	protein_coding	GRCh38.98	chr12	-	53632726	53677408	44683	ENSG00000135390	hsa:517:ATP5G2, ATP5A	517	ATP synthase membrane subunit c locus 2 [Source:HGNC Symbol;Acc:HGNC:842]	hsa01100:Metabolic pathways;hsa05010:Alzheimer's disease;hsa05012:Parkinson's disease;hsa05016:Huntington's disease;hsa00190:Oxidative phosphorylation	R-HSA-1430728:Metabolism;R-HSA-1428517:The citric acid (TCA) cycle and respiratory electron transport;R-HSA-163210:Formation of ATP by chemiosmotic coupling;R-HSA-163200:Respiratory electron transport, ATP synthesis by chemiosmotic coupling, and heat production by uncoupling proteins.	-	-	-	-	Height	GO:0006139:nucleobase-containing compound metabolic process;GO:0006163:purine nucleotide metabolic process;GO:0006164:purine nucleotide biosynthetic process;GO:0006725:cellular aromatic compound metabolic process;GO:0006753:nucleoside phosphate metabolic process;GO:0006754:ATP biosynthetic process;GO:0006793:phosphorus metabolic process;GO:0006796:phosphate-containing compound metabolic process;G…	GO:0005215:transporter activity;GO:0005488:binding;GO:0008289:lipid binding;GO:0008324:cation transmembrane transporter activity;GO:0015075:ion transmembrane transporter activity;GO:0015077:monovalent inorganic cation transmembrane transporter activity;GO:0015078:hydrogen ion transmembrane transporter activity;GO:0022857:transmembrane transporter activity;GO:0022890:inorganic cation transmembrane…	GO:0005622:intracellular;GO:0005623:cell;GO:0005737:cytoplasm;GO:0005739:mitochondrion;GO:0005740:mitochondrial envelope;GO:0005741:mitochondrial outer membrane;GO:0005743:mitochondrial inner membrane;GO:0005753:mitochondrial proton-transporting ATP synthase complex;GO:0016020:membrane;GO:0016021:integral component of membrane;GO:0016469:proton-transporting two-sector ATPase complex;GO:0019866:or…
CD84	3.20E-59	0.580837877	0.433	0.206	1.202620738	0.62178286	1.25E-54	protein_coding	GRCh38.98	chr1	-	160541095	160579516	38422	ENSG00000066294	hsa:8832:CD84, LY9B, SLAMF5, hCD84, mCD84	8832	CD84 molecule [Source:HGNC Symbol;Acc:HGNC:1704]	-	R-HSA-109582:Hemostasis;R-HSA-202733:Cell surface interactions at the vascular wall	-	-	-	-	Response to anti-TNF treatment in rheumatoid arthritis	GO:0001775:cell activation;GO:0001816:cytokine production;GO:0001817:regulation of cytokine production;GO:0001818:negative regulation of cytokine production;GO:0002115:store-operated calcium entry;GO:0002250:adaptive immune response;GO:0002252:immune effector process;GO:0002263:cell activation involved in immune response;GO:0002274:myeloid leukocyte activation;GO:0002275:myeloid cell activation i…	GO:0005488:binding;GO:0005515:protein binding	GO:0005576:extracellular region;GO:0005623:cell;GO:0005886:plasma membrane;GO:0005887:integral component of plasma membrane;GO:0016020:membrane;GO:0016021:integral component of membrane;GO:0031224:intrinsic component of membrane;GO:0031226:intrinsic component of plasma membrane;GO:0031982:vesicle;GO:0031988:membrane-bounded vesicle;GO:0043226:organelle;GO:0043227:membrane-bounded organelle;GO:004…
HNRNPU	3.64E-59	0.592952914	0.814	0.609	2.370907457	1.777954543	1.43E-54	protein_coding	GRCh38.98	chr1	-	244840638	244864560	23923	ENSG00000153187	hsa:3192:HNRNPU, HNRNPU-AS1, HNRPU, SAF-A, SAFA, U21.1, hnRNP_U, C1orf199, NCRNA00201	3192	heterogeneous nuclear ribonucleoprotein U [Source:HGNC Symbol;Acc:HGNC:5048]	hsa03040:Spliceosome	R-HSA-72163:mRNA Splicing - Major Pathway;R-HSA-72172:mRNA Splicing;R-HSA-72203:Processing of Capped Intron-Containing Pre-mRNA;R-HSA-74160:Gene Expression	-	-	-	-	-	GO:0000375:RNA splicing, via transesterification reactions;GO:0000377:RNA splicing, via transesterification reactions with bulged adenosine as nucleophile;GO:0000398:mRNA splicing, via spliceosome;GO:0000723:telomere maintenance;GO:0001503:ossification;GO:0001649:osteoblast differentiation;GO:0006139:nucleobase-containing compound metabolic process;GO:0006259:DNA metabolic process;GO:0006278:RNA-…	GO:0000166:nucleotide binding;GO:0000975:regulatory region DNA binding;GO:0001047:core promoter binding;GO:0001067:regulatory region nucleic acid binding;GO:0001882:nucleoside binding;GO:0001883:purine nucleoside binding;GO:0003676:nucleic acid binding;GO:0003677:DNA binding;GO:0003723:RNA binding;GO:0003727:single-stranded RNA binding;GO:0005488:binding;GO:0005515:protein binding;GO:0005524:ATP …	GO:0005622:intracellular;GO:0005623:cell;GO:0005634:nucleus;GO:0005654:nucleoplasm;GO:0005681:spliceosomal complex;GO:0005697:telomerase holoenzyme complex;GO:0005737:cytoplasm;GO:0009986:cell surface;GO:0016020:membrane;GO:0030529:intracellular ribonucleoprotein complex;GO:0031974:membrane-enclosed lumen;GO:0031981:nuclear lumen;GO:0032991:macromolecular complex;GO:0035770:ribonucleoprotein gran…
RNH1	5.81E-59	0.516445428	0.662	0.401	1.586611227	1.070165799	2.27E-54	protein_coding	GRCh38.98	chr11	-	494512	507300	12789	ENSG00000023191	hsa:6050:RNH1, RAI, RNH	6050	ribonuclease/angiogenin inhibitor 1 [Source:HGNC Symbol;Acc:HGNC:10074]	-	-	-	-	-	-	Body mass index	GO:0001525:angiogenesis;GO:0001568:blood vessel development;GO:0001944:vasculature development;GO:0006139:nucleobase-containing compound metabolic process;GO:0006401:RNA catabolic process;GO:0006402:mRNA catabolic process;GO:0006725:cellular aromatic compound metabolic process;GO:0006807:nitrogen compound metabolic process;GO:0007275:multicellular organism development;GO:0008152:metabolic process…	GO:0004857:enzyme inhibitor activity;GO:0005488:binding;GO:0005515:protein binding;GO:0008428:ribonuclease inhibitor activity;GO:0030234:enzyme regulator activity;GO:0098772:molecular function regulator	GO:0005576:extracellular region;GO:0005622:intracellular;GO:0005623:cell;GO:0005634:nucleus;GO:0005654:nucleoplasm;GO:0005737:cytoplasm;GO:0031974:membrane-enclosed lumen;GO:0031981:nuclear lumen;GO:0031982:vesicle;GO:0031988:membrane-bounded vesicle;GO:0032311:angiogenin-PRI complex;GO:0032991:macromolecular complex;GO:0043226:organelle;GO:0043227:membrane-bounded organelle;GO:0043229:intracellu…
IGLC2	8.06E-59	-1.815700629	0.729	0.438	3.07561749	4.891318119	3.16E-54	IG_C_gene	GRCh38.98	chr22	+	22900976	22901437	462	ENSG00000211677	-	-	immunoglobulin lambda constant 2 [Source:HGNC Symbol;Acc:HGNC:5856]	-	-	-	-	-	-	-	-	-	-
ARPC3	8.68E-59	0.447833387	0.966	0.87	3.300559727	2.85272634	3.40E-54	protein_coding	GRCh38.98	chr12	-	110434823	110450422	15600	ENSG00000111229	hsa:10094:ARPC3, ARC21, p21-Arc	10094	actin related protein 2/3 complex subunit 3 [Source:HGNC Symbol;Acc:HGNC:706]	hsa04810:Regulation of actin cytoskeleton;hsa04144:Endocytosis;hsa04666:Fc gamma R-mediated phagocytosis;hsa05132:Salmonella infection;hsa05100:Bacterial invasion of epithelial cells;hsa05130:Pathogenic Escherichia coli infection;hsa05131:Shigellosis	R-HSA-2682334:EPH-Ephrin signaling;R-HSA-5663213:RHO GTPases Activate WASPs and WAVEs;R-HSA-8856828:Clathrin-mediated endocytosis;R-HSA-194315:Signaling by Rho GTPases;R-HSA-1266738:Developmental Biology;R-HSA-168256:Immune System;R-HSA-5653656:Vesicle-mediated transport;R-HSA-422475:Axon guidance;R-HSA-195258:RHO GTPase Effectors;R-HSA-2029480:Fcgamma receptor (FCGR) dependent phagocytosis;R-HSA…	-	P00031:Inflammation mediated by chemokine and cytokine signaling pathway;P00034:Integrin signalling pathway;P00016:Cytoskeletal regulation by Rho GTPase	-	-	-	GO:0002252:immune effector process;GO:0002253:activation of immune response;GO:0002376:immune system process;GO:0002429:immune response-activating cell surface receptor signaling pathway;GO:0002431:Fc receptor mediated stimulatory signaling pathway;GO:0002433:immune response-regulating cell surface receptor signaling pathway involved in phagocytosis;GO:0002682:regulation of immune system process;…	GO:0003779:actin binding;GO:0005198:structural molecule activity;GO:0005200:structural constituent of cytoskeleton;GO:0005488:binding;GO:0005515:protein binding;GO:0008092:cytoskeletal protein binding;GO:0032403:protein complex binding;GO:0044877:macromolecular complex binding;GO:0051015:actin filament binding	GO:0005576:extracellular region;GO:0005622:intracellular;GO:0005623:cell;GO:0005737:cytoplasm;GO:0005829:cytosol;GO:0005856:cytoskeleton;GO:0005885:Arp2/3 protein complex;GO:0005912:adherens junction;GO:0005924:cell-substrate adherens junction;GO:0005925:focal adhesion;GO:0015629:actin cytoskeleton;GO:0016020:membrane;GO:0030027:lamellipodium;GO:0030054:cell junction;GO:0030055:cell-substrate jun…
COTL1	1.26E-58	0.523027154	0.892	0.712	2.918573959	2.395546805	4.95E-54	protein_coding	GRCh38.98	chr16	-	84565596	84618078	52483	ENSG00000103187	hsa:23406:COTL1, CLP	23406	coactosin like F-actin binding protein 1 [Source:HGNC Symbol;Acc:HGNC:18304]	-	-	-	-	-	-	Epilepsy and lamotrigine-induced maculopapular eruptions	GO:0006950:response to stress;GO:0006952:defense response;GO:0009605:response to external stimulus;GO:0009607:response to biotic stimulus;GO:0009620:response to fungus;GO:0043207:response to external biotic stimulus;GO:0050832:defense response to fungus;GO:0050896:response to stimulus;GO:0051704:multi-organism process;GO:0051707:response to other organism;GO:0098542:defense response to other orga…	GO:0003779:actin binding;GO:0005488:binding;GO:0005515:protein binding;GO:0008092:cytoskeletal protein binding;GO:0019899:enzyme binding	GO:0005576:extracellular region;GO:0005622:intracellular;GO:0005623:cell;GO:0005634:nucleus;GO:0005737:cytoplasm;GO:0005856:cytoskeleton;GO:0031982:vesicle;GO:0031988:membrane-bounded vesicle;GO:0043226:organelle;GO:0043227:membrane-bounded organelle;GO:0043228:non-membrane-bounded organelle;GO:0043229:intracellular organelle;GO:0043230:extracellular organelle;GO:0043231:intracellular membrane-bo…
IGKC	5.44E-58	-1.443966607	0.802	0.592	4.928041101	6.372007708	2.13E-53	IG_C_gene	GRCh38.98	chr2	-	88857161	88857683	523	ENSG00000211592	-	-	immunoglobulin kappa constant [Source:HGNC Symbol;Acc:HGNC:5716]	-	-	-	-	-	-	-	-	-	-
GSTK1	1.84E-57	0.533062193	0.648	0.401	1.617015019	1.083952826	7.23E-53	protein_coding	GRCh38.98	chr7	+	143244093	143270854	26762	ENSG00000197448	hsa:373156:GSTK1, GST, GST_13-13, GST13, GST13-13, GSTK1-1, hGSTK1	373156	glutathione S-transferase kappa 1 [Source:HGNC Symbol;Acc:HGNC:16906]	hsa04146:Peroxisome;hsa00480:Glutathione metabolism;hsa00980:Metabolism of xenobiotics by cytochrome P450;hsa00982:Drug metabolism - cytochrome P450;hsa05204:Chemical carcinogenesis	R-HSA-156590:Glutathione conjugation;R-HSA-211859:Biological oxidations;R-HSA-1430728:Metabolism;R-HSA-156580:Phase II conjugation	PWY-4061:glutathione-mediated detoxification	-	-	-	-	GO:0006518:peptide metabolic process;GO:0006575:cellular modified amino acid metabolic process;GO:0006749:glutathione metabolic process;GO:0006790:sulfur compound metabolic process;GO:0006807:nitrogen compound metabolic process;GO:0008152:metabolic process;GO:0009058:biosynthetic process;GO:0009636:response to toxic substance;GO:0009888:tissue development;GO:0009987:cellular process;GO:0030154:ce…	GO:0003824:catalytic activity;GO:0004364:glutathione transferase activity;GO:0004601:peroxidase activity;GO:0004602:glutathione peroxidase activity;GO:0005102:receptor binding;GO:0005488:binding;GO:0005515:protein binding;GO:0015035:protein disulfide oxidoreductase activity;GO:0015036:disulfide oxidoreductase activity;GO:0016209:antioxidant activity;GO:0016491:oxidoreductase activity;GO:0016667:o…	GO:0005576:extracellular region;GO:0005622:intracellular;GO:0005623:cell;GO:0005737:cytoplasm;GO:0005739:mitochondrion;GO:0005740:mitochondrial envelope;GO:0005743:mitochondrial inner membrane;GO:0005759:mitochondrial matrix;GO:0005777:peroxisome;GO:0016020:membrane;GO:0019866:organelle inner membrane;GO:0031090:organelle membrane;GO:0031966:mitochondrial membrane;GO:0031967:organelle envelope;GO…
GAA	7.12E-57	0.525430373	0.469	0.242	1.155264105	0.629833733	2.79E-52	protein_coding	GRCh38.98	chr17	+	80101556	80119881	18326	ENSG00000171298	hsa:2548:GAA, LYAG	2548	glucosidase alpha, acid [Source:HGNC Symbol;Acc:HGNC:4065]	hsa01100:Metabolic pathways;hsa00500:Starch and sucrose metabolism;hsa00052:Galactose metabolism;hsa04142:Lysosome	R-HSA-5357572:Lysosomal glycogen catabolism;R-HSA-70221:Glycogen breakdown (glycogenolysis);R-HSA-70326:Glucose metabolism;R-HSA-1430728:Metabolism;R-HSA-3229121:Glycogen storage diseases;R-HSA-5668914:Diseases of metabolism;R-HSA-5357609:Glycogen storage disease type II (GAA);R-HSA-1643685:Disease;R-HSA-71387:Metabolism of carbohydrates;R-HSA-5663084:Diseases of carbohydrate metabolism	-	-	232300:Glycogen storage disease II	Congenital disorders of metabolism;Congenital disorders of carbohydrate metabolism;H00069:Glycogen storage disease (GSD)	-	GO:0000023:maltose metabolic process;GO:0000272:polysaccharide catabolic process;GO:0002026:regulation of the force of heart contraction;GO:0002086:diaphragm contraction;GO:0003007:heart morphogenesis;GO:0003008:system process;GO:0003009:skeletal muscle contraction;GO:0003011:involuntary skeletal muscle contraction;GO:0003012:muscle system process;GO:0003013:circulatory system process;GO:0003015:…	GO:0003824:catalytic activity;GO:0004553:hydrolase activity, hydrolyzing O-glycosyl compounds;GO:0004558:alpha-1,4-glucosidase activity;GO:0004574:oligo-1,6-glucosidase activity;GO:0005488:binding;GO:0015926:glucosidase activity;GO:0016787:hydrolase activity;GO:0016798:hydrolase activity, acting on glycosyl bonds;GO:0030246:carbohydrate binding;GO:0032450:maltose alpha-glucosidase activity;GO:009…	GO:0000323:lytic vacuole;GO:0005576:extracellular region;GO:0005622:intracellular;GO:0005623:cell;GO:0005737:cytoplasm;GO:0005764:lysosome;GO:0005765:lysosomal membrane;GO:0005773:vacuole;GO:0005774:vacuolar membrane;GO:0005775:vacuolar lumen;GO:0016020:membrane;GO:0031090:organelle membrane;GO:0031974:membrane-enclosed lumen;GO:0031982:vesicle;GO:0031988:membrane-bounded vesicle;GO:0043202:lysos…
IL1B	2.11E-56	-1.200916907	0.711	0.835	5.34071091	6.541627817	8.26E-52	protein_coding	GRCh38.98	chr2	-	112829751	112836816	7066	ENSG00000125538	hsa:3553:IL1B, IL-1, IL1-BETA, IL1F2	3553	interleukin 1 beta [Source:HGNC Symbol;Acc:HGNC:5992]	hsa04060:Cytokine-cytokine receptor interaction;hsa04620:Toll-like receptor signaling pathway;hsa04623:Cytosolic DNA-sensing pathway;hsa05152:Tuberculosis;hsa05162:Measles;hsa05164:Influenza A;hsa05168:Herpes simplex infection;hsa04010:MAPK signaling pathway;hsa04940:Type I diabetes mellitus;hsa05332:Graft-versus-host disease;hsa04064:NF-kappa B signaling pathway;hsa04640:Hematopoietic cell linea…	R-HSA-446652:Interleukin-1 signaling;R-HSA-168256:Immune System;R-HSA-5607764:CLEC7A (Dectin-1) signaling;R-HSA-5621481:C-type lectin receptors (CLRs);R-HSA-1280215:Cytokine Signaling in Immune system;R-HSA-448706:Interleukin-1 processing;R-HSA-449147:Signaling by Interleukins;R-HSA-168249:Innate Immune System;R-HSA-5660668:CLEC7A/inflammasome pathway	-	-	137215:Gastric cancer, somatic	Immune system diseases;Allergies and autoimmune diseases;H01492:Systemic sclerosis;Skin diseases;Skin and soft tissue diseases	-	GO:0000003:reproduction;GO:0000122:negative regulation of transcription from RNA polymerase II promoter;GO:0000165:MAPK cascade;GO:0000187:activation of MAPK activity;GO:0000278:mitotic cell cycle;GO:0000280:nuclear division;GO:0000302:response to reactive oxygen species;GO:0001101:response to acid chemical;GO:0001525:angiogenesis;GO:0001568:blood vessel development;GO:0001659:temperature homeost…
FLNA	4.29E-56	-0.828395743	0.429	0.655	1.579981984	2.408377726	1.68E-51	protein_coding	GRCh38.98	chrX	-	154348524	154374638	26115	ENSG00000196924	hsa:2316:FLNA, ABP-280, ABPX, CSBS, CVD1, FLN, FLN-A, FLN1, FMD, MNS, NHBP, OPD, OPD1, OPD2, XLVD, XMVD	2316	filamin A [Source:HGNC Symbol;Acc:HGNC:3754]	hsa05205:Proteoglycans in cancer;hsa04010:MAPK signaling pathway;hsa05132:Salmonella infection;hsa04510:Focal adhesion	R-HSA-194315:Signaling by Rho GTPases;R-HSA-446353:Cell-extracellular matrix interactions;R-HSA-195258:RHO GTPase Effectors;R-HSA-446728:Cell junction organization;R-HSA-430116:GP1b-IX-V activation signalling;R-HSA-162582:Signal Transduction;R-HSA-109582:Hemostasis;R-HSA-76005:Response to elevated platelet cytosolic Ca2+;R-HSA-1500931:Cell-Cell communication;R-HSA-76002:Platelet activation, signa…	-	P00034:Integrin signalling pathway;P06587:Nicotine pharmacodynamics pathway;P05912:Dopamine receptor mediated signaling pathway	300244:Terminal osseous dysplasia;300049:Heterotopia, periventricular;300048:Congenital short bowel syndrome;314400:Cardiac valvular dysplasia, X-linked;304120:Otopalatodigital syndrome, type II;311300:Otopalatodigital syndrome, type I;309350:Melnick-Needles syndrome;305620:Frontometaphyseal dysplasia;300321:FG syndrome 2;300537:Heterotopia, periventricular, ED variant	Nervous system diseases;Other nervous and sensory system diseases;H00577:Syndromic X-linked mental retardation with epilepsy or seizures;Digestive system diseases;Gastrointestinal diseases;H01276:X-linked chronic idiopathic intestinal pseudo-obstruction;Musculoskeletal diseases;Skeletal diseases;H00456:Frontometaphyseal dysplasia;Other congenital disorders;Congenital disorders of development;H002…	-	GO:0000226:microtubule cytoskeleton organization;GO:0000278:mitotic cell cycle;GO:0000280:nuclear division;GO:0000902:cell morphogenesis;GO:0000904:cell morphogenesis involved in differentiation;GO:0001775:cell activation;GO:0002009:morphogenesis of an epithelium;GO:0002011:morphogenesis of an epithelial sheet;GO:0002576:platelet degranulation;GO:0006139:nucleobase-containing compound metabolic p…	GO:0001664:G-protein coupled receptor binding;GO:0001948:glycoprotein binding;GO:0003676:nucleic acid binding;GO:0003723:RNA binding;GO:0003779:actin binding;GO:0004871:signal transducer activity;GO:0005102:receptor binding;GO:0005488:binding;GO:0005515:protein binding;GO:0008092:cytoskeletal protein binding;GO:0008134:transcription factor binding;GO:0017016:Ras GTPase binding;GO:0017048:Rho GTPa…	GO:0005576:extracellular region;GO:0005622:intracellular;GO:0005623:cell;GO:0005634:nucleus;GO:0005694:chromosome;GO:0005730:nucleolus;GO:0005737:cytoplasm;GO:0005829:cytosol;GO:0005856:cytoskeleton;GO:0005884:actin filament;GO:0005886:plasma membrane;GO:0005911:cell-cell junction;GO:0005912:adherens junction;GO:0005924:cell-substrate adherens junction;GO:0005925:focal adhesion;GO:0005938:cell co…
JCHAIN	4.72E-56	-1.037404336	0.672	0.384	2.397144246	3.434548582	1.85E-51	protein_coding	GRCh38.98	chr4	-	70655541	70681817	26277	ENSG00000132465	hsa:3512:JCHAIN, IGCJ, IGJ, JCH	3512	joining chain of multimeric IgA and IgM [Source:HGNC Symbol;Acc:HGNC:5713]	-	R-HSA-5653656:Vesicle-mediated transport;R-HSA-2173782:Binding and Uptake of Ligands by Scavenger Receptors;R-HSA-2168880:Scavenging of heme from plasma	-	-	-	-	-	GO:0001894:tissue homeostasis;GO:0001895:retina homeostasis;GO:0002250:adaptive immune response;GO:0002376:immune system process;GO:0003008:system process;GO:0003014:renal system process;GO:0003094:glomerular filtration;GO:0006461:protein complex assembly;GO:0006810:transport;GO:0006897:endocytosis;GO:0006898:receptor-mediated endocytosis;GO:0006950:response to stress;GO:0006952:defense response;…	GO:0003676:nucleic acid binding;GO:0003677:DNA binding;GO:0003697:single-stranded DNA binding;GO:0003823:antigen binding;GO:0005102:receptor binding;GO:0005488:binding;GO:0005515:protein binding;GO:0005539:glycosaminoglycan binding;GO:0019862:IgA binding;GO:0019865:immunoglobulin binding;GO:0031210:phosphatidylcholine binding;GO:0032403:protein complex binding;GO:0034987:immunoglobulin receptor b…	GO:0005576:extracellular region;GO:0005615:extracellular space;GO:0019814:immunoglobulin complex;GO:0031982:vesicle;GO:0031988:membrane-bounded vesicle;GO:0032991:macromolecular complex;GO:0042571:immunoglobulin complex, circulating;GO:0043226:organelle;GO:0043227:membrane-bounded organelle;GO:0043230:extracellular organelle;GO:0043234:protein complex;GO:0044421:extracellular region part;GO:00700…
C5AR1	4.78E-56	0.741464057	0.788	0.612	3.240419816	2.49895576	1.87E-51	protein_coding	GRCh38.98	chr19	+	47290023	47322066	32044	ENSG00000197405	hsa:728:C5AR1, C5A, C5AR, C5R1, CD88	728	complement C5a receptor 1 [Source:HGNC Symbol;Acc:HGNC:1338]	hsa04080:Neuroactive ligand-receptor interaction;hsa05150:Staphylococcus aureus infection;hsa04610:Complement and coagulation cascades	R-HSA-373076:Class A/1 (Rhodopsin-like receptors);R-HSA-168256:Immune System;R-HSA-372790:Signaling by GPCR;R-HSA-166658:Complement cascade;R-HSA-375276:Peptide ligand-binding receptors;R-HSA-388396:GPCR downstream signaling;R-HSA-162582:Signal Transduction;R-HSA-977606:Regulation of Complement cascade;R-HSA-418594:G alpha (i) signalling events;R-HSA-500792:GPCR ligand binding;R-HSA-168249:Innate…	-	P00031:Inflammation mediated by chemokine and cytokine signaling pathway	-	-	Chronic periodontitis	GO:0000165:MAPK cascade;GO:0000187:activation of MAPK activity;GO:0001525:angiogenesis;GO:0001568:blood vessel development;GO:0001816:cytokine production;GO:0001817:regulation of cytokine production;GO:0001819:positive regulation of cytokine production;GO:0001932:regulation of protein phosphorylation;GO:0001934:positive regulation of protein phosphorylation;GO:0001944:vasculature development;GO:0…	GO:0001653:peptide receptor activity;GO:0001847:opsonin receptor activity;GO:0001848:complement binding;GO:0001856:complement component C5a binding;GO:0004871:signal transducer activity;GO:0004872:receptor activity;GO:0004875:complement receptor activity;GO:0004878:complement component C5a receptor activity;GO:0004888:transmembrane signaling receptor activity;GO:0004930:G-protein coupled receptor…	GO:0005622:intracellular;GO:0005623:cell;GO:0005737:cytoplasm;GO:0005829:cytosol;GO:0005886:plasma membrane;GO:0005887:integral component of plasma membrane;GO:0009986:cell surface;GO:0016020:membrane;GO:0016021:integral component of membrane;GO:0016023:cytoplasmic, membrane-bounded vesicle;GO:0016323:basolateral plasma membrane;GO:0031224:intrinsic component of membrane;GO:0031226:intrinsic comp…
MT-CO2	1.81E-55	0.27716744	1	0.994	5.616466648	5.339299208	7.10E-51	protein_coding	GRCh38.98	chrM	+	7586	8269	684	ENSG00000198712	-	-	mitochondrially encoded cytochrome c oxidase II [Source:HGNC Symbol;Acc:HGNC:7421]	-	-	-	-	-	-	-	-	-	-
LGALS9	4.17E-55	0.505256748	0.582	0.33	1.451158037	0.945901289	1.63E-50	protein_coding	GRCh38.98	chr17	+	27629798	27649560	19763	ENSG00000168961	hsa:3965:LGALS9, HUAT, LGALS9A	3965	galectin 9 [Source:HGNC Symbol;Acc:HGNC:6570]	-	R-HSA-168256:Immune System;R-HSA-1280215:Cytokine Signaling in Immune system;R-HSA-449147:Signaling by Interleukins;R-HSA-451927:Interleukin-2 signaling	-	-	-	-	Crohn's disease	GO:0000003:reproduction;GO:0000165:MAPK cascade;GO:0001775:cell activation;GO:0001776:leukocyte homeostasis;GO:0001816:cytokine production;GO:0001817:regulation of cytokine production;GO:0001818:negative regulation of cytokine production;GO:0001819:positive regulation of cytokine production;GO:0001906:cell killing;GO:0001909:leukocyte mediated cytotoxicity;GO:0001910:regulation of leukocyte media…	GO:0004871:signal transducer activity;GO:0005488:binding;GO:0005515:protein binding;GO:0005534:galactose binding;GO:0019899:enzyme binding;GO:0030246:carbohydrate binding;GO:0036094:small molecule binding;GO:0048029:monosaccharide binding;GO:0048030:disaccharide binding;GO:0070492:oligosaccharide binding	GO:0005576:extracellular region;GO:0005615:extracellular space;GO:0005622:intracellular;GO:0005623:cell;GO:0005634:nucleus;GO:0005737:cytoplasm;GO:0031982:vesicle;GO:0031988:membrane-bounded vesicle;GO:0043226:organelle;GO:0043227:membrane-bounded organelle;GO:0043229:intracellular organelle;GO:0043230:extracellular organelle;GO:0043231:intracellular membrane-bounded organelle;GO:0044421:extracel…
PLD3	4.66E-55	0.840755677	0.603	0.383	2.516200944	1.675445267	1.83E-50	protein_coding	GRCh38.98	chr19	+	40348456	40380439	31984	ENSG00000105223	hsa:23646:PLD3, AD19, HU-K4, HUK4	23646	phospholipase D family member 3 [Source:HGNC Symbol;Acc:HGNC:17158]	hsa01100:Metabolic pathways;hsa00564:Glycerophospholipid metabolism;hsa00565:Ether lipid metabolism	R-HSA-168256:Immune System;R-HSA-1483206:Glycerophospholipid biosynthesis;R-HSA-2029485:Role of phospholipids in phagocytosis;R-HSA-1430728:Metabolism;R-HSA-2029480:Fcgamma receptor (FCGR) dependent phagocytosis;R-HSA-556833:Metabolism of lipids and lipoproteins;R-HSA-1483148:Synthesis of PG;R-HSA-168249:Innate Immune System;R-HSA-1483257:Phospholipid metabolism	LIPASYN-PWY:phospholipases	-	-	-	-	GO:0006629:lipid metabolic process;GO:0008152:metabolic process;GO:0009056:catabolic process;GO:0016042:lipid catabolic process;GO:0044238:primary metabolic process;GO:0044699:single-organism process;GO:0044710:single-organism metabolic process;GO:0044712:single-organism catabolic process;GO:0071704:organic substance metabolic process;GO:1901575:organic substance catabolic process	GO:0003824:catalytic activity;GO:0004620:phospholipase activity;GO:0004630:phospholipase D activity;GO:0005488:binding;GO:0005515:protein binding;GO:0008081:phosphoric diester hydrolase activity;GO:0016298:lipase activity;GO:0016787:hydrolase activity;GO:0016788:hydrolase activity, acting on ester bonds;GO:0042578:phosphoric ester hydrolase activity;GO:0070290:N-acylphosphatidylethanolamine-speci…	GO:0005576:extracellular region;GO:0005622:intracellular;GO:0005623:cell;GO:0005737:cytoplasm;GO:0005783:endoplasmic reticulum;GO:0005789:endoplasmic reticulum membrane;GO:0012505:endomembrane system;GO:0016020:membrane;GO:0016021:integral component of membrane;GO:0031224:intrinsic component of membrane;GO:0031982:vesicle;GO:0031988:membrane-bounded vesicle;GO:0042175:nuclear outer membrane-endop…
SAMHD1	6.93E-55	0.487411444	0.645	0.386	1.739859374	1.25244793	2.72E-50	protein_coding	GRCh38.98	chr20	-	36889773	36951901	62129	ENSG00000101347	hsa:25939:SAMHD1, CHBL2, DCIP, HDDC1, MOP-5, SBBI88	25939	SAM and HD domain containing deoxynucleoside triphosphate triphosphohydrolase 1 [Source:HGNC Symbol;Acc:HGNC:15925]	-	R-HSA-168256:Immune System;R-HSA-909733:Interferon alpha/beta signaling;R-HSA-913531:Interferon Signaling;R-HSA-1280215:Cytokine Signaling in Immune system	-	-	612952:Aicardi-Goutieres syndrome 5;614415:Chilblain lupus 2	Immune system diseases;Other immune system diseases;H00290:Aicardi-Goutieres Syndrome	-	GO:0002252:immune effector process;GO:0002376:immune system process;GO:0002682:regulation of immune system process;GO:0006139:nucleobase-containing compound metabolic process;GO:0006163:purine nucleotide metabolic process;GO:0006195:purine nucleotide catabolic process;GO:0006203:dGTP catabolic process;GO:0006461:protein complex assembly;GO:0006725:cellular aromatic compound metabolic process;GO:0…	GO:0000166:nucleotide binding;GO:0003676:nucleic acid binding;GO:0003723:RNA binding;GO:0003824:catalytic activity;GO:0005488:binding;GO:0005515:protein binding;GO:0008270:zinc ion binding;GO:0008832:dGTPase activity;GO:0016787:hydrolase activity;GO:0016788:hydrolase activity, acting on ester bonds;GO:0016793:triphosphoric monoester hydrolase activity;GO:0017076:purine nucleotide binding;GO:00190…	GO:0005622:intracellular;GO:0005623:cell;GO:0005634:nucleus;GO:0005654:nucleoplasm;GO:0005886:plasma membrane;GO:0016020:membrane;GO:0031974:membrane-enclosed lumen;GO:0031981:nuclear lumen;GO:0043226:organelle;GO:0043227:membrane-bounded organelle;GO:0043229:intracellular organelle;GO:0043231:intracellular membrane-bounded organelle;GO:0043233:organelle lumen;GO:0044422:organelle part;GO:0044424…
APOC1	7.03E-55	0.707661999	0.453	0.218	3.010797509	2.30313551	2.75E-50	protein_coding	GRCh38.98	chr19	+	44914247	44919349	5103	ENSG00000130208	hsa:341:APOC1, Apo-CI, ApoC-I, apo-CIB, apoC-IB	341	apolipoprotein C1 [Source:HGNC Symbol;Acc:HGNC:607]	-	R-HSA-8855121:VLDL interactions;R-HSA-1430728:Metabolism;R-HSA-556833:Metabolism of lipids and lipoproteins;R-HSA-174824:Lipoprotein metabolism;R-HSA-8866423:VLDL biosynthesis;R-HSA-73923:Lipid digestion, mobilization, and transport	-	-	-	-	LDL cholesterol;HDL cholesterol;Triglycerides;C-reactive protein;Alzheimer's disease;Cholesterol, total;Quantitative traits;Alzheimer's disease biomarkers;C-reactive protein levels;Longevity;Carotid intima media thickness;Lipoprotein-associated phospholipase A2 activity and mass;Lipid traits;Lipid metabolism phenotypes;Apolipoprotein Levels;Alzheimer's disease (age of onset);Verbal declarative me…	GO:0006066:alcohol metabolic process;GO:0006082:organic acid metabolic process;GO:0006629:lipid metabolic process;GO:0006631:fatty acid metabolic process;GO:0006633:fatty acid biosynthetic process;GO:0006638:neutral lipid metabolic process;GO:0006639:acylglycerol metabolic process;GO:0006641:triglyceride metabolic process;GO:0006807:nitrogen compound metabolic process;GO:0006810:transport;GO:0006…	GO:0004857:enzyme inhibitor activity;GO:0004859:phospholipase inhibitor activity;GO:0005488:binding;GO:0005504:fatty acid binding;GO:0008047:enzyme activator activity;GO:0008289:lipid binding;GO:0030234:enzyme regulator activity;GO:0031210:phosphatidylcholine binding;GO:0031406:carboxylic acid binding;GO:0033293:monocarboxylic acid binding;GO:0043167:ion binding;GO:0043168:anion binding;GO:004316…	GO:0005576:extracellular region;GO:0005615:extracellular space;GO:0005622:intracellular;GO:0005623:cell;GO:0005737:cytoplasm;GO:0005783:endoplasmic reticulum;GO:0012505:endomembrane system;GO:0031982:vesicle;GO:0031988:membrane-bounded vesicle;GO:0032991:macromolecular complex;GO:0032994:protein-lipid complex;GO:0034358:plasma lipoprotein particle;GO:0034361:very-low-density lipoprotein particle;…
PTPRC	1.09E-54	0.50475497	0.908	0.757	2.788074529	2.283319559	4.28E-50	protein_coding	GRCh38.98	chr1	+	198638457	198757476	119020	ENSG00000081237	hsa:5788:PTPRC, B220, CD45, CD45R, GP180, L-CA, LCA, LY5, T200	5788	protein tyrosine phosphatase receptor type C [Source:HGNC Symbol;Acc:HGNC:9666]	hsa04514:Cell adhesion molecules (CAMs);hsa04666:Fc gamma R-mediated phagocytosis;hsa05340:Primary immunodeficiency;hsa04660:T cell receptor signaling pathway	R-HSA-373755:Semaphorin interactions;R-HSA-1266738:Developmental Biology;R-HSA-168256:Immune System;R-HSA-1280218:Adaptive Immune System;R-HSA-422475:Axon guidance;R-HSA-416700:Other semaphorin interactions;R-HSA-202427:Phosphorylation of CD3 and TCR zeta chains;R-HSA-202403:TCR signaling	-	P00053:T cell activation;P00010:B cell activation;P00038:JAK/STAT signaling pathway	609532:Hepatitis C virus, resistance to;608971:Severe combined immunodeficiency, T cell-negative, B-cell/natural killer-cell positive	Immune system diseases;Primary immunodeficiency;H00091:T-B+ Severe combined immunodeficiencies	Crohn's disease;Inflammatory bowel disease;Ulcerative colitis;Mean corpuscular hemoglobin	GO:0001501:skeletal system development;GO:0001775:cell activation;GO:0001906:cell killing;GO:0001909:leukocyte mediated cytotoxicity;GO:0001910:regulation of leukocyte mediated cytotoxicity;GO:0001911:negative regulation of leukocyte mediated cytotoxicity;GO:0001913:T cell mediated cytotoxicity;GO:0001914:regulation of T cell mediated cytotoxicity;GO:0001915:negative regulation of T cell mediated…	GO:0003824:catalytic activity;GO:0004721:phosphoprotein phosphatase activity;GO:0004725:protein tyrosine phosphatase activity;GO:0004871:signal transducer activity;GO:0004872:receptor activity;GO:0004888:transmembrane signaling receptor activity;GO:0005001:transmembrane receptor protein tyrosine phosphatase activity;GO:0005488:binding;GO:0005515:protein binding;GO:0016787:hydrolase activity;GO:00…	GO:0005576:extracellular region;GO:0005622:intracellular;GO:0005623:cell;GO:0005886:plasma membrane;GO:0005887:integral component of plasma membrane;GO:0005912:adherens junction;GO:0005924:cell-substrate adherens junction;GO:0005925:focal adhesion;GO:0009897:external side of plasma membrane;GO:0009986:cell surface;GO:0016020:membrane;GO:0016021:integral component of membrane;GO:0030054:cell junct…
ADORA3	1.51E-54	0.567852488	0.231	0.072	0.77255893	0.204706442	5.92E-50	protein_coding	GRCh38.98	chr1	-	111499429	111503760	4332	ENSG00000282608	hsa:140:ADORA3, A3AR	140	adenosine A3 receptor [Source:HGNC Symbol;Acc:HGNC:268]	hsa04080:Neuroactive ligand-receptor interaction;hsa04022:cGMP-PKG signaling pathway;hsa04071:Sphingolipid signaling pathway	R-HSA-373076:Class A/1 (Rhodopsin-like receptors);R-HSA-418038:Nucleotide-like (purinergic) receptors;R-HSA-372790:Signaling by GPCR;R-HSA-388396:GPCR downstream signaling;R-HSA-162582:Signal Transduction;R-HSA-418594:G alpha (i) signalling events;R-HSA-500792:GPCR ligand binding;R-HSA-417973:Adenosine P1 receptors	-	P00026:Heterotrimeric G-protein signaling pathway-Gi alpha and Gs alpha mediated pathway;P00027:Heterotrimeric G-protein signaling pathway-Gq alpha and Go alpha mediated pathway	-	-	Obesity-related traits	GO:0001973:adenosine receptor signaling pathway;GO:0007154:cell communication;GO:0007165:signal transduction;GO:0007166:cell surface receptor signaling pathway;GO:0007186:G-protein coupled receptor signaling pathway;GO:0009987:cellular process;GO:0023052:signaling;GO:0035587:purinergic receptor signaling pathway;GO:0035588:G-protein coupled purinergic receptor signaling pathway;GO:0044699:single-…	GO:0001609:G-protein coupled adenosine receptor activity;GO:0004871:signal transducer activity;GO:0004872:receptor activity;GO:0004888:transmembrane signaling receptor activity;GO:0004930:G-protein coupled receptor activity;GO:0035586:purinergic receptor activity;GO:0038023:signaling receptor activity;GO:0060089:molecular transducer activity	GO:0005623:cell;GO:0005886:plasma membrane;GO:0016020:membrane;GO:0016021:integral component of membrane;GO:0031224:intrinsic component of membrane;GO:0044425:membrane part;GO:0044464:cell part;GO:0071944:cell periphery
AKR1A1	1.97E-53	0.51649386	0.553	0.323	1.413196764	0.896702904	7.74E-49	protein_coding	GRCh38.98	chr1	+	45550543	45570049	19507	ENSG00000117448	hsa:10327:AKR1A1, ALDR1, ALR, ARM, DD3, HEL-S-6	10327	aldo-keto reductase family 1 member A1 [Source:HGNC Symbol;Acc:HGNC:380]	hsa01100:Metabolic pathways;hsa00040:Pentose and glucuronate interconversions;hsa00010:Glycolysis / Gluconeogenesis;hsa00561:Glycerolipid metabolism	R-HSA-156590:Glutathione conjugation;R-HSA-211859:Biological oxidations;R-HSA-1430728:Metabolism;R-HSA-71387:Metabolism of carbohydrates;R-HSA-156580:Phase II conjugation;R-HSA-5661270:Catabolism of glucuronate to xylulose-5-phosphate	PWY66-21:ethanol degradation II;MGLDLCTANA-PWY:methylglyoxal degradation VI;PWY66-401:superpathway of tryptophan utilization;PWY-6307:tryptophan degradation via tryptamine	-	-	-	-	GO:0005975:carbohydrate metabolic process;GO:0005996:monosaccharide metabolic process;GO:0006006:glucose metabolic process;GO:0006063:uronic acid metabolic process;GO:0006064:glucuronate catabolic process;GO:0006081:cellular aldehyde metabolic process;GO:0006082:organic acid metabolic process;GO:0006766:vitamin metabolic process;GO:0006767:water-soluble vitamin metabolic process;GO:0006790:sulfur…	GO:0003824:catalytic activity;GO:0004032:alditol:NADP+ 1-oxidoreductase activity;GO:0004033:aldo-keto reductase (NADP) activity;GO:0005488:binding;GO:0005515:protein binding;GO:0008106:alcohol dehydrogenase (NADP+) activity;GO:0009055:electron carrier activity;GO:0016491:oxidoreductase activity;GO:0016614:oxidoreductase activity, acting on CH-OH group of donors;GO:0016616:oxidoreductase activity,…	GO:0005576:extracellular region;GO:0005615:extracellular space;GO:0005622:intracellular;GO:0005623:cell;GO:0005737:cytoplasm;GO:0005829:cytosol;GO:0005886:plasma membrane;GO:0016020:membrane;GO:0016324:apical plasma membrane;GO:0031982:vesicle;GO:0031988:membrane-bounded vesicle;GO:0043226:organelle;GO:0043227:membrane-bounded organelle;GO:0043230:extracellular organelle;GO:0044421:extracellular …
FCER1G	2.04E-53	0.470399284	0.99	0.941	4.465007395	3.994608111	8.00E-49	protein_coding	GRCh38.98	chr1	+	161215234	161220699	5466	ENSG00000158869	hsa:2207:FCER1G, FCRG	2207	Fc fragment of IgE receptor Ig [Source:HGNC Symbol;Acc:HGNC:3611]	hsa04650:Natural killer cell mediated cytotoxicity;hsa05152:Tuberculosis;hsa05310:Asthma;hsa04071:Sphingolipid signaling pathway;hsa04072:Phospholipase D signaling pathway;hsa04664:Fc epsilon RI signaling pathway;hsa04611:Platelet activation	R-HSA-75892:Platelet Adhesion to exposed collagen;R-HSA-114604:GPVI-mediated activation cascade;R-HSA-2871837:FCERI mediated NF-kB activation;R-HSA-2871809:FCERI mediated Ca+2 mobilization;R-HSA-168256:Immune System;R-HSA-2871796:FCERI mediated MAPK activation;R-HSA-5621481:C-type lectin receptors (CLRs);R-HSA-109582:Hemostasis;R-HSA-2454202:Fc epsilon receptor (FCERI) signaling;R-HSA-76002:Plate…	-	-	-	-	-	GO:0001775:cell activation;GO:0001776:leukocyte homeostasis;GO:0001794:type IIa hypersensitivity;GO:0001796:regulation of type IIa hypersensitivity;GO:0001798:positive regulation of type IIa hypersensitivity;GO:0001802:type III hypersensitivity;GO:0001803:regulation of type III hypersensitivity;GO:0001805:positive regulation of type III hypersensitivity;GO:0001810:regulation of type I hypersensit…	GO:0004871:signal transducer activity;GO:0004872:receptor activity;GO:0004888:transmembrane signaling receptor activity;GO:0005488:binding;GO:0005515:protein binding;GO:0019763:immunoglobulin receptor activity;GO:0019767:IgE receptor activity;GO:0019863:IgE binding;GO:0019864:IgG binding;GO:0019865:immunoglobulin binding;GO:0032403:protein complex binding;GO:0038023:signaling receptor activity;GO…	GO:0005623:cell;GO:0005886:plasma membrane;GO:0005887:integral component of plasma membrane;GO:0009897:external side of plasma membrane;GO:0009986:cell surface;GO:0016020:membrane;GO:0016021:integral component of membrane;GO:0031224:intrinsic component of membrane;GO:0031226:intrinsic component of plasma membrane;GO:0032991:macromolecular complex;GO:0032997:Fc receptor complex;GO:0032998:Fc-epsil…
FCGR1A	2.56E-53	0.534394736	0.45	0.223	1.3014219	0.767027164	1.00E-48	protein_coding	GRCh38.98	chr1	+	149782671	149792518	9848	ENSG00000150337	hsa:2209:FCGR1A, CD64, CD64A, FCRI, IGFR1	2209	Fc fragment of IgG receptor Ia [Source:HGNC Symbol;Acc:HGNC:3613]	hsa05202:Transcriptional misregulation in cancer;hsa05152:Tuberculosis;hsa04145:Phagosome;hsa04640:Hematopoietic cell lineage;hsa04666:Fc gamma R-mediated phagocytosis;hsa05140:Leishmaniasis;hsa05150:Staphylococcus aureus infection;hsa05322:Systemic lupus erythematosus;hsa04380:Osteoclast differentiation	R-HSA-168256:Immune System;R-HSA-1280218:Adaptive Immune System;R-HSA-2029485:Role of phospholipids in phagocytosis;R-HSA-1236978:Cross-presentation of soluble exogenous antigens (endosomes);R-HSA-2029480:Fcgamma receptor (FCGR) dependent phagocytosis;R-HSA-913531:Interferon Signaling;R-HSA-198933:Immunoregulatory interactions between a Lymphoid and a non-Lymphoid cell;R-HSA-1280215:Cytokine Sign…	-	-	-	-	-	GO:0002252:immune effector process;GO:0002253:activation of immune response;GO:0002376:immune system process;GO:0002429:immune response-activating cell surface receptor signaling pathway;GO:0002431:Fc receptor mediated stimulatory signaling pathway;GO:0002433:immune response-regulating cell surface receptor signaling pathway involved in phagocytosis;GO:0002474:antigen processing and presentation …	GO:0004871:signal transducer activity;GO:0005057:receptor signaling protein activity;GO:0005488:binding;GO:0005515:protein binding;GO:0019864:IgG binding;GO:0019865:immunoglobulin binding;GO:0032403:protein complex binding;GO:0044877:macromolecular complex binding	GO:0005622:intracellular;GO:0005623:cell;GO:0005737:cytoplasm;GO:0005768:endosome;GO:0005769:early endosome;GO:0005773:vacuole;GO:0005774:vacuolar membrane;GO:0005886:plasma membrane;GO:0010008:endosome membrane;GO:0012505:endomembrane system;GO:0012506:vesicle membrane;GO:0016020:membrane;GO:0016021:integral component of membrane;GO:0016023:cytoplasmic, membrane-bounded vesicle;GO:0030135:coated…
CD4	3.25E-53	0.594884043	0.479	0.259	1.318149183	0.72326514	1.27E-48	protein_coding	GRCh38.98	chr12	+	6786858	6820799	33942	ENSG00000010610	hsa:920:CD4, CD4mut	920	CD4 molecule [Source:HGNC Symbol;Acc:HGNC:1678]	hsa04514:Cell adhesion molecules (CAMs);hsa04612:Antigen processing and presentation;hsa04640:Hematopoietic cell lineage;hsa05340:Primary immunodeficiency;hsa04660:T cell receptor signaling pathway	R-HSA-1462054:Alpha-defensins;R-HSA-202424:Downstream TCR signaling;R-HSA-388841:Costimulation by the CD28 family;R-HSA-8856828:Clathrin-mediated endocytosis;R-HSA-162909:Host Interactions of HIV factors;R-HSA-168256:Immune System;R-HSA-1280218:Adaptive Immune System;R-HSA-5653656:Vesicle-mediated transport;R-HSA-8856825:Cargo recognition for clathrin-mediated endocytosis;R-HSA-173107:Binding and…	-	-	613949:OKT4 epitope deficiency	-	Response to Vitamin E supplementation	GO:0001775:cell activation;GO:0001816:cytokine production;GO:0001817:regulation of cytokine production;GO:0001819:positive regulation of cytokine production;GO:0001932:regulation of protein phosphorylation;GO:0001934:positive regulation of protein phosphorylation;GO:0002250:adaptive immune response;GO:0002252:immune effector process;GO:0002253:activation of immune response;GO:0002376:immune syste…	GO:0001618:virus receptor activity;GO:0001948:glycoprotein binding;GO:0004871:signal transducer activity;GO:0004872:receptor activity;GO:0004888:transmembrane signaling receptor activity;GO:0005102:receptor binding;GO:0005198:structural molecule activity;GO:0005201:extracellular matrix structural constituent;GO:0005488:binding;GO:0005515:protein binding;GO:0008270:zinc ion binding;GO:0015026:core…	GO:0005622:intracellular;GO:0005623:cell;GO:0005737:cytoplasm;GO:0005768:endosome;GO:0005769:early endosome;GO:0005773:vacuole;GO:0005783:endoplasmic reticulum;GO:0005788:endoplasmic reticulum lumen;GO:0005789:endoplasmic reticulum membrane;GO:0005886:plasma membrane;GO:0009897:external side of plasma membrane;GO:0009986:cell surface;GO:0012505:endomembrane system;GO:0016020:membrane;GO:0016021:i…
PLTP	3.86E-53	0.922801616	0.277	0.106	1.245396589	0.322594972	1.51E-48	protein_coding	GRCh38.98	chr20	-	45898621	45912155	13535	ENSG00000100979	hsa:5360:PLTP, BPIFE, HDLCQ9	5360	phospholipid transfer protein [Source:HGNC Symbol;Acc:HGNC:9093]	hsa03320:PPAR signaling pathway	-	-	-	-	-	HDL cholesterol;Triglycerides;Inflammatory bowel disease;Metabolite levels;Lipid metabolism phenotypes	GO:0006629:lipid metabolic process;GO:0006766:vitamin metabolic process;GO:0006775:fat-soluble vitamin metabolic process;GO:0006810:transport;GO:0006869:lipid transport;GO:0006928:movement of cell or subcellular component;GO:0008152:metabolic process;GO:0009058:biosynthetic process;GO:0009110:vitamin biosynthetic process;GO:0009987:cellular process;GO:0010189:vitamin E biosynthetic process;GO:001…	GO:0005488:binding;GO:0008289:lipid binding	GO:0005576:extracellular region;GO:0005615:extracellular space;GO:0044421:extracellular region part
FUCA1	7.38E-53	0.779328613	0.289	0.113	1.128110707	0.348782094	2.89E-48	protein_coding	GRCh38.98	chr1	-	23845077	23868294	23218	ENSG00000179163	hsa:2517:FUCA1, FUCA	2517	alpha-L-fucosidase 1 [Source:HGNC Symbol;Acc:HGNC:4006]	hsa00511:Other glycan degradation;hsa04142:Lysosome	R-HSA-446203:Asparagine N-linked glycosylation;R-HSA-392499:Metabolism of proteins;R-HSA-597592:Post-translational protein modification;R-HSA-975576:N-glycan antennae elongation in the medial/trans-Golgi;R-HSA-975578:Reactions specific to the complex N-glycan synthesis pathway;R-HSA-948021:Transport to the Golgi and subsequent modification	-	-	230000:Fucosidosis	Congenital disorders of metabolism;Congenital disorders of glycan/glycoprotein metabolism;H00141:Fucosidosis;Lysosomal storage diseases;H00422:Glycoproteinoses	-	GO:0005975:carbohydrate metabolic process;GO:0005996:monosaccharide metabolic process;GO:0006004:fucose metabolic process;GO:0006022:aminoglycan metabolic process;GO:0006026:aminoglycan catabolic process;GO:0006027:glycosaminoglycan catabolic process;GO:0006807:nitrogen compound metabolic process;GO:0008152:metabolic process;GO:0009056:catabolic process;GO:0009057:macromolecule catabolic process;…	GO:0003824:catalytic activity;GO:0004553:hydrolase activity, hydrolyzing O-glycosyl compounds;GO:0004560:alpha-L-fucosidase activity;GO:0005488:binding;GO:0015928:fucosidase activity;GO:0016787:hydrolase activity;GO:0016798:hydrolase activity, acting on glycosyl bonds;GO:0030246:carbohydrate binding	GO:0000323:lytic vacuole;GO:0005576:extracellular region;GO:0005622:intracellular;GO:0005623:cell;GO:0005737:cytoplasm;GO:0005764:lysosome;GO:0005773:vacuole;GO:0005775:vacuolar lumen;GO:0031974:membrane-enclosed lumen;GO:0031982:vesicle;GO:0031988:membrane-bounded vesicle;GO:0043202:lysosomal lumen;GO:0043226:organelle;GO:0043227:membrane-bounded organelle;GO:0043229:intracellular organelle;GO:0…
MT-CO1	8.60E-53	0.310936965	1	0.997	7.381082103	7.070145138	3.37E-48	protein_coding	GRCh38.98	chrM	+	5904	7445	1542	ENSG00000198804	-	-	mitochondrially encoded cytochrome c oxidase I [Source:HGNC Symbol;Acc:HGNC:7419]	-	-	-	-	-	-	-	-	-	-
LILRB5	9.98E-53	0.615086434	0.219	0.067	0.799208345	0.184121911	3.91E-48	protein_coding	GRCh38.98	chr19	-	54249431	54257301	7871	ENSG00000105609	hsa:10990:LILRB5, CD85C, LIR-8, LIR8	10990	leukocyte immunoglobulin like receptor B5 [Source:HGNC Symbol;Acc:HGNC:6609]	hsa04380:Osteoclast differentiation	R-HSA-168256:Immune System;R-HSA-1280218:Adaptive Immune System;R-HSA-198933:Immunoregulatory interactions between a Lymphoid and a non-Lymphoid cell	-	-	-	-	Creatine kinase in statin users	GO:0002250:adaptive immune response;GO:0002376:immune system process;GO:0006950:response to stress;GO:0006952:defense response;GO:0006955:immune response;GO:0007154:cell communication;GO:0007165:signal transduction;GO:0007166:cell surface receptor signaling pathway;GO:0009987:cellular process;GO:0023052:signaling;GO:0044699:single-organism process;GO:0044700:single organism signaling;GO:0044763:s…	GO:0004871:signal transducer activity;GO:0004872:receptor activity;GO:0004888:transmembrane signaling receptor activity;GO:0038023:signaling receptor activity;GO:0060089:molecular transducer activity	GO:0016020:membrane;GO:0016021:integral component of membrane;GO:0031224:intrinsic component of membrane;GO:0044425:membrane part
SPI1	4.41E-52	0.502882534	0.873	0.691	2.536059574	2.03317704	1.73E-47	protein_coding	GRCh38.98	chr11	-	47354860	47378576	23717	ENSG00000066336	hsa:6688:SPI1, OF, PU.1, SFPI1, SPI-1, SPI-A	6688	Spi-1 proto-oncogene [Source:HGNC Symbol;Acc:HGNC:11241]	hsa05202:Transcriptional misregulation in cancer;hsa05166:HTLV-I infection;hsa05200:Pathways in cancer;hsa05169:Epstein-Barr virus infection;hsa04380:Osteoclast differentiation;hsa05221:Acute myeloid leukemia	-	-	P00036:Interleukin signaling pathway	-	Cancers;Cancers of haematopoietic and lymphoid tissues;H00003:Acute myeloid leukemia (AML)	Intraocular pressure	GO:0000122:negative regulation of transcription from RNA polymerase II promoter;GO:0001525:angiogenesis;GO:0001568:blood vessel development;GO:0001569:patterning of blood vessels;GO:0001763:morphogenesis of a branching structure;GO:0001773:myeloid dendritic cell activation;GO:0001775:cell activation;GO:0001944:vasculature development;GO:0002009:morphogenesis of an epithelium;GO:0002244:hematopoie…	GO:0000975:regulatory region DNA binding;GO:0000976:transcription regulatory region sequence-specific DNA binding;GO:0000977:RNA polymerase II regulatory region sequence-specific DNA binding;GO:0000978:RNA polymerase II core promoter proximal region sequence-specific DNA binding;GO:0000979:RNA polymerase II core promoter sequence-specific DNA binding;GO:0000980:RNA polymerase II distal enhancer s…	GO:0000228:nuclear chromosome;GO:0000785:chromatin;GO:0000790:nuclear chromatin;GO:0005622:intracellular;GO:0005623:cell;GO:0005634:nucleus;GO:0005694:chromosome;GO:0031974:membrane-enclosed lumen;GO:0031981:nuclear lumen;GO:0032991:macromolecular complex;GO:0043226:organelle;GO:0043227:membrane-bounded organelle;GO:0043228:non-membrane-bounded organelle;GO:0043229:intracellular organelle;GO:0043…
TXNIP	8.45E-52	0.654688657	0.819	0.615	3.038033373	2.383344716	3.31E-47	protein_coding	GRCh38.98	chr1	-	145992435	145996579	4145	ENSG00000265972	hsa:10628:TXNIP, EST01027, HHCPA78, THIF, VDUP1	10628	thioredoxin interacting protein [Source:HGNC Symbol;Acc:HGNC:16952]	-	R-HSA-168643:Nucleotide-binding domain, leucine rich repeat containing receptor (NLR) signaling pathways;R-HSA-168256:Immune System;R-HSA-844456:The NLRP3 inflammasome;R-HSA-622312:Inflammasomes;R-HSA-168249:Innate Immune System	-	-	-	-	-	GO:0000122:negative regulation of transcription from RNA polymerase II promoter;GO:0000302:response to reactive oxygen species;GO:0002347:response to tumor cell;GO:0006139:nucleobase-containing compound metabolic process;GO:0006351:transcription, DNA-templated;GO:0006355:regulation of transcription, DNA-templated;GO:0006357:regulation of transcription from RNA polymerase II promoter;GO:0006366:tr…	GO:0004857:enzyme inhibitor activity;GO:0005488:binding;GO:0005515:protein binding;GO:0019899:enzyme binding;GO:0030234:enzyme regulator activity;GO:0031625:ubiquitin protein ligase binding;GO:0044389:ubiquitin-like protein ligase binding;GO:0098772:molecular function regulator	GO:0005622:intracellular;GO:0005623:cell;GO:0005634:nucleus;GO:0005737:cytoplasm;GO:0005739:mitochondrion;GO:0005740:mitochondrial envelope;GO:0005758:mitochondrial intermembrane space;GO:0005829:cytosol;GO:0031967:organelle envelope;GO:0031970:organelle envelope lumen;GO:0031974:membrane-enclosed lumen;GO:0031975:envelope;GO:0043226:organelle;GO:0043227:membrane-bounded organelle;GO:0043229:intr…
TSPAN4	1.00E-51	0.55296916	0.369	0.171	1.035513543	0.482544383	3.92E-47	protein_coding	GRCh38.98	chr11	+	842812	867116	24305	ENSG00000214063	hsa:7106:TSPAN4, NAG-2, NAG2, TETRASPAN, TM4SF7, TSPAN-4	7106	tetraspanin 4 [Source:HGNC Symbol;Acc:HGNC:11859]	-	-	-	-	-	-	-	GO:0006461:protein complex assembly;GO:0007154:cell communication;GO:0007165:signal transduction;GO:0007166:cell surface receptor signaling pathway;GO:0009987:cellular process;GO:0016043:cellular component organization;GO:0022607:cellular component assembly;GO:0023052:signaling;GO:0043933:macromolecular complex subunit organization;GO:0044085:cellular component biogenesis;GO:0044699:single-organi…	GO:0003823:antigen binding;GO:0005102:receptor binding;GO:0005178:integrin binding;GO:0005488:binding;GO:0005515:protein binding;GO:0032403:protein complex binding;GO:0044877:macromolecular complex binding;GO:0050839:cell adhesion molecule binding	GO:0005623:cell;GO:0005886:plasma membrane;GO:0005887:integral component of plasma membrane;GO:0005912:adherens junction;GO:0005924:cell-substrate adherens junction;GO:0005925:focal adhesion;GO:0016020:membrane;GO:0016021:integral component of membrane;GO:0030054:cell junction;GO:0030055:cell-substrate junction;GO:0031224:intrinsic component of membrane;GO:0031226:intrinsic component of plasma me…
APOE	1.01E-51	0.774642545	0.457	0.229	4.101643248	3.327000703	3.97E-47	protein_coding	GRCh38.98	chr19	+	44905791	44909393	3603	ENSG00000130203	hsa:348:APOE, AD2, APO-E, LDLCQ5, LPG	348	apolipoprotein E [Source:HGNC Symbol;Acc:HGNC:613]	hsa05010:Alzheimer's disease	R-HSA-194223:HDL-mediated lipid transport;R-HSA-3000480:Scavenging by Class A Receptors;R-HSA-5653656:Vesicle-mediated transport;R-HSA-975634:Retinoid metabolism and transport;R-HSA-1430728:Metabolism;R-HSA-162582:Signal Transduction;R-HSA-2173782:Binding and Uptake of Ligands by Scavenger Receptors;R-HSA-212436:Generic Transcription Pathway;R-HSA-556833:Metabolism of lipids and lipoproteins;R-HS…	-	-	611771:Lipoprotein glomerulopathy;104310:Alzheimer disease-2;603075:Macular degeneration, age-related;269600:Sea-blue histiocyte disease	Nervous system diseases;Neurodegenerative diseases;H00056:Alzheimer's disease;Congenital disorders of metabolism;Congenital disorders of lipid/glycolipid metabolism;H00156:Hyperlipoproteinemia, type III;H01637:Hypertriglyceridemia;H00887:Lipoprotein glomerulopathy;Other congenital disorders of metabolism;H01168:Sea-blue histiocyte disease	LDL cholesterol;HDL cholesterol;Triglycerides;Age-related macular degeneration;C-reactive protein;Alzheimer's disease (late onset);Alzheimer's disease;Cholesterol, total;Metabolite levels;Quantitative traits;Hippocampal atrophy;Metabolic syndrome;Cardiovascular disease risk factors;Alzheimer's disease biomarkers;Longevity;Lipoprotein-associated phospholipase A2 activity and mass;Lipid traits;Cogn…	GO:0000165:MAPK cascade;GO:0000302:response to reactive oxygen species;GO:0000902:cell morphogenesis;GO:0000904:cell morphogenesis involved in differentiation;GO:0001523:retinoid metabolic process;GO:0001558:regulation of cell growth;GO:0001568:blood vessel development;GO:0001667:ameboidal-type cell migration;GO:0001775:cell activation;GO:0001932:regulation of protein phosphorylation;GO:0001933:n…	GO:0001540:beta-amyloid binding;GO:0005102:receptor binding;GO:0005215:transporter activity;GO:0005319:lipid transporter activity;GO:0005488:binding;GO:0005496:steroid binding;GO:0005515:protein binding;GO:0005539:glycosaminoglycan binding;GO:0005543:phospholipid binding;GO:0008047:enzyme activator activity;GO:0008092:cytoskeletal protein binding;GO:0008201:heparin binding;GO:0008289:lipid bindin…	GO:0005576:extracellular region;GO:0005615:extracellular space;GO:0005622:intracellular;GO:0005623:cell;GO:0005634:nucleus;GO:0005737:cytoplasm;GO:0005768:endosome;GO:0005769:early endosome;GO:0005773:vacuole;GO:0005783:endoplasmic reticulum;GO:0005794:Golgi apparatus;GO:0005886:plasma membrane;GO:0012505:endomembrane system;GO:0016020:membrane;GO:0016023:cytoplasmic, membrane-bounded vesicle;GO:…
GLUL	2.30E-51	0.416015268	0.918	0.791	3.393981698	2.97796643	9.00E-47	protein_coding	GRCh38.98	chr1	-	182381704	182392206	10503	ENSG00000135821	hsa:2752:GLUL, GLNS, GS, PIG43, PIG59	2752	glutamate-ammonia ligase [Source:HGNC Symbol;Acc:HGNC:4341]	hsa01100:Metabolic pathways;hsa01230:Biosynthesis of amino acids;hsa04724:Glutamatergic synapse;hsa04727:GABAergic synapse;hsa00250:Alanine, aspartate and glutamate metabolism;hsa00630:Glyoxylate and dicarboxylate metabolism;hsa00220:Arginine biosynthesis;hsa00910:Nitrogen metabolism	R-HSA-112313:Neurotransmitter uptake and Metabolism In Glial Cells;R-HSA-112316:Neuronal System;R-HSA-70614:Amino acid synthesis and interconversion (transamination);R-HSA-1430728:Metabolism;R-HSA-210455:Astrocytic Glutamate-Glutamine Uptake And Metabolism;R-HSA-112315:Transmission across Chemical Synapses;R-HSA-71291:Metabolism of amino acids and derivatives	GLNSYN-PWY:glutamine biosynthesis;GLUDEG-I-PWY:GABA shunt;PWY0-1305:glutamate dependent acid resistance	P02745:Glutamine glutamate conversion	610015:Glutamine deficiency, congenital	Congenital disorders of metabolism;Congenital disorders of amino acid metabolism;H00923:Congenital systemic glutamine deficiency (CSGD);H01400:Secondary hyperammonemia	Cardiovascular heart disease in diabetics	GO:0001504:neurotransmitter uptake;GO:0001505:regulation of neurotransmitter levels;GO:0002790:peptide secretion;GO:0002791:regulation of peptide secretion;GO:0002793:positive regulation of peptide secretion;GO:0006082:organic acid metabolic process;GO:0006461:protein complex assembly;GO:0006520:cellular amino acid metabolic process;GO:0006536:glutamate metabolic process;GO:0006538:glutamate cata…	GO:0000166:nucleotide binding;GO:0000287:magnesium ion binding;GO:0001882:nucleoside binding;GO:0001883:purine nucleoside binding;GO:0003824:catalytic activity;GO:0004351:glutamate decarboxylase activity;GO:0004356:glutamate-ammonia ligase activity;GO:0005488:binding;GO:0005515:protein binding;GO:0005524:ATP binding;GO:0016211:ammonia ligase activity;GO:0016595:glutamate binding;GO:0016829:lyase …	GO:0005576:extracellular region;GO:0005622:intracellular;GO:0005623:cell;GO:0005634:nucleus;GO:0005737:cytoplasm;GO:0005739:mitochondrion;GO:0005783:endoplasmic reticulum;GO:0005791:rough endoplasmic reticulum;GO:0005829:cytosol;GO:0012505:endomembrane system;GO:0030424:axon;GO:0031982:vesicle;GO:0031988:membrane-bounded vesicle;GO:0032991:macromolecular complex;GO:0033267:axon part;GO:0036477:so…
GK	2.45E-51	-0.771022396	0.349	0.576	1.246347566	2.017369962	9.60E-47	protein_coding	GRCh38.98	chrX	+	30653359	30731456	78098	ENSG00000198814	hsa:2710:GK, GK1, GKD	2710	glycerol kinase [Source:HGNC Symbol;Acc:HGNC:4289]	hsa01100:Metabolic pathways;hsa00561:Glycerolipid metabolism;hsa03320:PPAR signaling pathway	R-HSA-535734:Fatty acid, triacylglycerol, and ketone body metabolism;R-HSA-75109:Triglyceride Biosynthesis;R-HSA-1430728:Metabolism;R-HSA-556833:Metabolism of lipids and lipoproteins	PWY-5667:CDP-diacylglycerol biosynthesis;PWY-4261:glycerol degradation	-	307030:Glycerol kinase deficiency	Congenital disorders of metabolism;Congenital disorders of lipid/glycolipid metabolism;H00552:Glycerol kinase deficiency (GKD)	-	GO:0005975:carbohydrate metabolic process;GO:0006066:alcohol metabolic process;GO:0006071:glycerol metabolic process;GO:0006072:glycerol-3-phosphate metabolic process;GO:0006082:organic acid metabolic process;GO:0006629:lipid metabolic process;GO:0006631:fatty acid metabolic process;GO:0006638:neutral lipid metabolic process;GO:0006639:acylglycerol metabolic process;GO:0006641:triglyceride metabo…	GO:0000166:nucleotide binding;GO:0001882:nucleoside binding;GO:0001883:purine nucleoside binding;GO:0003824:catalytic activity;GO:0004370:glycerol kinase activity;GO:0005488:binding;GO:0005515:protein binding;GO:0005524:ATP binding;GO:0016301:kinase activity;GO:0016740:transferase activity;GO:0016772:transferase activity, transferring phosphorus-containing groups;GO:0016773:phosphotransferase act…	GO:0005576:extracellular region;GO:0005622:intracellular;GO:0005623:cell;GO:0005634:nucleus;GO:0005737:cytoplasm;GO:0005739:mitochondrion;GO:0005740:mitochondrial envelope;GO:0005741:mitochondrial outer membrane;GO:0005829:cytosol;GO:0016020:membrane;GO:0019867:outer membrane;GO:0031090:organelle membrane;GO:0031966:mitochondrial membrane;GO:0031967:organelle envelope;GO:0031968:organelle outer m…
KLF2	2.53E-51	0.784782341	0.648	0.433	2.515249944	1.730467603	9.92E-47	protein_coding	GRCh38.98	chr19	+	16324817	16327874	3058	ENSG00000127528	hsa:10365:KLF2, LKLF	10365	Kruppel like factor 2 [Source:HGNC Symbol;Acc:HGNC:6347]	hsa04068:FoxO signaling pathway	-	-	-	-	-	-	GO:0000302:response to reactive oxygen species;GO:0000902:cell morphogenesis;GO:0001701:in utero embryonic development;GO:0001816:cytokine production;GO:0001817:regulation of cytokine production;GO:0001818:negative regulation of cytokine production;GO:0002262:myeloid cell homeostasis;GO:0002376:immune system process;GO:0002520:immune system development;GO:0006139:nucleobase-containing compound me…	GO:0001071:nucleic acid binding transcription factor activity;GO:0003676:nucleic acid binding;GO:0003677:DNA binding;GO:0003700:transcription factor activity, sequence-specific DNA binding;GO:0005488:binding;GO:0005515:protein binding;GO:0043167:ion binding;GO:0043169:cation binding;GO:0043565:sequence-specific DNA binding;GO:0046872:metal ion binding;GO:0097159:organic cyclic compound binding;GO…	GO:0005622:intracellular;GO:0005623:cell;GO:0005634:nucleus;GO:0043226:organelle;GO:0043227:membrane-bounded organelle;GO:0043229:intracellular organelle;GO:0043231:intracellular membrane-bounded organelle;GO:0044424:intracellular part;GO:0044464:cell part
ZFP36L2	2.57E-51	0.582511203	0.688	0.439	2.233382865	1.650871662	1.01E-46	protein_coding	GRCh38.98	chr2	-	43222402	43226606	4205	ENSG00000152518	hsa:678:ZFP36L2, BRF2, ERF-2, ERF2, RNF162C, TIS11D	678	ZFP36 ring finger protein like 2 [Source:HGNC Symbol;Acc:HGNC:1108]	-	-	-	-	-	-	Polycystic ovary syndrome;Glucose homeostasis traits	GO:0000288:nuclear-transcribed mRNA catabolic process, deadenylation-dependent decay;GO:0000956:nuclear-transcribed mRNA catabolic process;GO:0001775:cell activation;GO:0002376:immune system process;GO:0002520:immune system development;GO:0002521:leukocyte differentiation;GO:0006139:nucleobase-containing compound metabolic process;GO:0006351:transcription, DNA-templated;GO:0006355:regulation of t…	GO:0001071:nucleic acid binding transcription factor activity;GO:0003676:nucleic acid binding;GO:0003677:DNA binding;GO:0003700:transcription factor activity, sequence-specific DNA binding;GO:0003723:RNA binding;GO:0003729:mRNA binding;GO:0003730:mRNA 3'-UTR binding;GO:0005488:binding;GO:0017091:AU-rich element binding;GO:0035925:mRNA 3'-UTR AU-rich region binding;GO:0043167:ion binding;GO:004316…	GO:0005622:intracellular;GO:0005623:cell;GO:0005634:nucleus;GO:0005737:cytoplasm;GO:0043226:organelle;GO:0043227:membrane-bounded organelle;GO:0043229:intracellular organelle;GO:0043231:intracellular membrane-bounded organelle;GO:0044424:intracellular part;GO:0044464:cell part
MT-ND4	7.18E-51	0.31123842	0.999	0.996	6.019960039	5.708721619	2.81E-46	protein_coding	GRCh38.98	chrM	+	10760	12137	1378	ENSG00000198886	-	-	mitochondrially encoded NADH:ubiquinone oxidoreductase core subunit 4 [Source:HGNC Symbol;Acc:HGNC:7459]	-	-	-	-	-	-	-	-	-	-
ZNF331	8.45E-51	0.900208104	0.411	0.213	1.767151709	0.866943606	3.31E-46	protein_coding	GRCh38.98	chr19	+	53519527	53580269	60743	ENSG00000130844	hsa:55422:ZNF331, RITA, ZNF361, ZNF463	55422	zinc finger protein 331 [Source:HGNC Symbol;Acc:HGNC:15489]	-	R-HSA-212436:Generic Transcription Pathway;R-HSA-74160:Gene Expression	-	-	-	-	-	GO:0006139:nucleobase-containing compound metabolic process;GO:0006351:transcription, DNA-templated;GO:0006355:regulation of transcription, DNA-templated;GO:0006725:cellular aromatic compound metabolic process;GO:0006807:nitrogen compound metabolic process;GO:0008152:metabolic process;GO:0009058:biosynthetic process;GO:0009059:macromolecule biosynthetic process;GO:0009889:regulation of biosynthet…	GO:0000975:regulatory region DNA binding;GO:0000976:transcription regulatory region sequence-specific DNA binding;GO:0000977:RNA polymerase II regulatory region sequence-specific DNA binding;GO:0000978:RNA polymerase II core promoter proximal region sequence-specific DNA binding;GO:0000987:core promoter proximal region sequence-specific DNA binding;GO:0001012:RNA polymerase II regulatory region D…	GO:0005622:intracellular;GO:0005623:cell;GO:0005634:nucleus;GO:0043226:organelle;GO:0043227:membrane-bounded organelle;GO:0043229:intracellular organelle;GO:0043231:intracellular membrane-bounded organelle;GO:0044424:intracellular part;GO:0044464:cell part
NUDT16	4.17E-50	0.485435341	0.498	0.274	1.266136693	0.780701352	1.63E-45	protein_coding	GRCh38.98	chr3	+	131381671	131388830	7160	ENSG00000198585	hsa:131870:NUDT16	131870	nudix hydrolase 16 [Source:HGNC Symbol;Acc:HGNC:26442]	hsa00230:Purine metabolism;hsa03018:RNA degradation	R-HSA-15869:Metabolism of nucleotides;R-HSA-1430728:Metabolism;R-HSA-2393930:Phosphate bond hydrolysis by NUDT proteins	-	-	-	-	-	GO:0006139:nucleobase-containing compound metabolic process;GO:0006163:purine nucleotide metabolic process;GO:0006195:purine nucleotide catabolic process;GO:0006259:DNA metabolic process;GO:0006281:DNA repair;GO:0006282:regulation of DNA repair;GO:0006302:double-strand break repair;GO:0006364:rRNA processing;GO:0006382:adenosine to inosine editing;GO:0006396:RNA processing;GO:0006401:RNA cataboli…	GO:0000166:nucleotide binding;GO:0000287:magnesium ion binding;GO:0001882:nucleoside binding;GO:0001883:purine nucleoside binding;GO:0003676:nucleic acid binding;GO:0003723:RNA binding;GO:0003729:mRNA binding;GO:0003824:catalytic activity;GO:0005488:binding;GO:0005515:protein binding;GO:0005525:GTP binding;GO:0008233:peptidase activity;GO:0008235:metalloexopeptidase activity;GO:0008237:metallopep…	GO:0005622:intracellular;GO:0005623:cell;GO:0005634:nucleus;GO:0005654:nucleoplasm;GO:0005730:nucleolus;GO:0005737:cytoplasm;GO:0031974:membrane-enclosed lumen;GO:0031981:nuclear lumen;GO:0043226:organelle;GO:0043227:membrane-bounded organelle;GO:0043228:non-membrane-bounded organelle;GO:0043229:intracellular organelle;GO:0043231:intracellular membrane-bounded organelle;GO:0043232:intracellular n…
GCLC	4.19E-50	0.656431832	0.336	0.15	1.108237186	0.451805353	1.64E-45	protein_coding	GRCh38.98	chr6	-	53497341	53616970	119630	ENSG00000001084	hsa:2729:GCLC, GCL, GCS, GLCL, GLCLC	2729	glutamate-cysteine ligase catalytic subunit [Source:HGNC Symbol;Acc:HGNC:4311]	hsa01100:Metabolic pathways;hsa00480:Glutathione metabolism;hsa00270:Cysteine and methionine metabolism	R-HSA-156590:Glutathione conjugation;R-HSA-211859:Biological oxidations;R-HSA-1614635:Sulfur amino acid metabolism;R-HSA-1430728:Metabolism;R-HSA-5579029:Metabolic disorders of biological oxidation enzymes;R-HSA-5668914:Diseases of metabolism;R-HSA-1643685:Disease;R-HSA-174403:Glutathione synthesis and recycling;R-HSA-5578999:Defective GCLC causes Hemolytic anemia due to gamma-glutamylcysteine sy…	PWY-4041:gamma-glutamyl cycle;GLUTATHIONESYN-PWY:glutathione biosynthesis	-	230450:Hemolytic anemia due to gamma-glutamylcysteine synthetase deficiency;608446:Myocardial infarction, susceptibility to	Cardiovascular diseases;Hematologic diseases;H00668:Anemia due to disorders of glutathione metabolism;Congenital disorders of metabolism;Congenital disorders of amino acid metabolism	-	GO:0000096:sulfur amino acid metabolic process;GO:0003008:system process;GO:0003013:circulatory system process;GO:0003018:vascular process in circulatory system;GO:0003254:regulation of membrane depolarization;GO:0006082:organic acid metabolic process;GO:0006139:nucleobase-containing compound metabolic process;GO:0006351:transcription, DNA-templated;GO:0006355:regulation of transcription, DNA-tem…	GO:0000166:nucleotide binding;GO:0000287:magnesium ion binding;GO:0001882:nucleoside binding;GO:0001883:purine nucleoside binding;GO:0003824:catalytic activity;GO:0004357:glutamate-cysteine ligase activity;GO:0005488:binding;GO:0005515:protein binding;GO:0005524:ATP binding;GO:0016595:glutamate binding;GO:0016874:ligase activity;GO:0016879:ligase activity, forming carbon-nitrogen bonds;GO:0016881…	GO:0005622:intracellular;GO:0005623:cell;GO:0005737:cytoplasm;GO:0005829:cytosol;GO:0017109:glutamate-cysteine ligase complex;GO:0032991:macromolecular complex;GO:0043234:protein complex;GO:0044424:intracellular part;GO:0044444:cytoplasmic part;GO:0044464:cell part;GO:1902494:catalytic complex
SIGLEC10	6.76E-50	0.529118457	0.431	0.222	1.172622395	0.643503938	2.65E-45	protein_coding	GRCh38.98	chr19	-	51410020	51417803	7784	ENSG00000142512	hsa:89790:SIGLEC10, PRO940, SIGLEC-10, SLG2	89790	sialic acid binding Ig like lectin 10 [Source:HGNC Symbol;Acc:HGNC:15620]	-	R-HSA-168256:Immune System;R-HSA-1280218:Adaptive Immune System;R-HSA-198933:Immunoregulatory interactions between a Lymphoid and a non-Lymphoid cell	-	-	-	-	-	GO:0007155:cell adhesion;GO:0022610:biological adhesion	GO:0005488:binding;GO:0030246:carbohydrate binding	GO:0005576:extracellular region;GO:0005623:cell;GO:0005886:plasma membrane;GO:0016020:membrane;GO:0016021:integral component of membrane;GO:0031224:intrinsic component of membrane;GO:0044425:membrane part;GO:0044464:cell part;GO:0071944:cell periphery
IGHG1	1.70E-49	-1.158749786	0.636	0.396	2.104178042	3.262927828	6.67E-45	IG_C_gene	GRCh38.98	chr14	-	105736343	105743071	6729	ENSG00000211896	-	-	immunoglobulin heavy constant gamma 1 (G1m marker) [Source:HGNC Symbol;Acc:HGNC:5525]	-	-	-	-	-	-	-	-	-	-
HNRNPA2B1	2.77E-49	0.407600921	0.984	0.931	3.616563539	3.208962618	1.09E-44	protein_coding	GRCh38.98	chr7	-	26173057	26201529	28473	ENSG00000122566	hsa:3181:HNRNPA2B1, HNRNPA2, HNRNPB1, HNRPA2, HNRPA2B1, HNRPB1, IBMPFD2, RNPA2, SNRPB1	3181	heterogeneous nuclear ribonucleoprotein A2/B1 [Source:HGNC Symbol;Acc:HGNC:5033]	-	R-HSA-72163:mRNA Splicing - Major Pathway;R-HSA-72172:mRNA Splicing;R-HSA-72203:Processing of Capped Intron-Containing Pre-mRNA;R-HSA-74160:Gene Expression	-	-	615422:Inclusion body myopathy with early-onset Paget disease with or without frontotemporal dementia 2	-	-	GO:0000122:negative regulation of transcription from RNA polymerase II promoter;GO:0000375:RNA splicing, via transesterification reactions;GO:0000377:RNA splicing, via transesterification reactions with bulged adenosine as nucleophile;GO:0000398:mRNA splicing, via spliceosome;GO:0006139:nucleobase-containing compound metabolic process;GO:0006351:transcription, DNA-templated;GO:0006355:regulation …	GO:0000166:nucleotide binding;GO:0003676:nucleic acid binding;GO:0003677:DNA binding;GO:0003697:single-stranded DNA binding;GO:0003723:RNA binding;GO:0003729:mRNA binding;GO:0003730:mRNA 3'-UTR binding;GO:0005488:binding;GO:0005515:protein binding;GO:0035198:miRNA binding;GO:0036002:pre-mRNA binding;GO:0036094:small molecule binding;GO:0042162:telomeric DNA binding;GO:0043047:single-stranded telo…	GO:0005576:extracellular region;GO:0005622:intracellular;GO:0005623:cell;GO:0005634:nucleus;GO:0005654:nucleoplasm;GO:0005681:spliceosomal complex;GO:0005737:cytoplasm;GO:0016020:membrane;GO:0030529:intracellular ribonucleoprotein complex;GO:0031974:membrane-enclosed lumen;GO:0031981:nuclear lumen;GO:0031982:vesicle;GO:0031988:membrane-bounded vesicle;GO:0032991:macromolecular complex;GO:0043226:…
LY6E	3.10E-49	0.678592404	0.531	0.312	1.667090319	0.988497915	1.21E-44	protein_coding	GRCh38.98	chr8	+	143017982	143023832	5851	ENSG00000160932	hsa:4061:LY6E, RIG-E, RIGE, SCA-2, SCA2, TSA-1	4061	lymphocyte antigen 6 family member E [Source:HGNC Symbol;Acc:HGNC:6727]	-	-	-	-	-	-	-	GO:0007154:cell communication;GO:0007165:signal transduction;GO:0007166:cell surface receptor signaling pathway;GO:0009987:cellular process;GO:0023052:signaling;GO:0044699:single-organism process;GO:0044700:single organism signaling;GO:0044763:single-organism cellular process;GO:0050789:regulation of biological process;GO:0050794:regulation of cellular process;GO:0050896:response to stimulus;GO:0…	-	GO:0005623:cell;GO:0005886:plasma membrane;GO:0005887:integral component of plasma membrane;GO:0016020:membrane;GO:0016021:integral component of membrane;GO:0031224:intrinsic component of membrane;GO:0031225:anchored component of membrane;GO:0031226:intrinsic component of plasma membrane;GO:0044425:membrane part;GO:0044459:plasma membrane part;GO:0044464:cell part;GO:0071944:cell periphery
IGHA2	5.14E-49	-1.203814006	0.637	0.375	2.399779156	3.603593163	2.01E-44	IG_C_gene	GRCh38.98	chr14	-	105583731	105588395	4665	ENSG00000211890	-	-	immunoglobulin heavy constant alpha 2 (A2m marker) [Source:HGNC Symbol;Acc:HGNC:5479]	-	-	-	-	-	-	-	-	-	-
NCF4	7.63E-49	0.560726256	0.488	0.282	1.260706432	0.699980176	2.99E-44	protein_coding	GRCh38.98	chr22	+	36860988	36878017	17030	ENSG00000100365	hsa:4689:NCF4, NCF, P40PHOX, SH3PXD4	4689	neutrophil cytosolic factor 4 [Source:HGNC Symbol;Acc:HGNC:7662]	hsa04670:Leukocyte transendothelial migration;hsa04145:Phagosome;hsa05140:Leishmaniasis;hsa04380:Osteoclast differentiation	R-HSA-194315:Signaling by Rho GTPases;R-HSA-168256:Immune System;R-HSA-1280218:Adaptive Immune System;R-HSA-5668599:RHO GTPases Activate NADPH Oxidases;R-HSA-195258:RHO GTPase Effectors;R-HSA-1236973:Cross-presentation of particulate exogenous antigens (phagosomes);R-HSA-4420097:VEGFA-VEGFR2 Pathway;R-HSA-1222556:ROS, RNS production in response to bacteria;R-HSA-162582:Signal Transduction;R-HSA-9…	-	-	613960:Granulomatous disease, chronic, autosomal recessive, cytochrome b-positive, type III	-	Atopic dermatitis	GO:0002376:immune system process;GO:0002474:antigen processing and presentation of peptide antigen via MHC class I;GO:0002478:antigen processing and presentation of exogenous peptide antigen;GO:0002479:antigen processing and presentation of exogenous peptide antigen via MHC class I, TAP-dependent;GO:0006955:immune response;GO:0007154:cell communication;GO:0007165:signal transduction;GO:0007166:ce…	GO:0005488:binding;GO:0005515:protein binding;GO:0005543:phospholipid binding;GO:0008047:enzyme activator activity;GO:0008289:lipid binding;GO:0016176:superoxide-generating NADPH oxidase activator activity;GO:0030234:enzyme regulator activity;GO:0032266:phosphatidylinositol-3-phosphate binding;GO:0035091:phosphatidylinositol binding;GO:0046983:protein dimerization activity;GO:0098772:molecular fu…	GO:0000323:lytic vacuole;GO:0005622:intracellular;GO:0005623:cell;GO:0005737:cytoplasm;GO:0005764:lysosome;GO:0005767:secondary lysosome;GO:0005768:endosome;GO:0005773:vacuole;GO:0005774:vacuolar membrane;GO:0005829:cytosol;GO:0005886:plasma membrane;GO:0005887:integral component of plasma membrane;GO:0010008:endosome membrane;GO:0012505:endomembrane system;GO:0016020:membrane;GO:0016021:integral…
VSIR	1.16E-48	0.545640552	0.722	0.52	2.033989274	1.488348723	4.55E-44	protein_coding	GRCh38.98	chr10	-	71747556	71773520	25965	ENSG00000107738	hsa:64115:C10orf54, B7-H5, B7H5, DD1alpha, GI24, PP2135, SISP1, VISTA	64115	V-set immunoregulatory receptor [Source:HGNC Symbol;Acc:HGNC:30085]	-	-	-	-	-	-	-	GO:0001775:cell activation;GO:0001816:cytokine production;GO:0001817:regulation of cytokine production;GO:0001818:negative regulation of cytokine production;GO:0002250:adaptive immune response;GO:0002252:immune effector process;GO:0002367:cytokine production involved in immune response;GO:0002369:T cell cytokine production;GO:0002376:immune system process;GO:0002440:production of molecular mediat…	-	GO:0005623:cell;GO:0005886:plasma membrane;GO:0005911:cell-cell junction;GO:0009897:external side of plasma membrane;GO:0009986:cell surface;GO:0016020:membrane;GO:0016021:integral component of membrane;GO:0030054:cell junction;GO:0031224:intrinsic component of membrane;GO:0044425:membrane part;GO:0044459:plasma membrane part;GO:0044464:cell part;GO:0071944:cell periphery;GO:0098552:side of membr…
HIF1A-AS2	1.31E-48	-0.593965237	0.021	0.189	0.053752006	0.647717243	5.12E-44	-	-	-	-	-	-	-	-	-	-	-	-	-	-	-	-	-	-	-	-	-
IGSF6	2.31E-48	0.488630154	0.852	0.667	2.953394377	2.464764223	9.07E-44	protein_coding	GRCh38.98	chr16	-	21639550	21652608	13059	ENSG00000140749	hsa:10261:IGSF6, DORA	10261	immunoglobulin superfamily member 6 [Source:HGNC Symbol;Acc:HGNC:5953]	-	-	-	-	-	-	-	GO:0002376:immune system process;GO:0006955:immune response;GO:0007154:cell communication;GO:0007165:signal transduction;GO:0007166:cell surface receptor signaling pathway;GO:0009987:cellular process;GO:0023052:signaling;GO:0044699:single-organism process;GO:0044700:single organism signaling;GO:0044763:single-organism cellular process;GO:0050789:regulation of biological process;GO:0050794:regulat…	GO:0004871:signal transducer activity;GO:0004872:receptor activity;GO:0004888:transmembrane signaling receptor activity;GO:0038023:signaling receptor activity;GO:0060089:molecular transducer activity	GO:0005623:cell;GO:0005886:plasma membrane;GO:0005887:integral component of plasma membrane;GO:0016020:membrane;GO:0016021:integral component of membrane;GO:0031224:intrinsic component of membrane;GO:0031226:intrinsic component of plasma membrane;GO:0044425:membrane part;GO:0044459:plasma membrane part;GO:0044464:cell part;GO:0071944:cell periphery
JUN	2.49E-48	0.548136352	0.976	0.937	5.065458813	4.517322461	9.76E-44	protein_coding	GRCh38.98	chr1	-	58780791	58784047	3257	ENSG00000177606	hsa:3725:JUN, AP-1, AP1, c-Jun	3725	Jun proto-oncogene, AP-1 transcription factor subunit [Source:HGNC Symbol;Acc:HGNC:6204]	hsa04024:cAMP signaling pathway;hsa04620:Toll-like receptor signaling pathway;hsa05161:Hepatitis B;hsa05164:Influenza A;hsa05168:Herpes simplex infection;hsa04310:Wnt signaling pathway;hsa05166:HTLV-I infection;hsa05200:Pathways in cancer;hsa04010:MAPK signaling pathway;hsa04722:Neurotrophin signaling pathway;hsa05169:Epstein-Barr virus infection;hsa05203:Viral carcinogenesis;hsa04921:Oxytocin si…	R-HSA-450294:MAP kinase activation in TLR cascade;R-HSA-3700989:Transcriptional Regulation by TP53;R-HSA-166054:Activated TLR4 signalling;R-HSA-168164:Toll Like Receptor 3 (TLR3) Cascade;R-HSA-1266738:Developmental Biology;R-HSA-168188:Toll Like Receptor TLR6:TLR2 Cascade;R-HSA-450341:Activation of the AP-1 family of transcription factors;R-HSA-5619507:Activation of HOX genes during differentiati…	-	P00031:Inflammation mediated by chemokine and cytokine signaling pathway;P00053:T cell activation;P00054:Toll receptor signaling pathway;P00029:Huntington disease;P04393:Ras Pathway;P00010:B cell activation;P00006:Apoptosis signaling pathway;P00046:Oxidative stress response;P00005:Angiogenesis;P00047:PDGF signaling pathway;P06959:CCKR signaling map;P00020:FAS signaling pathway;P00052:TGF-beta sig…	-	-	Cognitive performance	GO:0000122:negative regulation of transcription from RNA polymerase II promoter;GO:0000165:MAPK cascade;GO:0000302:response to reactive oxygen species;GO:0001525:angiogenesis;GO:0001568:blood vessel development;GO:0001654:eye development;GO:0001667:ameboidal-type cell migration;GO:0001774:microglial cell activation;GO:0001775:cell activation;GO:0001836:release of cytochrome c from mitochondria;GO…	GO:0000975:regulatory region DNA binding;GO:0000976:transcription regulatory region sequence-specific DNA binding;GO:0000977:RNA polymerase II regulatory region sequence-specific DNA binding;GO:0000978:RNA polymerase II core promoter proximal region sequence-specific DNA binding;GO:0000980:RNA polymerase II distal enhancer sequence-specific DNA binding;GO:0000981:RNA polymerase II transcription f…	GO:0000228:nuclear chromosome;GO:0000785:chromatin;GO:0000790:nuclear chromatin;GO:0000791:euchromatin;GO:0005622:intracellular;GO:0005623:cell;GO:0005634:nucleus;GO:0005654:nucleoplasm;GO:0005667:transcription factor complex;GO:0005694:chromosome;GO:0005719:nuclear euchromatin;GO:0005737:cytoplasm;GO:0005829:cytosol;GO:0017053:transcriptional repressor complex;GO:0031974:membrane-enclosed lumen;…
MS4A7	2.53E-48	0.602074523	0.799	0.616	2.869245787	2.267171264	9.90E-44	protein_coding	GRCh38.98	chr11	+	60378485	60395951	17467	ENSG00000166927	hsa:58475:MS4A7, 4SPAN2, CD20L4, CFFM4, MS4A8	58475	membrane spanning 4-domains A7 [Source:HGNC Symbol;Acc:HGNC:13378]	-	-	-	-	-	-	-	-	-	GO:0016020:membrane;GO:0016021:integral component of membrane;GO:0031224:intrinsic component of membrane;GO:0044425:membrane part
BTG2	2.88E-48	0.580496868	0.607	0.385	1.903965546	1.323468678	1.13E-43	protein_coding	GRCh38.98	chr1	+	203305491	203309602	4112	ENSG00000159388	hsa:7832:BTG2, PC3, TIS21	7832	BTG anti-proliferation factor 2 [Source:HGNC Symbol;Acc:HGNC:1131]	hsa03018:RNA degradation	R-HSA-3700989:Transcriptional Regulation by TP53;R-HSA-6791312:TP53 Regulates Transcription of Cell Cycle Genes;R-HSA-212436:Generic Transcription Pathway;R-HSA-6804115:TP53 regulates transcription of additional cell cycle genes whose exact role in the p53 pathway remain uncertain;R-HSA-74160:Gene Expression	-	-	-	-	-	GO:0000075:cell cycle checkpoint;GO:0000077:DNA damage checkpoint;GO:0000082:G1/S transition of mitotic cell cycle;GO:0000122:negative regulation of transcription from RNA polymerase II promoter;GO:0000278:mitotic cell cycle;GO:0000288:nuclear-transcribed mRNA catabolic process, deadenylation-dependent decay;GO:0000289:nuclear-transcribed mRNA poly(A) tail shortening;GO:0000956:nuclear-transcribe…	GO:0000981:RNA polymerase II transcription factor activity, sequence-specific DNA binding;GO:0000982:transcription factor activity, RNA polymerase II core promoter proximal region sequence-specific binding;GO:0001071:nucleic acid binding transcription factor activity;GO:0001078:transcriptional repressor activity, RNA polymerase II core promoter proximal region sequence-specific binding;GO:0001227…	GO:0005576:extracellular region;GO:0005622:intracellular;GO:0005623:cell;GO:0005737:cytoplasm;GO:0005829:cytosol;GO:0031982:vesicle;GO:0031988:membrane-bounded vesicle;GO:0043226:organelle;GO:0043227:membrane-bounded organelle;GO:0043230:extracellular organelle;GO:0044421:extracellular region part;GO:0044424:intracellular part;GO:0044444:cytoplasmic part;GO:0044464:cell part;GO:0070062:extracellu…
DAB2	3.09E-48	0.815137542	0.515	0.325	1.787502673	0.972365131	1.21E-43	protein_coding	GRCh38.98	chr5	-	39371675	39462300	90626	ENSG00000153071	hsa:1601:DAB2, DOC-2, DOC2	1601	DAB adaptor protein 2 [Source:HGNC Symbol;Acc:HGNC:2662]	hsa04144:Endocytosis	R-HSA-8856828:Clathrin-mediated endocytosis;R-HSA-190828:Gap junction trafficking;R-HSA-157858:Gap junction trafficking and regulation;R-HSA-5653656:Vesicle-mediated transport;R-HSA-190873:Gap junction degradation;R-HSA-8856825:Cargo recognition for clathrin-mediated endocytosis;R-HSA-196025:Formation of annular gap junctions;R-HSA-199991:Membrane Trafficking	-	-	-	-	Urate levels;Pancreatic cancer;Chronic kidney disease;Self-reported allergy	GO:0000902:cell morphogenesis;GO:0000904:cell morphogenesis involved in differentiation;GO:0001736:establishment of planar polarity;GO:0001738:morphogenesis of a polarized epithelium;GO:0001837:epithelial to mesenchymal transition;GO:0001932:regulation of protein phosphorylation;GO:0001934:positive regulation of protein phosphorylation;GO:0002009:morphogenesis of an epithelium;GO:0006139:nucleoba…	GO:0004872:receptor activity;GO:0005488:binding;GO:0005515:protein binding;GO:0008022:protein C-terminus binding;GO:0030276:clathrin binding;GO:0030674:protein binding, bridging;GO:0035615:clathrin adaptor activity;GO:0038024:cargo receptor activity;GO:0046332:SMAD binding;GO:0060089:molecular transducer activity;GO:0060090:binding, bridging;GO:0098748:endocytic adaptor activity	GO:0000323:lytic vacuole;GO:0005576:extracellular region;GO:0005622:intracellular;GO:0005623:cell;GO:0005634:nucleus;GO:0005730:nucleolus;GO:0005737:cytoplasm;GO:0005764:lysosome;GO:0005765:lysosomal membrane;GO:0005773:vacuole;GO:0005774:vacuolar membrane;GO:0005886:plasma membrane;GO:0005887:integral component of plasma membrane;GO:0005905:clathrin-coated pit;GO:0005912:adherens junction;GO:000…
SIGLEC1	5.12E-48	0.420568226	0.194	0.056	0.569769884	0.149201658	2.01E-43	protein_coding	GRCh38.98	chr20	-	3686970	3707128	20159	ENSG00000088827	hsa:6614:SIGLEC1, CD169, SIGLEC-1, SN, dJ1009E24.1	6614	sialic acid binding Ig like lectin 1 [Source:HGNC Symbol;Acc:HGNC:11127]	hsa04514:Cell adhesion molecules (CAMs)	R-HSA-168256:Immune System;R-HSA-1280218:Adaptive Immune System;R-HSA-198933:Immunoregulatory interactions between a Lymphoid and a non-Lymphoid cell	-	-	-	-	-	GO:0006810:transport;GO:0006897:endocytosis;GO:0006950:response to stress;GO:0006952:defense response;GO:0006954:inflammatory response;GO:0007155:cell adhesion;GO:0007160:cell-matrix adhesion;GO:0016192:vesicle-mediated transport;GO:0016337:single organismal cell-cell adhesion;GO:0022610:biological adhesion;GO:0031589:cell-substrate adhesion;GO:0044699:single-organism process;GO:0050896:response …	GO:0005488:binding;GO:0030246:carbohydrate binding	GO:0005576:extracellular region;GO:0005623:cell;GO:0005886:plasma membrane;GO:0016020:membrane;GO:0016021:integral component of membrane;GO:0031224:intrinsic component of membrane;GO:0044425:membrane part;GO:0044464:cell part;GO:0071944:cell periphery
TGFBI	7.52E-48	0.433495598	0.93	0.775	3.564833899	3.131338301	2.95E-43	protein_coding	GRCh38.98	chr5	+	136028988	136063818	34831	ENSG00000120708	hsa:7045:TGFBI, BIGH3, CDB1, CDG2, CDGG1, CSD, CSD1, CSD2, CSD3, EBMD, LCD1	7045	transforming growth factor beta induced [Source:HGNC Symbol;Acc:HGNC:11771]	-	R-HSA-977225:Amyloid fiber formation;R-HSA-392499:Metabolism of proteins	-	-	602082:Corneal dystrophy, Thiel-Behnke type;121820:Corneal dystrophy, epithelial basement membrane;122200:Corneal dystrophy, lattice type I;121900:Corneal dystrophy, Groenouw type I;607541:Corneal dystrophy, Avellino type;608471:Corneal dystrophy, lattice type IIIA;608470:Corneal dystrophy, Reis-Bucklers type	Nervous system diseases;Other nervous and sensory system diseases;H00951:Reis-Bucklers corneal dystrophy (RBCD);H00952:Thiel-Behnke dystrophies (TBCD);H00955:Granular corneal dystrophies (GCD);H00956:Lattice corneal dystrophies (LCD);H01221:Epithelial basement membrane corneal dystrophy (EBMD)	Stroke;Response to cytidine analogues (gemcitabine)	GO:0001501:skeletal system development;GO:0001525:angiogenesis;GO:0001568:blood vessel development;GO:0001944:vasculature development;GO:0002062:chondrocyte differentiation;GO:0003008:system process;GO:0007155:cell adhesion;GO:0007162:negative regulation of cell adhesion;GO:0007275:multicellular organism development;GO:0007600:sensory perception;GO:0007601:visual perception;GO:0008152:metabolic p…	GO:0005102:receptor binding;GO:0005178:integrin binding;GO:0005488:binding;GO:0005515:protein binding;GO:0005518:collagen binding;GO:0032403:protein complex binding;GO:0044877:macromolecular complex binding;GO:0050839:cell adhesion molecule binding;GO:0050840:extracellular matrix binding	GO:0005576:extracellular region;GO:0005578:proteinaceous extracellular matrix;GO:0005604:basement membrane;GO:0005615:extracellular space;GO:0005622:intracellular;GO:0005623:cell;GO:0005737:cytoplasm;GO:0005794:Golgi apparatus;GO:0005802:trans-Golgi network;GO:0005886:plasma membrane;GO:0012505:endomembrane system;GO:0016020:membrane;GO:0031012:extracellular matrix;GO:0031982:vesicle;GO:0031984:o…
HLA-B	8.18E-48	0.362333507	0.998	0.989	4.403263927	4.04093042	3.21E-43	protein_coding	GRCh38.98	chr6	-	31269491	31357188	87698	ENSG00000234745	hsa:3106:HLA-B, AS, Bw-47, Bw-50, HLAB, SPDA1	3106	major histocompatibility complex, class I, B [Source:HGNC Symbol;Acc:HGNC:4932]	hsa04514:Cell adhesion molecules (CAMs);hsa04650:Natural killer cell mediated cytotoxicity;hsa05168:Herpes simplex infection;hsa05320:Autoimmune thyroid disease;hsa05166:HTLV-I infection;hsa04144:Endocytosis;hsa04145:Phagosome;hsa04612:Antigen processing and presentation;hsa04940:Type I diabetes mellitus;hsa05169:Epstein-Barr virus infection;hsa05203:Viral carcinogenesis;hsa05330:Allograft reject…	R-HSA-168256:Immune System;R-HSA-1280218:Adaptive Immune System;R-HSA-909733:Interferon alpha/beta signaling;R-HSA-1236974:ER-Phagosome pathway;R-HSA-913531:Interferon Signaling;R-HSA-198933:Immunoregulatory interactions between a Lymphoid and a non-Lymphoid cell;R-HSA-1280215:Cytokine Signaling in Immune system;R-HSA-983169:Class I MHC mediated antigen processing & presentation;R-HSA-877300:Inte…	-	-	608579:Stevens-Johnson syndrome, susceptibility to;106300:Spondyloarthropathy, susceptibility to, 1	Immune system diseases;Allergies and autoimmune diseases;H01476:Behcet Disease;Musculoskeletal diseases;Skeletal diseases;H01507:Seronegative arthritis (SpA);Skin diseases;Skin and soft tissue diseases	Type 2 diabetes;Height;Multiple sclerosis;Atopic dermatitis;Systolic blood pressure;Diastolic blood pressure;Nasopharyngeal carcinoma;Drug-induced liver injury (flucloxacillin);CD4:CD8 lymphocyte ratio;HIV-1 control;HIV-1 susceptibility;Vitiligo;Platelet count;White blood cell count;Ankylosing spondylitis;Graves' disease;Hypothyroidism;HIV-1 viral setpoint;IgA nephropathy;Visceral adipose tissue …	GO:0001816:cytokine production;GO:0001817:regulation of cytokine production;GO:0001906:cell killing;GO:0001909:leukocyte mediated cytotoxicity;GO:0001910:regulation of leukocyte mediated cytotoxicity;GO:0001911:negative regulation of leukocyte mediated cytotoxicity;GO:0002228:natural killer cell mediated immunity;GO:0002249:lymphocyte anergy;GO:0002252:immune effector process;GO:0002376:immune sy…	GO:0003823:antigen binding;GO:0005102:receptor binding;GO:0005488:binding;GO:0005515:protein binding;GO:0033218:amide binding;GO:0042277:peptide binding;GO:0042605:peptide antigen binding	GO:0000139:Golgi membrane;GO:0005576:extracellular region;GO:0005622:intracellular;GO:0005623:cell;GO:0005737:cytoplasm;GO:0005768:endosome;GO:0005769:early endosome;GO:0005773:vacuole;GO:0005774:vacuolar membrane;GO:0005783:endoplasmic reticulum;GO:0005789:endoplasmic reticulum membrane;GO:0005794:Golgi apparatus;GO:0005886:plasma membrane;GO:0005887:integral component of plasma membrane;GO:0009…
HIGD2A	9.99E-48	0.475489615	0.652	0.426	1.638121737	1.162632122	3.91E-43	protein_coding	GRCh38.98	chr5	+	176388751	176389761	1011	ENSG00000146066	hsa:192286:HIGD2A, RCF1b	192286	HIG1 hypoxia inducible domain family member 2A [Source:HGNC Symbol;Acc:HGNC:28311]	-	-	-	-	-	-	-	GO:0006915:apoptotic process;GO:0008152:metabolic process;GO:0008219:cell death;GO:0009987:cellular process;GO:0010941:regulation of cell death;GO:0012501:programmed cell death;GO:0042981:regulation of apoptotic process;GO:0043066:negative regulation of apoptotic process;GO:0043067:regulation of programmed cell death;GO:0043069:negative regulation of programmed cell death;GO:0044699:single-organi…	-	GO:0005622:intracellular;GO:0005623:cell;GO:0005737:cytoplasm;GO:0005739:mitochondrion;GO:0005740:mitochondrial envelope;GO:0005743:mitochondrial inner membrane;GO:0016020:membrane;GO:0016021:integral component of membrane;GO:0019866:organelle inner membrane;GO:0031090:organelle membrane;GO:0031224:intrinsic component of membrane;GO:0031966:mitochondrial membrane;GO:0031967:organelle envelope;GO:…
HERPUD1	2.43E-47	0.520329154	0.714	0.502	2.589076063	2.068746909	9.51E-43	protein_coding	GRCh38.98	chr16	+	56932142	56944864	12723	ENSG00000051108	hsa:9709:HERPUD1, HERP, Mif1, SUP	9709	homocysteine inducible ER protein with ubiquitin like domain 1 [Source:HGNC Symbol;Acc:HGNC:13744]	hsa04141:Protein processing in endoplasmic reticulum	R-HSA-380994:ATF4 activates genes;R-HSA-392499:Metabolism of proteins;R-HSA-381119:Unfolded Protein Response (UPR);R-HSA-381042:PERK regulates gene expression	-	-	-	-	HDL cholesterol;Metabolic syndrome;Cardiovascular disease risk factors;HDL Cholesterol in HIV-infection;Diisocyanate-induced asthma	GO:0006464:cellular protein modification process;GO:0006508:proteolysis;GO:0006511:ubiquitin-dependent protein catabolic process;GO:0006810:transport;GO:0006873:cellular ion homeostasis;GO:0006874:cellular calcium ion homeostasis;GO:0006875:cellular metal ion homeostasis;GO:0006886:intracellular protein transport;GO:0006915:apoptotic process;GO:0006950:response to stress;GO:0006984:ER-nucleus sig…	GO:0005488:binding;GO:0005515:protein binding;GO:0044325:ion channel binding	GO:0005622:intracellular;GO:0005623:cell;GO:0005737:cytoplasm;GO:0005783:endoplasmic reticulum;GO:0005789:endoplasmic reticulum membrane;GO:0012505:endomembrane system;GO:0016020:membrane;GO:0016021:integral component of membrane;GO:0016234:inclusion body;GO:0031224:intrinsic component of membrane;GO:0032991:macromolecular complex;GO:0034702:ion channel complex;GO:0034703:cation channel complex;G…
HLA-DQA1	4.28E-47	0.606179291	0.748	0.557	3.564098918	2.957919627	1.68E-42	protein_coding	GRCh38.98	chr6	+	32628179	32647062	18884	ENSG00000196735	hsa:3117:HLA-DQA1, CD, CELIAC1, DQ-A1, GSE, HLA-DQA	3117	major histocompatibility complex, class II, DQ alpha 1 [Source:HGNC Symbol;Acc:HGNC:4942]	hsa04514:Cell adhesion molecules (CAMs);hsa05152:Tuberculosis;hsa05164:Influenza A;hsa05168:Herpes simplex infection;hsa05320:Autoimmune thyroid disease;hsa05166:HTLV-I infection;hsa05310:Asthma;hsa04145:Phagosome;hsa04612:Antigen processing and presentation;hsa04940:Type I diabetes mellitus;hsa05169:Epstein-Barr virus infection;hsa05330:Allograft rejection;hsa05332:Graft-versus-host disease;hsa0…	R-HSA-202424:Downstream TCR signaling;R-HSA-388841:Costimulation by the CD28 family;R-HSA-168256:Immune System;R-HSA-1280218:Adaptive Immune System;R-HSA-913531:Interferon Signaling;R-HSA-2132295:MHC class II antigen presentation;R-HSA-1280215:Cytokine Signaling in Immune system;R-HSA-389948:PD-1 signaling;R-HSA-877300:Interferon gamma signaling;R-HSA-202430:Translocation of ZAP-70 to Immunologic…	-	P00053:T cell activation	212750:Celiac disease, susceptibility to	Immune system diseases;Allergies and autoimmune diseases;H00080:Systemic lupus erythematosus;H00081:Hashimoto's thyroiditis;H00082:Graves' disease;H01362:Dermatitis herpetiformis;H01492:Systemic sclerosis;Cardiovascular diseases;Cardiac diseases;H00294:Dilated cardiomyopathy (DCM);Endocrine and metabolic diseases;Diabetes;H00408:Type I diabetes mellitus;Skin diseases;Skin and soft tissue diseases	Schizophrenia;Celiac disease;Prostate cancer;Systemic lupus erythematosus;Rheumatoid arthritis;Crohn's disease;Asthma;Chronic lymphocytic leukemia;Inflammatory bowel disease;Ulcerative colitis;Hepatocellular carcinoma;Chronic hepatitis C infection;Vitiligo;Nephropathy;Idiopathic membranous nephropathy;Response to interferon beta therapy;Systemic sclerosis;Hypothyroidism;IgA nephropathy;Immune res…	GO:0001775:cell activation;GO:0002253:activation of immune response;GO:0002376:immune system process;GO:0002429:immune response-activating cell surface receptor signaling pathway;GO:0002478:antigen processing and presentation of exogenous peptide antigen;GO:0002495:antigen processing and presentation of peptide antigen via MHC class II;GO:0002504:antigen processing and presentation of peptide or …	GO:0003823:antigen binding;GO:0004871:signal transducer activity;GO:0004872:receptor activity;GO:0004888:transmembrane signaling receptor activity;GO:0005488:binding;GO:0032395:MHC class II receptor activity;GO:0033218:amide binding;GO:0038023:signaling receptor activity;GO:0042277:peptide binding;GO:0042605:peptide antigen binding;GO:0060089:molecular transducer activity	GO:0000139:Golgi membrane;GO:0000323:lytic vacuole;GO:0005622:intracellular;GO:0005623:cell;GO:0005737:cytoplasm;GO:0005764:lysosome;GO:0005765:lysosomal membrane;GO:0005768:endosome;GO:0005773:vacuole;GO:0005774:vacuolar membrane;GO:0005783:endoplasmic reticulum;GO:0005789:endoplasmic reticulum membrane;GO:0005794:Golgi apparatus;GO:0005802:trans-Golgi network;GO:0005886:plasma membrane;GO:00058…
LY86	1.22E-46	0.5183829	0.525	0.305	1.393131023	0.874748123	4.78E-42	protein_coding	GRCh38.98	chr6	+	6588108	6654983	66876	ENSG00000112799	hsa:9450:LY86, MD-1, MD1, MMD-1, dJ80N2.1	9450	lymphocyte antigen 86 [Source:HGNC Symbol;Acc:HGNC:16837]	-	R-HSA-168256:Immune System;R-HSA-168898:Toll-Like Receptors Cascades;R-HSA-166016:Toll Like Receptor 4 (TLR4) Cascade;R-HSA-168249:Innate Immune System	-	-	-	-	Waist-hip ratio;Major depressive disorder (broad);Urate levels in overweight individuals;Waist-to-hip ratio adjusted for body mass index	GO:0002237:response to molecule of bacterial origin;GO:0002376:immune system process;GO:0002831:regulation of response to biotic stimulus;GO:0002833:positive regulation of response to biotic stimulus;GO:0006915:apoptotic process;GO:0006950:response to stress;GO:0006952:defense response;GO:0006954:inflammatory response;GO:0006955:immune response;GO:0006959:humoral immune response;GO:0007154:cell c…	-	GO:0005576:extracellular region;GO:0005615:extracellular space;GO:0005623:cell;GO:0005886:plasma membrane;GO:0016020:membrane;GO:0044421:extracellular region part;GO:0044464:cell part;GO:0071944:cell periphery
RNF130	1.29E-46	0.484677586	0.782	0.601	2.23320798	1.748530394	5.04E-42	protein_coding	GRCh38.98	chr5	-	179911651	180072113	160463	ENSG00000113269	hsa:55819:RNF130, G1RZFP, GOLIATH, GP	55819	ring finger protein 130 [Source:HGNC Symbol;Acc:HGNC:18280]	-	R-HSA-168256:Immune System;R-HSA-1280218:Adaptive Immune System;R-HSA-983169:Class I MHC mediated antigen processing & presentation;R-HSA-983168:Antigen processing: Ubiquitination & Proteasome degradation	-	-	-	-	LDL cholesterol	GO:0006464:cellular protein modification process;GO:0006915:apoptotic process;GO:0008152:metabolic process;GO:0008219:cell death;GO:0009987:cellular process;GO:0012501:programmed cell death;GO:0016567:protein ubiquitination;GO:0019538:protein metabolic process;GO:0032446:protein modification by small protein conjugation;GO:0036211:protein modification process;GO:0043170:macromolecule metabolic pr…	GO:0003824:catalytic activity;GO:0004842:ubiquitin-protein transferase activity;GO:0005488:binding;GO:0008270:zinc ion binding;GO:0016740:transferase activity;GO:0016874:ligase activity;GO:0019787:ubiquitin-like protein transferase activity;GO:0043167:ion binding;GO:0043169:cation binding;GO:0046872:metal ion binding;GO:0046914:transition metal ion binding	GO:0005622:intracellular;GO:0005623:cell;GO:0005634:nucleus;GO:0005737:cytoplasm;GO:0016020:membrane;GO:0016021:integral component of membrane;GO:0031224:intrinsic component of membrane;GO:0043226:organelle;GO:0043227:membrane-bounded organelle;GO:0043229:intracellular organelle;GO:0043231:intracellular membrane-bounded organelle;GO:0044424:intracellular part;GO:0044425:membrane part;GO:0044464:c…
SAP30	1.62E-46	0.530299173	0.502	0.289	1.435547176	0.905248003	6.35E-42	protein_coding	GRCh38.98	chr4	+	173369969	173377532	7564	ENSG00000164105	hsa:8819:SAP30	8819	Sin3A associated protein 30 [Source:HGNC Symbol;Acc:HGNC:10532]	-	R-HSA-3214815:HDACs deacetylate histones;R-HSA-212165:Epigenetic regulation of gene expression;R-HSA-5250941:Negative epigenetic regulation of rRNA expression;R-HSA-4839726:Chromatin organization;R-HSA-74160:Gene Expression;R-HSA-3247509:Chromatin modifying enzymes;R-HSA-427413:NoRC negatively regulates rRNA expression	-	-	-	-	-	GO:0000122:negative regulation of transcription from RNA polymerase II promoter;GO:0006139:nucleobase-containing compound metabolic process;GO:0006325:chromatin organization;GO:0006351:transcription, DNA-templated;GO:0006355:regulation of transcription, DNA-templated;GO:0006357:regulation of transcription from RNA polymerase II promoter;GO:0006366:transcription from RNA polymerase II promoter;GO:…	GO:0000988:transcription factor activity, protein binding;GO:0000989:transcription factor activity, transcription factor binding;GO:0003676:nucleic acid binding;GO:0003677:DNA binding;GO:0003712:transcription cofactor activity;GO:0003714:transcription corepressor activity;GO:0003824:catalytic activity;GO:0004407:histone deacetylase activity;GO:0005488:binding;GO:0005515:protein binding;GO:0016787…	GO:0000118:histone deacetylase complex;GO:0005622:intracellular;GO:0005623:cell;GO:0005634:nucleus;GO:0005654:nucleoplasm;GO:0031974:membrane-enclosed lumen;GO:0031981:nuclear lumen;GO:0032991:macromolecular complex;GO:0043226:organelle;GO:0043227:membrane-bounded organelle;GO:0043229:intracellular organelle;GO:0043231:intracellular membrane-bounded organelle;GO:0043233:organelle lumen;GO:0043234…
MRC1	2.72E-46	0.848384227	0.486	0.286	2.150997584	1.302613357	1.07E-41	protein_coding	GRCh38.98	chr10	+	17809348	17911164	101817	ENSG00000260314	hsa:4360:MRC1, CD206, CLEC13D, CLEC13DL, MMR, MRC1L1, bA541I19.1, hMR	4360	mannose receptor C-type 1 [Source:HGNC Symbol;Acc:HGNC:7228]	hsa05152:Tuberculosis;hsa04145:Phagosome	R-HSA-168256:Immune System;R-HSA-1280218:Adaptive Immune System;R-HSA-1236978:Cross-presentation of soluble exogenous antigens (endosomes);R-HSA-983169:Class I MHC mediated antigen processing & presentation;R-HSA-1236975:Antigen processing-Cross presentation	-	-	-	-	Cardiovascular disease risk factors;Hematological and biochemical traits;Osteoarthritis biomarkers;Childhood and early adolescence aggressive behavior	GO:0002237:response to molecule of bacterial origin;GO:0002376:immune system process;GO:0006810:transport;GO:0006897:endocytosis;GO:0006898:receptor-mediated endocytosis;GO:0006950:response to stress;GO:0006952:defense response;GO:0006955:immune response;GO:0007154:cell communication;GO:0007165:signal transduction;GO:0009605:response to external stimulus;GO:0009607:response to biotic stimulus;GO:…	GO:0001618:virus receptor activity;GO:0004871:signal transducer activity;GO:0004872:receptor activity;GO:0004888:transmembrane signaling receptor activity;GO:0005488:binding;GO:0005515:protein binding;GO:0005537:mannose binding;GO:0030246:carbohydrate binding;GO:0036094:small molecule binding;GO:0038023:signaling receptor activity;GO:0048029:monosaccharide binding;GO:0060089:molecular transducer …	GO:0005622:intracellular;GO:0005623:cell;GO:0005737:cytoplasm;GO:0005768:endosome;GO:0005773:vacuole;GO:0005774:vacuolar membrane;GO:0005886:plasma membrane;GO:0005887:integral component of plasma membrane;GO:0009986:cell surface;GO:0010008:endosome membrane;GO:0012505:endomembrane system;GO:0016020:membrane;GO:0016021:integral component of membrane;GO:0031090:organelle membrane;GO:0031224:intrin…
ADAP2	4.14E-46	0.497258577	0.377	0.187	0.990841821	0.493583244	1.62E-41	protein_coding	GRCh38.98	chr17	+	30906344	30959322	52979	ENSG00000184060	hsa:55803:ADAP2, CENTA2, HSA272195, cent-b	55803	ArfGAP with dual PH domains 2 [Source:HGNC Symbol;Acc:HGNC:16487]	-	-	-	-	-	-	Height	GO:0007275:multicellular organism development;GO:0007507:heart development;GO:0032501:multicellular organismal process;GO:0032502:developmental process;GO:0043085:positive regulation of catalytic activity;GO:0043087:regulation of GTPase activity;GO:0043547:positive regulation of GTPase activity;GO:0044093:positive regulation of molecular function;GO:0044699:single-organism process;GO:0044707:sing…	GO:0005096:GTPase activator activity;GO:0005488:binding;GO:0005515:protein binding;GO:0005543:phospholipid binding;GO:0005546:phosphatidylinositol-4,5-bisphosphate binding;GO:0005547:phosphatidylinositol-3,4,5-trisphosphate binding;GO:0008047:enzyme activator activity;GO:0008289:lipid binding;GO:0030234:enzyme regulator activity;GO:0030674:protein binding, bridging;GO:0030695:GTPase regulator act…	GO:0005622:intracellular;GO:0005623:cell;GO:0005737:cytoplasm;GO:0005739:mitochondrion;GO:0005740:mitochondrial envelope;GO:0005886:plasma membrane;GO:0016020:membrane;GO:0031967:organelle envelope;GO:0031975:envelope;GO:0043226:organelle;GO:0043227:membrane-bounded organelle;GO:0043229:intracellular organelle;GO:0043231:intracellular membrane-bounded organelle;GO:0044422:organelle part;GO:004442…
UBE2L6	6.05E-46	0.490539164	0.604	0.385	1.581106491	1.090567327	2.37E-41	protein_coding	GRCh38.98	chr11	-	57551656	57568284	16629	ENSG00000156587	hsa:9246:UBE2L6, RIG-B, UBCH8	9246	ubiquitin conjugating enzyme E2 L6 [Source:HGNC Symbol;Acc:HGNC:12490]	hsa04120:Ubiquitin mediated proteolysis;hsa05012:Parkinson's disease	R-HSA-977225:Amyloid fiber formation;R-HSA-936440:Negative regulators of RIG-I/MDA5 signaling;R-HSA-168256:Immune System;R-HSA-1280218:Adaptive Immune System;R-HSA-73894:DNA Repair;R-HSA-392499:Metabolism of proteins;R-HSA-913531:Interferon Signaling;R-HSA-110313:Translesion synthesis by Y family DNA polymerases bypasses lesions on DNA template;R-HSA-1280215:Cytokine Signaling in Immune system;R-…	PWY-7511:protein ubiquitylation	P00049:Parkinson disease;P00060:Ubiquitin proteasome pathway	-	-	-	GO:0000731:DNA synthesis involved in DNA repair;GO:0001816:cytokine production;GO:0001817:regulation of cytokine production;GO:0001818:negative regulation of cytokine production;GO:0006139:nucleobase-containing compound metabolic process;GO:0006259:DNA metabolic process;GO:0006281:DNA repair;GO:0006301:postreplication repair;GO:0006464:cellular protein modification process;GO:0006508:proteolysis;…	GO:0003824:catalytic activity;GO:0004842:ubiquitin-protein transferase activity;GO:0005488:binding;GO:0005515:protein binding;GO:0016740:transferase activity;GO:0019787:ubiquitin-like protein transferase activity;GO:0032182:ubiquitin-like protein binding;GO:0042296:ISG15 transferase activity;GO:0043130:ubiquitin binding	GO:0005622:intracellular;GO:0005623:cell;GO:0005634:nucleus;GO:0005654:nucleoplasm;GO:0005737:cytoplasm;GO:0005829:cytosol;GO:0031974:membrane-enclosed lumen;GO:0031981:nuclear lumen;GO:0043226:organelle;GO:0043227:membrane-bounded organelle;GO:0043229:intracellular organelle;GO:0043231:intracellular membrane-bounded organelle;GO:0043233:organelle lumen;GO:0044422:organelle part;GO:0044424:intrac…
UNC93B1	6.06E-46	0.471994074	0.422	0.225	1.035401728	0.563407654	2.37E-41	protein_coding	GRCh38.98	chr11	-	67991100	68004982	13883	ENSG00000110057	hsa:81622:UNC93B1, IIAE1, UNC93, UNC93B, Unc-93B1	81622	unc-93 homolog B1, TLR signaling regulator [Source:HGNC Symbol;Acc:HGNC:13481]	-	R-HSA-5602415:UNC93B1 deficiency - HSE;R-HSA-5602358:Diseases associated with the TLR signaling cascade;R-HSA-168256:Immune System;R-HSA-168898:Toll-Like Receptors Cascades;R-HSA-5260271:Diseases of Immune System;R-HSA-1679131:Trafficking and processing of endosomal TLR;R-HSA-1643685:Disease;R-HSA-168249:Innate Immune System	-	-	610551:Herpes simplex encephalitis, susceptibility to, 1	-	-	GO:0002218:activation of innate immune response;GO:0002221:pattern recognition receptor signaling pathway;GO:0002224:toll-like receptor signaling pathway;GO:0002250:adaptive immune response;GO:0002252:immune effector process;GO:0002253:activation of immune response;GO:0002376:immune system process;GO:0002682:regulation of immune system process;GO:0002684:positive regulation of immune system proce…	-	GO:0000139:Golgi membrane;GO:0000323:lytic vacuole;GO:0005622:intracellular;GO:0005623:cell;GO:0005737:cytoplasm;GO:0005764:lysosome;GO:0005768:endosome;GO:0005773:vacuole;GO:0005783:endoplasmic reticulum;GO:0005789:endoplasmic reticulum membrane;GO:0005794:Golgi apparatus;GO:0012505:endomembrane system;GO:0016020:membrane;GO:0016021:integral component of membrane;GO:0016023:cytoplasmic, membrane…
COMT	7.98E-46	0.469125685	0.56	0.336	1.379136473	0.910010788	3.13E-41	protein_coding	GRCh38.98	chr22	+	19941607	19969975	28369	ENSG00000093010	hsa:1312:COMT, HEL-S-98n	1312	catechol-O-methyltransferase [Source:HGNC Symbol;Acc:HGNC:2228]	hsa01100:Metabolic pathways;hsa04728:Dopaminergic synapse;hsa00350:Tyrosine metabolism;hsa00140:Steroid hormone biosynthesis	R-HSA-156581:Methylation;R-HSA-211859:Biological oxidations;R-HSA-112316:Neuronal System;R-HSA-112311:Neurotransmitter Clearance In The Synaptic Cleft;R-HSA-379398:Enzymatic degradation of Dopamine by monoamine oxidase;R-HSA-379397:Enzymatic degradation of dopamine by COMT;R-HSA-1430728:Metabolism;R-HSA-112315:Transmission across Chemical Synapses;R-HSA-156580:Phase II conjugation;R-HSA-379401:Do…	PWY6666-2:dopamine degradation;PWY-6334:L-dopa degradation;PWY-6342:noradrenaline and adrenaline degradation	P00001:Adrenaline and noradrenaline biosynthesis;P05912:Dopamine receptor mediated signaling pathway	181500:Schizophrenia;167870:Panic disorder, susceptibility to	Other congenital disorders;Others;H01450:Obsessive-compulsive disorder (OCD)	Blood metabolite levels	GO:0000003:reproduction;GO:0000096:sulfur amino acid metabolic process;GO:0001505:regulation of neurotransmitter levels;GO:0002237:response to molecule of bacterial origin;GO:0003008:system process;GO:0003014:renal system process;GO:0006082:organic acid metabolic process;GO:0006584:catecholamine metabolic process;GO:0006725:cellular aromatic compound metabolic process;GO:0006790:sulfur compound m…	GO:0000287:magnesium ion binding;GO:0003824:catalytic activity;GO:0005488:binding;GO:0005515:protein binding;GO:0008168:methyltransferase activity;GO:0008171:O-methyltransferase activity;GO:0008757:S-adenosylmethionine-dependent methyltransferase activity;GO:0016206:catechol O-methyltransferase activity;GO:0016740:transferase activity;GO:0016741:transferase activity, transferring one-carbon group…	GO:0005576:extracellular region;GO:0005622:intracellular;GO:0005623:cell;GO:0005737:cytoplasm;GO:0005739:mitochondrion;GO:0005829:cytosol;GO:0005886:plasma membrane;GO:0016020:membrane;GO:0016021:integral component of membrane;GO:0030424:axon;GO:0030425:dendrite;GO:0031224:intrinsic component of membrane;GO:0031982:vesicle;GO:0031988:membrane-bounded vesicle;GO:0036477:somatodendritic compartment…
NAMPT	8.35E-46	-0.808654962	0.799	0.85	3.317791825	4.126446787	3.27E-41	protein_coding	GRCh38.98	chr7	-	106248298	106286326	38029	ENSG00000105835	hsa:10135:NAMPT, 1110035O14Rik, PBEF, PBEF1, VF, VISFATIN	10135	nicotinamide phosphoribosyltransferase [Source:HGNC Symbol;Acc:HGNC:30092]	hsa01100:Metabolic pathways;hsa00760:Nicotinate and nicotinamide metabolism	R-HSA-196849:Metabolism of water-soluble vitamins and cofactors;R-HSA-1430728:Metabolism;R-HSA-196854:Metabolism of vitamins and cofactors;R-HSA-1368108:BMAL1:CLOCK,NPAS2 activates circadian gene expression;R-HSA-197264:Nicotinamide salvaging;R-HSA-400253:Circadian Clock;R-HSA-196807:Nicotinate metabolism	NAD-BIOSYNTHESIS-III:NAD salvage	-	-	-	-	GO:0000003:reproduction;GO:0006139:nucleobase-containing compound metabolic process;GO:0006351:transcription, DNA-templated;GO:0006355:regulation of transcription, DNA-templated;GO:0006357:regulation of transcription from RNA polymerase II promoter;GO:0006366:transcription from RNA polymerase II promoter;GO:0006725:cellular aromatic compound metabolic process;GO:0006732:coenzyme metabolic process…	GO:0003824:catalytic activity;GO:0004514:nicotinate-nucleotide diphosphorylase (carboxylating) activity;GO:0005102:receptor binding;GO:0005125:cytokine activity;GO:0005488:binding;GO:0005515:protein binding;GO:0008144:drug binding;GO:0016740:transferase activity;GO:0016757:transferase activity, transferring glycosyl groups;GO:0016763:transferase activity, transferring pentosyl groups;GO:0042802:i…	GO:0005576:extracellular region;GO:0005615:extracellular space;GO:0005622:intracellular;GO:0005623:cell;GO:0005634:nucleus;GO:0005654:nucleoplasm;GO:0005737:cytoplasm;GO:0005829:cytosol;GO:0030054:cell junction;GO:0031974:membrane-enclosed lumen;GO:0031981:nuclear lumen;GO:0031982:vesicle;GO:0031988:membrane-bounded vesicle;GO:0043226:organelle;GO:0043227:membrane-bounded organelle;GO:0043229:int…
ATP13A3	1.68E-45	-0.766686269	0.279	0.479	0.755197263	1.521883531	6.60E-41	protein_coding	GRCh38.98	chr3	-	194402672	194498364	95693	ENSG00000133657	hsa:79572:ATP13A3, AFURS1	79572	ATPase 13A3 [Source:HGNC Symbol;Acc:HGNC:24113]	-	-	-	-	-	-	-	GO:0006810:transport;GO:0006811:ion transport;GO:0006812:cation transport;GO:0006873:cellular ion homeostasis;GO:0006874:cellular calcium ion homeostasis;GO:0006875:cellular metal ion homeostasis;GO:0009987:cellular process;GO:0019725:cellular homeostasis;GO:0030003:cellular cation homeostasis;GO:0034220:ion transmembrane transport;GO:0042592:homeostatic process;GO:0044699:single-organism process…	GO:0000166:nucleotide binding;GO:0001882:nucleoside binding;GO:0001883:purine nucleoside binding;GO:0003824:catalytic activity;GO:0005215:transporter activity;GO:0005488:binding;GO:0005524:ATP binding;GO:0008324:cation transmembrane transporter activity;GO:0015075:ion transmembrane transporter activity;GO:0015399:primary active transmembrane transporter activity;GO:0015405:P-P-bond-hydrolysis-dri…	GO:0005622:intracellular;GO:0005623:cell;GO:0005886:plasma membrane;GO:0005887:integral component of plasma membrane;GO:0016020:membrane;GO:0016021:integral component of membrane;GO:0031224:intrinsic component of membrane;GO:0031226:intrinsic component of plasma membrane;GO:0043226:organelle;GO:0043227:membrane-bounded organelle;GO:0043229:intracellular organelle;GO:0043231:intracellular membrane…
MT-RNR1	1.84E-45	0.521397298	0.999	0.999	6.379454914	5.858057615	7.22E-41	-	-	-	-	-	-	-	-	-	-	-	-	-	-	-	-	-	-	-	-	-
NCL	1.92E-45	0.439039902	0.774	0.545	2.099160295	1.660120393	7.50E-41	protein_coding	GRCh38.98	chr2	-	231453531	231483641	30111	ENSG00000115053	hsa:4691:NCL, C23	4691	nucleolin [Source:HGNC Symbol;Acc:HGNC:7667]	hsa05130:Pathogenic Escherichia coli infection	-	-	-	-	-	Attention deficit hyperactivity disorder;Eating disorders (purging via substances);Noise-induced hearing loss	GO:0000003:reproduction;GO:0001525:angiogenesis;GO:0001568:blood vessel development;GO:0001816:cytokine production;GO:0001817:regulation of cytokine production;GO:0001819:positive regulation of cytokine production;GO:0001889:liver development;GO:0001944:vasculature development;GO:0002237:response to molecule of bacterial origin;GO:0006139:nucleobase-containing compound metabolic process;GO:000635…	GO:0000166:nucleotide binding;GO:0003676:nucleic acid binding;GO:0003677:DNA binding;GO:0003697:single-stranded DNA binding;GO:0003723:RNA binding;GO:0003729:mRNA binding;GO:0005102:receptor binding;GO:0005488:binding;GO:0005509:calcium ion binding;GO:0005515:protein binding;GO:0008022:protein C-terminus binding;GO:0019843:rRNA binding;GO:0035368:selenocysteine insertion sequence binding;GO:00360…	GO:0001650:fibrillar center;GO:0001651:dense fibrillar component;GO:0005576:extracellular region;GO:0005622:intracellular;GO:0005623:cell;GO:0005634:nucleus;GO:0005654:nucleoplasm;GO:0005730:nucleolus;GO:0005737:cytoplasm;GO:0005938:cell cortex;GO:0009986:cell surface;GO:0016020:membrane;GO:0030529:intracellular ribonucleoprotein complex;GO:0031974:membrane-enclosed lumen;GO:0031981:nuclear lumen…
SECTM1	3.41E-45	0.473425172	0.389	0.195	0.994714356	0.521289184	1.34E-40	protein_coding	GRCh38.98	chr17	-	82321024	82334074	13051	ENSG00000141574	hsa:6398:SECTM1, K12	6398	secreted and transmembrane 1 [Source:HGNC Symbol;Acc:HGNC:10707]	-	-	-	-	-	-	-	GO:0002376:immune system process;GO:0006955:immune response;GO:0007154:cell communication;GO:0007165:signal transduction;GO:0007249:I-kappaB kinase/NF-kappaB signaling;GO:0007498:mesoderm development;GO:0009888:tissue development;GO:0009966:regulation of signal transduction;GO:0009967:positive regulation of signal transduction;GO:0009987:cellular process;GO:0010646:regulation of cell communicatio…	GO:0004871:signal transducer activity;GO:0005102:receptor binding;GO:0005125:cytokine activity;GO:0005488:binding;GO:0005515:protein binding	GO:0005576:extracellular region;GO:0005615:extracellular space;GO:0005622:intracellular;GO:0005623:cell;GO:0005737:cytoplasm;GO:0005794:Golgi apparatus;GO:0005886:plasma membrane;GO:0012505:endomembrane system;GO:0016020:membrane;GO:0016021:integral component of membrane;GO:0031224:intrinsic component of membrane;GO:0031982:vesicle;GO:0031988:membrane-bounded vesicle;GO:0043226:organelle;GO:00432…
HLA-DQB1	3.74E-45	0.444244189	0.813	0.638	3.456653906	3.012409717	1.46E-40	protein_coding	GRCh38.98	chr6	-	32659467	32668383	8917	ENSG00000179344	hsa:3119:HLA-DQB1, CELIAC1, HLA-DQB, IDDM1	3119	major histocompatibility complex, class II, DQ beta 1 [Source:HGNC Symbol;Acc:HGNC:4944]	hsa04514:Cell adhesion molecules (CAMs);hsa05152:Tuberculosis;hsa05164:Influenza A;hsa05168:Herpes simplex infection;hsa05320:Autoimmune thyroid disease;hsa05166:HTLV-I infection;hsa05310:Asthma;hsa04145:Phagosome;hsa04612:Antigen processing and presentation;hsa04940:Type I diabetes mellitus;hsa05169:Epstein-Barr virus infection;hsa05330:Allograft rejection;hsa05332:Graft-versus-host disease;hsa0…	R-HSA-202424:Downstream TCR signaling;R-HSA-388841:Costimulation by the CD28 family;R-HSA-168256:Immune System;R-HSA-1280218:Adaptive Immune System;R-HSA-913531:Interferon Signaling;R-HSA-2132295:MHC class II antigen presentation;R-HSA-1280215:Cytokine Signaling in Immune system;R-HSA-389948:PD-1 signaling;R-HSA-877300:Interferon gamma signaling;R-HSA-202430:Translocation of ZAP-70 to Immunologic…	-	-	212750:Celiac disease, susceptibility to;123400:Creutzfeldt-Jakob disease;126200:Multiple sclerosis, susceptibility to, 1	Immune system diseases;Allergies and autoimmune diseases;H00079:Asthma;H00080:Systemic lupus erythematosus;H00081:Hashimoto's thyroiditis;H00082:Graves' disease;H01362:Dermatitis herpetiformis;H01492:Systemic sclerosis;Nervous system diseases;Other nervous and sensory system diseases;H01490:Multiple sclerosis;Cardiovascular diseases;Cardiac diseases;H00294:Dilated cardiomyopathy (DCM);H00295:Vira…	Celiac disease;Prostate cancer;Systemic lupus erythematosus;Rheumatoid arthritis;Pulmonary function;Crohn's disease;Multiple sclerosis;Asthma;Parkinson's disease;Knee osteoarthritis;IgE levels;Ulcerative colitis;Hepatitis B;Primary biliary cirrhosis;Follicular lymphoma;Chronic hepatitis C infection;Nephropathy;Systemic sclerosis;HPV seropositivity;Hypothyroidism;Nodular sclerosis Hodgkin lymphoma…	GO:0001775:cell activation;GO:0002250:adaptive immune response;GO:0002252:immune effector process;GO:0002253:activation of immune response;GO:0002376:immune system process;GO:0002377:immunoglobulin production;GO:0002381:immunoglobulin production involved in immunoglobulin mediated immune response;GO:0002429:immune response-activating cell surface receptor signaling pathway;GO:0002440:production o…	GO:0003823:antigen binding;GO:0004871:signal transducer activity;GO:0004872:receptor activity;GO:0004888:transmembrane signaling receptor activity;GO:0005488:binding;GO:0032395:MHC class II receptor activity;GO:0033218:amide binding;GO:0038023:signaling receptor activity;GO:0042277:peptide binding;GO:0042605:peptide antigen binding;GO:0060089:molecular transducer activity	GO:0000139:Golgi membrane;GO:0000323:lytic vacuole;GO:0005622:intracellular;GO:0005623:cell;GO:0005737:cytoplasm;GO:0005764:lysosome;GO:0005765:lysosomal membrane;GO:0005768:endosome;GO:0005773:vacuole;GO:0005774:vacuolar membrane;GO:0005783:endoplasmic reticulum;GO:0005789:endoplasmic reticulum membrane;GO:0005794:Golgi apparatus;GO:0005802:trans-Golgi network;GO:0005886:plasma membrane;GO:00100…
MGST2	4.55E-45	0.464725323	0.414	0.216	1.035697699	0.570972376	1.78E-40	protein_coding	GRCh38.98	chr4	+	139665768	139740745	74978	ENSG00000085871	hsa:4258:MGST2, GST2, MGST-II	4258	microsomal glutathione S-transferase 2 [Source:HGNC Symbol;Acc:HGNC:7063]	hsa01524:Platinum drug resistance;hsa00480:Glutathione metabolism;hsa00980:Metabolism of xenobiotics by cytochrome P450;hsa00982:Drug metabolism - cytochrome P450;hsa05204:Chemical carcinogenesis	R-HSA-156590:Glutathione conjugation;R-HSA-211859:Biological oxidations;R-HSA-1430728:Metabolism;R-HSA-5423646:Aflatoxin activation and detoxification;R-HSA-156580:Phase II conjugation	PWY-4061:glutathione-mediated detoxification	-	-	-	-	GO:0002237:response to molecule of bacterial origin;GO:0006082:organic acid metabolic process;GO:0006518:peptide metabolic process;GO:0006575:cellular modified amino acid metabolic process;GO:0006629:lipid metabolic process;GO:0006631:fatty acid metabolic process;GO:0006633:fatty acid biosynthetic process;GO:0006636:unsaturated fatty acid biosynthetic process;GO:0006690:icosanoid metabolic proces…	GO:0003824:catalytic activity;GO:0004364:glutathione transferase activity;GO:0004464:leukotriene-C4 synthase activity;GO:0004601:peroxidase activity;GO:0004602:glutathione peroxidase activity;GO:0008047:enzyme activator activity;GO:0016209:antioxidant activity;GO:0016491:oxidoreductase activity;GO:0016684:oxidoreductase activity, acting on peroxide as acceptor;GO:0016740:transferase activity;GO:0…	GO:0005622:intracellular;GO:0005623:cell;GO:0005634:nucleus;GO:0005635:nuclear envelope;GO:0005737:cytoplasm;GO:0005783:endoplasmic reticulum;GO:0005789:endoplasmic reticulum membrane;GO:0005886:plasma membrane;GO:0012505:endomembrane system;GO:0016020:membrane;GO:0016021:integral component of membrane;GO:0031224:intrinsic component of membrane;GO:0031967:organelle envelope;GO:0031975:envelope;GO…
ATP5F1B	5.91E-45	0.432383773	0.758	0.569	1.977898044	1.545514271	2.31E-40	protein_coding	GRCh38.98	chr12	-	56638175	56645984	7810	ENSG00000110955	hsa:506:ATP5B, ATPMB, ATPSB, HEL-S-271	506	ATP synthase F1 subunit beta [Source:HGNC Symbol;Acc:HGNC:830]	hsa01100:Metabolic pathways;hsa05010:Alzheimer's disease;hsa05012:Parkinson's disease;hsa05016:Huntington's disease;hsa00190:Oxidative phosphorylation	R-HSA-1592230:Mitochondrial biogenesis;R-HSA-1852241:Organelle biogenesis and maintenance;R-HSA-392499:Metabolism of proteins;R-HSA-1430728:Metabolism;R-HSA-1428517:The citric acid (TCA) cycle and respiratory electron transport;R-HSA-1268020:Mitochondrial protein import;R-HSA-2151201:Transcriptional activation of mitochondrial biogenesis;R-HSA-163210:Formation of ATP by chemiosmotic coupling;R-HS…	PWY-841:purine nucleotides de novo biosynthesis;PWY-7219:adenosine ribonucleotides de novo biosynthesis;PWY66-409:superpathway of purine nucleotide salvage	P02721:ATP synthesis	-	-	-	GO:0001503:ossification;GO:0001525:angiogenesis;GO:0001568:blood vessel development;GO:0001649:osteoblast differentiation;GO:0001944:vasculature development;GO:0006091:generation of precursor metabolites and energy;GO:0006139:nucleobase-containing compound metabolic process;GO:0006163:purine nucleotide metabolic process;GO:0006164:purine nucleotide biosynthetic process;GO:0006629:lipid metabolic …	GO:0000166:nucleotide binding;GO:0001882:nucleoside binding;GO:0001883:purine nucleoside binding;GO:0003824:catalytic activity;GO:0005102:receptor binding;GO:0005215:transporter activity;GO:0005488:binding;GO:0005515:protein binding;GO:0005524:ATP binding;GO:0008324:cation transmembrane transporter activity;GO:0015075:ion transmembrane transporter activity;GO:0015077:monovalent inorganic cation t…	GO:0000275:mitochondrial proton-transporting ATP synthase complex, catalytic core F(1);GO:0005576:extracellular region;GO:0005622:intracellular;GO:0005623:cell;GO:0005634:nucleus;GO:0005737:cytoplasm;GO:0005739:mitochondrion;GO:0005740:mitochondrial envelope;GO:0005743:mitochondrial inner membrane;GO:0005753:mitochondrial proton-transporting ATP synthase complex;GO:0005754:mitochondrial proton-tr…
NAAA	1.18E-44	0.405683768	0.337	0.155	0.803338062	0.397654294	4.61E-40	protein_coding	GRCh38.98	chr4	-	75913660	75941013	27354	ENSG00000138744	hsa:27163:NAAA, ASAHL, PLT	27163	N-acylethanolamine acid amidase [Source:HGNC Symbol;Acc:HGNC:736]	-	R-HSA-112316:Neuronal System;R-HSA-112310:Neurotransmitter Release Cycle;R-HSA-112315:Transmission across Chemical Synapses	-	-	-	-	-	GO:0001505:regulation of neurotransmitter levels;GO:0006629:lipid metabolic process;GO:0006810:transport;GO:0006836:neurotransmitter transport;GO:0007154:cell communication;GO:0007267:cell-cell signaling;GO:0007268:chemical synaptic transmission;GO:0007269:neurotransmitter secretion;GO:0008152:metabolic process;GO:0009987:cellular process;GO:0023052:signaling;GO:0023061:signal release;GO:0032940:…	GO:0003824:catalytic activity;GO:0005488:binding;GO:0005515:protein binding;GO:0008134:transcription factor binding;GO:0016787:hydrolase activity;GO:0016810:hydrolase activity, acting on carbon-nitrogen (but not peptide) bonds	GO:0000323:lytic vacuole;GO:0005576:extracellular region;GO:0005622:intracellular;GO:0005623:cell;GO:0005737:cytoplasm;GO:0005764:lysosome;GO:0005773:vacuole;GO:0005775:vacuolar lumen;GO:0031974:membrane-enclosed lumen;GO:0031982:vesicle;GO:0031988:membrane-bounded vesicle;GO:0043202:lysosomal lumen;GO:0043226:organelle;GO:0043227:membrane-bounded organelle;GO:0043229:intracellular organelle;GO:0…
GLIPR1	1.55E-44	0.430405673	0.686	0.465	1.778647317	1.348241644	6.06E-40	protein_coding	GRCh38.98	chr12	+	75480753	75503863	23111	ENSG00000139278	hsa:11010:GLIPR1, CRISP7, GLIPR, RTVP1	11010	GLI pathogenesis related 1 [Source:HGNC Symbol;Acc:HGNC:17001]	-	R-HSA-535734:Fatty acid, triacylglycerol, and ketone body metabolism;R-HSA-400206:Regulation of lipid metabolism by Peroxisome proliferator-activated receptor alpha (PPARalpha);R-HSA-1430728:Metabolism;R-HSA-556833:Metabolism of lipids and lipoproteins;R-HSA-1989781:PPARA activates gene expression	-	-	-	-	-	-	-	GO:0005576:extracellular region;GO:0005623:cell;GO:0005886:plasma membrane;GO:0016020:membrane;GO:0016021:integral component of membrane;GO:0031224:intrinsic component of membrane;GO:0044425:membrane part;GO:0044464:cell part;GO:0071944:cell periphery
YBX1	2.82E-44	0.40358937	0.893	0.757	2.593427323	2.189837953	1.11E-39	protein_coding	GRCh38.98	chr1	+	42682418	42703805	21388	ENSG00000065978	hsa:4904:YBX1, BP-8, CBF-A, CSDA2, CSDB, DBPB, EFI-A, MDR-NF1, NSEP-1, NSEP1, YB-1, YB1	4904	Y-box binding protein 1 [Source:HGNC Symbol;Acc:HGNC:8014]	-	R-HSA-72163:mRNA Splicing - Major Pathway;R-HSA-72172:mRNA Splicing;R-HSA-72203:Processing of Capped Intron-Containing Pre-mRNA;R-HSA-72165:mRNA Splicing - Minor Pathway;R-HSA-74160:Gene Expression	-	-	-	-	-	GO:0000375:RNA splicing, via transesterification reactions;GO:0000377:RNA splicing, via transesterification reactions with bulged adenosine as nucleophile;GO:0000398:mRNA splicing, via spliceosome;GO:0006139:nucleobase-containing compound metabolic process;GO:0006351:transcription, DNA-templated;GO:0006355:regulation of transcription, DNA-templated;GO:0006357:regulation of transcription from RNA …	GO:0000975:regulatory region DNA binding;GO:0000976:transcription regulatory region sequence-specific DNA binding;GO:0000977:RNA polymerase II regulatory region sequence-specific DNA binding;GO:0000978:RNA polymerase II core promoter proximal region sequence-specific DNA binding;GO:0000981:RNA polymerase II transcription factor activity, sequence-specific DNA binding;GO:0000982:transcription fact…	GO:0005576:extracellular region;GO:0005622:intracellular;GO:0005623:cell;GO:0005634:nucleus;GO:0005635:nuclear envelope;GO:0005654:nucleoplasm;GO:0005681:spliceosomal complex;GO:0005689:U12-type spliceosomal complex;GO:0005737:cytoplasm;GO:0010494:cytoplasmic stress granule;GO:0012505:endomembrane system;GO:0016020:membrane;GO:0030529:intracellular ribonucleoprotein complex;GO:0031090:organelle m…
ABI3	2.93E-44	0.46145428	0.427	0.225	1.127792107	0.666337827	1.15E-39	protein_coding	GRCh38.98	chr17	+	49210411	49223225	12815	ENSG00000108798	hsa:51225:ABI3, NESH, SSH3BP3	51225	ABI family member 3 [Source:HGNC Symbol;Acc:HGNC:29859]	-	-	-	-	-	-	Prostate cancer	GO:0006928:movement of cell or subcellular component;GO:0009987:cellular process;GO:0016477:cell migration;GO:0030334:regulation of cell migration;GO:0032879:regulation of localization;GO:0040011:locomotion;GO:0040012:regulation of locomotion;GO:0044699:single-organism process;GO:0044763:single-organism cellular process;GO:0048870:cell motility;GO:0050789:regulation of biological process;GO:00507…	GO:0005488:binding;GO:0005515:protein binding	GO:0005622:intracellular;GO:0005623:cell;GO:0005737:cytoplasm;GO:0016020:membrane;GO:0030027:lamellipodium;GO:0031252:cell leading edge;GO:0042995:cell projection;GO:0044424:intracellular part;GO:0044464:cell part
PSME2	3.29E-44	0.469202582	0.743	0.53	2.114458387	1.645255805	1.29E-39	protein_coding	GRCh38.98	chr14	-	24143362	24147570	4209	ENSG00000100911	hsa:5721:PSME2, PA28B, PA28beta, REGbeta	5721	proteasome activator subunit 2 [Source:HGNC Symbol;Acc:HGNC:9569]	hsa04612:Antigen processing and presentation;hsa03050:Proteasome	R-HSA-5689603:UCH proteinases;R-HSA-2424491:DAP12 signaling;R-HSA-375165:NCAM signaling for neurite out-growth;R-HSA-174084:Autodegradation of Cdh1 by Cdh1:APC/C;R-HSA-174113:SCF-beta-TrCP mediated degradation of Emi1;R-HSA-202424:Downstream TCR signaling;R-HSA-169911:Regulation of Apoptosis;R-HSA-69481:G2/M Checkpoints;R-HSA-69613:p53-Independent G1/S DNA damage checkpoint;R-HSA-68949:Orc1 remov…	-	-	-	-	Suicide behavior	GO:0000082:G1/S transition of mitotic cell cycle;GO:0000165:MAPK cascade;GO:0000209:protein polyubiquitination;GO:0000278:mitotic cell cycle;GO:0001736:establishment of planar polarity;GO:0001738:morphogenesis of a polarized epithelium;GO:0002009:morphogenesis of an epithelium;GO:0002218:activation of innate immune response;GO:0002220:innate immune response activating cell surface receptor signal…	GO:0008047:enzyme activator activity;GO:0016504:peptidase activator activity;GO:0030234:enzyme regulator activity;GO:0061133:endopeptidase activator activity;GO:0061134:peptidase regulator activity;GO:0061135:endopeptidase regulator activity;GO:0098772:molecular function regulator	GO:0000502:proteasome complex;GO:0005576:extracellular region;GO:0005622:intracellular;GO:0005623:cell;GO:0005634:nucleus;GO:0005654:nucleoplasm;GO:0005737:cytoplasm;GO:0005829:cytosol;GO:0008537:proteasome activator complex;GO:0016020:membrane;GO:0022624:proteasome accessory complex;GO:0031974:membrane-enclosed lumen;GO:0031981:nuclear lumen;GO:0031982:vesicle;GO:0031988:membrane-bounded vesicle…
IGHM	4.45E-44	-0.79141333	0.58	0.343	2.653543632	3.444956962	1.74E-39	IG_C_gene	GRCh38.98	chr14	-	105851705	105856218	4514	ENSG00000211899	-	-	immunoglobulin heavy constant mu [Source:HGNC Symbol;Acc:HGNC:5541]	-	-	-	-	-	-	-	-	-	-
NDUFS7	7.18E-44	0.419244585	0.484	0.273	1.110556244	0.691311659	2.81E-39	protein_coding	GRCh38.98	chr19	+	1383527	1395589	12063	ENSG00000115286	hsa:374291:NDUFS7, CI-20, CI-20KD, MY017, PSST	374291	NADH:ubiquinone oxidoreductase core subunit S7 [Source:HGNC Symbol;Acc:HGNC:7714]	hsa01100:Metabolic pathways;hsa04932:Non-alcoholic fatty liver disease (NAFLD);hsa05010:Alzheimer's disease;hsa05012:Parkinson's disease;hsa05016:Huntington's disease;hsa00190:Oxidative phosphorylation	R-HSA-1430728:Metabolism;R-HSA-1428517:The citric acid (TCA) cycle and respiratory electron transport;R-HSA-6799198:Complex I biogenesis;R-HSA-611105:Respiratory electron transport;R-HSA-163200:Respiratory electron transport, ATP synthesis by chemiosmotic coupling, and heat production by uncoupling proteins.	-	-	256000:Leigh syndrome	Congenital disorders of metabolism;Mitochondrial diseases;H00473:Mitochondrial respiratory chain deficiencies (MRCD);H01354:Leigh syndrome	-	GO:0006091:generation of precursor metabolites and energy;GO:0006119:oxidative phosphorylation;GO:0006120:mitochondrial electron transport, NADH to ubiquinone;GO:0006139:nucleobase-containing compound metabolic process;GO:0006163:purine nucleotide metabolic process;GO:0006461:protein complex assembly;GO:0006725:cellular aromatic compound metabolic process;GO:0006753:nucleoside phosphate metabolic…	GO:0002020:protease binding;GO:0003824:catalytic activity;GO:0003954:NADH dehydrogenase activity;GO:0005488:binding;GO:0005515:protein binding;GO:0008137:NADH dehydrogenase (ubiquinone) activity;GO:0016491:oxidoreductase activity;GO:0016651:oxidoreductase activity, acting on NAD(P)H;GO:0016655:oxidoreductase activity, acting on NAD(P)H, quinone or similar compound as acceptor;GO:0019899:enzyme bi…	GO:0005622:intracellular;GO:0005623:cell;GO:0005737:cytoplasm;GO:0005739:mitochondrion;GO:0005740:mitochondrial envelope;GO:0005743:mitochondrial inner membrane;GO:0005746:mitochondrial respiratory chain;GO:0005747:mitochondrial respiratory chain complex I;GO:0005759:mitochondrial matrix;GO:0005886:plasma membrane;GO:0016020:membrane;GO:0019866:organelle inner membrane;GO:0030964:NADH dehydrogena…
IFI16	8.86E-44	0.472550827	0.687	0.473	1.768607187	1.29605636	3.47E-39	protein_coding	GRCh38.98	chr1	+	158999968	159055155	55188	ENSG00000163565	hsa:3428:IFI16, IFNGIP1, PYHIN2	3428	interferon gamma inducible protein 16 [Source:HGNC Symbol;Acc:HGNC:5395]	-	R-HSA-3270619:IRF3-mediated induction of type I IFN;R-HSA-168256:Immune System;R-HSA-1834941:STING mediated induction of host immune responses;R-HSA-1834949:Cytosolic sensors of pathogen-associated DNA ;R-HSA-168249:Innate Immune System	-	-	-	-	Obesity-related traits;C-reactive protein;Celiac disease or Rheumatoid arthritis;Neutrophil count in HIV-infection	GO:0000122:negative regulation of transcription from RNA polymerase II promoter;GO:0001816:cytokine production;GO:0001817:regulation of cytokine production;GO:0001819:positive regulation of cytokine production;GO:0002218:activation of innate immune response;GO:0002252:immune effector process;GO:0002253:activation of immune response;GO:0002376:immune system process;GO:0002520:immune system develop…	GO:0000975:regulatory region DNA binding;GO:0000976:transcription regulatory region sequence-specific DNA binding;GO:0000977:RNA polymerase II regulatory region sequence-specific DNA binding;GO:0000978:RNA polymerase II core promoter proximal region sequence-specific DNA binding;GO:0000981:RNA polymerase II transcription factor activity, sequence-specific DNA binding;GO:0000982:transcription fact…	GO:0005622:intracellular;GO:0005623:cell;GO:0005634:nucleus;GO:0005654:nucleoplasm;GO:0005730:nucleolus;GO:0005737:cytoplasm;GO:0005829:cytosol;GO:0016020:membrane;GO:0016604:nuclear body;GO:0016607:nuclear speck;GO:0031974:membrane-enclosed lumen;GO:0031981:nuclear lumen;GO:0043226:organelle;GO:0043227:membrane-bounded organelle;GO:0043228:non-membrane-bounded organelle;GO:0043229:intracellular …
HLA-E	9.78E-44	0.39854234	0.968	0.918	3.430559911	3.03201757	3.83E-39	protein_coding	GRCh38.98	chr6	+	30489509	30494194	4686	ENSG00000204592	hsa:3133:HLA-E, EA1.2, EA2.1, HLA-6.2, MHC, QA1	3133	major histocompatibility complex, class I, E [Source:HGNC Symbol;Acc:HGNC:4962]	hsa04514:Cell adhesion molecules (CAMs);hsa04650:Natural killer cell mediated cytotoxicity;hsa05168:Herpes simplex infection;hsa05320:Autoimmune thyroid disease;hsa05166:HTLV-I infection;hsa04144:Endocytosis;hsa04145:Phagosome;hsa04612:Antigen processing and presentation;hsa04940:Type I diabetes mellitus;hsa05169:Epstein-Barr virus infection;hsa05203:Viral carcinogenesis;hsa05330:Allograft reject…	R-HSA-2424491:DAP12 signaling;R-HSA-168256:Immune System;R-HSA-1280218:Adaptive Immune System;R-HSA-909733:Interferon alpha/beta signaling;R-HSA-2172127:DAP12 interactions;R-HSA-1236974:ER-Phagosome pathway;R-HSA-913531:Interferon Signaling;R-HSA-198933:Immunoregulatory interactions between a Lymphoid and a non-Lymphoid cell;R-HSA-1280215:Cytokine Signaling in Immune system;R-HSA-983169:Class I M…	-	-	-	-	-	GO:0001775:cell activation;GO:0001816:cytokine production;GO:0001817:regulation of cytokine production;GO:0001819:positive regulation of cytokine production;GO:0001906:cell killing;GO:0001909:leukocyte mediated cytotoxicity;GO:0001910:regulation of leukocyte mediated cytotoxicity;GO:0001911:negative regulation of leukocyte mediated cytotoxicity;GO:0001912:positive regulation of leukocyte mediated…	GO:0003823:antigen binding;GO:0005102:receptor binding;GO:0005488:binding;GO:0005515:protein binding;GO:0030881:beta-2-microglobulin binding;GO:0033218:amide binding;GO:0042277:peptide binding;GO:0042287:MHC protein binding;GO:0042288:MHC class I protein binding;GO:0042605:peptide antigen binding;GO:0046703:natural killer cell lectin-like receptor binding	GO:0000139:Golgi membrane;GO:0005576:extracellular region;GO:0005622:intracellular;GO:0005623:cell;GO:0005737:cytoplasm;GO:0005768:endosome;GO:0005769:early endosome;GO:0005773:vacuole;GO:0005774:vacuolar membrane;GO:0005783:endoplasmic reticulum;GO:0005789:endoplasmic reticulum membrane;GO:0005794:Golgi apparatus;GO:0005886:plasma membrane;GO:0009986:cell surface;GO:0010008:endosome membrane;GO:…
CMKLR1	1.33E-43	0.37109148	0.233	0.085	0.583710042	0.212618562	5.20E-39	protein_coding	GRCh38.98	chr12	-	108288044	108339317	51274	ENSG00000174600	hsa:1240:CMKLR1, CHEMERINR, ChemR23, DEZ, RVER1	1240	chemerin chemokine-like receptor 1 [Source:HGNC Symbol;Acc:HGNC:2121]	-	-	-	-	-	-	Bipolar disorder;Erectile dysfunction and prostate cancer treatment;Response to platinum-based chemotherapy in non-small-cell lung cancer;Acne (severe);Response to methotrexate in juvenile idiopathic arthritis	GO:0001501:skeletal system development;GO:0001816:cytokine production;GO:0001817:regulation of cytokine production;GO:0001818:negative regulation of cytokine production;GO:0002376:immune system process;GO:0002682:regulation of immune system process;GO:0002684:positive regulation of immune system process;GO:0002685:regulation of leukocyte migration;GO:0002687:positive regulation of leukocyte migra…	GO:0001637:G-protein coupled chemoattractant receptor activity;GO:0001653:peptide receptor activity;GO:0004871:signal transducer activity;GO:0004872:receptor activity;GO:0004888:transmembrane signaling receptor activity;GO:0004896:cytokine receptor activity;GO:0004930:G-protein coupled receptor activity;GO:0004950:chemokine receptor activity;GO:0005488:binding;GO:0005515:protein binding;GO:000852…	GO:0005623:cell;GO:0005886:plasma membrane;GO:0005887:integral component of plasma membrane;GO:0016020:membrane;GO:0016021:integral component of membrane;GO:0031224:intrinsic component of membrane;GO:0031226:intrinsic component of plasma membrane;GO:0044425:membrane part;GO:0044459:plasma membrane part;GO:0044464:cell part;GO:0071944:cell periphery
TBXAS1	2.15E-43	0.427239705	0.625	0.401	1.451310636	1.024070931	8.44E-39	protein_coding	GRCh38.98	chr7	+	139777051	140020325	243275	ENSG00000059377	hsa:6916:TBXAS1, BDPLT14, CYP5, CYP5A1, GHOSAL, THAS, TS, TXAS, TXS	6916	thromboxane A synthase 1 [Source:HGNC Symbol;Acc:HGNC:11609]	hsa01100:Metabolic pathways;hsa04611:Platelet activation;hsa00590:Arachidonic acid metabolism	R-HSA-5579032:Defective TBXAS1 causes Ghosal hematodiaphyseal dysplasia (GHDD);R-HSA-211979:Eicosanoids;R-HSA-211859:Biological oxidations;R-HSA-2142753:Arachidonic acid metabolism;R-HSA-1430728:Metabolism;R-HSA-211945:Phase 1 - Functionalization of compounds;R-HSA-5579029:Metabolic disorders of biological oxidation enzymes;R-HSA-556833:Metabolism of lipids and lipoproteins;R-HSA-211897:Cytochrom…	PWY66-374:C20 prostanoid biosynthesis	-	231095:Ghosal hematodiaphyseal syndrome;614158:Thromboxane synthase deficiency	Musculoskeletal diseases;Skeletal diseases;H00490:Diaphyseal dysplasia with anemia (Ghosal)	Obesity-related traits;Acute lymphoblastic leukemia (childhood);Gray matter volume (schizophrenia interaction);Amyotrophic lateral sclerosis (sporadic)	GO:0001516:prostaglandin biosynthetic process;GO:0001676:long-chain fatty acid metabolic process;GO:0006082:organic acid metabolic process;GO:0006629:lipid metabolic process;GO:0006631:fatty acid metabolic process;GO:0006633:fatty acid biosynthetic process;GO:0006636:unsaturated fatty acid biosynthetic process;GO:0006690:icosanoid metabolic process;GO:0006692:prostanoid metabolic process;GO:00066…	GO:0003824:catalytic activity;GO:0004497:monooxygenase activity;GO:0004796:thromboxane-A synthase activity;GO:0005488:binding;GO:0005506:iron ion binding;GO:0016491:oxidoreductase activity;GO:0016627:oxidoreductase activity, acting on the CH-CH group of donors;GO:0016628:oxidoreductase activity, acting on the CH-CH group of donors, NAD or NADP as acceptor;GO:0016705:oxidoreductase activity, actin…	GO:0005622:intracellular;GO:0005623:cell;GO:0005737:cytoplasm;GO:0005783:endoplasmic reticulum;GO:0005789:endoplasmic reticulum membrane;GO:0012505:endomembrane system;GO:0016020:membrane;GO:0016021:integral component of membrane;GO:0031224:intrinsic component of membrane;GO:0042175:nuclear outer membrane-endoplasmic reticulum membrane network;GO:0043226:organelle;GO:0043227:membrane-bounded orga…
SCIMP	4.35E-43	0.414296036	0.43	0.225	1.040189705	0.625893669	1.70E-38	protein_coding	GRCh38.98	chr17	-	5208920	5234860	25941	ENSG00000161929	hsa:388325:SCIMP, C17orf87, UNQ5783	388325	SLP adaptor and CSK interacting membrane protein [Source:HGNC Symbol;Acc:HGNC:33504]	-	-	-	-	-	-	Alzheimer's disease (late onset)	GO:0000165:MAPK cascade;GO:0001932:regulation of protein phosphorylation;GO:0001934:positive regulation of protein phosphorylation;GO:0006464:cellular protein modification process;GO:0006468:protein phosphorylation;GO:0006793:phosphorus metabolic process;GO:0006796:phosphate-containing compound metabolic process;GO:0007154:cell communication;GO:0007165:signal transduction;GO:0008152:metabolic pro…	GO:0005488:binding;GO:0005515:protein binding	GO:0001772:immunological synapse;GO:0001931:uropod;GO:0005623:cell;GO:0005886:plasma membrane;GO:0016020:membrane;GO:0016021:integral component of membrane;GO:0031224:intrinsic component of membrane;GO:0031252:cell leading edge;GO:0031253:cell projection membrane;GO:0031254:cell trailing edge;GO:0031256:leading edge membrane;GO:0031257:cell trailing edge membrane;GO:0031259:uropod membrane;GO:004…
LAMTOR4	5.53E-43	0.462362017	0.708	0.495	1.777556596	1.315194579	2.17E-38	protein_coding	GRCh38.98	chr7	+	100148907	100155944	7038	ENSG00000188186	hsa:389541:LAMTOR4, C7orf59	389541	late endosomal/lysosomal adaptor, MAPK and MTOR activator 4 [Source:HGNC Symbol;Acc:HGNC:33772]	hsa04150:mTOR signaling pathway	R-HSA-380972:Energy dependent regulation of mTOR by LKB1-AMPK;R-HSA-3700989:Transcriptional Regulation by TP53;R-HSA-1632852:Macroautophagy;R-HSA-112399:IRS-mediated signalling;R-HSA-74752:Signaling by Insulin receptor;R-HSA-165159:mTOR signalling;R-HSA-2428924:IGF1R signaling cascade;R-HSA-162582:Signal Transduction;R-HSA-2428928:IRS-related events triggered by IGF1R;R-HSA-74751:Insulin receptor…	-	-	-	-	-	GO:0001101:response to acid chemical;GO:0006914:autophagy;GO:0007049:cell cycle;GO:0007050:cell cycle arrest;GO:0007154:cell communication;GO:0007165:signal transduction;GO:0008104:protein localization;GO:0008361:regulation of cell size;GO:0009719:response to endogenous stimulus;GO:0009966:regulation of signal transduction;GO:0009967:positive regulation of signal transduction;GO:0009987:cellular …	GO:0005085:guanyl-nucleotide exchange factor activity;GO:0005198:structural molecule activity;GO:0005488:binding;GO:0005515:protein binding;GO:0032947:protein complex scaffold;GO:0098772:molecular function regulator	GO:0000323:lytic vacuole;GO:0005622:intracellular;GO:0005623:cell;GO:0005737:cytoplasm;GO:0005764:lysosome;GO:0005765:lysosomal membrane;GO:0005768:endosome;GO:0005770:late endosome;GO:0005773:vacuole;GO:0005774:vacuolar membrane;GO:0010008:endosome membrane;GO:0012505:endomembrane system;GO:0016020:membrane;GO:0031090:organelle membrane;GO:0031902:late endosome membrane;GO:0032991:macromolecular…
CTSA	7.75E-43	0.463256292	0.73	0.537	2.060331771	1.597075479	3.04E-38	protein_coding	GRCh38.98	chr20	+	45890144	45898820	8677	ENSG00000064601	hsa:5476:CTSA, GLB2, GSL, NGBE, PPCA, PPGB	5476	cathepsin A [Source:HGNC Symbol;Acc:HGNC:9251]	hsa04614:Renin-angiotensin system;hsa04142:Lysosome	R-HSA-446203:Asparagine N-linked glycosylation;R-HSA-168256:Immune System;R-HSA-1280218:Adaptive Immune System;R-HSA-446219:Synthesis of substrates in N-glycan biosythesis;R-HSA-392499:Metabolism of proteins;R-HSA-597592:Post-translational protein modification;R-HSA-1430728:Metabolism;R-HSA-2132295:MHC class II antigen presentation;R-HSA-4085001:Sialic acid metabolism;R-HSA-556833:Metabolism of l…	-	-	256540:Galactosialidosis	Congenital disorders of metabolism;Congenital disorders of glycan/glycoprotein metabolism;H00276:Galactosialidosis;Lysosomal storage diseases;H00422:Glycoproteinoses	-	GO:0006508:proteolysis;GO:0006629:lipid metabolic process;GO:0006643:membrane lipid metabolic process;GO:0006664:glycolipid metabolic process;GO:0006665:sphingolipid metabolic process;GO:0006687:glycosphingolipid metabolic process;GO:0006807:nitrogen compound metabolic process;GO:0006810:transport;GO:0006886:intracellular protein transport;GO:0006914:autophagy;GO:0008104:protein localization;GO:0…	GO:0003824:catalytic activity;GO:0004180:carboxypeptidase activity;GO:0004185:serine-type carboxypeptidase activity;GO:0004308:exo-alpha-sialidase activity;GO:0004553:hydrolase activity, hydrolyzing O-glycosyl compounds;GO:0008047:enzyme activator activity;GO:0008233:peptidase activity;GO:0008236:serine-type peptidase activity;GO:0008238:exopeptidase activity;GO:0016787:hydrolase activity;GO:0016…	GO:0000323:lytic vacuole;GO:0005576:extracellular region;GO:0005622:intracellular;GO:0005623:cell;GO:0005634:nucleus;GO:0005654:nucleoplasm;GO:0005737:cytoplasm;GO:0005764:lysosome;GO:0005765:lysosomal membrane;GO:0005773:vacuole;GO:0005774:vacuolar membrane;GO:0005775:vacuolar lumen;GO:0005783:endoplasmic reticulum;GO:0012505:endomembrane system;GO:0016020:membrane;GO:0031090:organelle membrane;…
EPSTI1	9.33E-43	0.495143605	0.428	0.234	1.147545684	0.652402078	3.66E-38	protein_coding	GRCh38.98	chr13	-	42886388	42992271	105884	ENSG00000133106	hsa:94240:EPSTI1, BRESI1	94240	epithelial stromal interaction 1 [Source:HGNC Symbol;Acc:HGNC:16465]	-	-	-	-	-	-	Obesity-related traits	-	-	-
AC245297.1	1.07E-42	-0.586620762	0.042	0.204	0.099234977	0.685855739	4.20E-38	-	-	-	-	-	-	-	-	-	-	-	-	-	-	-	-	-	-	-	-	-
TSPO	2.04E-42	0.596487008	0.788	0.633	2.474494696	1.878007689	7.98E-38	protein_coding	GRCh38.98	chr22	+	43151547	43163242	11696	ENSG00000100300	hsa:706:TSPO, BPBS, BZRP, DBI, IBP, MBR, PBR, PBS, PKBS, PTBR, mDRC, pk18	706	translocator protein [Source:HGNC Symbol;Acc:HGNC:1158]	hsa04080:Neuroactive ligand-receptor interaction;hsa05166:HTLV-I infection	-	-	-	-	-	-	GO:0000422:mitophagy;GO:0001816:cytokine production;GO:0001817:regulation of cytokine production;GO:0001818:negative regulation of cytokine production;GO:0002237:response to molecule of bacterial origin;GO:0003254:regulation of membrane depolarization;GO:0006139:nucleobase-containing compound metabolic process;GO:0006140:regulation of nucleotide metabolic process;GO:0006163:purine nucleotide meta…	GO:0004871:signal transducer activity;GO:0004872:receptor activity;GO:0005488:binding;GO:0005496:steroid binding;GO:0005497:androgen binding;GO:0005515:protein binding;GO:0008289:lipid binding;GO:0008503:benzodiazepine receptor activity;GO:0015485:cholesterol binding;GO:0030594:neurotransmitter receptor activity;GO:0032934:sterol binding;GO:0036094:small molecule binding;GO:0038023:signaling rece…	GO:0005576:extracellular region;GO:0005622:intracellular;GO:0005623:cell;GO:0005634:nucleus;GO:0005635:nuclear envelope;GO:0005737:cytoplasm;GO:0005739:mitochondrion;GO:0005740:mitochondrial envelope;GO:0005741:mitochondrial outer membrane;GO:0012505:endomembrane system;GO:0016020:membrane;GO:0016021:integral component of membrane;GO:0019867:outer membrane;GO:0031090:organelle membrane;GO:0031224…
TMEM123	2.43E-42	0.504288885	0.556	0.354	1.39865398	0.894365095	9.54E-38	protein_coding	GRCh38.98	chr11	-	102396332	102470384	74053	ENSG00000152558	hsa:114908:TMEM123, KCT3, PORIMIN, PORMIN	114908	transmembrane protein 123 [Source:HGNC Symbol;Acc:HGNC:30138]	-	-	-	-	-	-	Prostate cancer;Vein graft stenosis in coronary artery bypass grafting	GO:0008219:cell death;GO:0008361:regulation of cell size;GO:0009987:cellular process;GO:0016043:cellular component organization;GO:0032535:regulation of cellular component size;GO:0044699:single-organism process;GO:0044763:single-organism cellular process;GO:0045793:positive regulation of cell size;GO:0065007:biological regulation;GO:0065008:regulation of biological quality;GO:0070265:necrotic ce…	GO:0004872:receptor activity;GO:0005488:binding;GO:0005515:protein binding;GO:0060089:molecular transducer activity	GO:0005623:cell;GO:0005886:plasma membrane;GO:0009897:external side of plasma membrane;GO:0009986:cell surface;GO:0016020:membrane;GO:0016021:integral component of membrane;GO:0031224:intrinsic component of membrane;GO:0044425:membrane part;GO:0044459:plasma membrane part;GO:0044464:cell part;GO:0071944:cell periphery;GO:0098552:side of membrane
LAP3	4.49E-42	0.489985305	0.567	0.349	1.557776851	1.067791546	1.76E-37	protein_coding	GRCh38.98	chr4	+	17577192	17607972	30781	ENSG00000002549	hsa:51056:LAP3, HEL-S-106, LAP, LAPEP, PEPS	51056	leucine aminopeptidase 3 [Source:HGNC Symbol;Acc:HGNC:18449]	hsa01100:Metabolic pathways;hsa00330:Arginine and proline metabolism;hsa00480:Glutathione metabolism	-	-	-	-	-	-	GO:0006508:proteolysis;GO:0008152:metabolic process;GO:0019538:protein metabolic process;GO:0043170:macromolecule metabolic process;GO:0044238:primary metabolic process;GO:0071704:organic substance metabolic process	GO:0003824:catalytic activity;GO:0004177:aminopeptidase activity;GO:0005488:binding;GO:0008233:peptidase activity;GO:0008235:metalloexopeptidase activity;GO:0008237:metallopeptidase activity;GO:0008238:exopeptidase activity;GO:0016787:hydrolase activity;GO:0030145:manganese ion binding;GO:0043167:ion binding;GO:0043169:cation binding;GO:0046872:metal ion binding;GO:0046914:transition metal ion bi…	GO:0005576:extracellular region;GO:0005622:intracellular;GO:0005623:cell;GO:0005634:nucleus;GO:0005654:nucleoplasm;GO:0005737:cytoplasm;GO:0005739:mitochondrion;GO:0005794:Golgi apparatus;GO:0005802:trans-Golgi network;GO:0005912:adherens junction;GO:0005924:cell-substrate adherens junction;GO:0005925:focal adhesion;GO:0012505:endomembrane system;GO:0030054:cell junction;GO:0030055:cell-substrate…
AP2A2	6.63E-42	0.426048251	0.286	0.127	0.70689429	0.280846038	2.60E-37	protein_coding	GRCh38.98	chr11	+	924894	1012245	87352	ENSG00000183020	hsa:161:AP2A2, ADTAB, CLAPA2, HIP-9, HIP9, HYPJ	161	adaptor related protein complex 2 subunit alpha 2 [Source:HGNC Symbol;Acc:HGNC:562]	hsa04144:Endocytosis;hsa05016:Huntington's disease;hsa04721:Synaptic vesicle cycle;hsa04961:Endocrine and other factor-regulated calcium reabsorption	R-HSA-8866427:VLDLR internalisation and degradation;R-HSA-182218:Nef Mediated CD8 Down-regulation;R-HSA-2682334:EPH-Ephrin signaling;R-HSA-177504:Retrograde neurotrophin signalling;R-HSA-187037:NGF signalling via TRKA from the plasma membrane;R-HSA-8856828:Clathrin-mediated endocytosis;R-HSA-1266738:Developmental Biology;R-HSA-162909:Host Interactions of HIV factors;R-HSA-168256:Immune System;R-H…	-	P00029:Huntington disease	-	-	Alzheimer's disease (late onset);Chronic bronchitis and chronic obstructive pulmonary disease	GO:0001736:establishment of planar polarity;GO:0001738:morphogenesis of a polarized epithelium;GO:0002009:morphogenesis of an epithelium;GO:0002252:immune effector process;GO:0002376:immune system process;GO:0002478:antigen processing and presentation of exogenous peptide antigen;GO:0002495:antigen processing and presentation of peptide antigen via MHC class II;GO:0002504:antigen processing and p…	GO:0005215:transporter activity;GO:0005488:binding;GO:0005515:protein binding;GO:0008289:lipid binding;GO:0008565:protein transporter activity;GO:0019899:enzyme binding;GO:0019900:kinase binding;GO:0019901:protein kinase binding;GO:0022892:substrate-specific transporter activity;GO:0030276:clathrin binding;GO:0030674:protein binding, bridging;GO:0032403:protein complex binding;GO:0035615:clathrin…	GO:0000323:lytic vacuole;GO:0005622:intracellular;GO:0005623:cell;GO:0005737:cytoplasm;GO:0005764:lysosome;GO:0005765:lysosomal membrane;GO:0005768:endosome;GO:0005773:vacuole;GO:0005774:vacuolar membrane;GO:0005829:cytosol;GO:0005886:plasma membrane;GO:0005905:clathrin-coated pit;GO:0010008:endosome membrane;GO:0012505:endomembrane system;GO:0012506:vesicle membrane;GO:0016020:membrane;GO:001602…
MAF	7.20E-42	0.535533107	0.291	0.129	0.897802885	0.362269778	2.82E-37	protein_coding	GRCh38.98	chr16	-	79585843	79600737	14895	ENSG00000178573	hsa:4094:MAF, AYGRP, CCA4, CTRCT21, c-MAF	4094	MAF bZIP transcription factor [Source:HGNC Symbol;Acc:HGNC:6776]	hsa05202:Transcriptional misregulation in cancer;hsa05321:Inflammatory bowel disease (IBD)	-	-	-	610202:Cataract 21, multiple types;601088:Ayme-Gripp syndrome	Cancers;Cancers of haematopoietic and lymphoid tissues;H00010:Multiple myeloma;Nervous system diseases;Other nervous and sensory system diseases;H01202:Cataract	Urate levels;Height;Multiple sclerosis;Obesity;Thyroid volume;Thyroid function;Renal function-related traits (urea);Serum thyroid-stimulating hormone levels;Thyroid hormone levels;Depressive symptoms (SSRI exposure interaction)	GO:0000122:negative regulation of transcription from RNA polymerase II promoter;GO:0001501:skeletal system development;GO:0001654:eye development;GO:0001816:cytokine production;GO:0002062:chondrocyte differentiation;GO:0002088:lens development in camera-type eye;GO:0006139:nucleobase-containing compound metabolic process;GO:0006351:transcription, DNA-templated;GO:0006355:regulation of transcripti…	GO:0000981:RNA polymerase II transcription factor activity, sequence-specific DNA binding;GO:0001071:nucleic acid binding transcription factor activity;GO:0001228:transcriptional activator activity, RNA polymerase II transcription regulatory region sequence-specific binding;GO:0003676:nucleic acid binding;GO:0003677:DNA binding;GO:0003700:transcription factor activity, sequence-specific DNA bindi…	GO:0000785:chromatin;GO:0005622:intracellular;GO:0005623:cell;GO:0005634:nucleus;GO:0005694:chromosome;GO:0005737:cytoplasm;GO:0032991:macromolecular complex;GO:0043226:organelle;GO:0043227:membrane-bounded organelle;GO:0043228:non-membrane-bounded organelle;GO:0043229:intracellular organelle;GO:0043231:intracellular membrane-bounded organelle;GO:0043232:intracellular non-membrane-bounded organel…
ERP29	1.06E-41	0.457544231	0.558	0.358	1.391592959	0.934048728	4.13E-37	protein_coding	GRCh38.98	chr12	+	112013348	112023449	10102	ENSG00000089248	hsa:10961:ERP29, C12orf8, ERp28, ERp31, HEL-S-107, PDI-DB, PDIA9	10961	endoplasmic reticulum protein 29 [Source:HGNC Symbol;Acc:HGNC:13799]	hsa04141:Protein processing in endoplasmic reticulum	-	-	-	-	-	-	GO:0000165:MAPK cascade;GO:0000187:activation of MAPK activity;GO:0001932:regulation of protein phosphorylation;GO:0001934:positive regulation of protein phosphorylation;GO:0006457:protein folding;GO:0006464:cellular protein modification process;GO:0006468:protein phosphorylation;GO:0006793:phosphorus metabolic process;GO:0006796:phosphate-containing compound metabolic process;GO:0006810:transpor…	GO:0005488:binding;GO:0005515:protein binding;GO:0042802:identical protein binding;GO:0042803:protein homodimerization activity;GO:0046983:protein dimerization activity;GO:0051087:chaperone binding	GO:0005576:extracellular region;GO:0005622:intracellular;GO:0005623:cell;GO:0005737:cytoplasm;GO:0005783:endoplasmic reticulum;GO:0005788:endoplasmic reticulum lumen;GO:0005790:smooth endoplasmic reticulum;GO:0009986:cell surface;GO:0012505:endomembrane system;GO:0016020:membrane;GO:0016023:cytoplasmic, membrane-bounded vesicle;GO:0030133:transport vesicle;GO:0031410:cytoplasmic vesicle;GO:003197…
HLA-A	1.61E-41	0.358341255	0.991	0.957	3.814897104	3.456555848	6.32E-37	protein_coding	GRCh38.98	chr6	+	29941260	29945884	4625	ENSG00000206503	hsa:3105:HLA-A, Aw-33, Aw-74, HLAA	3105	major histocompatibility complex, class I, A [Source:HGNC Symbol;Acc:HGNC:4931]	hsa04514:Cell adhesion molecules (CAMs);hsa04650:Natural killer cell mediated cytotoxicity;hsa05168:Herpes simplex infection;hsa05320:Autoimmune thyroid disease;hsa05166:HTLV-I infection;hsa04144:Endocytosis;hsa04145:Phagosome;hsa04612:Antigen processing and presentation;hsa04940:Type I diabetes mellitus;hsa05169:Epstein-Barr virus infection;hsa05203:Viral carcinogenesis;hsa05330:Allograft reject…	R-HSA-168256:Immune System;R-HSA-1280218:Adaptive Immune System;R-HSA-909733:Interferon alpha/beta signaling;R-HSA-1236974:ER-Phagosome pathway;R-HSA-913531:Interferon Signaling;R-HSA-198933:Immunoregulatory interactions between a Lymphoid and a non-Lymphoid cell;R-HSA-1280215:Cytokine Signaling in Immune system;R-HSA-983169:Class I MHC mediated antigen processing & presentation;R-HSA-877300:Inte…	-	-	608579:Stevens-Johnson syndrome, susceptibility to	-	Crohn's disease;IgE levels;Menarche (age at onset);Nasopharyngeal carcinoma;HIV-1 control;Adverse response to carbamapezine;Vitiligo;Drug-induced liver injury (amoxicillin-clavulanate);IgA nephropathy;Beta-2 microglubulin plasma levels;Complement C3 and C4 levels;Change in intraocular pressure in response to steroid treatment (triamcinolone acetonide)	GO:0001906:cell killing;GO:0001909:leukocyte mediated cytotoxicity;GO:0001910:regulation of leukocyte mediated cytotoxicity;GO:0001912:positive regulation of leukocyte mediated cytotoxicity;GO:0001913:T cell mediated cytotoxicity;GO:0001914:regulation of T cell mediated cytotoxicity;GO:0001916:positive regulation of T cell mediated cytotoxicity;GO:0002250:adaptive immune response;GO:0002252:immun…	GO:0003823:antigen binding;GO:0005488:binding;GO:0005515:protein binding;GO:0030881:beta-2-microglobulin binding;GO:0033218:amide binding;GO:0042277:peptide binding;GO:0042605:peptide antigen binding;GO:0046977:TAP binding	GO:0000139:Golgi membrane;GO:0005576:extracellular region;GO:0005622:intracellular;GO:0005623:cell;GO:0005737:cytoplasm;GO:0005768:endosome;GO:0005769:early endosome;GO:0005773:vacuole;GO:0005774:vacuolar membrane;GO:0005783:endoplasmic reticulum;GO:0005789:endoplasmic reticulum membrane;GO:0005794:Golgi apparatus;GO:0005886:plasma membrane;GO:0005887:integral component of plasma membrane;GO:0009…
VAMP5	1.97E-41	0.620344212	0.475	0.287	1.48046287	0.860118657	7.70E-37	protein_coding	GRCh38.98	chr2	+	85584431	85593406	8976	ENSG00000168899	hsa:10791:VAMP5	10791	vesicle associated membrane protein 5 [Source:HGNC Symbol;Acc:HGNC:12646]	hsa04130:SNARE interactions in vesicular transport	-	-	-	-	-	Prostate cancer	GO:0006810:transport;GO:0006887:exocytosis;GO:0006906:vesicle fusion;GO:0006996:organelle organization;GO:0007009:plasma membrane organization;GO:0007275:multicellular organism development;GO:0007517:muscle organ development;GO:0007519:skeletal muscle tissue development;GO:0008104:protein localization;GO:0009888:tissue development;GO:0009987:cellular process;GO:0010256:endomembrane system organiz…	GO:0000149:SNARE binding;GO:0005484:SNAP receptor activity;GO:0005488:binding;GO:0005515:protein binding	GO:0005576:extracellular region;GO:0005622:intracellular;GO:0005623:cell;GO:0005737:cytoplasm;GO:0005768:endosome;GO:0005770:late endosome;GO:0005773:vacuole;GO:0005794:Golgi apparatus;GO:0005886:plasma membrane;GO:0005887:integral component of plasma membrane;GO:0005911:cell-cell junction;GO:0009986:cell surface;GO:0012505:endomembrane system;GO:0012506:vesicle membrane;GO:0014704:intercalated d…
C2	2.69E-41	0.465780873	0.235	0.089	0.737636471	0.271855598	1.05E-36	protein_coding	GRCh38.98	chr6	+	31897785	31945672	47888	ENSG00000166278	hsa:717:C2, ARMD14, CO2	717	complement C2 [Source:HGNC Symbol;Acc:HGNC:1248]	hsa05150:Staphylococcus aureus infection;hsa05322:Systemic lupus erythematosus;hsa05133:Pertussis;hsa04610:Complement and coagulation cascades	R-HSA-168256:Immune System;R-HSA-166658:Complement cascade;R-HSA-174577:Activation of C3 and C5;R-HSA-977606:Regulation of Complement cascade;R-HSA-166663:Initial triggering of complement;R-HSA-168249:Innate Immune System	-	-	615489:Macular degeneration, age-related, 14, reduced risk of;217000:C2 deficiency	Immune system diseases;Allergies and autoimmune diseases;H00080:Systemic lupus erythematosus;Primary immunodeficiency;H00102:Classic complement pathway component defects	Prostate cancer;Systemic lupus erythematosus;Age-related macular degeneration;Hepatocellular carcinoma;Age-related macular degeneration (CNV);Age-related macular degeneration (GA);Circulating myeloperoxidase levels (serum)	GO:0002250:adaptive immune response;GO:0002252:immune effector process;GO:0002253:activation of immune response;GO:0002376:immune system process;GO:0002443:leukocyte mediated immunity;GO:0002449:lymphocyte mediated immunity;GO:0002455:humoral immune response mediated by circulating immunoglobulin;GO:0002460:adaptive immune response based on somatic recombination of immune receptors built from imm…	GO:0003824:catalytic activity;GO:0004175:endopeptidase activity;GO:0004252:serine-type endopeptidase activity;GO:0005488:binding;GO:0008233:peptidase activity;GO:0008236:serine-type peptidase activity;GO:0016787:hydrolase activity;GO:0017171:serine hydrolase activity;GO:0043167:ion binding;GO:0043169:cation binding;GO:0046872:metal ion binding;GO:0070011:peptidase activity, acting on L-amino acid…	GO:0005576:extracellular region;GO:0005615:extracellular space;GO:0031982:vesicle;GO:0031988:membrane-bounded vesicle;GO:0043226:organelle;GO:0043227:membrane-bounded organelle;GO:0043230:extracellular organelle;GO:0044421:extracellular region part;GO:0070062:extracellular exosome;GO:1903561:extracellular vesicle
FERMT3	2.82E-41	0.476790514	0.542	0.341	1.32254816	0.845757647	1.10E-36	protein_coding	GRCh38.98	chr11	+	64206678	64223886	17209	ENSG00000149781	hsa:83706:FERMT3, KIND3, MIG-2, MIG2B, UNC112C, URP2, URP2SF	83706	fermitin family member 3 [Source:HGNC Symbol;Acc:HGNC:23151]	hsa04611:Platelet activation	R-HSA-109582:Hemostasis;R-HSA-76005:Response to elevated platelet cytosolic Ca2+;R-HSA-76002:Platelet activation, signaling and aggregation;R-HSA-114608:Platelet degranulation	-	-	612840:Leukocyte adhesion deficiency, type III	Immune system diseases;Primary immunodeficiency;H00099:Leukocyte adhesion deficiency	Attention deficit hyperactivity disorder	GO:0000902:cell morphogenesis;GO:0000904:cell morphogenesis involved in differentiation;GO:0001775:cell activation;GO:0006461:protein complex assembly;GO:0006928:movement of cell or subcellular component;GO:0006950:response to stress;GO:0007154:cell communication;GO:0007155:cell adhesion;GO:0007159:leukocyte cell-cell adhesion;GO:0007165:signal transduction;GO:0007166:cell surface receptor signal…	GO:0005102:receptor binding;GO:0005178:integrin binding;GO:0005488:binding;GO:0005515:protein binding;GO:0032403:protein complex binding;GO:0044877:macromolecular complex binding;GO:0050839:cell adhesion molecule binding	GO:0002102:podosome;GO:0005576:extracellular region;GO:0005622:intracellular;GO:0005623:cell;GO:0005856:cytoskeleton;GO:0015629:actin cytoskeleton;GO:0016020:membrane;GO:0030054:cell junction;GO:0031982:vesicle;GO:0031988:membrane-bounded vesicle;GO:0032991:macromolecular complex;GO:0042995:cell projection;GO:0043226:organelle;GO:0043227:membrane-bounded organelle;GO:0043228:non-membrane-bounded …
GIMAP7	3.43E-41	0.550674451	0.345	0.171	1.088287777	0.537613326	1.34E-36	protein_coding	GRCh38.98	chr7	+	150514872	150521073	6202	ENSG00000179144	hsa:168537:GIMAP7, IAN7, hIAN7	168537	GTPase, IMAP family member 7 [Source:HGNC Symbol;Acc:HGNC:22404]	-	-	-	-	-	-	-	-	GO:0000166:nucleotide binding;GO:0001882:nucleoside binding;GO:0001883:purine nucleoside binding;GO:0003824:catalytic activity;GO:0003924:GTPase activity;GO:0005488:binding;GO:0005515:protein binding;GO:0005525:GTP binding;GO:0016462:pyrophosphatase activity;GO:0016787:hydrolase activity;GO:0016817:hydrolase activity, acting on acid anhydrides;GO:0016818:hydrolase activity, acting on acid anhydri…	GO:0005622:intracellular;GO:0005623:cell;GO:0005737:cytoplasm;GO:0005811:lipid particle;GO:0043226:organelle;GO:0043228:non-membrane-bounded organelle;GO:0043229:intracellular organelle;GO:0043232:intracellular non-membrane-bounded organelle;GO:0044424:intracellular part;GO:0044464:cell part
WWP1	3.47E-41	0.457169714	0.232	0.09	0.654632685	0.19746297	1.36E-36	protein_coding	GRCh38.98	chr8	+	86342547	86478420	135874	ENSG00000123124	hsa:11059:WWP1, AIP5, Tiul1, hSDRP1	11059	WW domain containing E3 ubiquitin protein ligase 1 [Source:HGNC Symbol;Acc:HGNC:17004]	hsa04120:Ubiquitin mediated proteolysis;hsa04144:Endocytosis	R-HSA-168256:Immune System;R-HSA-1280218:Adaptive Immune System;R-HSA-1253288:Downregulation of ERBB4 signaling;R-HSA-1236394:Signaling by ERBB4;R-HSA-382551:Transmembrane transport of small molecules;R-HSA-162582:Signal Transduction;R-HSA-983169:Class I MHC mediated antigen processing & presentation;R-HSA-2672351:Stimuli-sensing channels;R-HSA-983712:Ion channel transport;R-HSA-983168:Antigen pr…	-	P00060:Ubiquitin proteasome pathway	-	-	-	GO:0006139:nucleobase-containing compound metabolic process;GO:0006351:transcription, DNA-templated;GO:0006355:regulation of transcription, DNA-templated;GO:0006464:cellular protein modification process;GO:0006508:proteolysis;GO:0006511:ubiquitin-dependent protein catabolic process;GO:0006725:cellular aromatic compound metabolic process;GO:0006807:nitrogen compound metabolic process;GO:0006810:tr…	GO:0003824:catalytic activity;GO:0004842:ubiquitin-protein transferase activity;GO:0005488:binding;GO:0005515:protein binding;GO:0016740:transferase activity;GO:0016874:ligase activity;GO:0019787:ubiquitin-like protein transferase activity;GO:0061630:ubiquitin protein ligase activity;GO:0061659:ubiquitin-like protein ligase activity	GO:0000151:ubiquitin ligase complex;GO:0005576:extracellular region;GO:0005622:intracellular;GO:0005623:cell;GO:0005634:nucleus;GO:0005737:cytoplasm;GO:0005829:cytosol;GO:0005886:plasma membrane;GO:0016020:membrane;GO:0031982:vesicle;GO:0031988:membrane-bounded vesicle;GO:0032991:macromolecular complex;GO:0043226:organelle;GO:0043227:membrane-bounded organelle;GO:0043229:intracellular organelle;G…
TIMP2	4.33E-41	0.496368328	0.51	0.31	1.385167067	0.888798739	1.70E-36	protein_coding	GRCh38.98	chr17	-	78852977	78925387	72411	ENSG00000035862	hsa:7077:TIMP2, CSC-21K, DDC8	7077	TIMP metallopeptidase inhibitor 2 [Source:HGNC Symbol;Acc:HGNC:11821]	-	R-HSA-1592389:Activation of Matrix Metalloproteinases;R-HSA-1474244:Extracellular matrix organization;R-HSA-1474228:Degradation of the extracellular matrix	-	-	-	-	Obesity-related traits;Periodontitis (CDC/AAP);Dupuytren's disease	GO:0000165:MAPK cascade;GO:0000278:mitotic cell cycle;GO:0001932:regulation of protein phosphorylation;GO:0001934:positive regulation of protein phosphorylation;GO:0006139:nucleobase-containing compound metabolic process;GO:0006140:regulation of nucleotide metabolic process;GO:0006163:purine nucleotide metabolic process;GO:0006164:purine nucleotide biosynthetic process;GO:0006171:cAMP biosyntheti…	GO:0002020:protease binding;GO:0004857:enzyme inhibitor activity;GO:0004866:endopeptidase inhibitor activity;GO:0005102:receptor binding;GO:0005178:integrin binding;GO:0005488:binding;GO:0005515:protein binding;GO:0008191:metalloendopeptidase inhibitor activity;GO:0019899:enzyme binding;GO:0030234:enzyme regulator activity;GO:0030414:peptidase inhibitor activity;GO:0032403:protein complex binding…	GO:0005576:extracellular region;GO:0005578:proteinaceous extracellular matrix;GO:0005615:extracellular space;GO:0005623:cell;GO:0009986:cell surface;GO:0030426:growth cone;GO:0030427:site of polarized growth;GO:0031012:extracellular matrix;GO:0031982:vesicle;GO:0031988:membrane-bounded vesicle;GO:0036477:somatodendritic compartment;GO:0042995:cell projection;GO:0043005:neuron projection;GO:004302…
CD209	4.48E-41	0.484643451	0.2	0.069	0.664979297	0.180335846	1.76E-36	protein_coding	GRCh38.98	chr19	-	7739993	7747564	7572	ENSG00000090659	hsa:30835:CD209, CDSIGN, CLEC4L, DC-SIGN, DC-SIGN1	30835	CD209 molecule [Source:HGNC Symbol;Acc:HGNC:1641]	hsa05152:Tuberculosis;hsa05162:Measles;hsa04145:Phagosome	R-HSA-168256:Immune System;R-HSA-5621481:C-type lectin receptors (CLRs);R-HSA-5621575:CD209 (DC-SIGN) signaling;R-HSA-168249:Innate Immune System	-	-	614371:Dengue fever, protection against;607948:Tuberculosis, susceptibility to;609423:AIDS, resistance to	-	-	GO:0001775:cell activation;GO:0002218:activation of innate immune response;GO:0002220:innate immune response activating cell surface receptor signaling pathway;GO:0002223:stimulatory C-type lectin receptor signaling pathway;GO:0002250:adaptive immune response;GO:0002253:activation of immune response;GO:0002376:immune system process;GO:0002429:immune response-activating cell surface receptor signa…	GO:0001618:virus receptor activity;GO:0003823:antigen binding;GO:0004872:receptor activity;GO:0005488:binding;GO:0005515:protein binding;GO:0005537:mannose binding;GO:0030246:carbohydrate binding;GO:0033218:amide binding;GO:0036094:small molecule binding;GO:0042277:peptide binding;GO:0042605:peptide antigen binding;GO:0043167:ion binding;GO:0043169:cation binding;GO:0046790:virion binding;GO:0046…	GO:0005576:extracellular region;GO:0005622:intracellular;GO:0005623:cell;GO:0005737:cytoplasm;GO:0005886:plasma membrane;GO:0009986:cell surface;GO:0016020:membrane;GO:0016021:integral component of membrane;GO:0031224:intrinsic component of membrane;GO:0031982:vesicle;GO:0031988:membrane-bounded vesicle;GO:0043226:organelle;GO:0043227:membrane-bounded organelle;GO:0043230:extracellular organelle;…
SH3BGRL	6.21E-41	0.448352517	0.768	0.587	1.997010945	1.548658428	2.43E-36	protein_coding	GRCh38.98	chrX	+	81202102	81298547	96446	ENSG00000131171	hsa:6451:SH3BGRL, HEL-S-115, SH3BGR	6451	SH3 domain binding glutamate rich protein like [Source:HGNC Symbol;Acc:HGNC:10823]	-	-	-	-	-	-	-	GO:0007154:cell communication;GO:0007165:signal transduction;GO:0009966:regulation of signal transduction;GO:0009967:positive regulation of signal transduction;GO:0009987:cellular process;GO:0010646:regulation of cell communication;GO:0010647:positive regulation of cell communication;GO:0023051:regulation of signaling;GO:0023052:signaling;GO:0023056:positive regulation of signaling;GO:0044699:sin…	GO:0005070:SH3/SH2 adaptor activity;GO:0005488:binding;GO:0005515:protein binding;GO:0017124:SH3 domain binding;GO:0019904:protein domain specific binding;GO:0030674:protein binding, bridging;GO:0035591:signaling adaptor activity;GO:0060090:binding, bridging	GO:0005576:extracellular region;GO:0005615:extracellular space;GO:0005622:intracellular;GO:0005623:cell;GO:0005634:nucleus;GO:0005737:cytoplasm;GO:0031982:vesicle;GO:0031988:membrane-bounded vesicle;GO:0043226:organelle;GO:0043227:membrane-bounded organelle;GO:0043229:intracellular organelle;GO:0043230:extracellular organelle;GO:0043231:intracellular membrane-bounded organelle;GO:0044421:extracel…
CD81	1.57E-40	0.629882854	0.587	0.401	2.250850762	1.620967907	6.13E-36	protein_coding	GRCh38.98	chr11	+	2376177	2397419	21243	ENSG00000110651	hsa:975:CD81, CVID6, S5.7, TAPA1, TSPAN28	975	CD81 molecule [Source:HGNC Symbol;Acc:HGNC:1701]	hsa05160:Hepatitis C;hsa04662:B cell receptor signaling pathway;hsa05144:Malaria	R-HSA-168256:Immune System;R-HSA-1280218:Adaptive Immune System;R-HSA-198933:Immunoregulatory interactions between a Lymphoid and a non-Lymphoid cell	-	-	613496:Immunodeficiency, common variable, 6	Immune system diseases;Primary immunodeficiency;H00088:Common variable immunodeficiency	-	GO:0000165:MAPK cascade;GO:0000187:activation of MAPK activity;GO:0001775:cell activation;GO:0001932:regulation of protein phosphorylation;GO:0001934:positive regulation of protein phosphorylation;GO:0002376:immune system process;GO:0002682:regulation of immune system process;GO:0002684:positive regulation of immune system process;GO:0002694:regulation of leukocyte activation;GO:0002696:positive …	GO:0003823:antigen binding;GO:0005102:receptor binding;GO:0005488:binding;GO:0005515:protein binding;GO:0023023:MHC protein complex binding;GO:0023026:MHC class II protein complex binding;GO:0032403:protein complex binding;GO:0044877:macromolecular complex binding;GO:1990459:transferrin receptor binding	GO:0001772:immunological synapse;GO:0005576:extracellular region;GO:0005623:cell;GO:0005886:plasma membrane;GO:0005887:integral component of plasma membrane;GO:0005912:adherens junction;GO:0005924:cell-substrate adherens junction;GO:0005925:focal adhesion;GO:0016020:membrane;GO:0016021:integral component of membrane;GO:0016324:apical plasma membrane;GO:0030054:cell junction;GO:0030055:cell-substr…
S100A11	1.92E-40	0.371002821	0.986	0.954	4.459542517	4.088539696	7.51E-36	protein_coding	GRCh38.98	chr1	-	152032506	152047907	15402	ENSG00000163191	hsa:6282:S100A11, HEL-S-43, MLN70, S100C	6282	S100 calcium binding protein A11 [Source:HGNC Symbol;Acc:HGNC:10488]	-	-	-	-	-	-	-	GO:0006139:nucleobase-containing compound metabolic process;GO:0006259:DNA metabolic process;GO:0006260:DNA replication;GO:0006275:regulation of DNA replication;GO:0006725:cellular aromatic compound metabolic process;GO:0006807:nitrogen compound metabolic process;GO:0007154:cell communication;GO:0007165:signal transduction;GO:0008152:metabolic process;GO:0008156:negative regulation of DNA replica…	GO:0005488:binding;GO:0005509:calcium ion binding;GO:0005515:protein binding;GO:0042802:identical protein binding;GO:0042803:protein homodimerization activity;GO:0043167:ion binding;GO:0043169:cation binding;GO:0044548:S100 protein binding;GO:0046872:metal ion binding;GO:0046983:protein dimerization activity;GO:0048306:calcium-dependent protein binding	GO:0001726:ruffle;GO:0005576:extracellular region;GO:0005615:extracellular space;GO:0005622:intracellular;GO:0005623:cell;GO:0005634:nucleus;GO:0005737:cytoplasm;GO:0031252:cell leading edge;GO:0031982:vesicle;GO:0031988:membrane-bounded vesicle;GO:0042995:cell projection;GO:0043226:organelle;GO:0043227:membrane-bounded organelle;GO:0043229:intracellular organelle;GO:0043230:extracellular organel…
IL7R	2.07E-40	-1.442018418	0.101	0.275	0.52757206	1.969590479	8.10E-36	protein_coding	GRCh38.98	chr5	+	35852695	35879603	26909	ENSG00000168685	hsa:3575:IL7R, CD127, CDW127, IL-7R-alpha, IL7RA, ILRA	3575	interleukin 7 receptor [Source:HGNC Symbol;Acc:HGNC:6024]	hsa04060:Cytokine-cytokine receptor interaction;hsa04151:PI3K-Akt signaling pathway;hsa04630:Jak-STAT signaling pathway;hsa04068:FoxO signaling pathway;hsa04640:Hematopoietic cell lineage;hsa05340:Primary immunodeficiency	R-HSA-168256:Immune System;R-HSA-1280215:Cytokine Signaling in Immune system;R-HSA-449147:Signaling by Interleukins;R-HSA-1266695:Interleukin-7 signaling	-	-	608971:Severe combined immunodeficiency, T cell-negative, B-cell/natural killer-cell positive	Immune system diseases;Primary immunodeficiency;H00091:T-B+ Severe combined immunodeficiencies	Type 1 diabetes;Multiple sclerosis;Ulcerative colitis;Primary biliary cirrhosis	GO:0000018:regulation of DNA recombination;GO:0000902:cell morphogenesis;GO:0001775:cell activation;GO:0001906:cell killing;GO:0001909:leukocyte mediated cytotoxicity;GO:0001910:regulation of leukocyte mediated cytotoxicity;GO:0001911:negative regulation of leukocyte mediated cytotoxicity;GO:0001913:T cell mediated cytotoxicity;GO:0001914:regulation of T cell mediated cytotoxicity;GO:0001915:nega…	GO:0003823:antigen binding;GO:0004871:signal transducer activity;GO:0004872:receptor activity;GO:0004888:transmembrane signaling receptor activity;GO:0004896:cytokine receptor activity;GO:0004917:interleukin-7 receptor activity;GO:0005488:binding;GO:0005515:protein binding;GO:0038023:signaling receptor activity;GO:0060089:molecular transducer activity	GO:0005576:extracellular region;GO:0005623:cell;GO:0005886:plasma membrane;GO:0009897:external side of plasma membrane;GO:0009986:cell surface;GO:0016020:membrane;GO:0016021:integral component of membrane;GO:0031224:intrinsic component of membrane;GO:0044425:membrane part;GO:0044459:plasma membrane part;GO:0044464:cell part;GO:0071944:cell periphery;GO:0098552:side of membrane
CAPNS1	2.25E-40	0.455451158	0.607	0.416	1.491520548	1.036069389	8.83E-36	protein_coding	GRCh38.98	chr19	+	36139953	36150353	10401	ENSG00000126247	hsa:826:CAPNS1, CALPAIN4, CANP, CANPS, CAPN4, CDPS, CSS1	826	calpain small subunit 1 [Source:HGNC Symbol;Acc:HGNC:1481]	-	R-HSA-1474244:Extracellular matrix organization;R-HSA-1474228:Degradation of the extracellular matrix	-	-	-	-	-	GO:0006508:proteolysis;GO:0006914:autophagy;GO:0008152:metabolic process;GO:0008283:cell proliferation;GO:0008284:positive regulation of cell proliferation;GO:0009987:cellular process;GO:0010506:regulation of autophagy;GO:0016043:cellular component organization;GO:0016236:macroautophagy;GO:0016241:regulation of macroautophagy;GO:0019538:protein metabolic process;GO:0022411:cellular component disa…	GO:0003824:catalytic activity;GO:0004175:endopeptidase activity;GO:0004197:cysteine-type endopeptidase activity;GO:0004198:calcium-dependent cysteine-type endopeptidase activity;GO:0005488:binding;GO:0005509:calcium ion binding;GO:0005515:protein binding;GO:0008233:peptidase activity;GO:0008234:cysteine-type peptidase activity;GO:0016787:hydrolase activity;GO:0043167:ion binding;GO:0043169:cation…	GO:0005576:extracellular region;GO:0005622:intracellular;GO:0005623:cell;GO:0005737:cytoplasm;GO:0005829:cytosol;GO:0005886:plasma membrane;GO:0016020:membrane;GO:0031982:vesicle;GO:0031988:membrane-bounded vesicle;GO:0043226:organelle;GO:0043227:membrane-bounded organelle;GO:0043230:extracellular organelle;GO:0044421:extracellular region part;GO:0044424:intracellular part;GO:0044444:cytoplasmic …
IRF2BP2	3.32E-40	0.528021817	0.555	0.354	1.499361529	0.971339712	1.30E-35	protein_coding	GRCh38.98	chr1	-	234604269	234609525	5257	ENSG00000168264	hsa:359948:IRF2BP2	359948	interferon regulatory factor 2 binding protein 2 [Source:HGNC Symbol;Acc:HGNC:21729]	-	-	-	-	-	-	LDL cholesterol;Bipolar disorder;Cholesterol, total;Life threatening arrhythmia	GO:0006139:nucleobase-containing compound metabolic process;GO:0006351:transcription, DNA-templated;GO:0006355:regulation of transcription, DNA-templated;GO:0006725:cellular aromatic compound metabolic process;GO:0006807:nitrogen compound metabolic process;GO:0008152:metabolic process;GO:0009058:biosynthetic process;GO:0009059:macromolecule biosynthetic process;GO:0009889:regulation of biosynthet…	GO:0005488:binding;GO:0043167:ion binding;GO:0043169:cation binding;GO:0046872:metal ion binding	GO:0005622:intracellular;GO:0005623:cell;GO:0005634:nucleus;GO:0005737:cytoplasm;GO:0043226:organelle;GO:0043227:membrane-bounded organelle;GO:0043229:intracellular organelle;GO:0043231:intracellular membrane-bounded organelle;GO:0044424:intracellular part;GO:0044464:cell part
HLA-DRB6	3.49E-40	0.410774639	0.874	0.694	2.757441716	2.346667077	1.37E-35	-	-	-	-	-	-	-	-	-	-	-	-	-	-	-	-	-	-	-	-	-
PSME1	3.51E-40	0.400374199	0.852	0.695	2.343836513	1.943462314	1.38E-35	protein_coding	GRCh38.98	chr14	+	24136163	24138967	2805	ENSG00000092010	hsa:5720:PSME1, HEL-S-129m, IFI5111, PA28A, PA28alpha, REGalpha	5720	proteasome activator subunit 1 [Source:HGNC Symbol;Acc:HGNC:9568]	hsa04612:Antigen processing and presentation;hsa03050:Proteasome	R-HSA-5689603:UCH proteinases;R-HSA-2424491:DAP12 signaling;R-HSA-375165:NCAM signaling for neurite out-growth;R-HSA-174084:Autodegradation of Cdh1 by Cdh1:APC/C;R-HSA-174113:SCF-beta-TrCP mediated degradation of Emi1;R-HSA-202424:Downstream TCR signaling;R-HSA-169911:Regulation of Apoptosis;R-HSA-69481:G2/M Checkpoints;R-HSA-69613:p53-Independent G1/S DNA damage checkpoint;R-HSA-68949:Orc1 remov…	-	-	-	-	-	GO:0000082:G1/S transition of mitotic cell cycle;GO:0000165:MAPK cascade;GO:0000209:protein polyubiquitination;GO:0000278:mitotic cell cycle;GO:0001736:establishment of planar polarity;GO:0001738:morphogenesis of a polarized epithelium;GO:0002009:morphogenesis of an epithelium;GO:0002218:activation of innate immune response;GO:0002220:innate immune response activating cell surface receptor signal…	GO:0008047:enzyme activator activity;GO:0016504:peptidase activator activity;GO:0030234:enzyme regulator activity;GO:0061133:endopeptidase activator activity;GO:0061134:peptidase regulator activity;GO:0061135:endopeptidase regulator activity;GO:0098772:molecular function regulator	GO:0000502:proteasome complex;GO:0005576:extracellular region;GO:0005622:intracellular;GO:0005623:cell;GO:0005634:nucleus;GO:0005654:nucleoplasm;GO:0005737:cytoplasm;GO:0005829:cytosol;GO:0008537:proteasome activator complex;GO:0022624:proteasome accessory complex;GO:0031974:membrane-enclosed lumen;GO:0031981:nuclear lumen;GO:0031982:vesicle;GO:0031988:membrane-bounded vesicle;GO:0032991:macromol…
ACP5	3.87E-40	0.565805245	0.592	0.386	2.862652672	2.296847427	1.52E-35	protein_coding	GRCh38.98	chr19	-	11574660	11579008	4349	ENSG00000102575	hsa:54:ACP5, HPAP, TRACP5a, TRACP5b, TRAP, TrATPase	54	acid phosphatase 5, tartrate resistant [Source:HGNC Symbol;Acc:HGNC:124]	hsa05323:Rheumatoid arthritis;hsa04380:Osteoclast differentiation;hsa04142:Lysosome	R-HSA-196843:Vitamin B2 (riboflavin) metabolism;R-HSA-196849:Metabolism of water-soluble vitamins and cofactors;R-HSA-1430728:Metabolism;R-HSA-196854:Metabolism of vitamins and cofactors	-	-	607944:Spondyloenchondrodysplasia with immune dysregulation	Musculoskeletal diseases;Skeletal diseases;H01576:Spondyloenchondrodysplasia with immune dysregulation (SPENCDI)	Multiple sclerosis (severity)	GO:0001101:response to acid chemical;GO:0001501:skeletal system development;GO:0001503:ossification;GO:0001816:cytokine production;GO:0001817:regulation of cytokine production;GO:0001818:negative regulation of cytokine production;GO:0001894:tissue homeostasis;GO:0002237:response to molecule of bacterial origin;GO:0002376:immune system process;GO:0002520:immune system development;GO:0002521:leukoc…	GO:0003824:catalytic activity;GO:0003993:acid phosphatase activity;GO:0005488:binding;GO:0005506:iron ion binding;GO:0008198:ferrous iron binding;GO:0008199:ferric iron binding;GO:0016787:hydrolase activity;GO:0016788:hydrolase activity, acting on ester bonds;GO:0016791:phosphatase activity;GO:0042578:phosphoric ester hydrolase activity;GO:0043167:ion binding;GO:0043169:cation binding;GO:0046872:…	GO:0000323:lytic vacuole;GO:0005576:extracellular region;GO:0005615:extracellular space;GO:0005622:intracellular;GO:0005623:cell;GO:0005737:cytoplasm;GO:0005764:lysosome;GO:0005773:vacuole;GO:0005829:cytosol;GO:0016020:membrane;GO:0016021:integral component of membrane;GO:0031224:intrinsic component of membrane;GO:0031982:vesicle;GO:0031988:membrane-bounded vesicle;GO:0043226:organelle;GO:0043227…
SCPEP1	5.49E-40	0.44295975	0.677	0.477	1.814794851	1.371835102	2.15E-35	protein_coding	GRCh38.98	chr17	+	56978105	57006768	28664	ENSG00000121064	hsa:59342:SCPEP1, HSCP1, RISC	59342	serine carboxypeptidase 1 [Source:HGNC Symbol;Acc:HGNC:29507]	-	-	-	-	-	-	-	GO:0001523:retinoid metabolic process;GO:0003008:system process;GO:0003013:circulatory system process;GO:0003018:vascular process in circulatory system;GO:0006082:organic acid metabolic process;GO:0006508:proteolysis;GO:0006629:lipid metabolic process;GO:0006720:isoprenoid metabolic process;GO:0006721:terpenoid metabolic process;GO:0008015:blood circulation;GO:0008152:metabolic process;GO:0008217…	GO:0003824:catalytic activity;GO:0004180:carboxypeptidase activity;GO:0004185:serine-type carboxypeptidase activity;GO:0008233:peptidase activity;GO:0008236:serine-type peptidase activity;GO:0008238:exopeptidase activity;GO:0016787:hydrolase activity;GO:0017171:serine hydrolase activity;GO:0070008:serine-type exopeptidase activity;GO:0070011:peptidase activity, acting on L-amino acid peptides	GO:0005576:extracellular region;GO:0005622:intracellular;GO:0005623:cell;GO:0005737:cytoplasm;GO:0005829:cytosol;GO:0031982:vesicle;GO:0031988:membrane-bounded vesicle;GO:0043226:organelle;GO:0043227:membrane-bounded organelle;GO:0043230:extracellular organelle;GO:0044421:extracellular region part;GO:0044424:intracellular part;GO:0044444:cytoplasmic part;GO:0044464:cell part;GO:0070062:extracellu…
SRSF5	5.54E-40	0.459314764	0.713	0.528	1.933556122	1.474241358	2.17E-35	protein_coding	GRCh38.98	chr14	+	69726900	69772005	45106	ENSG00000100650	hsa:6430:SRSF5, HRS, SFRS5, SRP40	6430	serine and arginine rich splicing factor 5 [Source:HGNC Symbol;Acc:HGNC:10787]	hsa05168:Herpes simplex infection;hsa03040:Spliceosome	R-HSA-72202:Transport of Mature Transcript to Cytoplasm;R-HSA-159236:Transport of Mature mRNA derived from an Intron-Containing Transcript;R-HSA-72187:mRNA 3'-end processing;R-HSA-72163:mRNA Splicing - Major Pathway;R-HSA-72172:mRNA Splicing;R-HSA-72203:Processing of Capped Intron-Containing Pre-mRNA;R-HSA-74160:Gene Expression;R-HSA-73856:RNA Polymerase II Transcription Termination;R-HSA-109688:…	-	-	-	-	-	GO:0000245:spliceosomal complex assembly;GO:0000375:RNA splicing, via transesterification reactions;GO:0000377:RNA splicing, via transesterification reactions with bulged adenosine as nucleophile;GO:0000398:mRNA splicing, via spliceosome;GO:0001889:liver development;GO:0006139:nucleobase-containing compound metabolic process;GO:0006351:transcription, DNA-templated;GO:0006353:DNA-templated transcr…	GO:0000166:nucleotide binding;GO:0003676:nucleic acid binding;GO:0003723:RNA binding;GO:0005488:binding;GO:0005515:protein binding;GO:0019904:protein domain specific binding;GO:0036094:small molecule binding;GO:0044822:poly(A) RNA binding;GO:0050733:RS domain binding;GO:0097159:organic cyclic compound binding;GO:1901265:nucleoside phosphate binding;GO:1901363:heterocyclic compound binding	GO:0005622:intracellular;GO:0005623:cell;GO:0005634:nucleus;GO:0005654:nucleoplasm;GO:0005730:nucleolus;GO:0005737:cytoplasm;GO:0016604:nuclear body;GO:0016607:nuclear speck;GO:0031974:membrane-enclosed lumen;GO:0031981:nuclear lumen;GO:0043226:organelle;GO:0043227:membrane-bounded organelle;GO:0043228:non-membrane-bounded organelle;GO:0043229:intracellular organelle;GO:0043231:intracellular memb…
BRI3	6.61E-40	0.374190431	0.931	0.803	2.968258443	2.594068012	2.59E-35	protein_coding	GRCh38.98	chr7	+	98252379	98310441	58063	ENSG00000164713	hsa:25798:BRI3, I3	25798	brain protein I3 [Source:HGNC Symbol;Acc:HGNC:1109]	-	-	-	-	-	-	-	-	GO:0005488:binding;GO:0005515:protein binding;GO:0042802:identical protein binding	GO:0016020:membrane;GO:0016021:integral component of membrane;GO:0031224:intrinsic component of membrane;GO:0044425:membrane part
TUBA1B	9.83E-40	0.295945184	0.755	0.562	2.668468562	2.372523377	3.85E-35	protein_coding	GRCh38.98	chr12	-	49127782	49131397	3616	ENSG00000123416	hsa:10376:TUBA1B, K-ALPHA-1	10376	tubulin alpha 1b [Source:HGNC Symbol;Acc:HGNC:18809]	hsa04145:Phagosome;hsa04540:Gap junction;hsa04210:Apoptosis;hsa05130:Pathogenic Escherichia coli infection	R-HSA-190872:Transport of connexons to the plasma membrane;R-HSA-6811434:COPI-dependent Golgi-to-ER retrograde traffic;R-HSA-380287:Centrosome maturation;R-HSA-446203:Asparagine N-linked glycosylation;R-HSA-6807878:COPI-mediated anterograde transport;R-HSA-983231:Factors involved in megakaryocyte development and platelet production;R-HSA-380270:Recruitment of mitotic centrosome proteins and compl…	-	-	-	-	-	GO:0000226:microtubule cytoskeleton organization;GO:0006810:transport;GO:0006996:organelle organization;GO:0007010:cytoskeleton organization;GO:0007017:microtubule-based process;GO:0009987:cellular process;GO:0010033:response to organic substance;GO:0016043:cellular component organization;GO:0030705:cytoskeleton-dependent intracellular transport;GO:0034097:response to cytokine;GO:0042221:response…	GO:0000166:nucleotide binding;GO:0001882:nucleoside binding;GO:0001883:purine nucleoside binding;GO:0003676:nucleic acid binding;GO:0003723:RNA binding;GO:0003725:double-stranded RNA binding;GO:0003824:catalytic activity;GO:0003924:GTPase activity;GO:0005198:structural molecule activity;GO:0005200:structural constituent of cytoskeleton;GO:0005488:binding;GO:0005515:protein binding;GO:0005525:GTP …	GO:0005576:extracellular region;GO:0005622:intracellular;GO:0005623:cell;GO:0005737:cytoplasm;GO:0005856:cytoskeleton;GO:0005874:microtubule;GO:0005881:cytoplasmic microtubule;GO:0015630:microtubule cytoskeleton;GO:0031982:vesicle;GO:0031988:membrane-bounded vesicle;GO:0043209:myelin sheath;GO:0043226:organelle;GO:0043227:membrane-bounded organelle;GO:0043228:non-membrane-bounded organelle;GO:004…
RGS10	1.03E-39	0.443664703	0.669	0.475	1.828653792	1.38498909	4.03E-35	protein_coding	GRCh38.98	chr10	-	119499817	119542719	42903	ENSG00000148908	hsa:6001:RGS10	6001	regulator of G protein signaling 10 [Source:HGNC Symbol;Acc:HGNC:9992]	-	R-HSA-372790:Signaling by GPCR;R-HSA-388396:GPCR downstream signaling;R-HSA-162582:Signal Transduction;R-HSA-418594:G alpha (i) signalling events	-	P00026:Heterotrimeric G-protein signaling pathway-Gi alpha and Gs alpha mediated pathway;P00027:Heterotrimeric G-protein signaling pathway-Gq alpha and Go alpha mediated pathway	-	-	-	GO:0007154:cell communication;GO:0007165:signal transduction;GO:0007186:G-protein coupled receptor signaling pathway;GO:0007213:G-protein coupled acetylcholine receptor signaling pathway;GO:0009966:regulation of signal transduction;GO:0009968:negative regulation of signal transduction;GO:0009987:cellular process;GO:0010033:response to organic substance;GO:0010646:regulation of cell communication;…	GO:0001965:G-protein alpha-subunit binding;GO:0005096:GTPase activator activity;GO:0005488:binding;GO:0005515:protein binding;GO:0008047:enzyme activator activity;GO:0030234:enzyme regulator activity;GO:0030695:GTPase regulator activity;GO:0060589:nucleoside-triphosphatase regulator activity;GO:0098772:molecular function regulator	GO:0005622:intracellular;GO:0005623:cell;GO:0005634:nucleus;GO:0005737:cytoplasm;GO:0005829:cytosol;GO:0005886:plasma membrane;GO:0016020:membrane;GO:0043226:organelle;GO:0043227:membrane-bounded organelle;GO:0043229:intracellular organelle;GO:0043231:intracellular membrane-bounded organelle;GO:0044424:intracellular part;GO:0044444:cytoplasmic part;GO:0044464:cell part;GO:0071944:cell periphery
PPT1	1.08E-39	0.387552444	0.687	0.477	1.755611878	1.368059433	4.21E-35	protein_coding	GRCh38.98	chr1	-	40071461	40097727	26267	ENSG00000131238	hsa:5538:PPT1, CLN1, INCL, PPT	5538	palmitoyl-protein thioesterase 1 [Source:HGNC Symbol;Acc:HGNC:9325]	hsa01100:Metabolic pathways;hsa04142:Lysosome;hsa01212:Fatty acid metabolism;hsa00062:Fatty acid elongation	R-HSA-75105:Fatty Acyl-CoA Biosynthesis;R-HSA-535734:Fatty acid, triacylglycerol, and ketone body metabolism;R-HSA-75109:Triglyceride Biosynthesis;R-HSA-1430728:Metabolism;R-HSA-556833:Metabolism of lipids and lipoproteins;R-HSA-75876:Synthesis of very long-chain fatty acyl-CoAs	-	-	256730:Ceroid lipofuscinosis, neuronal, 1	Nervous system diseases;Other nervous and sensory system diseases;H00810:Progressive myoclonic epilepsy (PME);Congenital disorders of metabolism;Congenital disorders of lipid/glycolipid metabolism;H00149:Neuronal ceroid lipofuscinosis;Lysosomal storage diseases	-	GO:0001505:regulation of neurotransmitter levels;GO:0001558:regulation of cell growth;GO:0002084:protein depalmitoylation;GO:0003008:system process;GO:0006464:cellular protein modification process;GO:0006629:lipid metabolic process;GO:0006637:acyl-CoA metabolic process;GO:0006643:membrane lipid metabolic process;GO:0006665:sphingolipid metabolic process;GO:0006732:coenzyme metabolic process;GO:00…	GO:0003824:catalytic activity;GO:0008474:palmitoyl-(protein) hydrolase activity;GO:0016289:CoA hydrolase activity;GO:0016290:palmitoyl-CoA hydrolase activity;GO:0016787:hydrolase activity;GO:0016788:hydrolase activity, acting on ester bonds;GO:0016790:thiolester hydrolase activity;GO:0047617:acyl-CoA hydrolase activity;GO:0098599:palmitoyl hydrolase activity	GO:0000323:lytic vacuole;GO:0005576:extracellular region;GO:0005615:extracellular space;GO:0005622:intracellular;GO:0005623:cell;GO:0005634:nucleus;GO:0005737:cytoplasm;GO:0005764:lysosome;GO:0005773:vacuole;GO:0005775:vacuolar lumen;GO:0005794:Golgi apparatus;GO:0005829:cytosol;GO:0008021:synaptic vesicle;GO:0012505:endomembrane system;GO:0016020:membrane;GO:0016023:cytoplasmic, membrane-bounded…
LAIR1	1.19E-39	0.428461753	0.615	0.411	1.611965681	1.183503927	4.66E-35	protein_coding	GRCh38.98	chr19	-	54351384	54370558	19175	ENSG00000167613	hsa:3903:LAIR1, CD305, LAIR-1	3903	leukocyte associated immunoglobulin like receptor 1 [Source:HGNC Symbol;Acc:HGNC:6477]	-	R-HSA-168256:Immune System;R-HSA-1280218:Adaptive Immune System;R-HSA-198933:Immunoregulatory interactions between a Lymphoid and a non-Lymphoid cell	-	-	-	-	-	GO:0002250:adaptive immune response;GO:0002376:immune system process;GO:0002682:regulation of immune system process;GO:0006955:immune response;GO:0048583:regulation of response to stimulus;GO:0050776:regulation of immune response;GO:0050789:regulation of biological process;GO:0050896:response to stimulus;GO:0065007:biological regulation	GO:0005488:binding;GO:0005515:protein binding	GO:0005576:extracellular region;GO:0005623:cell;GO:0005886:plasma membrane;GO:0016020:membrane;GO:0016021:integral component of membrane;GO:0031224:intrinsic component of membrane;GO:0031982:vesicle;GO:0031988:membrane-bounded vesicle;GO:0043226:organelle;GO:0043227:membrane-bounded organelle;GO:0043230:extracellular organelle;GO:0044421:extracellular region part;GO:0044425:membrane part;GO:00444…
MT-ND3	1.44E-39	0.333175177	0.987	0.955	3.972758933	3.639583756	5.62E-35	protein_coding	GRCh38.98	chrM	+	10059	10404	346	ENSG00000198840	-	-	mitochondrially encoded NADH:ubiquinone oxidoreductase core subunit 3 [Source:HGNC Symbol;Acc:HGNC:7458]	-	-	-	-	-	-	-	-	-	-
BLVRB	1.59E-39	0.531161326	0.527	0.335	1.445892068	0.914730742	6.21E-35	protein_coding	GRCh38.98	chr19	-	40447765	40465764	18000	ENSG00000090013	hsa:645:BLVRB, BVRB, FLR, HEL-S-10, SDR43U1	645	biliverdin reductase B [Source:HGNC Symbol;Acc:HGNC:1063]	hsa00860:Porphyrin and chlorophyll metabolism;hsa00740:Riboflavin metabolism	R-HSA-1430728:Metabolism;R-HSA-189445:Metabolism of porphyrins;R-HSA-189483:Heme degradation	PWY-5874:heme degradation	-	-	-	-	GO:0006725:cellular aromatic compound metabolic process;GO:0006778:porphyrin-containing compound metabolic process;GO:0006787:porphyrin-containing compound catabolic process;GO:0006807:nitrogen compound metabolic process;GO:0008152:metabolic process;GO:0009056:catabolic process;GO:0009987:cellular process;GO:0019439:aromatic compound catabolic process;GO:0033013:tetrapyrrole metabolic process;GO:…	GO:0003824:catalytic activity;GO:0004074:biliverdin reductase activity;GO:0016491:oxidoreductase activity;GO:0016627:oxidoreductase activity, acting on the CH-CH group of donors;GO:0016628:oxidoreductase activity, acting on the CH-CH group of donors, NAD or NADP as acceptor;GO:0016645:oxidoreductase activity, acting on the CH-NH group of donors;GO:0016646:oxidoreductase activity, acting on the CH…	GO:0005576:extracellular region;GO:0005622:intracellular;GO:0005623:cell;GO:0005634:nucleus;GO:0005654:nucleoplasm;GO:0005737:cytoplasm;GO:0005829:cytosol;GO:0005886:plasma membrane;GO:0016020:membrane;GO:0031974:membrane-enclosed lumen;GO:0031981:nuclear lumen;GO:0031982:vesicle;GO:0031988:membrane-bounded vesicle;GO:0043226:organelle;GO:0043227:membrane-bounded organelle;GO:0043229:intracellula…
SNX6	1.95E-39	0.492982804	0.52	0.333	1.319281501	0.826298697	7.63E-35	protein_coding	GRCh38.98	chr14	-	34561093	34630160	69068	ENSG00000129515	hsa:58533:SNX6, MSTP010, TFAF2	58533	sorting nexin 6 [Source:HGNC Symbol;Acc:HGNC:14970]	hsa04144:Endocytosis	-	-	-	-	-	Celiac disease	GO:0001932:regulation of protein phosphorylation;GO:0001933:negative regulation of protein phosphorylation;GO:0006139:nucleobase-containing compound metabolic process;GO:0006351:transcription, DNA-templated;GO:0006355:regulation of transcription, DNA-templated;GO:0006464:cellular protein modification process;GO:0006468:protein phosphorylation;GO:0006469:negative regulation of protein kinase activ…	GO:0005102:receptor binding;GO:0005126:cytokine receptor binding;GO:0005160:transforming growth factor beta receptor binding;GO:0005488:binding;GO:0005515:protein binding;GO:0005543:phospholipid binding;GO:0008092:cytoskeletal protein binding;GO:0008289:lipid binding;GO:0034452:dynactin binding;GO:0034713:type I transforming growth factor beta receptor binding;GO:0035091:phosphatidylinositol bind…	GO:0005622:intracellular;GO:0005623:cell;GO:0005634:nucleus;GO:0005737:cytoplasm;GO:0005768:endosome;GO:0005769:early endosome;GO:0005773:vacuole;GO:0005774:vacuolar membrane;GO:0005829:cytosol;GO:0010008:endosome membrane;GO:0012505:endomembrane system;GO:0016020:membrane;GO:0016023:cytoplasmic, membrane-bounded vesicle;GO:0019898:extrinsic component of membrane;GO:0030904:retromer complex;GO:00…
SULT1A1	2.56E-39	0.353163964	0.223	0.084	0.562017306	0.208853342	1.00E-34	protein_coding	GRCh38.98	chr16	-	28605196	28623625	18430	ENSG00000196502	hsa:6817:SULT1A1, HAST1/HAST2, P-PST, PST, ST1A1, ST1A3, STP, STP1, TSPST1	6817	sulfotransferase family 1A member 1 [Source:HGNC Symbol;Acc:HGNC:11453]	hsa05204:Chemical carcinogenesis	R-HSA-211859:Biological oxidations;R-HSA-1430728:Metabolism;R-HSA-156584:Cytosolic sulfonation of small molecules;R-HSA-156580:Phase II conjugation	PWY66-401:superpathway of tryptophan utilization;PWY-6313:serotonin degradation;PWY-6398:melatonin degradation I;PWY-6402:superpathway of melatonin degradation;PWY-6261:thyroid hormone metabolism II (via conjugation and/or degradation)	-	-	-	Inflammatory bowel disease;Inflammatory bowel disease (early onset);Educational attainment	GO:0006139:nucleobase-containing compound metabolic process;GO:0006163:purine nucleotide metabolic process;GO:0006584:catecholamine metabolic process;GO:0006725:cellular aromatic compound metabolic process;GO:0006753:nucleoside phosphate metabolic process;GO:0006790:sulfur compound metabolic process;GO:0006793:phosphorus metabolic process;GO:0006796:phosphate-containing compound metabolic process…	GO:0003824:catalytic activity;GO:0004062:aryl sulfotransferase activity;GO:0005488:binding;GO:0005515:protein binding;GO:0008146:sulfotransferase activity;GO:0016740:transferase activity;GO:0016782:transferase activity, transferring sulfur-containing groups;GO:0047894:flavonol 3-sulfotransferase activity;GO:0050294:steroid sulfotransferase activity	GO:0005622:intracellular;GO:0005623:cell;GO:0005737:cytoplasm;GO:0005829:cytosol;GO:0044424:intracellular part;GO:0044444:cytoplasmic part;GO:0044464:cell part
XAF1	3.24E-39	0.577163463	0.422	0.24	1.298141299	0.720977835	1.27E-34	protein_coding	GRCh38.98	chr17	+	6755447	6775647	20201	ENSG00000132530	hsa:54739:XAF1, BIRC4BP, HSXIAPAF1, XIAPAF1	54739	XIAP associated factor 1 [Source:HGNC Symbol;Acc:HGNC:30932]	-	R-HSA-168256:Immune System;R-HSA-909733:Interferon alpha/beta signaling;R-HSA-913531:Interferon Signaling;R-HSA-1280215:Cytokine Signaling in Immune system	-	-	-	-	-	GO:0002376:immune system process;GO:0006461:protein complex assembly;GO:0006915:apoptotic process;GO:0006950:response to stress;GO:0006952:defense response;GO:0006955:immune response;GO:0007154:cell communication;GO:0007165:signal transduction;GO:0007166:cell surface receptor signaling pathway;GO:0008219:cell death;GO:0009987:cellular process;GO:0010033:response to organic substance;GO:0012501:pr…	GO:0005488:binding;GO:0008270:zinc ion binding;GO:0043167:ion binding;GO:0043169:cation binding;GO:0046872:metal ion binding;GO:0046914:transition metal ion binding	GO:0005622:intracellular;GO:0005623:cell;GO:0005634:nucleus;GO:0005737:cytoplasm;GO:0005739:mitochondrion;GO:0005829:cytosol;GO:0043226:organelle;GO:0043227:membrane-bounded organelle;GO:0043229:intracellular organelle;GO:0043231:intracellular membrane-bounded organelle;GO:0044424:intracellular part;GO:0044444:cytoplasmic part;GO:0044464:cell part
FCHO2	4.10E-39	0.481517248	0.366	0.194	0.99870342	0.517186171	1.60E-34	protein_coding	GRCh38.98	chr5	+	72956041	73090522	134482	ENSG00000157107	hsa:115548:FCHO2	115548	FCH domain only 2 [Source:HGNC Symbol;Acc:HGNC:25180]	-	R-HSA-8856828:Clathrin-mediated endocytosis;R-HSA-5653656:Vesicle-mediated transport;R-HSA-8856825:Cargo recognition for clathrin-mediated endocytosis;R-HSA-199991:Membrane Trafficking	-	-	-	-	-	GO:0006461:protein complex assembly;GO:0006810:transport;GO:0006897:endocytosis;GO:0006898:receptor-mediated endocytosis;GO:0007009:plasma membrane organization;GO:0008104:protein localization;GO:0009987:cellular process;GO:0010256:endomembrane system organization;GO:0010324:membrane invagination;GO:0016043:cellular component organization;GO:0016192:vesicle-mediated transport;GO:0022607:cellular …	GO:0001786:phosphatidylserine binding;GO:0005488:binding;GO:0005515:protein binding;GO:0005543:phospholipid binding;GO:0005546:phosphatidylinositol-4,5-bisphosphate binding;GO:0008289:lipid binding;GO:0035091:phosphatidylinositol binding;GO:0072341:modified amino acid binding;GO:1901981:phosphatidylinositol phosphate binding;GO:1902936:phosphatidylinositol bisphosphate binding	GO:0005622:intracellular;GO:0005623:cell;GO:0005737:cytoplasm;GO:0005886:plasma membrane;GO:0005905:clathrin-coated pit;GO:0012505:endomembrane system;GO:0016020:membrane;GO:0016023:cytoplasmic, membrane-bounded vesicle;GO:0030135:coated vesicle;GO:0030136:clathrin-coated vesicle;GO:0031410:cytoplasmic vesicle;GO:0031982:vesicle;GO:0031988:membrane-bounded vesicle;GO:0043226:organelle;GO:0043227:…
CAPZB	4.72E-39	0.418888499	0.868	0.742	2.427790241	2.008901742	1.85E-34	protein_coding	GRCh38.98	chr1	-	19338775	19485539	146765	ENSG00000077549	hsa:832:CAPZB, CAPB, CAPPB, CAPZ	832	capping actin protein of muscle Z-line subunit beta [Source:HGNC Symbol;Acc:HGNC:1491]	hsa04144:Endocytosis	R-HSA-983231:Factors involved in megakaryocyte development and platelet production;R-HSA-109582:Hemostasis	-	-	-	-	Thyroid volume;Thyroid function;Crohn's disease and psoriasis;Serum thyroid-stimulating hormone levels;Thyroid hormone levels;Lead levels in blood	GO:0000902:cell morphogenesis;GO:0006461:protein complex assembly;GO:0006928:movement of cell or subcellular component;GO:0006950:response to stress;GO:0006996:organelle organization;GO:0007010:cytoskeleton organization;GO:0007015:actin filament organization;GO:0007596:blood coagulation;GO:0007599:hemostasis;GO:0008064:regulation of actin polymerization or depolymerization;GO:0008154:actin polyme…	GO:0003779:actin binding;GO:0005488:binding;GO:0005515:protein binding;GO:0008092:cytoskeletal protein binding;GO:0032403:protein complex binding;GO:0044877:macromolecular complex binding;GO:0051015:actin filament binding	GO:0005576:extracellular region;GO:0005622:intracellular;GO:0005623:cell;GO:0005737:cytoplasm;GO:0005829:cytosol;GO:0005856:cytoskeleton;GO:0005884:actin filament;GO:0008290:F-actin capping protein complex;GO:0015629:actin cytoskeleton;GO:0030016:myofibril;GO:0030017:sarcomere;GO:0031982:vesicle;GO:0031988:membrane-bounded vesicle;GO:0032991:macromolecular complex;GO:0043226:organelle;GO:0043227:…
MT-ND1	6.34E-39	0.271102019	0.998	0.975	4.555460444	4.284358424	2.48E-34	protein_coding	GRCh38.98	chrM	+	3307	4262	956	ENSG00000198888	-	-	mitochondrially encoded NADH:ubiquinone oxidoreductase core subunit 1 [Source:HGNC Symbol;Acc:HGNC:7455]	-	-	-	-	-	-	-	-	-	-
SRSF7	7.82E-39	0.562239092	0.64	0.446	2.039909949	1.477670856	3.07E-34	protein_coding	GRCh38.98	chr2	-	38743599	38751494	7896	ENSG00000115875	hsa:6432:SRSF7, 9G8, AAG3, SFRS7	6432	serine and arginine rich splicing factor 7 [Source:HGNC Symbol;Acc:HGNC:10789]	hsa05168:Herpes simplex infection;hsa03040:Spliceosome	R-HSA-72202:Transport of Mature Transcript to Cytoplasm;R-HSA-159236:Transport of Mature mRNA derived from an Intron-Containing Transcript;R-HSA-72187:mRNA 3'-end processing;R-HSA-72163:mRNA Splicing - Major Pathway;R-HSA-72172:mRNA Splicing;R-HSA-72203:Processing of Capped Intron-Containing Pre-mRNA;R-HSA-72165:mRNA Splicing - Minor Pathway;R-HSA-74160:Gene Expression;R-HSA-73856:RNA Polymerase …	-	-	-	-	-	GO:0000375:RNA splicing, via transesterification reactions;GO:0000377:RNA splicing, via transesterification reactions with bulged adenosine as nucleophile;GO:0000398:mRNA splicing, via spliceosome;GO:0006139:nucleobase-containing compound metabolic process;GO:0006351:transcription, DNA-templated;GO:0006353:DNA-templated transcription, termination;GO:0006366:transcription from RNA polymerase II pr…	GO:0000166:nucleotide binding;GO:0003676:nucleic acid binding;GO:0003723:RNA binding;GO:0005488:binding;GO:0005515:protein binding;GO:0008270:zinc ion binding;GO:0036094:small molecule binding;GO:0043167:ion binding;GO:0043169:cation binding;GO:0044822:poly(A) RNA binding;GO:0046872:metal ion binding;GO:0046914:transition metal ion binding;GO:0097159:organic cyclic compound binding;GO:1901265:nuc…	GO:0005576:extracellular region;GO:0005622:intracellular;GO:0005623:cell;GO:0005634:nucleus;GO:0005654:nucleoplasm;GO:0005737:cytoplasm;GO:0031974:membrane-enclosed lumen;GO:0031981:nuclear lumen;GO:0031982:vesicle;GO:0031988:membrane-bounded vesicle;GO:0043226:organelle;GO:0043227:membrane-bounded organelle;GO:0043229:intracellular organelle;GO:0043230:extracellular organelle;GO:0043231:intracel…
[truncated: 685 more rows]
