# Supplementary material for: Single-cell sequencing reveals the immune microenvironment associated with gastric cancer
Source: Genes Dis. 2024 Jan 26;12(1):101218. doi: 10.1016/j.gendis.2024.101218 (PMC11466575; doi:10.1016/j.gendis.2024.101218)
Supplement: Multimedia component 3 [file mmc3.xls]

Gene	p_val	avg_logFC	pct.1	pct.2	avg_logExp.1	avg_logExp.2	p_val_adj	gene_biotype	version	chr	strand	start	end	length	gene_id	Gene	Entrez Gene ID	Description	Pathway - KEGG PATHWAY	Pathway - Reactome	Pathway - BioCyc	Pathway - PANTHER	Disease - OMIM	Disease - KEGG DISEASE	Disease - NHGRI GWAS Catalog	GO - Biological Process	GO - Molecular Function	GO - Cellular Component
CXCR2	1.82E-149	1.992144481	0.623	0.033	2.085615067	0.093470587	7.13E-145	protein_coding	GRCh38.98	chr2	+	218125289	218137251	11963	ENSG00000180871	hsa:3579:CXCR2, CD182, CDw128b, CMKAR2, IL8R2, IL8RA, IL8RB	3579	C-X-C motif chemokine receptor 2 [Source:HGNC Symbol;Acc:HGNC:6027]	hsa04060:Cytokine-cytokine receptor interaction;hsa04062:Chemokine signaling pathway;hsa04144:Endocytosis;hsa04072:Phospholipase D signaling pathway;hsa05120:Epithelial cell signaling in Helicobacter pylori infection	R-HSA-373076:Class A/1 (Rhodopsin-like receptors);R-HSA-372790:Signaling by GPCR;R-HSA-375276:Peptide ligand-binding receptors;R-HSA-388396:GPCR downstream signaling;R-HSA-162582:Signal Transduction;R-HSA-418594:G alpha (i) signalling events;R-HSA-500792:GPCR ligand binding;R-HSA-380108:Chemokine receptors bind chemokines	-	P00031:Inflammation mediated by chemokine and cytokine signaling pathway;P00036:Interleukin signaling pathway	-	-	Inflammatory bowel disease;Ulcerative colitis;Smooth-surface caries	GO:0001775:cell activation;GO:0002274:myeloid leukocyte activation;GO:0002376:immune system process;GO:0002407:dendritic cell chemotaxis;GO:0006810:transport;GO:0006897:endocytosis;GO:0006898:receptor-mediated endocytosis;GO:0006928:movement of cell or subcellular component;GO:0006935:chemotaxis;GO:0006950:response to stress;GO:0006952:defense response;GO:0006954:inflammatory response;GO:0006968:…	GO:0001637:G-protein coupled chemoattractant receptor activity;GO:0001653:peptide receptor activity;GO:0004871:signal transducer activity;GO:0004872:receptor activity;GO:0004888:transmembrane signaling receptor activity;GO:0004896:cytokine receptor activity;GO:0004918:interleukin-8 receptor activity;GO:0004930:G-protein coupled receptor activity;GO:0004950:chemokine receptor activity;GO:0005488:b…	GO:0000323:lytic vacuole;GO:0005622:intracellular;GO:0005623:cell;GO:0005737:cytoplasm;GO:0005764:lysosome;GO:0005773:vacuole;GO:0005886:plasma membrane;GO:0005887:integral component of plasma membrane;GO:0009986:cell surface;GO:0016020:membrane;GO:0016021:integral component of membrane;GO:0031224:intrinsic component of membrane;GO:0031226:intrinsic component of plasma membrane;GO:0042629:mast ce…
CMTM2	2.96E-141	2.493720193	0.714	0.049	2.649338874	0.155618681	1.16E-136	protein_coding	GRCh38.98	chr16	+	66579448	66588275	8828	ENSG00000140932	hsa:146225:CMTM2, CKLFSF2	146225	CKLF like MARVEL transmembrane domain containing 2 [Source:HGNC Symbol;Acc:HGNC:19173]	-	-	-	-	-	-	-	GO:0006935:chemotaxis;GO:0009605:response to external stimulus;GO:0040011:locomotion;GO:0042221:response to chemical;GO:0042330:taxis;GO:0050896:response to stimulus	GO:0005102:receptor binding;GO:0005125:cytokine activity;GO:0005488:binding;GO:0005515:protein binding	GO:0005576:extracellular region;GO:0005615:extracellular space;GO:0005622:intracellular;GO:0005623:cell;GO:0005634:nucleus;GO:0005654:nucleoplasm;GO:0016020:membrane;GO:0016021:integral component of membrane;GO:0031224:intrinsic component of membrane;GO:0031974:membrane-enclosed lumen;GO:0031981:nuclear lumen;GO:0043226:organelle;GO:0043227:membrane-bounded organelle;GO:0043229:intracellular orga…
FCGR3B	8.12E-102	2.84384817	0.818	0.101	3.200365893	0.356517723	3.18E-97	protein_coding	GRCh38.98	chr1	-	161623196	161631963	8768	ENSG00000162747	hsa:2215:FCGR3B, CD16, CD16b, FCG3, FCGR3, FCR-10, FCRIII, FCRIIIb	2215	Fc fragment of IgG receptor IIIb [Source:HGNC Symbol;Acc:HGNC:3620]	hsa04650:Natural killer cell mediated cytotoxicity;hsa05152:Tuberculosis;hsa04145:Phagosome;hsa05140:Leishmaniasis;hsa05150:Staphylococcus aureus infection;hsa05322:Systemic lupus erythematosus;hsa04380:Osteoclast differentiation	-	-	-	-	Immune system diseases;Allergies and autoimmune diseases;H00080:Systemic lupus erythematosus	Inflammatory bowel disease	GO:0000422:mitophagy;GO:0000423:macromitophagy;GO:0002230:positive regulation of defense response to virus by host;GO:0002252:immune effector process;GO:0002376:immune system process;GO:0002682:regulation of immune system process;GO:0002697:regulation of immune effector process;GO:0002831:regulation of response to biotic stimulus;GO:0006914:autophagy;GO:0006950:response to stress;GO:0006952:defen…	GO:0005488:binding;GO:0005515:protein binding;GO:0019864:IgG binding;GO:0019865:immunoglobulin binding;GO:0032403:protein complex binding;GO:0044877:macromolecular complex binding	GO:0005576:extracellular region;GO:0005623:cell;GO:0005886:plasma membrane;GO:0016020:membrane;GO:0031224:intrinsic component of membrane;GO:0031225:anchored component of membrane;GO:0031982:vesicle;GO:0031988:membrane-bounded vesicle;GO:0043226:organelle;GO:0043227:membrane-bounded organelle;GO:0043230:extracellular organelle;GO:0044421:extracellular region part;GO:0044425:membrane part;GO:00444…
CXCR1	1.67E-87	1.406765536	0.377	0.02	1.468078188	0.061312653	6.55E-83	protein_coding	GRCh38.98	chr2	-	218162841	218166962	4122	ENSG00000163464	hsa:3577:CXCR1, C-C, C-C-CKR-1, CD128, CD181, CDw128a, CKR-1, CMKAR1, IL8R1, IL8RA, IL8RBA	3577	C-X-C motif chemokine receptor 1 [Source:HGNC Symbol;Acc:HGNC:6026]	hsa04060:Cytokine-cytokine receptor interaction;hsa04062:Chemokine signaling pathway;hsa04144:Endocytosis;hsa04072:Phospholipase D signaling pathway;hsa05120:Epithelial cell signaling in Helicobacter pylori infection	R-HSA-373076:Class A/1 (Rhodopsin-like receptors);R-HSA-372790:Signaling by GPCR;R-HSA-375276:Peptide ligand-binding receptors;R-HSA-388396:GPCR downstream signaling;R-HSA-162582:Signal Transduction;R-HSA-418594:G alpha (i) signalling events;R-HSA-500792:GPCR ligand binding;R-HSA-380108:Chemokine receptors bind chemokines	-	P00031:Inflammation mediated by chemokine and cytokine signaling pathway;P00036:Interleukin signaling pathway	609423:AIDS, resistance to	-	Inflammatory bowel disease;Smooth-surface caries	GO:0002376:immune system process;GO:0002407:dendritic cell chemotaxis;GO:0006810:transport;GO:0006897:endocytosis;GO:0006898:receptor-mediated endocytosis;GO:0006928:movement of cell or subcellular component;GO:0006935:chemotaxis;GO:0006950:response to stress;GO:0006952:defense response;GO:0006954:inflammatory response;GO:0007154:cell communication;GO:0007165:signal transduction;GO:0007166:cell s…	GO:0001637:G-protein coupled chemoattractant receptor activity;GO:0001653:peptide receptor activity;GO:0004871:signal transducer activity;GO:0004872:receptor activity;GO:0004888:transmembrane signaling receptor activity;GO:0004896:cytokine receptor activity;GO:0004918:interleukin-8 receptor activity;GO:0004930:G-protein coupled receptor activity;GO:0004950:chemokine receptor activity;GO:0005488:b…	GO:0005623:cell;GO:0005886:plasma membrane;GO:0016020:membrane;GO:0016021:integral component of membrane;GO:0031224:intrinsic component of membrane;GO:0044425:membrane part;GO:0044464:cell part;GO:0071944:cell periphery
PROK2	4.27E-82	3.557867126	0.766	0.109	4.013648327	0.455781201	1.67E-77	protein_coding	GRCh38.98	chr3	-	71771655	71785206	13552	ENSG00000163421	hsa:60675:PROK2, BV8, HH4, KAL4, MIT1, PK2	60675	prokineticin 2 [Source:HGNC Symbol;Acc:HGNC:18455]	-	R-HSA-373076:Class A/1 (Rhodopsin-like receptors);R-HSA-372790:Signaling by GPCR;R-HSA-375276:Peptide ligand-binding receptors;R-HSA-388396:GPCR downstream signaling;R-HSA-162582:Signal Transduction;R-HSA-881907:Gastrin-CREB signalling pathway via PKC and MAPK;R-HSA-500792:GPCR ligand binding;R-HSA-416476:G alpha (q) signalling events	-	-	610628:Hypogonadotropic hypogonadism 4 with or without anosmia	Endocrine and metabolic diseases;Hypothalamus and pituitary gland diseases;H00255:Hypogonadotropic hypogonadism	-	GO:0000003:reproduction;GO:0000165:MAPK cascade;GO:0000187:activation of MAPK activity;GO:0001525:angiogenesis;GO:0001568:blood vessel development;GO:0001932:regulation of protein phosphorylation;GO:0001934:positive regulation of protein phosphorylation;GO:0001944:vasculature development;GO:0003008:system process;GO:0003012:muscle system process;GO:0006464:cellular protein modification process;GO…	GO:0001664:G-protein coupled receptor binding;GO:0005102:receptor binding;GO:0005488:binding;GO:0005515:protein binding	GO:0005576:extracellular region;GO:0005623:cell
MME	1.21E-81	1.111865814	0.299	0.013	1.152763419	0.040897605	4.74E-77	protein_coding	GRCh38.98	chr3	+	155024124	155183729	159606	ENSG00000196549	hsa:4311:MME, CALLA, CD10, NEP, SFE	4311	membrane metalloendopeptidase [Source:HGNC Symbol;Acc:HGNC:7154]	hsa04614:Renin-angiotensin system;hsa04640:Hematopoietic cell lineage;hsa05010:Alzheimer's disease;hsa04974:Protein digestion and absorption	R-HSA-2980736:Peptide hormone metabolism;R-HSA-392499:Metabolism of proteins;R-HSA-2022377:Metabolism of Angiotensinogen to Angiotensins	-	-	617018:Spinocerebellar ataxia 43;617017:Charcot-Marie-Tooth disease, axonal, type 2T	-	-	GO:0001655:urogenital system development;GO:0001822:kidney development;GO:0001990:regulation of systemic arterial blood pressure by hormone;GO:0001991:regulation of systemic arterial blood pressure by circulatory renin-angiotensin;GO:0002002:regulation of angiotensin levels in blood;GO:0002003:angiotensin maturation;GO:0003008:system process;GO:0003013:circulatory system process;GO:0003044:regula…	GO:0003824:catalytic activity;GO:0004175:endopeptidase activity;GO:0004222:metalloendopeptidase activity;GO:0005488:binding;GO:0005515:protein binding;GO:0008233:peptidase activity;GO:0008237:metallopeptidase activity;GO:0008238:exopeptidase activity;GO:0008270:zinc ion binding;GO:0016787:hydrolase activity;GO:0033218:amide binding;GO:0042277:peptide binding;GO:0043167:ion binding;GO:0043169:cati…	GO:0005576:extracellular region;GO:0005622:intracellular;GO:0005623:cell;GO:0005737:cytoplasm;GO:0005886:plasma membrane;GO:0005887:integral component of plasma membrane;GO:0005903:brush border;GO:0005912:adherens junction;GO:0005924:cell-substrate adherens junction;GO:0005925:focal adhesion;GO:0008021:synaptic vesicle;GO:0012505:endomembrane system;GO:0016020:membrane;GO:0016021:integral compone…
ALPL	1.87E-80	1.370385428	0.416	0.028	1.439663058	0.06927763	7.33E-76	protein_coding	GRCh38.98	chr1	+	21509397	21578410	69014	ENSG00000162551	hsa:249:ALPL, AP-TNAP, APTNAP, HOPS, TNAP, TNSALP	249	alkaline phosphatase, biomineralization associated [Source:HGNC Symbol;Acc:HGNC:438]	hsa01100:Metabolic pathways;hsa00790:Folate biosynthesis	-	-	-	146300:Odontohypophosphatasia;241500:Hypophosphatasia, infantile;241510:Hypophosphatasia, childhood	Congenital disorders of metabolism;Congenital disorders of cofactor/vitamin metabolism;H00213:Hypophosphatasia	Liver enzyme levels;Metabolic traits;Folate pathway vitamin levels;Kidney stones;Phosphorus levels;Liver enzyme levels (alkaline phosphatase);Response to TNF-alpha inhibitors in rheumatoid arthritis;Hematological and biochemical traits;Adverse response to chemotherapy (neutropenia/leucopenia) (all platinum-based drugs);Blood metabolite ratios;Vitamin B levels in ischemic stroke	GO:0000003:reproduction;GO:0001501:skeletal system development;GO:0001503:ossification;GO:0001649:osteoblast differentiation;GO:0001958:endochondral ossification;GO:0002237:response to molecule of bacterial origin;GO:0003006:developmental process involved in reproduction;GO:0006793:phosphorus metabolic process;GO:0006796:phosphate-containing compound metabolic process;GO:0007275:multicellular org…	GO:0003824:catalytic activity;GO:0004035:alkaline phosphatase activity;GO:0005488:binding;GO:0005515:protein binding;GO:0016462:pyrophosphatase activity;GO:0016787:hydrolase activity;GO:0016788:hydrolase activity, acting on ester bonds;GO:0016791:phosphatase activity;GO:0016817:hydrolase activity, acting on acid anhydrides;GO:0016818:hydrolase activity, acting on acid anhydrides, in phosphorus-co…	GO:0005576:extracellular region;GO:0005578:proteinaceous extracellular matrix;GO:0005615:extracellular space;GO:0005623:cell;GO:0005886:plasma membrane;GO:0016020:membrane;GO:0016021:integral component of membrane;GO:0031012:extracellular matrix;GO:0031224:intrinsic component of membrane;GO:0031225:anchored component of membrane;GO:0031982:vesicle;GO:0031988:membrane-bounded vesicle;GO:0043226:or…
PGLYRP1	4.29E-62	0.516814341	0.13	0.002	0.52426427	0.007449929	1.68E-57	protein_coding	GRCh38.98	chr19	-	46019153	46023053	3901	ENSG00000008438	hsa:8993:PGLYRP1, PGLYRP, PGRP, PGRP-S, PGRPS, TAG7, TNFSF3L	8993	peptidoglycan recognition protein 1 [Source:HGNC Symbol;Acc:HGNC:8904]	-	-	-	-	-	-	-	GO:0000270:peptidoglycan metabolic process;GO:0001775:cell activation;GO:0001779:natural killer cell differentiation;GO:0001816:cytokine production;GO:0001817:regulation of cytokine production;GO:0001818:negative regulation of cytokine production;GO:0002218:activation of innate immune response;GO:0002221:pattern recognition receptor signaling pathway;GO:0002252:immune effector process;GO:0002253:…	GO:0003824:catalytic activity;GO:0004871:signal transducer activity;GO:0004872:receptor activity;GO:0005488:binding;GO:0005539:glycosaminoglycan binding;GO:0008270:zinc ion binding;GO:0008329:signaling pattern recognition receptor activity;GO:0008745:N-acetylmuramoyl-L-alanine amidase activity;GO:0016019:peptidoglycan receptor activity;GO:0016787:hydrolase activity;GO:0016810:hydrolase activity, …	GO:0005576:extracellular region;GO:0031982:vesicle;GO:0031988:membrane-bounded vesicle;GO:0043226:organelle;GO:0043227:membrane-bounded organelle;GO:0043230:extracellular organelle;GO:0044421:extracellular region part;GO:0070062:extracellular exosome;GO:1903561:extracellular vesicle
HCAR2	4.34E-57	4.223156704	0.948	0.283	5.408695349	1.185538645	1.70E-52	protein_coding	GRCh38.98	chr12	-	122701293	122703357	2065	ENSG00000182782	hsa:338442:HCAR2, GPR109A, HCA2, HM74a, HM74b, NIACR1, PUMAG, Puma-g	338442	hydroxycarboxylic acid receptor 2 [Source:HGNC Symbol;Acc:HGNC:24827]	hsa04024:cAMP signaling pathway	R-HSA-373076:Class A/1 (Rhodopsin-like receptors);R-HSA-3296197:Hydroxycarboxylic acid-binding receptors;R-HSA-372790:Signaling by GPCR;R-HSA-388396:GPCR downstream signaling;R-HSA-162582:Signal Transduction;R-HSA-418594:G alpha (i) signalling events;R-HSA-500792:GPCR ligand binding	-	-	-	-	Adiponectin levels;Lead levels	GO:0001776:leukocyte homeostasis;GO:0001780:neutrophil homeostasis;GO:0001781:neutrophil apoptotic process;GO:0002262:myeloid cell homeostasis;GO:0002376:immune system process;GO:0002682:regulation of immune system process;GO:0002684:positive regulation of immune system process;GO:0003008:system process;GO:0006629:lipid metabolic process;GO:0006810:transport;GO:0006915:apoptotic process;GO:000692…	GO:0004871:signal transducer activity;GO:0004872:receptor activity;GO:0004888:transmembrane signaling receptor activity;GO:0004930:G-protein coupled receptor activity;GO:0038023:signaling receptor activity;GO:0060089:molecular transducer activity;GO:0070553:nicotinic acid receptor activity	GO:0005623:cell;GO:0005886:plasma membrane;GO:0016020:membrane;GO:0016021:integral component of membrane;GO:0030054:cell junction;GO:0031224:intrinsic component of membrane;GO:0044425:membrane part;GO:0044464:cell part;GO:0071944:cell periphery
CSF3R	1.97E-54	2.740245762	1	0.456	4.076607843	1.336362081	7.73E-50	protein_coding	GRCh38.98	chr1	-	36466043	36483278	17236	ENSG00000119535	hsa:1441:CSF3R, CD114, GCSFR	1441	colony stimulating factor 3 receptor [Source:HGNC Symbol;Acc:HGNC:2439]	hsa04060:Cytokine-cytokine receptor interaction;hsa04151:PI3K-Akt signaling pathway;hsa04630:Jak-STAT signaling pathway;hsa05200:Pathways in cancer;hsa04640:Hematopoietic cell lineage	R-HSA-168256:Immune System;R-HSA-1280215:Cytokine Signaling in Immune system;R-HSA-449147:Signaling by Interleukins	-	-	617014:Neutropenia, severe congenital, 7, autosomal recessive	-	-	GO:0002376:immune system process;GO:0002520:immune system development;GO:0002682:regulation of immune system process;GO:0006928:movement of cell or subcellular component;GO:0006935:chemotaxis;GO:0006950:response to stress;GO:0006952:defense response;GO:0007154:cell communication;GO:0007155:cell adhesion;GO:0007165:signal transduction;GO:0007166:cell surface receptor signaling pathway;GO:0007275:m…	GO:0004871:signal transducer activity;GO:0004872:receptor activity;GO:0004888:transmembrane signaling receptor activity;GO:0004896:cytokine receptor activity;GO:0005488:binding;GO:0005515:protein binding;GO:0038023:signaling receptor activity;GO:0060089:molecular transducer activity	GO:0005576:extracellular region;GO:0005623:cell;GO:0005886:plasma membrane;GO:0005887:integral component of plasma membrane;GO:0016020:membrane;GO:0016021:integral component of membrane;GO:0031224:intrinsic component of membrane;GO:0031226:intrinsic component of plasma membrane;GO:0044425:membrane part;GO:0044459:plasma membrane part;GO:0044464:cell part;GO:0071944:cell periphery
IFITM2	9.46E-50	3.674421367	1	0.789	6.317518387	2.64309702	3.71E-45	protein_coding	GRCh38.98	chr11	+	307631	315272	7642	ENSG00000185201	hsa:10581:IFITM2, 1-8D, DSPA2c	10581	interferon induced transmembrane protein 2 [Source:HGNC Symbol;Acc:HGNC:5413]	-	R-HSA-168256:Immune System;R-HSA-909733:Interferon alpha/beta signaling;R-HSA-913531:Interferon Signaling;R-HSA-1280215:Cytokine Signaling in Immune system	-	-	-	-	-	GO:0002252:immune effector process;GO:0002376:immune system process;GO:0006950:response to stress;GO:0006952:defense response;GO:0006955:immune response;GO:0007154:cell communication;GO:0007165:signal transduction;GO:0007166:cell surface receptor signaling pathway;GO:0009605:response to external stimulus;GO:0009607:response to biotic stimulus;GO:0009615:response to virus;GO:0009987:cellular proce…	-	GO:0005623:cell;GO:0005886:plasma membrane;GO:0016020:membrane;GO:0016021:integral component of membrane;GO:0031224:intrinsic component of membrane;GO:0044425:membrane part;GO:0044464:cell part;GO:0071944:cell periphery
SELL	9.80E-49	2.048089993	0.857	0.241	2.93006387	0.881973877	3.84E-44	protein_coding	GRCh38.98	chr1	-	169690665	169711702	21038	ENSG00000188404	hsa:6402:SELL, CD62L, LAM1, LECAM1, LEU8, LNHR, LSEL, LYAM1, PLNHR, TQ1	6402	selectin L [Source:HGNC Symbol;Acc:HGNC:10720]	hsa04514:Cell adhesion molecules (CAMs)	R-HSA-168256:Immune System;R-HSA-1280218:Adaptive Immune System;R-HSA-198933:Immunoregulatory interactions between a Lymphoid and a non-Lymphoid cell;R-HSA-109582:Hemostasis;R-HSA-202733:Cell surface interactions at the vascular wall	-	-	-	-	Amyotrophic lateral sclerosis;Inflammatory bowel disease;Acne (severe)	GO:0002376:immune system process;GO:0002682:regulation of immune system process;GO:0006928:movement of cell or subcellular component;GO:0006955:immune response;GO:0007155:cell adhesion;GO:0009719:response to endogenous stimulus;GO:0009987:cellular process;GO:0010033:response to organic substance;GO:0010243:response to organonitrogen compound;GO:0014070:response to organic cyclic compound;GO:00140…	GO:0002020:protease binding;GO:0005488:binding;GO:0005515:protein binding;GO:0005539:glycosaminoglycan binding;GO:0008201:heparin binding;GO:0008289:lipid binding;GO:0019899:enzyme binding;GO:0030246:carbohydrate binding;GO:0043208:glycosphingolipid binding;GO:0046625:sphingolipid binding;GO:0050839:cell adhesion molecule binding;GO:0051861:glycolipid binding;GO:0097367:carbohydrate derivative bi…	GO:0005623:cell;GO:0005886:plasma membrane;GO:0005887:integral component of plasma membrane;GO:0009897:external side of plasma membrane;GO:0009986:cell surface;GO:0016020:membrane;GO:0016021:integral component of membrane;GO:0031224:intrinsic component of membrane;GO:0031226:intrinsic component of plasma membrane;GO:0044425:membrane part;GO:0044459:plasma membrane part;GO:0044464:cell part;GO:007…
HCAR3	1.84E-47	4.175220504	0.844	0.263	5.271229687	1.096009183	7.20E-43	protein_coding	GRCh38.98	chr12	-	122714756	122716811	2056	ENSG00000255398	hsa:8843:HCAR3, GPR109B, HCA3, HM74, PUMAG, Puma-g	8843	hydroxycarboxylic acid receptor 3 [Source:HGNC Symbol;Acc:HGNC:16824]	hsa04024:cAMP signaling pathway	R-HSA-373076:Class A/1 (Rhodopsin-like receptors);R-HSA-3296197:Hydroxycarboxylic acid-binding receptors;R-HSA-372790:Signaling by GPCR;R-HSA-388396:GPCR downstream signaling;R-HSA-162582:Signal Transduction;R-HSA-418594:G alpha (i) signalling events;R-HSA-500792:GPCR ligand binding	-	-	-	-	-	GO:0007154:cell communication;GO:0007165:signal transduction;GO:0007186:G-protein coupled receptor signaling pathway;GO:0009987:cellular process;GO:0023052:signaling;GO:0044699:single-organism process;GO:0044700:single organism signaling;GO:0044763:single-organism cellular process;GO:0050789:regulation of biological process;GO:0050794:regulation of cellular process;GO:0050896:response to stimulus…	GO:0004871:signal transducer activity;GO:0004872:receptor activity;GO:0004888:transmembrane signaling receptor activity;GO:0004930:G-protein coupled receptor activity;GO:0038023:signaling receptor activity;GO:0060089:molecular transducer activity	GO:0005623:cell;GO:0005886:plasma membrane;GO:0005887:integral component of plasma membrane;GO:0016020:membrane;GO:0016021:integral component of membrane;GO:0030054:cell junction;GO:0031224:intrinsic component of membrane;GO:0031226:intrinsic component of plasma membrane;GO:0044425:membrane part;GO:0044459:plasma membrane part;GO:0044464:cell part;GO:0071944:cell periphery
OSM	2.88E-44	2.740049238	0.896	0.323	3.997330108	1.25728087	1.13E-39	protein_coding	GRCh38.98	chr22	-	30262829	30266851	4023	ENSG00000099985	hsa:5008:OSM	5008	oncostatin M [Source:HGNC Symbol;Acc:HGNC:8506]	hsa04060:Cytokine-cytokine receptor interaction;hsa04151:PI3K-Akt signaling pathway;hsa04630:Jak-STAT signaling pathway	R-HSA-168256:Immune System;R-HSA-6783589:Interleukin-6 family signaling;R-HSA-1280215:Cytokine Signaling in Immune system;R-HSA-6788467:IL-6-type cytokine receptor ligand interactions;R-HSA-449147:Signaling by Interleukins	-	-	-	-	Inflammatory bowel disease;Nephropathy	GO:0000003:reproduction;GO:0000165:MAPK cascade;GO:0000280:nuclear division;GO:0001932:regulation of protein phosphorylation;GO:0001934:positive regulation of protein phosphorylation;GO:0002376:immune system process;GO:0002526:acute inflammatory response;GO:0002673:regulation of acute inflammatory response;GO:0002675:positive regulation of acute inflammatory response;GO:0006139:nucleobase-contain…	GO:0005102:receptor binding;GO:0005125:cytokine activity;GO:0005126:cytokine receptor binding;GO:0005147:oncostatin-M receptor binding;GO:0005488:binding;GO:0005515:protein binding;GO:0008083:growth factor activity	GO:0005576:extracellular region;GO:0005615:extracellular space;GO:0005622:intracellular;GO:0005623:cell;GO:0044421:extracellular region part;GO:0044464:cell part
RGL4	1.63E-43	0.832037429	0.208	0.012	0.87115461	0.039117181	6.39E-39	protein_coding	GRCh38.98	chr22	+	23688136	23699176	11041	ENSG00000159496	hsa:266747:RGL4, Rgr	266747	ral guanine nucleotide dissociation stimulator like 4 [Source:HGNC Symbol;Acc:HGNC:31911]	-	-	-	-	-	-	-	GO:0007154:cell communication;GO:0007165:signal transduction;GO:0007264:small GTPase mediated signal transduction;GO:0009987:cellular process;GO:0023052:signaling;GO:0035556:intracellular signal transduction;GO:0043085:positive regulation of catalytic activity;GO:0043087:regulation of GTPase activity;GO:0043547:positive regulation of GTPase activity;GO:0044093:positive regulation of molecular fun…	GO:0005085:guanyl-nucleotide exchange factor activity;GO:0098772:molecular function regulator	GO:0005622:intracellular;GO:0005623:cell;GO:0005737:cytoplasm;GO:0016023:cytoplasmic, membrane-bounded vesicle;GO:0031410:cytoplasmic vesicle;GO:0031982:vesicle;GO:0031988:membrane-bounded vesicle;GO:0043226:organelle;GO:0043227:membrane-bounded organelle;GO:0043229:intracellular organelle;GO:0043231:intracellular membrane-bounded organelle;GO:0044424:intracellular part;GO:0044444:cytoplasmic par…
PLEK	2.25E-43	2.832168619	1	0.82	6.125713095	3.293544476	8.80E-39	protein_coding	GRCh38.98	chr2	+	68365282	68397453	32172	ENSG00000115956	hsa:5341:PLEK, P47	5341	pleckstrin [Source:HGNC Symbol;Acc:HGNC:9070]	-	R-HSA-109582:Hemostasis;R-HSA-76005:Response to elevated platelet cytosolic Ca2+;R-HSA-76002:Platelet activation, signaling and aggregation;R-HSA-114608:Platelet degranulation	-	-	-	-	Celiac disease;Multiple sclerosis;Metabolite levels;Anger	GO:0001775:cell activation;GO:0002244:hematopoietic progenitor cell differentiation;GO:0002376:immune system process;GO:0002520:immune system development;GO:0002576:platelet degranulation;GO:0005975:carbohydrate metabolic process;GO:0006066:alcohol metabolic process;GO:0006109:regulation of carbohydrate metabolic process;GO:0006461:protein complex assembly;GO:0006629:lipid metabolic process;GO:00…	GO:0005080:protein kinase C binding;GO:0005488:binding;GO:0005515:protein binding;GO:0019899:enzyme binding;GO:0019900:kinase binding;GO:0019901:protein kinase binding;GO:0042802:identical protein binding;GO:0042803:protein homodimerization activity;GO:0043167:ion binding;GO:0043168:anion binding;GO:0043325:phosphatidylinositol-3,4-bisphosphate binding;GO:0046983:protein dimerization activity	GO:0001726:ruffle;GO:0005576:extracellular region;GO:0005622:intracellular;GO:0005623:cell;GO:0005737:cytoplasm;GO:0005829:cytosol;GO:0005886:plasma membrane;GO:0016020:membrane;GO:0031252:cell leading edge;GO:0031253:cell projection membrane;GO:0031256:leading edge membrane;GO:0032587:ruffle membrane;GO:0042995:cell projection;GO:0044424:intracellular part;GO:0044425:membrane part;GO:0044444:cyt…
ANXA3	2.25E-42	1.108363053	0.351	0.038	1.203815956	0.095452902	8.82E-38	protein_coding	GRCh38.98	chr4	+	78551747	78610451	58705	ENSG00000138772	hsa:306:ANXA3, ANX3	306	annexin A3 [Source:HGNC Symbol;Acc:HGNC:541]	-	-	-	-	-	-	Rheumatoid arthritis;Non-albumin protein levels;Amyotrophic lateral sclerosis (sporadic)	GO:0001525:angiogenesis;GO:0001568:blood vessel development;GO:0001667:ameboidal-type cell migration;GO:0001775:cell activation;GO:0001944:vasculature development;GO:0002252:immune effector process;GO:0002263:cell activation involved in immune response;GO:0002274:myeloid leukocyte activation;GO:0002275:myeloid cell activation involved in immune response;GO:0002283:neutrophil activation involved i…	GO:0004857:enzyme inhibitor activity;GO:0004859:phospholipase inhibitor activity;GO:0005488:binding;GO:0005509:calcium ion binding;GO:0005515:protein binding;GO:0005543:phospholipid binding;GO:0005544:calcium-dependent phospholipid binding;GO:0008289:lipid binding;GO:0019834:phospholipase A2 inhibitor activity;GO:0030234:enzyme regulator activity;GO:0043167:ion binding;GO:0043169:cation binding;G…	GO:0005576:extracellular region;GO:0005622:intracellular;GO:0005623:cell;GO:0005737:cytoplasm;GO:0005886:plasma membrane;GO:0012505:endomembrane system;GO:0012506:vesicle membrane;GO:0016020:membrane;GO:0016023:cytoplasmic, membrane-bounded vesicle;GO:0030139:endocytic vesicle;GO:0030141:secretory granule;GO:0030424:axon;GO:0030425:dendrite;GO:0030659:cytoplasmic vesicle membrane;GO:0030666:endoc…
KRT23	6.16E-42	0.474436447	0.117	0.003	0.485553502	0.011117055	2.42E-37	protein_coding	GRCh38.98	chr17	-	40922696	40937634	14939	ENSG00000108244	hsa:25984:KRT23, CK23, HAIK1, K23	25984	keratin 23 [Source:HGNC Symbol;Acc:HGNC:6438]	-	-	-	-	-	-	Height	-	GO:0005198:structural molecule activity	GO:0005622:intracellular;GO:0005623:cell;GO:0005856:cytoskeleton;GO:0005882:intermediate filament;GO:0043226:organelle;GO:0043228:non-membrane-bounded organelle;GO:0043229:intracellular organelle;GO:0043232:intracellular non-membrane-bounded organelle;GO:0044422:organelle part;GO:0044424:intracellular part;GO:0044430:cytoskeletal part;GO:0044446:intracellular organelle part;GO:0044464:cell part;G…
TMEM154	7.90E-42	1.223886239	0.481	0.076	1.4326999	0.208813661	3.10E-37	protein_coding	GRCh38.98	chr4	-	152618628	152680012	61385	ENSG00000170006	hsa:201799:TMEM154	201799	transmembrane protein 154 [Source:HGNC Symbol;Acc:HGNC:26489]	-	-	-	-	-	-	Type 2 diabetes	-	-	GO:0016020:membrane;GO:0016021:integral component of membrane;GO:0031224:intrinsic component of membrane;GO:0044425:membrane part
S100A8	5.40E-41	2.552557087	1	0.65	6.977059106	4.424502019	2.11E-36	protein_coding	GRCh38.98	chr1	-	153390032	153391073	1042	ENSG00000143546	hsa:6279:S100A8, 60B8AG, CAGA, CFAG, CGLA, CP-10, L1Ag, MA387, MIF, MRP8, NIF, P8	6279	S100 calcium binding protein A8 [Source:HGNC Symbol;Acc:HGNC:10498]	-	R-HSA-168256:Immune System;R-HSA-168898:Toll-Like Receptors Cascades;R-HSA-5686938:Regulation of TLR by endogenous ligand;R-HSA-168249:Innate Immune System	-	-	-	-	-	GO:0001558:regulation of cell growth;GO:0001816:cytokine production;GO:0002237:response to molecule of bacterial origin;GO:0002376:immune system process;GO:0002523:leukocyte migration involved in inflammatory response;GO:0002526:acute inflammatory response;GO:0002544:chronic inflammatory response;GO:0002790:peptide secretion;GO:0002791:regulation of peptide secretion;GO:0002793:positive regulatio…	GO:0005102:receptor binding;GO:0005488:binding;GO:0005504:fatty acid binding;GO:0005509:calcium ion binding;GO:0005515:protein binding;GO:0008017:microtubule binding;GO:0008092:cytoskeletal protein binding;GO:0008270:zinc ion binding;GO:0008289:lipid binding;GO:0015631:tubulin binding;GO:0031406:carboxylic acid binding;GO:0033293:monocarboxylic acid binding;GO:0035325:Toll-like receptor binding;G…	GO:0005576:extracellular region;GO:0005615:extracellular space;GO:0005622:intracellular;GO:0005623:cell;GO:0005634:nucleus;GO:0005737:cytoplasm;GO:0005829:cytosol;GO:0005856:cytoskeleton;GO:0005886:plasma membrane;GO:0016020:membrane;GO:0031982:vesicle;GO:0031988:membrane-bounded vesicle;GO:0043226:organelle;GO:0043227:membrane-bounded organelle;GO:0043228:non-membrane-bounded organelle;GO:004322…
S100P	2.01E-40	2.131069727	0.662	0.158	2.609167412	0.478097685	7.87E-36	protein_coding	GRCh38.98	chr4	+	6693878	6697170	3293	ENSG00000163993	hsa:6286:S100P, MIG9	6286	S100 calcium binding protein P [Source:HGNC Symbol;Acc:HGNC:10504]	-	-	-	-	-	-	Obesity-related traits	GO:0001667:ameboidal-type cell migration;GO:0006928:movement of cell or subcellular component;GO:0009987:cellular process;GO:0010033:response to organic substance;GO:0010631:epithelial cell migration;GO:0016477:cell migration;GO:0032501:multicellular organismal process;GO:0040011:locomotion;GO:0042221:response to chemical;GO:0043542:endothelial cell migration;GO:0044699:single-organism process;GO…	GO:0000287:magnesium ion binding;GO:0005102:receptor binding;GO:0005488:binding;GO:0005509:calcium ion binding;GO:0005515:protein binding;GO:0043167:ion binding;GO:0043169:cation binding;GO:0046872:metal ion binding;GO:0048306:calcium-dependent protein binding;GO:0050786:RAGE receptor binding	GO:0005576:extracellular region;GO:0005622:intracellular;GO:0005623:cell;GO:0005634:nucleus;GO:0005737:cytoplasm;GO:0005886:plasma membrane;GO:0005902:microvillus;GO:0016020:membrane;GO:0031253:cell projection membrane;GO:0031528:microvillus membrane;GO:0031982:vesicle;GO:0031988:membrane-bounded vesicle;GO:0042995:cell projection;GO:0043226:organelle;GO:0043227:membrane-bounded organelle;GO:0043…
S100A9	1.17E-37	2.230988489	1	0.783	7.040237303	4.809248814	4.58E-33	protein_coding	GRCh38.98	chr1	+	153357854	153361023	3170	ENSG00000163220	hsa:6280:S100A9, 60B8AG, CAGB, CFAG, CGLB, L1AG, LIAG, MAC387, MIF, MRP14, NIF, P14	6280	S100 calcium binding protein A9 [Source:HGNC Symbol;Acc:HGNC:10499]	-	R-HSA-168256:Immune System;R-HSA-168898:Toll-Like Receptors Cascades;R-HSA-5686938:Regulation of TLR by endogenous ligand;R-HSA-168249:Innate Immune System	-	-	-	-	-	GO:0001558:regulation of cell growth;GO:0001816:cytokine production;GO:0002376:immune system process;GO:0002523:leukocyte migration involved in inflammatory response;GO:0002790:peptide secretion;GO:0002791:regulation of peptide secretion;GO:0002793:positive regulation of peptide secretion;GO:0006139:nucleobase-containing compound metabolic process;GO:0006351:transcription, DNA-templated;GO:000635…	GO:0004871:signal transducer activity;GO:0005102:receptor binding;GO:0005488:binding;GO:0005504:fatty acid binding;GO:0005509:calcium ion binding;GO:0005515:protein binding;GO:0008017:microtubule binding;GO:0008092:cytoskeletal protein binding;GO:0008270:zinc ion binding;GO:0008289:lipid binding;GO:0015631:tubulin binding;GO:0016209:antioxidant activity;GO:0031406:carboxylic acid binding;GO:00332…	GO:0005576:extracellular region;GO:0005615:extracellular space;GO:0005622:intracellular;GO:0005623:cell;GO:0005634:nucleus;GO:0005737:cytoplasm;GO:0005829:cytosol;GO:0005856:cytoskeleton;GO:0005886:plasma membrane;GO:0016020:membrane;GO:0031982:vesicle;GO:0031988:membrane-bounded vesicle;GO:0043226:organelle;GO:0043227:membrane-bounded organelle;GO:0043228:non-membrane-bounded organelle;GO:004322…
PDE4B	2.20E-36	2.498137806	0.935	0.564	4.265251245	1.76711344	8.62E-32	protein_coding	GRCh38.98	chr1	+	65792514	66374579	582066	ENSG00000184588	hsa:5142:PDE4B, DPDE4, PDEIVB	5142	phosphodiesterase 4B [Source:HGNC Symbol;Acc:HGNC:8781]	hsa04024:cAMP signaling pathway;hsa00230:Purine metabolism;hsa05032:Morphine addiction	R-HSA-111885:Opioid Signalling;R-HSA-372790:Signaling by GPCR;R-HSA-180024:DARPP-32 events;R-HSA-388396:GPCR downstream signaling;R-HSA-162582:Signal Transduction;R-HSA-418555:G alpha (s) signalling events	-	-	-	-	Echocardiographic traits;Acute lymphoblastic leukemia (childhood);Economic and political preferences (feminism/equality);Staphylococcus aureus infection	GO:0001776:leukocyte homeostasis;GO:0001780:neutrophil homeostasis;GO:0001816:cytokine production;GO:0001817:regulation of cytokine production;GO:0001819:positive regulation of cytokine production;GO:0002237:response to molecule of bacterial origin;GO:0002253:activation of immune response;GO:0002262:myeloid cell homeostasis;GO:0002376:immune system process;GO:0002429:immune response-activating ce…	GO:0000166:nucleotide binding;GO:0003824:catalytic activity;GO:0004112:cyclic-nucleotide phosphodiesterase activity;GO:0004114:3',5'-cyclic-nucleotide phosphodiesterase activity;GO:0004115:3',5'-cyclic-AMP phosphodiesterase activity;GO:0005488:binding;GO:0005515:protein binding;GO:0008081:phosphoric diester hydrolase activity;GO:0008092:cytoskeletal protein binding;GO:0015631:tubulin binding;GO:0…	GO:0000930:gamma-tubulin complex;GO:0005622:intracellular;GO:0005623:cell;GO:0005737:cytoplasm;GO:0005813:centrosome;GO:0005815:microtubule organizing center;GO:0005829:cytosol;GO:0005856:cytoskeleton;GO:0005886:plasma membrane;GO:0005891:voltage-gated calcium channel complex;GO:0008021:synaptic vesicle;GO:0012505:endomembrane system;GO:0014069:postsynaptic density;GO:0015630:microtubule cytoskel…
NAMPT	1.00E-35	1.705907649	1	0.833	5.600441789	3.89453414	3.93E-31	protein_coding	GRCh38.98	chr7	-	106248298	106286326	38029	ENSG00000105835	hsa:10135:NAMPT, 1110035O14Rik, PBEF, PBEF1, VF, VISFATIN	10135	nicotinamide phosphoribosyltransferase [Source:HGNC Symbol;Acc:HGNC:30092]	hsa01100:Metabolic pathways;hsa00760:Nicotinate and nicotinamide metabolism	R-HSA-196849:Metabolism of water-soluble vitamins and cofactors;R-HSA-1430728:Metabolism;R-HSA-196854:Metabolism of vitamins and cofactors;R-HSA-1368108:BMAL1:CLOCK,NPAS2 activates circadian gene expression;R-HSA-197264:Nicotinamide salvaging;R-HSA-400253:Circadian Clock;R-HSA-196807:Nicotinate metabolism	NAD-BIOSYNTHESIS-III:NAD salvage	-	-	-	-	GO:0000003:reproduction;GO:0006139:nucleobase-containing compound metabolic process;GO:0006351:transcription, DNA-templated;GO:0006355:regulation of transcription, DNA-templated;GO:0006357:regulation of transcription from RNA polymerase II promoter;GO:0006366:transcription from RNA polymerase II promoter;GO:0006725:cellular aromatic compound metabolic process;GO:0006732:coenzyme metabolic process…	GO:0003824:catalytic activity;GO:0004514:nicotinate-nucleotide diphosphorylase (carboxylating) activity;GO:0005102:receptor binding;GO:0005125:cytokine activity;GO:0005488:binding;GO:0005515:protein binding;GO:0008144:drug binding;GO:0016740:transferase activity;GO:0016757:transferase activity, transferring glycosyl groups;GO:0016763:transferase activity, transferring pentosyl groups;GO:0042802:i…	GO:0005576:extracellular region;GO:0005615:extracellular space;GO:0005622:intracellular;GO:0005623:cell;GO:0005634:nucleus;GO:0005654:nucleoplasm;GO:0005737:cytoplasm;GO:0005829:cytosol;GO:0030054:cell junction;GO:0031974:membrane-enclosed lumen;GO:0031981:nuclear lumen;GO:0031982:vesicle;GO:0031988:membrane-bounded vesicle;GO:0043226:organelle;GO:0043227:membrane-bounded organelle;GO:0043229:int…
HLA-DRA	5.90E-35	-3.403116505	0.623	0.975	2.68257215	6.085688655	2.31E-30	protein_coding	GRCh38.98	chr6	+	32439878	32445046	5169	ENSG00000204287	hsa:3122:HLA-DRA, HLA-DRA1, MLRW	3122	major histocompatibility complex, class II, DR alpha [Source:HGNC Symbol;Acc:HGNC:4947]	hsa04514:Cell adhesion molecules (CAMs);hsa05152:Tuberculosis;hsa05164:Influenza A;hsa05168:Herpes simplex infection;hsa05320:Autoimmune thyroid disease;hsa05166:HTLV-I infection;hsa05310:Asthma;hsa04145:Phagosome;hsa04612:Antigen processing and presentation;hsa04940:Type I diabetes mellitus;hsa05169:Epstein-Barr virus infection;hsa05330:Allograft rejection;hsa05332:Graft-versus-host disease;hsa0…	R-HSA-202424:Downstream TCR signaling;R-HSA-388841:Costimulation by the CD28 family;R-HSA-168256:Immune System;R-HSA-1280218:Adaptive Immune System;R-HSA-913531:Interferon Signaling;R-HSA-2132295:MHC class II antigen presentation;R-HSA-1280215:Cytokine Signaling in Immune system;R-HSA-389948:PD-1 signaling;R-HSA-877300:Interferon gamma signaling;R-HSA-202430:Translocation of ZAP-70 to Immunologic…	-	P00053:T cell activation	-	-	Prostate cancer;Crohn's disease;Multiple sclerosis;Asthma;Parkinson's disease;Ulcerative colitis;Anti-cyclic Citrullinated Peptide Antibody;Hodgkin's lymphoma;Vitiligo;Cystic fibrosis severity;Systemic sclerosis;Hepatitis B vaccine response;HIV-1 viral setpoint;Non-obstructive azoospermia;Lymphoma;Multiple sclerosis (OCB status);Pubertal anthropometrics;Complement C3 and C4 levels;Sjögren's syndr…	GO:0001775:cell activation;GO:0002253:activation of immune response;GO:0002376:immune system process;GO:0002396:MHC protein complex assembly;GO:0002399:MHC class II protein complex assembly;GO:0002429:immune response-activating cell surface receptor signaling pathway;GO:0002478:antigen processing and presentation of exogenous peptide antigen;GO:0002495:antigen processing and presentation of pepti…	GO:0003823:antigen binding;GO:0004871:signal transducer activity;GO:0004872:receptor activity;GO:0004888:transmembrane signaling receptor activity;GO:0005488:binding;GO:0005515:protein binding;GO:0023023:MHC protein complex binding;GO:0023026:MHC class II protein complex binding;GO:0032395:MHC class II receptor activity;GO:0032403:protein complex binding;GO:0033218:amide binding;GO:0038023:signal…	GO:0000139:Golgi membrane;GO:0000323:lytic vacuole;GO:0005576:extracellular region;GO:0005622:intracellular;GO:0005623:cell;GO:0005737:cytoplasm;GO:0005764:lysosome;GO:0005765:lysosomal membrane;GO:0005768:endosome;GO:0005770:late endosome;GO:0005773:vacuole;GO:0005774:vacuolar membrane;GO:0005783:endoplasmic reticulum;GO:0005789:endoplasmic reticulum membrane;GO:0005794:Golgi apparatus;GO:000580…
ORM1	2.76E-33	0.304792081	0.117	0.005	0.330308383	0.025516301	1.08E-28	protein_coding	GRCh38.98	chr9	+	114323056	114326475	3420	ENSG00000229314	hsa:5004:ORM1, AGP-A, AGP1, HEL-S-153w, ORM	5004	orosomucoid 1 [Source:HGNC Symbol;Acc:HGNC:8498]	-	R-HSA-109582:Hemostasis;R-HSA-76005:Response to elevated platelet cytosolic Ca2+;R-HSA-76002:Platelet activation, signaling and aggregation;R-HSA-114608:Platelet degranulation	-	-	-	-	Tourette syndrome;Thrombin generation potential phenotypes;End-stage coagulation	GO:0001816:cytokine production;GO:0001817:regulation of cytokine production;GO:0001818:negative regulation of cytokine production;GO:0002376:immune system process;GO:0002526:acute inflammatory response;GO:0002576:platelet degranulation;GO:0002682:regulation of immune system process;GO:0006810:transport;GO:0006887:exocytosis;GO:0006950:response to stress;GO:0006952:defense response;GO:0006953:acut…	GO:0005488:binding;GO:0005515:protein binding	GO:0005576:extracellular region;GO:0005615:extracellular space;GO:0005622:intracellular;GO:0005623:cell;GO:0005737:cytoplasm;GO:0012505:endomembrane system;GO:0016023:cytoplasmic, membrane-bounded vesicle;GO:0030141:secretory granule;GO:0031091:platelet alpha granule;GO:0031093:platelet alpha granule lumen;GO:0031410:cytoplasmic vesicle;GO:0031974:membrane-enclosed lumen;GO:0031982:vesicle;GO:003…
NEAT1	2.88E-33	2.400593754	0.987	0.86	5.307735121	2.907141366	1.13E-28	lncRNA	GRCh38.98	chr11	+	65422774	65445540	22767	ENSG00000245532	-	-	nuclear paraspeckle assembly transcript 1 [Source:HGNC Symbol;Acc:HGNC:30815]	-	-	-	-	-	-	-	-	-	-
FPR2	8.61E-33	1.802183564	0.87	0.324	3.194130394	1.39194683	3.37E-28	protein_coding	GRCh38.98	chr19	+	51752026	51770531	18506	ENSG00000171049	hsa:2358:FPR2, ALXR, FMLP-R-II, FMLPX, FPR2A, FPRH1, FPRH2, FPRL1, HM63, LXA4R	2358	formyl peptide receptor 2 [Source:HGNC Symbol;Acc:HGNC:3827]	hsa04080:Neuroactive ligand-receptor interaction;hsa05150:Staphylococcus aureus infection	R-HSA-373076:Class A/1 (Rhodopsin-like receptors);R-HSA-444473:Formyl peptide receptors bind formyl peptides and many other ligands;R-HSA-372790:Signaling by GPCR;R-HSA-375276:Peptide ligand-binding receptors;R-HSA-388396:GPCR downstream signaling;R-HSA-162582:Signal Transduction;R-HSA-881907:Gastrin-CREB signalling pathway via PKC and MAPK;R-HSA-418594:G alpha (i) signalling events;R-HSA-500792:…	-	-	-	-	-	GO:0006928:movement of cell or subcellular component;GO:0006935:chemotaxis;GO:0006950:response to stress;GO:0006952:defense response;GO:0006954:inflammatory response;GO:0007154:cell communication;GO:0007155:cell adhesion;GO:0007165:signal transduction;GO:0007186:G-protein coupled receptor signaling pathway;GO:0009605:response to external stimulus;GO:0009987:cellular process;GO:0022610:biological …	GO:0001653:peptide receptor activity;GO:0004871:signal transducer activity;GO:0004872:receptor activity;GO:0004888:transmembrane signaling receptor activity;GO:0004930:G-protein coupled receptor activity;GO:0004982:N-formyl peptide receptor activity;GO:0008528:G-protein coupled peptide receptor activity;GO:0038023:signaling receptor activity;GO:0060089:molecular transducer activity	GO:0005623:cell;GO:0005886:plasma membrane;GO:0016020:membrane;GO:0016021:integral component of membrane;GO:0031224:intrinsic component of membrane;GO:0044425:membrane part;GO:0044464:cell part;GO:0071944:cell periphery
HLA-DRB1	1.39E-32	-3.048989484	0.416	0.924	1.600185559	4.649175042	5.44E-28	protein_coding	GRCh38.98	chr6	-	32578769	32589848	11080	ENSG00000196126	hsa:3123:HLA-DRB1, DRB1, DRw10, HLA-DR1B, HLA-DRB, SS1	3123	major histocompatibility complex, class II, DR beta 1 [Source:HGNC Symbol;Acc:HGNC:4948]	hsa04514:Cell adhesion molecules (CAMs);hsa05152:Tuberculosis;hsa05164:Influenza A;hsa05168:Herpes simplex infection;hsa05320:Autoimmune thyroid disease;hsa05166:HTLV-I infection;hsa05310:Asthma;hsa04145:Phagosome;hsa04612:Antigen processing and presentation;hsa04940:Type I diabetes mellitus;hsa05169:Epstein-Barr virus infection;hsa05330:Allograft rejection;hsa05332:Graft-versus-host disease;hsa0…	R-HSA-202424:Downstream TCR signaling;R-HSA-388841:Costimulation by the CD28 family;R-HSA-168256:Immune System;R-HSA-1280218:Adaptive Immune System;R-HSA-913531:Interferon Signaling;R-HSA-2132295:MHC class II antigen presentation;R-HSA-1280215:Cytokine Signaling in Immune system;R-HSA-389948:PD-1 signaling;R-HSA-877300:Interferon gamma signaling;R-HSA-202430:Translocation of ZAP-70 to Immunologic…	-	-	180300:Rheumatoid arthritis, progression of;126200:Multiple sclerosis, susceptibility to, 1;181000:Sarcoidosis, susceptibility to, 1	Immune system diseases;Allergies and autoimmune diseases;H00079:Asthma;H00080:Systemic lupus erythematosus;H00081:Hashimoto's thyroiditis;H00082:Graves' disease;H01492:Systemic sclerosis;H01502:Sjogren's Syndrome;H01504:Vogt-Koyanagi-Harada syndrome;H01516:Adult onset Still's disease;Nervous system diseases;Other nervous and sensory system diseases;H01490:Multiple sclerosis;Cardiovascular disease…	Schizophrenia;Prostate cancer;Systemic lupus erythematosus;Type 1 diabetes;Rheumatoid arthritis;Crohn's disease;Multiple sclerosis;Alzheimer's disease (late onset);Arthritis (juvenile idiopathic);Ulcerative colitis;Lumiracoxib-related liver injury;Hepatocellular carcinoma;Immunoglobulin A;Asparaginase hypersensitivity in acute lymphoblastic leukemia;Nephropathy;Response to interferon beta therapy…	GO:0001775:cell activation;GO:0002250:adaptive immune response;GO:0002252:immune effector process;GO:0002253:activation of immune response;GO:0002376:immune system process;GO:0002377:immunoglobulin production;GO:0002381:immunoglobulin production involved in immunoglobulin mediated immune response;GO:0002396:MHC protein complex assembly;GO:0002399:MHC class II protein complex assembly;GO:0002429:i…	GO:0003823:antigen binding;GO:0005488:binding;GO:0033218:amide binding;GO:0042277:peptide binding;GO:0042605:peptide antigen binding	GO:0000139:Golgi membrane;GO:0000323:lytic vacuole;GO:0005622:intracellular;GO:0005623:cell;GO:0005737:cytoplasm;GO:0005764:lysosome;GO:0005765:lysosomal membrane;GO:0005768:endosome;GO:0005770:late endosome;GO:0005773:vacuole;GO:0005774:vacuolar membrane;GO:0005783:endoplasmic reticulum;GO:0005789:endoplasmic reticulum membrane;GO:0005794:Golgi apparatus;GO:0005802:trans-Golgi network;GO:0005886…
G0S2	1.93E-32	2.46938438	1	0.765	7.442819651	4.973435272	7.56E-28	protein_coding	GRCh38.98	chr1	+	209675412	209676390	979	ENSG00000123689	hsa:50486:G0S2	50486	G0/G1 switch 2 [Source:HGNC Symbol;Acc:HGNC:30229]	-	R-HSA-535734:Fatty acid, triacylglycerol, and ketone body metabolism;R-HSA-400206:Regulation of lipid metabolism by Peroxisome proliferator-activated receptor alpha (PPARalpha);R-HSA-1430728:Metabolism;R-HSA-556833:Metabolism of lipids and lipoproteins;R-HSA-1989781:PPARA activates gene expression	-	-	-	-	-	GO:0006915:apoptotic process;GO:0007154:cell communication;GO:0007165:signal transduction;GO:0007166:cell surface receptor signaling pathway;GO:0008219:cell death;GO:0009966:regulation of signal transduction;GO:0009967:positive regulation of signal transduction;GO:0009987:cellular process;GO:0010646:regulation of cell communication;GO:0010647:positive regulation of cell communication;GO:0010941:r…	GO:0005488:binding;GO:0005515:protein binding	GO:0005622:intracellular;GO:0005623:cell;GO:0005737:cytoplasm;GO:0005739:mitochondrion;GO:0005811:lipid particle;GO:0043226:organelle;GO:0043227:membrane-bounded organelle;GO:0043228:non-membrane-bounded organelle;GO:0043229:intracellular organelle;GO:0043231:intracellular membrane-bounded organelle;GO:0043232:intracellular non-membrane-bounded organelle;GO:0044424:intracellular part;GO:0044444:c…
CD74	7.05E-32	-3.035519801	0.844	0.989	3.622657141	6.658176943	2.76E-27	protein_coding	GRCh38.98	chr5	-	150400041	150412929	12889	ENSG00000019582	hsa:972:CD74, DHLAG, HLADG, II, Ia-GAMMA	972	CD74 molecule [Source:HGNC Symbol;Acc:HGNC:1697]	hsa05152:Tuberculosis;hsa05168:Herpes simplex infection;hsa04612:Antigen processing and presentation	R-HSA-168256:Immune System;R-HSA-1280218:Adaptive Immune System;R-HSA-2132295:MHC class II antigen presentation;R-HSA-109582:Hemostasis;R-HSA-202733:Cell surface interactions at the vascular wall	-	P00053:T cell activation	-	-	-	GO:0000165:MAPK cascade;GO:0000187:activation of MAPK activity;GO:0001516:prostaglandin biosynthetic process;GO:0001775:cell activation;GO:0001776:leukocyte homeostasis;GO:0001782:B cell homeostasis;GO:0001783:B cell apoptotic process;GO:0001816:cytokine production;GO:0001817:regulation of cytokine production;GO:0001819:positive regulation of cytokine production;GO:0001932:regulation of protein p…	GO:0001540:beta-amyloid binding;GO:0003823:antigen binding;GO:0004871:signal transducer activity;GO:0004872:receptor activity;GO:0004888:transmembrane signaling receptor activity;GO:0004896:cytokine receptor activity;GO:0005102:receptor binding;GO:0005488:binding;GO:0005515:protein binding;GO:0019899:enzyme binding;GO:0019955:cytokine binding;GO:0023023:MHC protein complex binding;GO:0023026:MHC …	GO:0000139:Golgi membrane;GO:0000323:lytic vacuole;GO:0005576:extracellular region;GO:0005622:intracellular;GO:0005623:cell;GO:0005737:cytoplasm;GO:0005764:lysosome;GO:0005765:lysosomal membrane;GO:0005768:endosome;GO:0005770:late endosome;GO:0005771:multivesicular body;GO:0005773:vacuole;GO:0005774:vacuolar membrane;GO:0005775:vacuolar lumen;GO:0005783:endoplasmic reticulum;GO:0005789:endoplasmi…
VNN2	2.17E-31	1.608016554	0.494	0.106	1.915687082	0.307670528	8.50E-27	protein_coding	GRCh38.98	chr6	-	132743870	132763459	19590	ENSG00000112303	hsa:8875:VNN2, FOAP-4, GPI-80	8875	vanin 2 [Source:HGNC Symbol;Acc:HGNC:12706]	hsa00770:Pantothenate and CoA biosynthesis	-	-	-	-	-	-	GO:0006082:organic acid metabolic process;GO:0006732:coenzyme metabolic process;GO:0006766:vitamin metabolic process;GO:0006767:water-soluble vitamin metabolic process;GO:0006768:biotin metabolic process;GO:0006928:movement of cell or subcellular component;GO:0007275:multicellular organism development;GO:0007399:nervous system development;GO:0007417:central nervous system development;GO:0008152:m…	GO:0003824:catalytic activity;GO:0016787:hydrolase activity;GO:0016810:hydrolase activity, acting on carbon-nitrogen (but not peptide) bonds;GO:0016811:hydrolase activity, acting on carbon-nitrogen (but not peptide) bonds, in linear amides;GO:0017159:pantetheine hydrolase activity	GO:0005623:cell;GO:0005886:plasma membrane;GO:0016020:membrane;GO:0031224:intrinsic component of membrane;GO:0031225:anchored component of membrane;GO:0044425:membrane part;GO:0044464:cell part;GO:0071944:cell periphery
BCL2A1	3.17E-31	1.592399036	1	0.863	5.454680599	3.862281564	1.24E-26	protein_coding	GRCh38.98	chr15	-	79960892	79971196	10305	ENSG00000140379	hsa:597:BCL2A1, ACC-1, ACC-2, ACC1, ACC2, BCL2L5, BFL1, GRS, HBPA1	597	BCL2 related protein A1 [Source:HGNC Symbol;Acc:HGNC:991]	hsa05202:Transcriptional misregulation in cancer;hsa04064:NF-kappa B signaling pathway;hsa04210:Apoptosis	-	-	P00006:Apoptosis signaling pathway	-	-	-	GO:0001836:release of cytochrome c from mitochondria;GO:0006810:transport;GO:0006915:apoptotic process;GO:0006950:response to stress;GO:0006974:cellular response to DNA damage stimulus;GO:0006996:organelle organization;GO:0007005:mitochondrion organization;GO:0007154:cell communication;GO:0007165:signal transduction;GO:0007166:cell surface receptor signaling pathway;GO:0008053:mitochondrial fusio…	GO:0005215:transporter activity;GO:0005488:binding;GO:0005515:protein binding;GO:0015267:channel activity;GO:0022803:passive transmembrane transporter activity;GO:0022857:transmembrane transporter activity;GO:0042802:identical protein binding;GO:0042803:protein homodimerization activity;GO:0046982:protein heterodimerization activity;GO:0046983:protein dimerization activity	GO:0005622:intracellular;GO:0005623:cell;GO:0005737:cytoplasm;GO:0005739:mitochondrion;GO:0005740:mitochondrial envelope;GO:0005741:mitochondrial outer membrane;GO:0016020:membrane;GO:0019867:outer membrane;GO:0031090:organelle membrane;GO:0031966:mitochondrial membrane;GO:0031967:organelle envelope;GO:0031968:organelle outer membrane;GO:0031975:envelope;GO:0043226:organelle;GO:0043227:membrane-b…
STEAP4	1.85E-29	1.304020034	0.325	0.046	1.479290657	0.175270623	7.24E-25	protein_coding	GRCh38.98	chr7	-	88270892	88306891	36000	ENSG00000127954	hsa:79689:STEAP4, STAMP2, TIARP, TNFAIP9	79689	STEAP4 metalloreductase [Source:HGNC Symbol;Acc:HGNC:21923]	-	-	-	-	-	-	-	GO:0000041:transition metal ion transport;GO:0006810:transport;GO:0006811:ion transport;GO:0006812:cation transport;GO:0006825:copper ion transport;GO:0006826:iron ion transport;GO:0008152:metabolic process;GO:0009987:cellular process;GO:0015677:copper ion import;GO:0015682:ferric iron transport;GO:0030001:metal ion transport;GO:0030154:cell differentiation;GO:0032502:developmental process;GO:003…	GO:0003824:catalytic activity;GO:0005488:binding;GO:0008823:cupric reductase activity;GO:0016491:oxidoreductase activity;GO:0016722:oxidoreductase activity, oxidizing metal ions;GO:0016723:oxidoreductase activity, oxidizing metal ions, NAD or NADP as acceptor;GO:0043167:ion binding;GO:0043169:cation binding;GO:0046872:metal ion binding;GO:0052851:ferric-chelate reductase (NADPH) activity	GO:0000139:Golgi membrane;GO:0005576:extracellular region;GO:0005622:intracellular;GO:0005623:cell;GO:0005737:cytoplasm;GO:0005768:endosome;GO:0005773:vacuole;GO:0005794:Golgi apparatus;GO:0005886:plasma membrane;GO:0005887:integral component of plasma membrane;GO:0012505:endomembrane system;GO:0016020:membrane;GO:0016021:integral component of membrane;GO:0031090:organelle membrane;GO:0031224:int…
FAM86B3P	3.19E-29	0.8559804	0.286	0.037	0.953047034	0.097066634	1.25E-24	-	-	-	-	-	-	-	-	-	-	-	-	-	-	-	-	-	-	-	-	-
CTSB	3.19E-29	-2.836598013	0.584	0.959	2.277349937	5.11394795	1.25E-24	protein_coding	GRCh38.98	chr8	-	11842524	11869448	26925	ENSG00000164733	hsa:1508:CTSB, APPS, CPSB	1508	cathepsin B [Source:HGNC Symbol;Acc:HGNC:2527]	hsa04612:Antigen processing and presentation;hsa04210:Apoptosis;hsa04142:Lysosome;hsa04924:Renin secretion	R-HSA-1474244:Extracellular matrix organization;R-HSA-168256:Immune System;R-HSA-1280218:Adaptive Immune System;R-HSA-168898:Toll-Like Receptors Cascades;R-HSA-2132295:MHC class II antigen presentation;R-HSA-2022090:Assembly of collagen fibrils and other multimeric structures;R-HSA-1474290:Collagen formation;R-HSA-1442490:Collagen degradation;R-HSA-1679131:Trafficking and processing of endosomal …	-	-	-	Digestive system diseases;Pancreas diseases;H00932:Tropical calcific pancreatitis	-	GO:0000003:reproduction;GO:0001890:placenta development;GO:0001893:maternal placenta development;GO:0002218:activation of innate immune response;GO:0002221:pattern recognition receptor signaling pathway;GO:0002224:toll-like receptor signaling pathway;GO:0002253:activation of immune response;GO:0002376:immune system process;GO:0002682:regulation of immune system process;GO:0002684:positive regulat…	GO:0001948:glycoprotein binding;GO:0003824:catalytic activity;GO:0004175:endopeptidase activity;GO:0004197:cysteine-type endopeptidase activity;GO:0004252:serine-type endopeptidase activity;GO:0005488:binding;GO:0005515:protein binding;GO:0005518:collagen binding;GO:0008233:peptidase activity;GO:0008234:cysteine-type peptidase activity;GO:0008236:serine-type peptidase activity;GO:0016787:hydrolas…	GO:0000323:lytic vacuole;GO:0005576:extracellular region;GO:0005615:extracellular space;GO:0005622:intracellular;GO:0005623:cell;GO:0005634:nucleus;GO:0005730:nucleolus;GO:0005737:cytoplasm;GO:0005739:mitochondrion;GO:0005764:lysosome;GO:0005768:endosome;GO:0005773:vacuole;GO:0005775:vacuolar lumen;GO:0005886:plasma membrane;GO:0005901:caveola;GO:0009897:external side of plasma membrane;GO:000998…
TREM1	4.53E-29	1.720358989	0.935	0.573	3.78739162	2.067032631	1.78E-24	protein_coding	GRCh38.98	chr6	-	41267926	41286682	18757	ENSG00000124731	hsa:54210:TREM1, CD354, TREM-1	54210	triggering receptor expressed on myeloid cells 1 [Source:HGNC Symbol;Acc:HGNC:17760]	-	R-HSA-168256:Immune System;R-HSA-1280218:Adaptive Immune System;R-HSA-2172127:DAP12 interactions;R-HSA-198933:Immunoregulatory interactions between a Lymphoid and a non-Lymphoid cell;R-HSA-109582:Hemostasis;R-HSA-168249:Innate Immune System;R-HSA-202733:Cell surface interactions at the vascular wall	-	-	-	-	-	GO:0000422:mitophagy;GO:0000423:macromitophagy;GO:0001816:cytokine production;GO:0001906:cell killing;GO:0001909:leukocyte mediated cytotoxicity;GO:0002230:positive regulation of defense response to virus by host;GO:0002252:immune effector process;GO:0002367:cytokine production involved in immune response;GO:0002374:cytokine secretion involved in immune response;GO:0002376:immune system process;G…	GO:0004872:receptor activity;GO:0005488:binding;GO:0005515:protein binding;GO:0060089:molecular transducer activity;GO:0097110:scaffold protein binding	GO:0005576:extracellular region;GO:0005622:intracellular;GO:0005623:cell;GO:0005886:plasma membrane;GO:0016020:membrane;GO:0016021:integral component of membrane;GO:0031224:intrinsic component of membrane;GO:0044425:membrane part;GO:0044464:cell part;GO:0071944:cell periphery
MT-CO1	5.10E-29	-1.446712424	0.909	1	5.730040329	7.176752753	2.00E-24	protein_coding	GRCh38.98	chrM	+	5904	7445	1542	ENSG00000198804	-	-	mitochondrially encoded cytochrome c oxidase I [Source:HGNC Symbol;Acc:HGNC:7419]	-	-	-	-	-	-	-	-	-	-
ACSL1	6.45E-29	1.970597718	0.935	0.662	4.124439373	2.153841655	2.53E-24	protein_coding	GRCh38.98	chr4	-	184755595	184826818	71224	ENSG00000151726	hsa:2180:ACSL1, ACS1, FACL1, FACL2, LACS, LACS1, LACS2	2180	acyl-CoA synthetase long chain family member 1 [Source:HGNC Symbol;Acc:HGNC:3569]	hsa01100:Metabolic pathways;hsa04920:Adipocytokine signaling pathway;hsa04146:Peroxisome;hsa00071:Fatty acid degradation;hsa01212:Fatty acid metabolism;hsa03320:PPAR signaling pathway;hsa00061:Fatty acid biosynthesis	R-HSA-75105:Fatty Acyl-CoA Biosynthesis;R-HSA-2046104:alpha-linolenic (omega3) and linoleic (omega6) acid metabolism;R-HSA-535734:Fatty acid, triacylglycerol, and ketone body metabolism;R-HSA-75109:Triglyceride Biosynthesis;R-HSA-400206:Regulation of lipid metabolism by Peroxisome proliferator-activated receptor alpha (PPARalpha);R-HSA-2046105:Linoleic acid (LA) metabolism;R-HSA-1430728:Metabolis…	PWY-5143:fatty acid activation;PWY-5972:stearate biosynthesis;PWY-6000:gamma-linolenate biosynthesis;PWY-7049:icosapentaenoate biosynthesis II (metazoa);PWY66-387:fatty acid alpha-oxidation;PWY66-391:fatty acid beta-oxidation (peroxisome);FAO-PWY:fatty acid beta-oxidation;PWY66-388:fatty acid alpha-oxidation III	-	-	-	-	GO:0001676:long-chain fatty acid metabolic process;GO:0001932:regulation of protein phosphorylation;GO:0001934:positive regulation of protein phosphorylation;GO:0006082:organic acid metabolic process;GO:0006464:cellular protein modification process;GO:0006468:protein phosphorylation;GO:0006629:lipid metabolic process;GO:0006631:fatty acid metabolic process;GO:0006637:acyl-CoA metabolic process;GO…	GO:0000166:nucleotide binding;GO:0001882:nucleoside binding;GO:0001883:purine nucleoside binding;GO:0003824:catalytic activity;GO:0004467:long-chain fatty acid-CoA ligase activity;GO:0005488:binding;GO:0005524:ATP binding;GO:0015645:fatty acid ligase activity;GO:0016874:ligase activity;GO:0016877:ligase activity, forming carbon-sulfur bonds;GO:0017076:purine nucleotide binding;GO:0030554:adenyl n…	GO:0005622:intracellular;GO:0005623:cell;GO:0005737:cytoplasm;GO:0005739:mitochondrion;GO:0005740:mitochondrial envelope;GO:0005741:mitochondrial outer membrane;GO:0005777:peroxisome;GO:0005778:peroxisomal membrane;GO:0005783:endoplasmic reticulum;GO:0005789:endoplasmic reticulum membrane;GO:0005886:plasma membrane;GO:0012505:endomembrane system;GO:0016020:membrane;GO:0016021:integral component o…
IL1R2	7.28E-29	2.464715884	0.766	0.314	3.760284562	1.295568679	2.85E-24	protein_coding	GRCh38.98	chr2	+	101991960	102028544	36585	ENSG00000115590	hsa:7850:IL1R2, CD121b, CDw121b, IL-1R-2, IL-1RT-2, IL-1RT2, IL1R2c, IL1RB	7850	interleukin 1 receptor type 2 [Source:HGNC Symbol;Acc:HGNC:5994]	hsa05202:Transcriptional misregulation in cancer;hsa04060:Cytokine-cytokine receptor interaction;hsa05166:HTLV-I infection;hsa04010:MAPK signaling pathway;hsa04640:Hematopoietic cell lineage;hsa05146:Amoebiasis	R-HSA-446652:Interleukin-1 signaling;R-HSA-168256:Immune System;R-HSA-1280215:Cytokine Signaling in Immune system;R-HSA-449147:Signaling by Interleukins	-	-	-	-	Inflammatory bowel disease;Ulcerative colitis;Ankylosing spondylitis;Fibrinogen;Autism spectrum disorder, attention deficit-hyperactivity disorder, bipolar disorder, major depressive disorder, and schizophrenia (combined)	GO:0002376:immune system process;GO:0006955:immune response;GO:0007154:cell communication;GO:0007165:signal transduction;GO:0007166:cell surface receptor signaling pathway;GO:0009987:cellular process;GO:0010033:response to organic substance;GO:0019221:cytokine-mediated signaling pathway;GO:0023052:signaling;GO:0034097:response to cytokine;GO:0042221:response to chemical;GO:0044699:single-organism…	GO:0004871:signal transducer activity;GO:0004872:receptor activity;GO:0004888:transmembrane signaling receptor activity;GO:0004896:cytokine receptor activity;GO:0004908:interleukin-1 receptor activity;GO:0004910:interleukin-1, Type II, blocking receptor activity;GO:0005488:binding;GO:0005515:protein binding;GO:0038023:signaling receptor activity;GO:0060089:molecular transducer activity	GO:0005576:extracellular region;GO:0005623:cell;GO:0005886:plasma membrane;GO:0016020:membrane;GO:0016021:integral component of membrane;GO:0031224:intrinsic component of membrane;GO:0044425:membrane part;GO:0044464:cell part;GO:0071944:cell periphery
S100A12	2.45E-28	1.608777291	0.883	0.365	3.720313513	2.111536221	9.59E-24	protein_coding	GRCh38.98	chr1	-	153373711	153375621	1911	ENSG00000163221	hsa:6283:S100A12, CAAF1, CAGC, CGRP, ENRAGE, MRP-6, MRP6, p6	6283	S100 calcium binding protein A12 [Source:HGNC Symbol;Acc:HGNC:10489]	-	R-HSA-166054:Activated TLR4 signalling;R-HSA-168164:Toll Like Receptor 3 (TLR3) Cascade;R-HSA-168188:Toll Like Receptor TLR6:TLR2 Cascade;R-HSA-168256:Immune System;R-HSA-168898:Toll-Like Receptors Cascades;R-HSA-1606322:ZBP1(DAI) mediated induction of type I IFNs;R-HSA-1810476:RIP-mediated NFkB activation via ZBP1;R-HSA-975155:MyD88 dependent cascade initiated on endosome;R-HSA-975138:TRAF6 medi…	-	-	-	-	-	GO:0000165:MAPK cascade;GO:0001775:cell activation;GO:0001816:cytokine production;GO:0001906:cell killing;GO:0001932:regulation of protein phosphorylation;GO:0001934:positive regulation of protein phosphorylation;GO:0002274:myeloid leukocyte activation;GO:0002376:immune system process;GO:0002548:monocyte chemotaxis;GO:0006139:nucleobase-containing compound metabolic process;GO:0006351:transcripti…	GO:0005102:receptor binding;GO:0005488:binding;GO:0005507:copper ion binding;GO:0005509:calcium ion binding;GO:0005515:protein binding;GO:0008270:zinc ion binding;GO:0043167:ion binding;GO:0043169:cation binding;GO:0046872:metal ion binding;GO:0046914:transition metal ion binding;GO:0050786:RAGE receptor binding	GO:0005576:extracellular region;GO:0005622:intracellular;GO:0005623:cell;GO:0005634:nucleus;GO:0005737:cytoplasm;GO:0005829:cytosol;GO:0005856:cytoskeleton;GO:0005886:plasma membrane;GO:0016020:membrane;GO:0043226:organelle;GO:0043227:membrane-bounded organelle;GO:0043228:non-membrane-bounded organelle;GO:0043229:intracellular organelle;GO:0043231:intracellular membrane-bounded organelle;GO:00432…
SAT1	3.51E-28	1.315717532	1	0.998	7.449551291	6.133833758	1.37E-23	protein_coding	GRCh38.98	chrX	+	23783173	23786226	3054	ENSG00000130066	hsa:6303:SAT1, DC21, KFSD, KFSDX, SAT, SSAT, SSAT-1	6303	spermidine/spermine N1-acetyltransferase 1 [Source:HGNC Symbol;Acc:HGNC:10540]	hsa01100:Metabolic pathways;hsa00330:Arginine and proline metabolism	R-HSA-351200:Interconversion of polyamines;R-HSA-1430728:Metabolism;R-HSA-351202:Metabolism of polyamines;R-HSA-71291:Metabolism of amino acids and derivatives	PWY-0:putrescine degradation III;PWY-6117:spermine and spermidine degradation I	-	-	Skin diseases;Skin and soft tissue diseases;H00750:Keratosis follicularis spinulosa decalvans	-	GO:0001525:angiogenesis;GO:0001568:blood vessel development;GO:0001944:vasculature development;GO:0006576:cellular biogenic amine metabolic process;GO:0006595:polyamine metabolic process;GO:0006596:polyamine biosynthetic process;GO:0006598:polyamine catabolic process;GO:0006807:nitrogen compound metabolic process;GO:0007275:multicellular organism development;GO:0008152:metabolic process;GO:000828…	GO:0003824:catalytic activity;GO:0004145:diamine N-acetyltransferase activity;GO:0005488:binding;GO:0005515:protein binding;GO:0008080:N-acetyltransferase activity;GO:0016407:acetyltransferase activity;GO:0016410:N-acyltransferase activity;GO:0016740:transferase activity;GO:0016746:transferase activity, transferring acyl groups;GO:0016747:transferase activity, transferring acyl groups other than …	GO:0005622:intracellular;GO:0005623:cell;GO:0005737:cytoplasm;GO:0005829:cytosol;GO:0044424:intracellular part;GO:0044444:cytoplasmic part;GO:0044464:cell part
CXCL8	3.77E-28	1.910976371	1	0.876	9.751737789	7.840761419	1.48E-23	protein_coding	GRCh38.98	chr4	+	73740541	73743716	3176	ENSG00000169429	hsa:3576:CXCL8, GCP-1, GCP1, IL8, LECT, LUCT, LYNAP, MDNCF, MONAP, NAF, NAP-1, NAP1	3576	C-X-C motif chemokine ligand 8 [Source:HGNC Symbol;Acc:HGNC:6025]	hsa05202:Transcriptional misregulation in cancer;hsa05160:Hepatitis C;hsa04060:Cytokine-cytokine receptor interaction;hsa04620:Toll-like receptor signaling pathway;hsa04622:RIG-I-like receptor signaling pathway;hsa05161:Hepatitis B;hsa05164:Influenza A;hsa05200:Pathways in cancer;hsa04062:Chemokine signaling pathway;hsa04064:NF-kappa B signaling pathway;hsa04072:Phospholipase D signaling pathway;…	R-HSA-373076:Class A/1 (Rhodopsin-like receptors);R-HSA-380994:ATF4 activates genes;R-HSA-372790:Signaling by GPCR;R-HSA-392499:Metabolism of proteins;R-HSA-375276:Peptide ligand-binding receptors;R-HSA-2559582:Senescence-Associated Secretory Phenotype (SASP);R-HSA-381119:Unfolded Protein Response (UPR);R-HSA-388396:GPCR downstream signaling;R-HSA-162582:Signal Transduction;R-HSA-2262752:Cellular…	-	P00031:Inflammation mediated by chemokine and cytokine signaling pathway;P00036:Interleukin signaling pathway;P06959:CCKR signaling map	-	-	Inflammatory bowel disease	GO:0001525:angiogenesis;GO:0001568:blood vessel development;GO:0001775:cell activation;GO:0001944:vasculature development;GO:0002237:response to molecule of bacterial origin;GO:0002274:myeloid leukocyte activation;GO:0002376:immune system process;GO:0002682:regulation of immune system process;GO:0002684:positive regulation of immune system process;GO:0002685:regulation of leukocyte migration;GO:0…	GO:0001664:G-protein coupled receptor binding;GO:0005102:receptor binding;GO:0005125:cytokine activity;GO:0005126:cytokine receptor binding;GO:0005153:interleukin-8 receptor binding;GO:0005488:binding;GO:0005515:protein binding;GO:0008009:chemokine activity;GO:0042379:chemokine receptor binding;GO:0045236:CXCR chemokine receptor binding	GO:0005576:extracellular region;GO:0005615:extracellular space;GO:0005622:intracellular;GO:0005623:cell;GO:0044421:extracellular region part;GO:0044464:cell part
MMP25	4.30E-28	1.184029228	0.377	0.068	1.33771216	0.153682932	1.69E-23	protein_coding	GRCh38.98	chr16	+	3046561	3060726	14166	ENSG00000008516	hsa:64386:MMP25, MMP-25, MMP20, MMP20A, MMPL1, MT-MMP_6, MT-MMP6, MT6-MMP, MT6MMP, MTMMP6	64386	matrix metallopeptidase 25 [Source:HGNC Symbol;Acc:HGNC:14246]	-	R-HSA-1592389:Activation of Matrix Metalloproteinases;R-HSA-1474244:Extracellular matrix organization;R-HSA-1474228:Degradation of the extracellular matrix	-	P00004:Alzheimer disease-presenilin pathway	-	-	-	GO:0006508:proteolysis;GO:0006950:response to stress;GO:0006952:defense response;GO:0006954:inflammatory response;GO:0008152:metabolic process;GO:0019538:protein metabolic process;GO:0032502:developmental process;GO:0043170:macromolecule metabolic process;GO:0044238:primary metabolic process;GO:0044699:single-organism process;GO:0044767:single-organism developmental process;GO:0048856:anatomical …	GO:0003824:catalytic activity;GO:0004175:endopeptidase activity;GO:0004222:metalloendopeptidase activity;GO:0005488:binding;GO:0005509:calcium ion binding;GO:0008233:peptidase activity;GO:0008237:metallopeptidase activity;GO:0008270:zinc ion binding;GO:0016787:hydrolase activity;GO:0043167:ion binding;GO:0043169:cation binding;GO:0046872:metal ion binding;GO:0046914:transition metal ion binding;G…	GO:0005576:extracellular region;GO:0005578:proteinaceous extracellular matrix;GO:0005623:cell;GO:0005886:plasma membrane;GO:0016020:membrane;GO:0016021:integral component of membrane;GO:0031012:extracellular matrix;GO:0031224:intrinsic component of membrane;GO:0031225:anchored component of membrane;GO:0044421:extracellular region part;GO:0044425:membrane part;GO:0044464:cell part;GO:0071944:cell …
CD177	5.06E-28	0.77684811	0.13	0.008	0.794383129	0.017535019	1.98E-23	protein_coding	GRCh38.98	chr19	+	43353686	43363172	9487	ENSG00000204936	hsa:57126:CD177, HNA-2a, HNA2A, NB1, NB1_GP, PRV-1, PRV1	57126	CD177 molecule [Source:HGNC Symbol;Acc:HGNC:30072]	-	R-HSA-140877:Formation of Fibrin Clot (Clotting Cascade);R-HSA-109582:Hemostasis;R-HSA-140875:Common Pathway of Fibrin Clot Formation;R-HSA-202733:Cell surface interactions at the vascular wall	-	-	-	-	-	GO:0002376:immune system process;GO:0006928:movement of cell or subcellular component;GO:0006950:response to stress;GO:0007596:blood coagulation;GO:0007599:hemostasis;GO:0009611:response to wounding;GO:0009987:cellular process;GO:0016477:cell migration;GO:0032501:multicellular organismal process;GO:0040011:locomotion;GO:0042060:wound healing;GO:0044699:single-organism process;GO:0044707:single-mu…	GO:0005488:binding;GO:0005515:protein binding	GO:0005576:extracellular region;GO:0005623:cell;GO:0005886:plasma membrane;GO:0016020:membrane;GO:0031224:intrinsic component of membrane;GO:0031225:anchored component of membrane;GO:0031982:vesicle;GO:0031988:membrane-bounded vesicle;GO:0043226:organelle;GO:0043227:membrane-bounded organelle;GO:0043230:extracellular organelle;GO:0044421:extracellular region part;GO:0044425:membrane part;GO:00444…
MNDA	7.13E-28	1.982392256	0.896	0.558	3.935586584	1.953194328	2.79E-23	protein_coding	GRCh38.98	chr1	+	158831351	158849506	18156	ENSG00000163563	hsa:4332:MNDA, PYHIN3	4332	myeloid cell nuclear differentiation antigen [Source:HGNC Symbol;Acc:HGNC:7183]	-	-	-	-	-	-	Obesity-related traits	GO:0001775:cell activation;GO:0002253:activation of immune response;GO:0002376:immune system process;GO:0002429:immune response-activating cell surface receptor signaling pathway;GO:0002682:regulation of immune system process;GO:0002683:negative regulation of immune system process;GO:0002684:positive regulation of immune system process;GO:0002694:regulation of leukocyte activation;GO:0002695:nega…	GO:0003676:nucleic acid binding;GO:0003677:DNA binding;GO:0005488:binding;GO:0005515:protein binding;GO:0097159:organic cyclic compound binding;GO:1901363:heterocyclic compound binding	GO:0005576:extracellular region;GO:0005622:intracellular;GO:0005623:cell;GO:0005634:nucleus;GO:0005737:cytoplasm;GO:0031982:vesicle;GO:0031988:membrane-bounded vesicle;GO:0043226:organelle;GO:0043227:membrane-bounded organelle;GO:0043229:intracellular organelle;GO:0043230:extracellular organelle;GO:0043231:intracellular membrane-bounded organelle;GO:0044421:extracellular region part;GO:0044424:in…
IVNS1ABP	9.56E-28	1.903702462	0.961	0.6	3.965495309	2.061792847	3.74E-23	protein_coding	GRCh38.98	chr1	-	185296388	185317273	20886	ENSG00000116679	hsa:10625:IVNS1ABP, FLARA3, HSPC068, KLHL39, ND1, NS-1, NS1-BP, NS1BP	10625	influenza virus NS1A binding protein [Source:HGNC Symbol;Acc:HGNC:16951]	hsa05164:Influenza A	-	-	-	-	-	Lead levels	GO:0006139:nucleobase-containing compound metabolic process;GO:0006351:transcription, DNA-templated;GO:0006383:transcription from RNA polymerase III promoter;GO:0006396:RNA processing;GO:0006725:cellular aromatic compound metabolic process;GO:0006807:nitrogen compound metabolic process;GO:0006915:apoptotic process;GO:0007154:cell communication;GO:0007165:signal transduction;GO:0008152:metabolic p…	-	GO:0005622:intracellular;GO:0005623:cell;GO:0005634:nucleus;GO:0005654:nucleoplasm;GO:0005667:transcription factor complex;GO:0005681:spliceosomal complex;GO:0005737:cytoplasm;GO:0005856:cytoskeleton;GO:0015629:actin cytoskeleton;GO:0030529:intracellular ribonucleoprotein complex;GO:0031974:membrane-enclosed lumen;GO:0031981:nuclear lumen;GO:0032991:macromolecular complex;GO:0043226:organelle;GO:…
RIPOR2	1.02E-27	1.446805004	0.61	0.178	2.008740193	0.56193519	4.01E-23	protein_coding	GRCh38.98	chr6	-	24804282	25042170	237889	ENSG00000111913	hsa:9750:FAM65B, C6orf32, DFNB104, DIFF40, DIFF48, MYONAP, PL48	9750	RHO family interacting cell polarization regulator 2 [Source:HGNC Symbol;Acc:HGNC:13872]	-	-	-	-	616515:Deafness, autosomal recessive 104	-	Electroencephalographic traits in alcoholism	GO:0003008:system process;GO:0007275:multicellular organism development;GO:0007517:muscle organ development;GO:0007519:skeletal muscle tissue development;GO:0007600:sensory perception;GO:0007605:sensory perception of sound;GO:0009888:tissue development;GO:0009987:cellular process;GO:0014706:striated muscle tissue development;GO:0014902:myotube differentiation;GO:0014904:myotube cell development;G…	GO:0005488:binding;GO:0005515:protein binding	GO:0005622:intracellular;GO:0005623:cell;GO:0005737:cytoplasm;GO:0005739:mitochondrion;GO:0005856:cytoskeleton;GO:0005886:plasma membrane;GO:0016020:membrane;GO:0016324:apical plasma membrane;GO:0030175:filopodium;GO:0031253:cell projection membrane;GO:0032420:stereocilium;GO:0032421:stereocilium bundle;GO:0042995:cell projection;GO:0043226:organelle;GO:0043227:membrane-bounded organelle;GO:00432…
MGAM	1.71E-27	1.045108174	0.299	0.043	1.160685358	0.115577183	6.72E-23	protein_coding	GRCh38.98	chr7	+	141907813	142106747	198935	ENSG00000257335	hsa:8972:MGAM, MG, MGA	8972	maltase-glucoamylase [Source:HGNC Symbol;Acc:HGNC:7043]	hsa01100:Metabolic pathways;hsa00500:Starch and sucrose metabolism;hsa00052:Galactose metabolism;hsa04973:Carbohydrate digestion and absorption	R-HSA-189085:Digestion of dietary carbohydrate;R-HSA-1430728:Metabolism;R-HSA-71387:Metabolism of carbohydrates	-	-	-	-	Anorexia nervosa;Blood metabolite levels	GO:0000023:maltose metabolic process;GO:0000272:polysaccharide catabolic process;GO:0005975:carbohydrate metabolic process;GO:0005976:polysaccharide metabolic process;GO:0005982:starch metabolic process;GO:0005983:starch catabolic process;GO:0005984:disaccharide metabolic process;GO:0006073:cellular glucan metabolic process;GO:0007586:digestion;GO:0008152:metabolic process;GO:0009056:catabolic pr…	GO:0003824:catalytic activity;GO:0004339:glucan 1,4-alpha-glucosidase activity;GO:0004553:hydrolase activity, hydrolyzing O-glycosyl compounds;GO:0004558:alpha-1,4-glucosidase activity;GO:0005488:binding;GO:0015926:glucosidase activity;GO:0016160:amylase activity;GO:0016787:hydrolase activity;GO:0016798:hydrolase activity, acting on glycosyl bonds;GO:0030246:carbohydrate binding;GO:0032450:maltos…	GO:0005576:extracellular region;GO:0005623:cell;GO:0005886:plasma membrane;GO:0016020:membrane;GO:0016021:integral component of membrane;GO:0016324:apical plasma membrane;GO:0031224:intrinsic component of membrane;GO:0031982:vesicle;GO:0031988:membrane-bounded vesicle;GO:0043226:organelle;GO:0043227:membrane-bounded organelle;GO:0043230:extracellular organelle;GO:0044421:extracellular region part…
ANP32A	6.31E-27	1.726153096	0.818	0.432	2.764135033	1.037981937	2.47E-22	protein_coding	GRCh38.98	chr15	-	68778535	68820897	42363	ENSG00000140350	hsa:8125:ANP32A, C15orf1, HPPCn, I1PP2A, LANP, MAPM, PHAP1, PHAPI, PP32	8125	acidic nuclear phosphoprotein 32 family member A [Source:HGNC Symbol;Acc:HGNC:13233]	-	R-HSA-450520:HuR (ELAVL1) binds and stabilizes mRNA;R-HSA-450531:Regulation of mRNA stability by proteins that bind AU-rich elements;R-HSA-74160:Gene Expression	-	-	-	-	Esophageal cancer	GO:0006139:nucleobase-containing compound metabolic process;GO:0006351:transcription, DNA-templated;GO:0006355:regulation of transcription, DNA-templated;GO:0006725:cellular aromatic compound metabolic process;GO:0006807:nitrogen compound metabolic process;GO:0006810:transport;GO:0006913:nucleocytoplasmic transport;GO:0007154:cell communication;GO:0007165:signal transduction;GO:0008152:metabolic …	GO:0003676:nucleic acid binding;GO:0003723:RNA binding;GO:0005488:binding;GO:0005515:protein binding;GO:0044822:poly(A) RNA binding;GO:0097159:organic cyclic compound binding;GO:1901363:heterocyclic compound binding	GO:0005622:intracellular;GO:0005623:cell;GO:0005634:nucleus;GO:0005654:nucleoplasm;GO:0005737:cytoplasm;GO:0005783:endoplasmic reticulum;GO:0012505:endomembrane system;GO:0031974:membrane-enclosed lumen;GO:0031981:nuclear lumen;GO:0043226:organelle;GO:0043227:membrane-bounded organelle;GO:0043229:intracellular organelle;GO:0043231:intracellular membrane-bounded organelle;GO:0043233:organelle lume…
LCP2	9.67E-27	1.849644579	0.961	0.689	3.955253884	2.105609305	3.79E-22	protein_coding	GRCh38.98	chr5	-	170246233	170297818	51586	ENSG00000043462	hsa:3937:LCP2, SLP-76, SLP76	3937	lymphocyte cytosolic protein 2 [Source:HGNC Symbol;Acc:HGNC:6529]	hsa04650:Natural killer cell mediated cytotoxicity;hsa04015:Rap1 signaling pathway;hsa04664:Fc epsilon RI signaling pathway;hsa04380:Osteoclast differentiation;hsa04660:T cell receptor signaling pathway;hsa04611:Platelet activation	R-HSA-2424491:DAP12 signaling;R-HSA-114604:GPVI-mediated activation cascade;R-HSA-2871809:FCERI mediated Ca+2 mobilization;R-HSA-168256:Immune System;R-HSA-1280218:Adaptive Immune System;R-HSA-2871796:FCERI mediated MAPK activation;R-HSA-2172127:DAP12 interactions;R-HSA-109582:Hemostasis;R-HSA-2454202:Fc epsilon receptor (FCERI) signaling;R-HSA-76002:Platelet activation, signaling and aggregation…	-	P00053:T cell activation	-	-	Acne (severe)	GO:0001775:cell activation;GO:0001816:cytokine production;GO:0001932:regulation of protein phosphorylation;GO:0001934:positive regulation of protein phosphorylation;GO:0002253:activation of immune response;GO:0002274:myeloid leukocyte activation;GO:0002376:immune system process;GO:0002429:immune response-activating cell surface receptor signaling pathway;GO:0002682:regulation of immune system pro…	GO:0005488:binding;GO:0005515:protein binding	GO:0005622:intracellular;GO:0005623:cell;GO:0005737:cytoplasm;GO:0005829:cytosol;GO:0005886:plasma membrane;GO:0005911:cell-cell junction;GO:0016020:membrane;GO:0030054:cell junction;GO:0032991:macromolecular complex;GO:0036398:TCR signalosome;GO:0043234:protein complex;GO:0044424:intracellular part;GO:0044425:membrane part;GO:0044444:cytoplasmic part;GO:0044459:plasma membrane part;GO:0044464:ce…
AC023157.3	1.16E-26	1.579393268	0.455	0.101	1.927040709	0.347647441	4.53E-22	lncRNA	GRCh38.98	chr12	+	31729117	31731204	2088	ENSG00000276900	-	-	novel transcript, antisense to AMN1	-	-	-	-	-	-	-	-	-	-
SRGN	1.42E-26	1.122574511	1	0.996	6.824795035	5.702220524	5.58E-22	protein_coding	GRCh38.98	chr10	+	69088103	69104805	16703	ENSG00000122862	hsa:5552:SRGN, PPG, PRG, PRG1	5552	serglycin [Source:HGNC Symbol;Acc:HGNC:9361]	-	R-HSA-109582:Hemostasis;R-HSA-76005:Response to elevated platelet cytosolic Ca2+;R-HSA-76002:Platelet activation, signaling and aggregation;R-HSA-114608:Platelet degranulation	-	-	-	-	Glycemic traits (pregnancy)	GO:0001503:ossification;GO:0001816:cytokine production;GO:0001817:regulation of cytokine production;GO:0001818:negative regulation of cytokine production;GO:0002576:platelet degranulation;GO:0006508:proteolysis;GO:0006810:transport;GO:0006887:exocytosis;GO:0006915:apoptotic process;GO:0006996:organelle organization;GO:0007154:cell communication;GO:0007165:signal transduction;GO:0007275:multicellu…	GO:0005488:binding;GO:0005515:protein binding;GO:0005518:collagen binding;GO:0032403:protein complex binding;GO:0044877:macromolecular complex binding	GO:0000139:Golgi membrane;GO:0000323:lytic vacuole;GO:0005576:extracellular region;GO:0005615:extracellular space;GO:0005622:intracellular;GO:0005623:cell;GO:0005737:cytoplasm;GO:0005764:lysosome;GO:0005773:vacuole;GO:0005794:Golgi apparatus;GO:0012505:endomembrane system;GO:0016020:membrane;GO:0016023:cytoplasmic, membrane-bounded vesicle;GO:0030141:secretory granule;GO:0031090:organelle membran…
TMSB10	4.49E-26	-1.452625816	0.87	0.999	3.738092185	5.190718001	1.76E-21	protein_coding	GRCh38.98	chr2	+	84905656	84906671	1016	ENSG00000034510	hsa:9168:TMSB10, MIG12, TB10	9168	thymosin beta 10 [Source:HGNC Symbol;Acc:HGNC:11879]	-	-	-	-	-	-	-	GO:0006996:organelle organization;GO:0007010:cytoskeleton organization;GO:0007015:actin filament organization;GO:0009987:cellular process;GO:0016043:cellular component organization;GO:0030029:actin filament-based process;GO:0030036:actin cytoskeleton organization;GO:0044699:single-organism process;GO:0044763:single-organism cellular process;GO:0071840:cellular component organization or biogenesis…	GO:0003779:actin binding;GO:0003785:actin monomer binding;GO:0005488:binding;GO:0005515:protein binding;GO:0008092:cytoskeletal protein binding	GO:0005622:intracellular;GO:0005623:cell;GO:0005737:cytoplasm;GO:0005856:cytoskeleton;GO:0043226:organelle;GO:0043228:non-membrane-bounded organelle;GO:0043229:intracellular organelle;GO:0043232:intracellular non-membrane-bounded organelle;GO:0044424:intracellular part;GO:0044464:cell part
ADM	1.43E-25	2.161574321	0.922	0.613	4.970417433	2.808843111	5.61E-21	protein_coding	GRCh38.98	chr11	+	10305073	10307397	2325	ENSG00000148926	hsa:133:ADM, AM, PAMP	133	adrenomedullin [Source:HGNC Symbol;Acc:HGNC:259]	-	R-HSA-419812:Calcitonin-like ligand receptors;R-HSA-372790:Signaling by GPCR;R-HSA-373080:Class B/2 (Secretin family receptors);R-HSA-388396:GPCR downstream signaling;R-HSA-162582:Signal Transduction;R-HSA-418555:G alpha (s) signalling events;R-HSA-500792:GPCR ligand binding	-	-	-	-	HDL cholesterol;Blood pressure;Systolic blood pressure;Diastolic blood pressure;Schizophrenia, bipolar disorder and depression (combined);Circulating vasoactive peptide levels	GO:0000003:reproduction;GO:0001525:angiogenesis;GO:0001568:blood vessel development;GO:0001570:vasculogenesis;GO:0001666:response to hypoxia;GO:0001701:in utero embryonic development;GO:0001763:morphogenesis of a branching structure;GO:0001838:embryonic epithelial tube formation;GO:0001841:neural tube formation;GO:0001843:neural tube closure;GO:0001890:placenta development;GO:0001892:embryonic pl…	GO:0001664:G-protein coupled receptor binding;GO:0005102:receptor binding;GO:0005179:hormone activity;GO:0005488:binding;GO:0005515:protein binding;GO:0031700:adrenomedullin receptor binding	GO:0005576:extracellular region;GO:0005615:extracellular space;GO:0005622:intracellular;GO:0005623:cell;GO:0005737:cytoplasm;GO:0005829:cytosol;GO:0044421:extracellular region part;GO:0044424:intracellular part;GO:0044444:cytoplasmic part;GO:0044464:cell part
CYP4F3	2.65E-25	0.579954301	0.182	0.017	0.620394587	0.040440285	1.04E-20	protein_coding	GRCh38.98	chr19	+	15640897	15662825	21929	ENSG00000186529	hsa:4051:CYP4F3, CPF3, CYP4F, LTB4H	4051	cytochrome P450 family 4 subfamily F member 3 [Source:HGNC Symbol;Acc:HGNC:2646]	hsa01100:Metabolic pathways;hsa00590:Arachidonic acid metabolism	R-HSA-211958:Miscellaneous substrates;R-HSA-211979:Eicosanoids;R-HSA-211859:Biological oxidations;R-HSA-2142753:Arachidonic acid metabolism;R-HSA-1430728:Metabolism;R-HSA-211935:Fatty acids;R-HSA-211945:Phase 1 - Functionalization of compounds;R-HSA-2142691:Synthesis of Leukotrienes (LT) and Eoxins (EX);R-HSA-556833:Metabolism of lipids and lipoproteins;R-HSA-211897:Cytochrome P450 - arranged by …	-	-	-	-	-	GO:0006082:organic acid metabolic process;GO:0006629:lipid metabolic process;GO:0006631:fatty acid metabolic process;GO:0006690:icosanoid metabolic process;GO:0006691:leukotriene metabolic process;GO:0008152:metabolic process;GO:0009056:catabolic process;GO:0009987:cellular process;GO:0016042:lipid catabolic process;GO:0016054:organic acid catabolic process;GO:0019752:carboxylic acid metabolic pr…	GO:0003824:catalytic activity;GO:0004497:monooxygenase activity;GO:0005488:binding;GO:0005506:iron ion binding;GO:0016491:oxidoreductase activity;GO:0016614:oxidoreductase activity, acting on CH-OH group of donors;GO:0016705:oxidoreductase activity, acting on paired donors, with incorporation or reduction of molecular oxygen;GO:0016709:oxidoreductase activity, acting on paired donors, with incorp…	GO:0005622:intracellular;GO:0005623:cell;GO:0005737:cytoplasm;GO:0005783:endoplasmic reticulum;GO:0005789:endoplasmic reticulum membrane;GO:0012505:endomembrane system;GO:0016020:membrane;GO:0016021:integral component of membrane;GO:0031224:intrinsic component of membrane;GO:0042175:nuclear outer membrane-endoplasmic reticulum membrane network;GO:0043226:organelle;GO:0043227:membrane-bounded orga…
CASS4	2.66E-25	1.049193373	0.377	0.074	1.23897893	0.189785557	1.04E-20	protein_coding	GRCh38.98	chr20	+	56412112	56460387	48276	ENSG00000087589	hsa:57091:CASS4, C20orf32, CAS4, HEFL, HEPL	57091	Cas scaffold protein family member 4 [Source:HGNC Symbol;Acc:HGNC:15878]	-	-	-	-	-	-	Alzheimer's disease (late onset);Refractive astigmatism	GO:0007155:cell adhesion;GO:0022610:biological adhesion	-	GO:0005622:intracellular;GO:0005623:cell;GO:0005737:cytoplasm;GO:0005856:cytoskeleton;GO:0005912:adherens junction;GO:0005924:cell-substrate adherens junction;GO:0005925:focal adhesion;GO:0030054:cell junction;GO:0030055:cell-substrate junction;GO:0043226:organelle;GO:0043228:non-membrane-bounded organelle;GO:0043229:intracellular organelle;GO:0043232:intracellular non-membrane-bounded organelle;…
ALOX5AP	4.55E-25	1.442141337	0.987	0.621	4.351011263	2.908869927	1.78E-20	protein_coding	GRCh38.98	chr13	+	30713478	30764426	50949	ENSG00000132965	hsa:241:ALOX5AP, FLAP	241	arachidonate 5-lipoxygenase activating protein [Source:HGNC Symbol;Acc:HGNC:436]	-	R-HSA-2142753:Arachidonic acid metabolism;R-HSA-2142688:Synthesis of 5-eicosatetraenoic acids;R-HSA-1430728:Metabolism;R-HSA-2142691:Synthesis of Leukotrienes (LT) and Eoxins (EX);R-HSA-556833:Metabolism of lipids and lipoproteins;R-HSA-2142700:Synthesis of Lipoxins (LX)	-	P00031:Inflammation mediated by chemokine and cytokine signaling pathway	601367:Stroke, susceptibility to	-	Non-word repetition;Adverse response to chemotherapy in breast cancer (alopecia) (cyclophosphamide+epirubicin+/-5FU)	GO:0006082:organic acid metabolic process;GO:0006461:protein complex assembly;GO:0006629:lipid metabolic process;GO:0006631:fatty acid metabolic process;GO:0006633:fatty acid biosynthetic process;GO:0006636:unsaturated fatty acid biosynthetic process;GO:0006690:icosanoid metabolic process;GO:0006691:leukotriene metabolic process;GO:0008152:metabolic process;GO:0008610:lipid biosynthetic process;G…	GO:0005488:binding;GO:0005504:fatty acid binding;GO:0005515:protein binding;GO:0008047:enzyme activator activity;GO:0008289:lipid binding;GO:0030234:enzyme regulator activity;GO:0031406:carboxylic acid binding;GO:0033293:monocarboxylic acid binding;GO:0036041:long-chain fatty acid binding;GO:0043167:ion binding;GO:0043168:anion binding;GO:0047485:protein N-terminus binding;GO:0050542:icosanoid bi…	GO:0005622:intracellular;GO:0005623:cell;GO:0005634:nucleus;GO:0005635:nuclear envelope;GO:0005737:cytoplasm;GO:0005783:endoplasmic reticulum;GO:0005789:endoplasmic reticulum membrane;GO:0012505:endomembrane system;GO:0016020:membrane;GO:0016021:integral component of membrane;GO:0031090:organelle membrane;GO:0031224:intrinsic component of membrane;GO:0031965:nuclear membrane;GO:0031967:organelle …
TRIM25	5.63E-25	1.219682236	0.532	0.145	1.65318582	0.433503585	2.21E-20	protein_coding	GRCh38.98	chr17	-	56836387	56914080	77694	ENSG00000121060	hsa:7706:TRIM25, EFP, RNF147, Z147, ZNF147	7706	tripartite motif containing 25 [Source:HGNC Symbol;Acc:HGNC:12932]	hsa04622:RIG-I-like receptor signaling pathway;hsa05164:Influenza A;hsa04064:NF-kappa B signaling pathway	R-HSA-936440:Negative regulators of RIG-I/MDA5 signaling;R-HSA-168256:Immune System;R-HSA-5688426:Deubiquitination;R-HSA-73894:DNA Repair;R-HSA-392499:Metabolism of proteins;R-HSA-597592:Post-translational protein modification;R-HSA-933542:TRAF6 mediated NF-kB activation;R-HSA-913531:Interferon Signaling;R-HSA-110313:Translesion synthesis by Y family DNA polymerases bypasses lesions on DNA templa…	-	-	-	-	Height	GO:0000731:DNA synthesis involved in DNA repair;GO:0001816:cytokine production;GO:0001817:regulation of cytokine production;GO:0001818:negative regulation of cytokine production;GO:0002252:immune effector process;GO:0002376:immune system process;GO:0006139:nucleobase-containing compound metabolic process;GO:0006259:DNA metabolic process;GO:0006281:DNA repair;GO:0006301:postreplication repair;GO:0…	GO:0001071:nucleic acid binding transcription factor activity;GO:0003676:nucleic acid binding;GO:0003700:transcription factor activity, sequence-specific DNA binding;GO:0003723:RNA binding;GO:0003824:catalytic activity;GO:0004842:ubiquitin-protein transferase activity;GO:0005488:binding;GO:0005515:protein binding;GO:0008270:zinc ion binding;GO:0016740:transferase activity;GO:0016874:ligase activi…	GO:0005622:intracellular;GO:0005623:cell;GO:0005634:nucleus;GO:0005654:nucleoplasm;GO:0005737:cytoplasm;GO:0005829:cytosol;GO:0031974:membrane-enclosed lumen;GO:0031981:nuclear lumen;GO:0043226:organelle;GO:0043227:membrane-bounded organelle;GO:0043229:intracellular organelle;GO:0043231:intracellular membrane-bounded organelle;GO:0043233:organelle lumen;GO:0044422:organelle part;GO:0044424:intrac…
SLC2A3	5.84E-25	1.652022447	0.987	0.669	5.258245919	3.606223472	2.29E-20	protein_coding	GRCh38.98	chr12	-	7919230	7936187	16958	ENSG00000059804	hsa:6515:SLC2A3, GLUT3	6515	solute carrier family 2 member 3 [Source:HGNC Symbol;Acc:HGNC:11007]	-	R-HSA-196836:Vitamin C (ascorbate) metabolism;R-HSA-382551:Transmembrane transport of small molecules;R-HSA-196849:Metabolism of water-soluble vitamins and cofactors;R-HSA-1430728:Metabolism;R-HSA-70153:Glucose transport;R-HSA-428790:Facilitative Na+-independent glucose transporters;R-HSA-196854:Metabolism of vitamins and cofactors;R-HSA-425366:Transport of glucose and other sugars, bile salts an…	-	-	-	-	-	GO:0005975:carbohydrate metabolic process;GO:0006082:organic acid metabolic process;GO:0006766:vitamin metabolic process;GO:0006767:water-soluble vitamin metabolic process;GO:0006810:transport;GO:0006811:ion transport;GO:0006820:anion transport;GO:0008152:metabolic process;GO:0008643:carbohydrate transport;GO:0008645:hexose transport;GO:0009987:cellular process;GO:0015711:organic anion transport;…	GO:0005215:transporter activity;GO:0005355:glucose transmembrane transporter activity;GO:0005488:binding;GO:0005536:glucose binding;GO:0015144:carbohydrate transmembrane transporter activity;GO:0015145:monosaccharide transmembrane transporter activity;GO:0015149:hexose transmembrane transporter activity;GO:0022857:transmembrane transporter activity;GO:0022891:substrate-specific transmembrane tran…	GO:0005576:extracellular region;GO:0005623:cell;GO:0005886:plasma membrane;GO:0005887:integral component of plasma membrane;GO:0016020:membrane;GO:0016021:integral component of membrane;GO:0031224:intrinsic component of membrane;GO:0031226:intrinsic component of plasma membrane;GO:0031982:vesicle;GO:0031988:membrane-bounded vesicle;GO:0043226:organelle;GO:0043227:membrane-bounded organelle;GO:004…
FFAR2	6.93E-25	1.017568887	0.39	0.076	1.300111398	0.282542511	2.71E-20	protein_coding	GRCh38.98	chr19	+	35443907	35451767	7861	ENSG00000126262	hsa:2867:FFAR2, FFA2R, GPR43	2867	free fatty acid receptor 2 [Source:HGNC Symbol;Acc:HGNC:4501]	hsa04024:cAMP signaling pathway	R-HSA-373076:Class A/1 (Rhodopsin-like receptors);R-HSA-372790:Signaling by GPCR;R-HSA-388396:GPCR downstream signaling;R-HSA-162582:Signal Transduction;R-HSA-881907:Gastrin-CREB signalling pathway via PKC and MAPK;R-HSA-500792:GPCR ligand binding;R-HSA-444209:Free fatty acid receptors;R-HSA-416476:G alpha (q) signalling events	-	-	-	-	-	GO:0001101:response to acid chemical;GO:0001816:cytokine production;GO:0001817:regulation of cytokine production;GO:0001819:positive regulation of cytokine production;GO:0002218:activation of innate immune response;GO:0002220:innate immune response activating cell surface receptor signaling pathway;GO:0002221:pattern recognition receptor signaling pathway;GO:0002232:leukocyte chemotaxis involved …	GO:0004871:signal transducer activity;GO:0004872:receptor activity;GO:0004888:transmembrane signaling receptor activity;GO:0004930:G-protein coupled receptor activity;GO:0005488:binding;GO:0005515:protein binding;GO:0008289:lipid binding;GO:0038023:signaling receptor activity;GO:0060089:molecular transducer activity	GO:0005623:cell;GO:0005886:plasma membrane;GO:0005887:integral component of plasma membrane;GO:0016020:membrane;GO:0016021:integral component of membrane;GO:0031224:intrinsic component of membrane;GO:0031226:intrinsic component of plasma membrane;GO:0042995:cell projection;GO:0044425:membrane part;GO:0044459:plasma membrane part;GO:0044464:cell part;GO:0071944:cell periphery
SOCS3	9.34E-25	1.516349603	0.948	0.714	3.950824871	2.434475268	3.66E-20	protein_coding	GRCh38.98	chr17	-	78356778	78360077	3300	ENSG00000184557	hsa:9021:SOCS3, ATOD4, CIS3, Cish3, SOCS-3, SSI-3, SSI3	9021	suppressor of cytokine signaling 3 [Source:HGNC Symbol;Acc:HGNC:19391]	hsa05160:Hepatitis C;hsa04630:Jak-STAT signaling pathway;hsa05164:Influenza A;hsa05168:Herpes simplex infection;hsa04930:Type II diabetes mellitus;hsa04910:Insulin signaling pathway;hsa04920:Adipocytokine signaling pathway;hsa04120:Ubiquitin mediated proteolysis;hsa04380:Osteoclast differentiation;hsa04668:TNF signaling pathway;hsa04932:Non-alcoholic fatty liver disease (NAFLD);hsa04917:Prolactin…	R-HSA-168256:Immune System;R-HSA-1280218:Adaptive Immune System;R-HSA-2586552:Signaling by Leptin;R-HSA-909733:Interferon alpha/beta signaling;R-HSA-8849474:PTK6 Activates STAT3;R-HSA-913531:Interferon Signaling;R-HSA-6783589:Interleukin-6 family signaling;R-HSA-1280215:Cytokine Signaling in Immune system;R-HSA-162582:Signal Transduction;R-HSA-983169:Class I MHC mediated antigen processing & pres…	-	P00035:Interferon-gamma signaling pathway	-	-	Blood trace element (Se levels)	GO:0000003:reproduction;GO:0001568:blood vessel development;GO:0001666:response to hypoxia;GO:0001701:in utero embryonic development;GO:0001763:morphogenesis of a branching structure;GO:0001890:placenta development;GO:0001892:embryonic placenta development;GO:0001932:regulation of protein phosphorylation;GO:0001933:negative regulation of protein phosphorylation;GO:0001934:positive regulation of p…	GO:0004857:enzyme inhibitor activity;GO:0004860:protein kinase inhibitor activity;GO:0005488:binding;GO:0005515:protein binding;GO:0019207:kinase regulator activity;GO:0019210:kinase inhibitor activity;GO:0019887:protein kinase regulator activity;GO:0030234:enzyme regulator activity;GO:0098772:molecular function regulator	GO:0005622:intracellular;GO:0005623:cell;GO:0005737:cytoplasm;GO:0005829:cytosol;GO:0044424:intracellular part;GO:0044444:cytoplasmic part;GO:0044464:cell part
IFRD1	1.83E-24	1.870377682	0.714	0.301	2.730313173	0.859935491	7.18E-20	protein_coding	GRCh38.98	chr7	+	112422968	112481017	58050	ENSG00000006652	hsa:3475:IFRD1, PC4, TIS7	3475	interferon related developmental regulator 1 [Source:HGNC Symbol;Acc:HGNC:5456]	-	-	-	-	-	-	Mortality in heart failure;Amyotrophic lateral sclerosis (age of onset);Osteoarthritis (hip)	GO:0000902:cell morphogenesis;GO:0000904:cell morphogenesis involved in differentiation;GO:0001558:regulation of cell growth;GO:0001709:cell fate determination;GO:0006950:response to stress;GO:0007275:multicellular organism development;GO:0007399:nervous system development;GO:0007409:axonogenesis;GO:0007518:myoblast fate determination;GO:0008361:regulation of cell size;GO:0009611:response to woun…	-	GO:0005622:intracellular;GO:0005623:cell;GO:0005634:nucleus;GO:0005737:cytoplasm;GO:0043226:organelle;GO:0043227:membrane-bounded organelle;GO:0043229:intracellular organelle;GO:0043231:intracellular membrane-bounded organelle;GO:0044424:intracellular part;GO:0044464:cell part
GCA	7.83E-24	1.780152388	0.792	0.433	2.99360611	1.213453721	3.07E-19	protein_coding	GRCh38.98	chr2	+	162318840	162371595	52756	ENSG00000115271	hsa:25801:GCA, GCL	25801	grancalcin [Source:HGNC Symbol;Acc:HGNC:15990]	-	-	-	-	-	-	-	GO:0006508:proteolysis;GO:0008152:metabolic process;GO:0009987:cellular process;GO:0016043:cellular component organization;GO:0019538:protein metabolic process;GO:0043170:macromolecule metabolic process;GO:0044238:primary metabolic process;GO:0061024:membrane organization;GO:0061025:membrane fusion;GO:0071704:organic substance metabolic process;GO:0071840:cellular component organization or biogen…	GO:0003824:catalytic activity;GO:0004175:endopeptidase activity;GO:0004197:cysteine-type endopeptidase activity;GO:0004198:calcium-dependent cysteine-type endopeptidase activity;GO:0005488:binding;GO:0005509:calcium ion binding;GO:0005515:protein binding;GO:0008233:peptidase activity;GO:0008234:cysteine-type peptidase activity;GO:0016787:hydrolase activity;GO:0042802:identical protein binding;GO:…	GO:0005576:extracellular region;GO:0005622:intracellular;GO:0005623:cell;GO:0005737:cytoplasm;GO:0005886:plasma membrane;GO:0016020:membrane;GO:0031982:vesicle;GO:0031988:membrane-bounded vesicle;GO:0043226:organelle;GO:0043227:membrane-bounded organelle;GO:0043230:extracellular organelle;GO:0044421:extracellular region part;GO:0044424:intracellular part;GO:0044464:cell part;GO:0070062:extracellu…
GPX1	8.63E-24	-2.086965582	0.416	0.864	1.366443112	3.453408694	3.38E-19	-	-	-	-	-	-	-	-	-	-	-	-	-	-	-	-	-	-	-	-	-
TGFBI	1.06E-23	-2.133877959	0.247	0.827	1.147395229	3.281273188	4.17E-19	protein_coding	GRCh38.98	chr5	+	136028988	136063818	34831	ENSG00000120708	hsa:7045:TGFBI, BIGH3, CDB1, CDG2, CDGG1, CSD, CSD1, CSD2, CSD3, EBMD, LCD1	7045	transforming growth factor beta induced [Source:HGNC Symbol;Acc:HGNC:11771]	-	R-HSA-977225:Amyloid fiber formation;R-HSA-392499:Metabolism of proteins	-	-	602082:Corneal dystrophy, Thiel-Behnke type;121820:Corneal dystrophy, epithelial basement membrane;122200:Corneal dystrophy, lattice type I;121900:Corneal dystrophy, Groenouw type I;607541:Corneal dystrophy, Avellino type;608471:Corneal dystrophy, lattice type IIIA;608470:Corneal dystrophy, Reis-Bucklers type	Nervous system diseases;Other nervous and sensory system diseases;H00951:Reis-Bucklers corneal dystrophy (RBCD);H00952:Thiel-Behnke dystrophies (TBCD);H00955:Granular corneal dystrophies (GCD);H00956:Lattice corneal dystrophies (LCD);H01221:Epithelial basement membrane corneal dystrophy (EBMD)	Stroke;Response to cytidine analogues (gemcitabine)	GO:0001501:skeletal system development;GO:0001525:angiogenesis;GO:0001568:blood vessel development;GO:0001944:vasculature development;GO:0002062:chondrocyte differentiation;GO:0003008:system process;GO:0007155:cell adhesion;GO:0007162:negative regulation of cell adhesion;GO:0007275:multicellular organism development;GO:0007600:sensory perception;GO:0007601:visual perception;GO:0008152:metabolic p…	GO:0005102:receptor binding;GO:0005178:integrin binding;GO:0005488:binding;GO:0005515:protein binding;GO:0005518:collagen binding;GO:0032403:protein complex binding;GO:0044877:macromolecular complex binding;GO:0050839:cell adhesion molecule binding;GO:0050840:extracellular matrix binding	GO:0005576:extracellular region;GO:0005578:proteinaceous extracellular matrix;GO:0005604:basement membrane;GO:0005615:extracellular space;GO:0005622:intracellular;GO:0005623:cell;GO:0005737:cytoplasm;GO:0005794:Golgi apparatus;GO:0005802:trans-Golgi network;GO:0005886:plasma membrane;GO:0012505:endomembrane system;GO:0016020:membrane;GO:0031012:extracellular matrix;GO:0031982:vesicle;GO:0031984:o…
LITAF	1.08E-23	1.262236764	0.987	0.792	4.059946494	2.79770973	4.23E-19	protein_coding	GRCh38.98	chr16	-	11547722	11636381	88660	ENSG00000189067	hsa:9516:LITAF, PIG7, SIMPLE, TP53I7	9516	lipopolysaccharide induced TNF factor [Source:HGNC Symbol;Acc:HGNC:16841]	hsa04142:Lysosome	-	-	-	601098:Charcot-Marie-Tooth disease, type 1C	Nervous system diseases;Neurodegenerative diseases;H00264:Charcot-Marie-Tooth disease (CMT)	QT interval;Inflammatory bowel disease;Response to anti-retroviral therapy (ddI/d4T) in HIV-1 infection (Grade 3 peripheral neuropathy)	GO:0001816:cytokine production;GO:0001817:regulation of cytokine production;GO:0002237:response to molecule of bacterial origin;GO:0006139:nucleobase-containing compound metabolic process;GO:0006351:transcription, DNA-templated;GO:0006355:regulation of transcription, DNA-templated;GO:0006357:regulation of transcription from RNA polymerase II promoter;GO:0006366:transcription from RNA polymerase I…	GO:0004871:signal transducer activity;GO:0005488:binding;GO:0005515:protein binding;GO:0019904:protein domain specific binding;GO:0050699:WW domain binding	GO:0000323:lytic vacuole;GO:0005622:intracellular;GO:0005623:cell;GO:0005634:nucleus;GO:0005654:nucleoplasm;GO:0005737:cytoplasm;GO:0005764:lysosome;GO:0005765:lysosomal membrane;GO:0005773:vacuole;GO:0005774:vacuolar membrane;GO:0005794:Golgi apparatus;GO:0005886:plasma membrane;GO:0012505:endomembrane system;GO:0016020:membrane;GO:0031090:organelle membrane;GO:0031974:membrane-enclosed lumen;GO…
ACTB	1.91E-23	1.178631221	1	0.997	7.051496319	5.872865098	7.48E-19	protein_coding	GRCh38.98	chr7	-	5527148	5563784	36637	ENSG00000075624	hsa:60:ACTB, BRWS1, PS1TP5BP1	60	actin beta [Source:HGNC Symbol;Acc:HGNC:132]	hsa04971:Gastric acid secretion;hsa04530:Tight junction;hsa04670:Leukocyte transendothelial migration;hsa05164:Influenza A;hsa04390:Hippo signaling pathway;hsa05205:Proteoglycans in cancer;hsa04015:Rap1 signaling pathway;hsa04810:Regulation of actin cytoskeleton;hsa04145:Phagosome;hsa05416:Viral myocarditis;hsa04921:Oxytocin signaling pathway;hsa05414:Dilated cardiomyopathy;hsa05132:Salmonella in…	R-HSA-5689603:UCH proteinases;R-HSA-2424491:DAP12 signaling;R-HSA-375165:NCAM signaling for neurite out-growth;R-HSA-2682334:EPH-Ephrin signaling;R-HSA-5654741:Signaling by FGFR3;R-HSA-5663213:RHO GTPases Activate WASPs and WAVEs;R-HSA-187037:NGF signalling via TRKA from the plasma membrane;R-HSA-8856828:Clathrin-mediated endocytosis;R-HSA-983231:Factors involved in megakaryocyte development and …	-	P00031:Inflammation mediated by chemokine and cytokine signaling pathway;P00034:Integrin signalling pathway;P00044:Nicotinic acetylcholine receptor signaling pathway;P00029:Huntington disease;P00004:Alzheimer disease-presenilin pathway;P00016:Cytoskeletal regulation by Rho GTPase;P00012:Cadherin signaling pathway	607371:Dystonia, juvenile-onset;243310:Baraitser-Winter syndrome 1	Immune system diseases;Primary immunodeficiency;H00101:Other phagocyte defects;Nervous system diseases;Other nervous and sensory system diseases;H01255:Juvenile-onset dystonia	Relative hand skill in reading disability	GO:0001775:cell activation;GO:0001894:tissue homeostasis;GO:0001895:retina homeostasis;GO:0002252:immune effector process;GO:0002253:activation of immune response;GO:0002376:immune system process;GO:0002429:immune response-activating cell surface receptor signaling pathway;GO:0002431:Fc receptor mediated stimulatory signaling pathway;GO:0002433:immune response-regulating cell surface receptor sig…	GO:0000166:nucleotide binding;GO:0000975:regulatory region DNA binding;GO:0000976:transcription regulatory region sequence-specific DNA binding;GO:0000977:RNA polymerase II regulatory region sequence-specific DNA binding;GO:0000978:RNA polymerase II core promoter proximal region sequence-specific DNA binding;GO:0000980:RNA polymerase II distal enhancer sequence-specific DNA binding;GO:0000987:cor…	GO:0000123:histone acetyltransferase complex;GO:0000228:nuclear chromosome;GO:0000785:chromatin;GO:0000790:nuclear chromatin;GO:0005576:extracellular region;GO:0005615:extracellular space;GO:0005622:intracellular;GO:0005623:cell;GO:0005634:nucleus;GO:0005654:nucleoplasm;GO:0005694:chromosome;GO:0005737:cytoplasm;GO:0005829:cytosol;GO:0005856:cytoskeleton;GO:0005886:plasma membrane;GO:0005912:adhe…
KCNJ15	1.99E-23	1.234437933	0.494	0.131	1.647057292	0.412619358	7.78E-19	protein_coding	GRCh38.98	chr21	+	38155549	38307357	151809	ENSG00000157551	hsa:3772:KCNJ15, IRKK, KIR1.3, KIR4.2	3772	potassium voltage-gated channel subfamily J member 15 [Source:HGNC Symbol;Acc:HGNC:6261]	hsa04971:Gastric acid secretion	R-HSA-997272:Inhibition of voltage gated Ca2+ channels via Gbeta/gamma subunits;R-HSA-112316:Neuronal System;R-HSA-977443:GABA receptor activation;R-HSA-1296071:Potassium Channels;R-HSA-1296041:Activation of G protein gated Potassium channels;R-HSA-1296065:Inwardly rectifying K+ channels;R-HSA-112315:Transmission across Chemical Synapses;R-HSA-112314:Neurotransmitter Receptor Binding And Downstre…	-	-	-	-	-	GO:0006810:transport;GO:0006811:ion transport;GO:0006812:cation transport;GO:0006813:potassium ion transport;GO:0009987:cellular process;GO:0010107:potassium ion import;GO:0015672:monovalent inorganic cation transport;GO:0030001:metal ion transport;GO:0032879:regulation of localization;GO:0034220:ion transmembrane transport;GO:0034762:regulation of transmembrane transport;GO:0034765:regulation of…	GO:0004872:receptor activity;GO:0005215:transporter activity;GO:0005216:ion channel activity;GO:0005242:inward rectifier potassium channel activity;GO:0005244:voltage-gated ion channel activity;GO:0005249:voltage-gated potassium channel activity;GO:0005261:cation channel activity;GO:0005267:potassium channel activity;GO:0005488:binding;GO:0005515:protein binding;GO:0008324:cation transmembrane tr…	GO:0005623:cell;GO:0005886:plasma membrane;GO:0005887:integral component of plasma membrane;GO:0016020:membrane;GO:0016021:integral component of membrane;GO:0031224:intrinsic component of membrane;GO:0031226:intrinsic component of plasma membrane;GO:0044425:membrane part;GO:0044459:plasma membrane part;GO:0044464:cell part;GO:0071944:cell periphery
SLC25A37	2.56E-23	1.217872711	0.987	0.563	3.383717906	2.165845196	1.00E-18	protein_coding	GRCh38.98	chr8	+	23528956	23575463	46508	ENSG00000147454	hsa:51312:SLC25A37, HT015, MFRN, MFRN1, MSC, MSCP, PRO1278, PRO1584, PRO2217	51312	solute carrier family 25 member 37 [Source:HGNC Symbol;Acc:HGNC:29786]	-	R-HSA-1430728:Metabolism;R-HSA-1362409:Mitochondrial iron-sulfur cluster biogenesis	-	-	-	-	-	GO:0000041:transition metal ion transport;GO:0006412:translation;GO:0006518:peptide metabolic process;GO:0006807:nitrogen compound metabolic process;GO:0006810:transport;GO:0006811:ion transport;GO:0006812:cation transport;GO:0006826:iron ion transport;GO:0006839:mitochondrial transport;GO:0008152:metabolic process;GO:0009058:biosynthetic process;GO:0009059:macromolecule biosynthetic process;GO:0…	GO:0003735:structural constituent of ribosome;GO:0005198:structural molecule activity;GO:0005215:transporter activity;GO:0005381:iron ion transmembrane transporter activity;GO:0008324:cation transmembrane transporter activity;GO:0015075:ion transmembrane transporter activity;GO:0022857:transmembrane transporter activity;GO:0022890:inorganic cation transmembrane transporter activity;GO:0022891:sub…	GO:0005622:intracellular;GO:0005623:cell;GO:0005737:cytoplasm;GO:0005739:mitochondrion;GO:0005740:mitochondrial envelope;GO:0005743:mitochondrial inner membrane;GO:0016020:membrane;GO:0016021:integral component of membrane;GO:0019866:organelle inner membrane;GO:0031090:organelle membrane;GO:0031224:intrinsic component of membrane;GO:0031966:mitochondrial membrane;GO:0031967:organelle envelope;GO:…
FPR1	3.81E-23	1.275368199	1	0.689	3.933878187	2.658509988	1.49E-18	protein_coding	GRCh38.98	chr19	-	51745172	51804110	58939	ENSG00000171051	hsa:2357:FPR1, FMLP, FPR	2357	formyl peptide receptor 1 [Source:HGNC Symbol;Acc:HGNC:3826]	hsa04080:Neuroactive ligand-receptor interaction;hsa04015:Rap1 signaling pathway;hsa05150:Staphylococcus aureus infection	R-HSA-373076:Class A/1 (Rhodopsin-like receptors);R-HSA-444473:Formyl peptide receptors bind formyl peptides and many other ligands;R-HSA-372790:Signaling by GPCR;R-HSA-375276:Peptide ligand-binding receptors;R-HSA-388396:GPCR downstream signaling;R-HSA-162582:Signal Transduction;R-HSA-418594:G alpha (i) signalling events;R-HSA-500792:GPCR ligand binding	-	P00031:Inflammation mediated by chemokine and cytokine signaling pathway	-	-	-	GO:0000165:MAPK cascade;GO:0000187:activation of MAPK activity;GO:0001932:regulation of protein phosphorylation;GO:0001934:positive regulation of protein phosphorylation;GO:0006464:cellular protein modification process;GO:0006468:protein phosphorylation;GO:0006793:phosphorus metabolic process;GO:0006796:phosphate-containing compound metabolic process;GO:0006928:movement of cell or subcellular com…	GO:0001653:peptide receptor activity;GO:0004871:signal transducer activity;GO:0004872:receptor activity;GO:0004888:transmembrane signaling receptor activity;GO:0004930:G-protein coupled receptor activity;GO:0004982:N-formyl peptide receptor activity;GO:0005102:receptor binding;GO:0005488:binding;GO:0005515:protein binding;GO:0008528:G-protein coupled peptide receptor activity;GO:0038023:signaling…	GO:0005622:intracellular;GO:0005623:cell;GO:0005737:cytoplasm;GO:0005768:endosome;GO:0005773:vacuole;GO:0005886:plasma membrane;GO:0012505:endomembrane system;GO:0016020:membrane;GO:0016021:integral component of membrane;GO:0031224:intrinsic component of membrane;GO:0043226:organelle;GO:0043227:membrane-bounded organelle;GO:0043229:intracellular organelle;GO:0043231:intracellular membrane-bounded…
AQP9	4.98E-23	1.569463471	0.896	0.504	3.618040348	2.048576877	1.95E-18	protein_coding	GRCh38.98	chr15	+	58138169	58185911	47743	ENSG00000103569	hsa:366:AQP9, AQP-9, HsT17287, SSC1, T17287	366	aquaporin 9 [Source:HGNC Symbol;Acc:HGNC:643]	hsa04976:Bile secretion	R-HSA-382551:Transmembrane transport of small molecules;R-HSA-445717:Aquaporin-mediated transport;R-HSA-432047:Passive transport by Aquaporins;R-HSA-432030:Transport of glycerol from adipocytes to the liver by Aquaporins	-	-	-	-	Stroke;Metabolite levels;Ischemic stroke	GO:0002376:immune system process;GO:0003008:system process;GO:0006810:transport;GO:0006811:ion transport;GO:0006820:anion transport;GO:0006833:water transport;GO:0006863:purine nucleobase transport;GO:0006869:lipid transport;GO:0006884:cell volume homeostasis;GO:0006950:response to stress;GO:0006955:immune response;GO:0006970:response to osmotic stress;GO:0007588:excretion;GO:0008152:metabolic pr…	GO:0005215:transporter activity;GO:0005275:amine transmembrane transporter activity;GO:0005342:organic acid transmembrane transporter activity;GO:0005345:purine nucleobase transmembrane transporter activity;GO:0005350:pyrimidine nucleobase transmembrane transporter activity;GO:0005372:water transmembrane transporter activity;GO:0015144:carbohydrate transmembrane transporter activity;GO:0015166:po…	GO:0005622:intracellular;GO:0005623:cell;GO:0005886:plasma membrane;GO:0005887:integral component of plasma membrane;GO:0016020:membrane;GO:0016021:integral component of membrane;GO:0016323:basolateral plasma membrane;GO:0031224:intrinsic component of membrane;GO:0031226:intrinsic component of plasma membrane;GO:0043226:organelle;GO:0043227:membrane-bounded organelle;GO:0043229:intracellular orga…
TNFRSF10C	1.76E-22	0.710889639	0.195	0.022	0.773100197	0.062210558	6.91E-18	protein_coding	GRCh38.98	chr8	+	23102590	23117437	14848	ENSG00000173535	-	-	TNF receptor superfamily member 10c [Source:HGNC Symbol;Acc:HGNC:11906]	-	-	-	-	-	-	-	-	-	-
LCP1	1.86E-22	1.062682683	0.974	0.914	4.12041411	3.057731427	7.30E-18	protein_coding	GRCh38.98	chr13	-	46125920	46211871	85952	ENSG00000136167	hsa:3936:LCP1, CP64, HEL-S-37, L-PLASTIN, LC64P, LPL, PLS2	3936	lymphocyte cytosolic protein 1 [Source:HGNC Symbol;Acc:HGNC:6528]	-	-	-	-	-	-	Non-alcoholic fatty liver disease histology (other)	GO:0001775:cell activation;GO:0002252:immune effector process;GO:0002263:cell activation involved in immune response;GO:0002285:lymphocyte activation involved in immune response;GO:0002286:T cell activation involved in immune response;GO:0002366:leukocyte activation involved in immune response;GO:0002376:immune system process;GO:0006461:protein complex assembly;GO:0006810:transport;GO:0006886:int…	GO:0003779:actin binding;GO:0005488:binding;GO:0005509:calcium ion binding;GO:0005515:protein binding;GO:0008092:cytoskeletal protein binding;GO:0019899:enzyme binding;GO:0032403:protein complex binding;GO:0042802:identical protein binding;GO:0043167:ion binding;GO:0043169:cation binding;GO:0044877:macromolecular complex binding;GO:0046872:metal ion binding;GO:0051015:actin filament binding;GO:00…	GO:0001725:stress fiber;GO:0001726:ruffle;GO:0001891:phagocytic cup;GO:0002102:podosome;GO:0005576:extracellular region;GO:0005615:extracellular space;GO:0005622:intracellular;GO:0005623:cell;GO:0005737:cytoplasm;GO:0005829:cytosol;GO:0005856:cytoskeleton;GO:0005884:actin filament;GO:0005886:plasma membrane;GO:0005912:adherens junction;GO:0005924:cell-substrate adherens junction;GO:0005925:focal …
AL021707.6	1.90E-22	0.466738222	0.182	0.019	0.519334237	0.052596015	7.44E-18	lncRNA	GRCh38.98	chr22	+	38742625	38743115	491	ENSG00000272669	-	-	novel transcript, antisense to SUN2	-	-	-	-	-	-	-	-	-	-
CEACAM3	3.64E-22	0.687904496	0.247	0.036	0.78731279	0.099408294	1.43E-17	protein_coding	GRCh38.98	chr19	+	41796587	41811554	14968	ENSG00000170956	hsa:1084:CEACAM3, CD66D, CEA, CGM1, W264, W282	1084	carcinoembryonic antigen related cell adhesion molecule 3 [Source:HGNC Symbol;Acc:HGNC:1815]	-	-	-	-	-	-	-	-	-	GO:0016020:membrane;GO:0016021:integral component of membrane;GO:0031224:intrinsic component of membrane;GO:0044425:membrane part
CSF2RB	3.78E-22	1.25368075	0.545	0.177	1.706516753	0.452836003	1.48E-17	protein_coding	GRCh38.98	chr22	+	36913628	36940439	26812	ENSG00000100368	hsa:1439:CSF2RB, CD131, CDw131, IL3RB, IL5RB, SMDP5	1439	colony stimulating factor 2 receptor beta common subunit [Source:HGNC Symbol;Acc:HGNC:2436]	hsa04060:Cytokine-cytokine receptor interaction;hsa04630:Jak-STAT signaling pathway;hsa04210:Apoptosis	R-HSA-2424491:DAP12 signaling;R-HSA-375165:NCAM signaling for neurite out-growth;R-HSA-114604:GPVI-mediated activation cascade;R-HSA-5654741:Signaling by FGFR3;R-HSA-187037:NGF signalling via TRKA from the plasma membrane;R-HSA-190236:Signaling by FGFR;R-HSA-5673001:RAF/MAP kinase cascade;R-HSA-5688849:Defective CSF2RB causes pulmonary surfactant metabolism dysfunction 5 (SMDP5);R-HSA-112399:IRS-…	-	-	614370:Surfactant metabolism dysfunction, pulmonary, 5	-	-	GO:0000165:MAPK cascade;GO:0006464:cellular protein modification process;GO:0006468:protein phosphorylation;GO:0006793:phosphorus metabolic process;GO:0006796:phosphate-containing compound metabolic process;GO:0007154:cell communication;GO:0007165:signal transduction;GO:0007166:cell surface receptor signaling pathway;GO:0007585:respiratory gaseous exchange;GO:0008152:metabolic process;GO:0009987:…	GO:0003824:catalytic activity;GO:0004672:protein kinase activity;GO:0004713:protein tyrosine kinase activity;GO:0004871:signal transducer activity;GO:0004872:receptor activity;GO:0004888:transmembrane signaling receptor activity;GO:0004896:cytokine receptor activity;GO:0004912:interleukin-3 receptor activity;GO:0004914:interleukin-5 receptor activity;GO:0005085:guanyl-nucleotide exchange factor a…	GO:0005622:intracellular;GO:0005623:cell;GO:0005886:plasma membrane;GO:0005887:integral component of plasma membrane;GO:0016020:membrane;GO:0016021:integral component of membrane;GO:0030526:granulocyte macrophage colony-stimulating factor receptor complex;GO:0031224:intrinsic component of membrane;GO:0031226:intrinsic component of plasma membrane;GO:0032991:macromolecular complex;GO:0043234:prote…
CST7	1.14E-21	1.527625902	0.468	0.126	2.009711468	0.482085566	4.46E-17	protein_coding	GRCh38.98	chr20	+	24949269	24959928	10660	ENSG00000077984	hsa:8530:CST7, CMAP	8530	cystatin F [Source:HGNC Symbol;Acc:HGNC:2479]	-	-	-	-	-	-	-	GO:0002376:immune system process;GO:0006508:proteolysis;GO:0006955:immune response;GO:0008152:metabolic process;GO:0009892:negative regulation of metabolic process;GO:0009987:cellular process;GO:0010466:negative regulation of peptidase activity;GO:0010605:negative regulation of macromolecule metabolic process;GO:0010951:negative regulation of endopeptidase activity;GO:0019222:regulation of metabo…	GO:0004857:enzyme inhibitor activity;GO:0004866:endopeptidase inhibitor activity;GO:0004869:cysteine-type endopeptidase inhibitor activity;GO:0005488:binding;GO:0005515:protein binding;GO:0030234:enzyme regulator activity;GO:0030414:peptidase inhibitor activity;GO:0061134:peptidase regulator activity;GO:0061135:endopeptidase regulator activity;GO:0098772:molecular function regulator	GO:0005576:extracellular region;GO:0005622:intracellular;GO:0005623:cell;GO:0005737:cytoplasm;GO:0044424:intracellular part;GO:0044464:cell part
HLA-DRB6	1.42E-21	-1.834565082	0.195	0.752	0.653188459	2.487753541	5.57E-17	-	-	-	-	-	-	-	-	-	-	-	-	-	-	-	-	-	-	-	-	-
FAM129A	1.50E-21	1.255333457	0.429	0.111	1.539558866	0.28422541	5.89E-17	-	-	-	-	-	-	-	-	-	-	-	-	-	-	-	-	-	-	-	-	-
NFKBIZ	2.61E-21	1.219110675	0.987	0.687	3.691444214	2.47233354	1.02E-16	protein_coding	GRCh38.98	chr3	+	101827991	101861022	33032	ENSG00000144802	hsa:64332:NFKBIZ, IKBZ, INAP, MAIL	64332	NFKB inhibitor zeta [Source:HGNC Symbol;Acc:HGNC:29805]	hsa05202:Transcriptional misregulation in cancer	-	-	-	-	-	Psoriasis;Multiple sclerosis;Ulcerative colitis	GO:0006139:nucleobase-containing compound metabolic process;GO:0006351:transcription, DNA-templated;GO:0006355:regulation of transcription, DNA-templated;GO:0006357:regulation of transcription from RNA polymerase II promoter;GO:0006366:transcription from RNA polymerase II promoter;GO:0006725:cellular aromatic compound metabolic process;GO:0006807:nitrogen compound metabolic process;GO:0006950:res…	GO:0000988:transcription factor activity, protein binding;GO:0000989:transcription factor activity, transcription factor binding;GO:0003712:transcription cofactor activity;GO:0005488:binding;GO:0005515:protein binding	GO:0005622:intracellular;GO:0005623:cell;GO:0005634:nucleus;GO:0043226:organelle;GO:0043227:membrane-bounded organelle;GO:0043229:intracellular organelle;GO:0043231:intracellular membrane-bounded organelle;GO:0044424:intracellular part;GO:0044464:cell part
IFITM3	2.70E-21	1.191130676	0.987	0.825	4.118955256	2.927824581	1.06E-16	protein_coding	GRCh38.98	chr11	-	319676	327537	7862	ENSG00000142089	hsa:10410:IFITM3, 1-8U, DSPA2b, IP15	10410	interferon induced transmembrane protein 3 [Source:HGNC Symbol;Acc:HGNC:5414]	-	R-HSA-168256:Immune System;R-HSA-909733:Interferon alpha/beta signaling;R-HSA-913531:Interferon Signaling;R-HSA-1280215:Cytokine Signaling in Immune system	-	-	614680:Influenza, severe, susceptibility to	-	-	GO:0002252:immune effector process;GO:0002376:immune system process;GO:0006139:nucleobase-containing compound metabolic process;GO:0006725:cellular aromatic compound metabolic process;GO:0006807:nitrogen compound metabolic process;GO:0006950:response to stress;GO:0006952:defense response;GO:0006955:immune response;GO:0007154:cell communication;GO:0007165:signal transduction;GO:0007166:cell surfac…	GO:0005488:binding;GO:0005515:protein binding	GO:0000323:lytic vacuole;GO:0005576:extracellular region;GO:0005622:intracellular;GO:0005623:cell;GO:0005737:cytoplasm;GO:0005764:lysosome;GO:0005765:lysosomal membrane;GO:0005768:endosome;GO:0005770:late endosome;GO:0005773:vacuole;GO:0005774:vacuolar membrane;GO:0005886:plasma membrane;GO:0010008:endosome membrane;GO:0012505:endomembrane system;GO:0016020:membrane;GO:0016021:integral component …
PADI4	2.89E-21	0.715300628	0.26	0.041	0.849083024	0.133782396	1.13E-16	protein_coding	GRCh38.98	chr1	+	17308195	17364004	55810	ENSG00000159339	hsa:23569:PADI4, PAD, PAD4, PADI5, PDI4, PDI5	23569	peptidyl arginine deiminase 4 [Source:HGNC Symbol;Acc:HGNC:18368]	-	R-HSA-4839726:Chromatin organization;R-HSA-3247509:Chromatin modifying enzymes	PWY-4921:protein citrullination	-	180300:Rheumatoid arthritis, progression of	-	Rheumatoid arthritis;Basal cell carcinoma;IgA nephropathy	GO:0000052:citrulline metabolic process;GO:0002376:immune system process;GO:0006082:organic acid metabolic process;GO:0006139:nucleobase-containing compound metabolic process;GO:0006323:DNA packaging;GO:0006325:chromatin organization;GO:0006333:chromatin assembly or disassembly;GO:0006334:nucleosome assembly;GO:0006338:chromatin remodeling;GO:0006351:transcription, DNA-templated;GO:0006355:regula…	GO:0003824:catalytic activity;GO:0004668:protein-arginine deiminase activity;GO:0005488:binding;GO:0005509:calcium ion binding;GO:0005515:protein binding;GO:0016787:hydrolase activity;GO:0016810:hydrolase activity, acting on carbon-nitrogen (but not peptide) bonds;GO:0016813:hydrolase activity, acting on carbon-nitrogen (but not peptide) bonds, in linear amidines;GO:0016990:arginine deiminase act…	GO:0005622:intracellular;GO:0005623:cell;GO:0005634:nucleus;GO:0005654:nucleoplasm;GO:0005737:cytoplasm;GO:0005829:cytosol;GO:0031974:membrane-enclosed lumen;GO:0031981:nuclear lumen;GO:0043226:organelle;GO:0043227:membrane-bounded organelle;GO:0043229:intracellular organelle;GO:0043231:intracellular membrane-bounded organelle;GO:0043233:organelle lumen;GO:0044422:organelle part;GO:0044424:intrac…
RPL10	4.40E-21	-1.241086748	0.662	0.964	2.360178832	3.60126558	1.72E-16	protein_coding	GRCh38.98	chrX	+	154389955	154409168	19214	ENSG00000147403	hsa:6134:RPL10, AUTSX5, DXS648, DXS648E, L10, NOV, QM	6134	ribosomal protein L10 [Source:HGNC Symbol;Acc:HGNC:10298]	hsa03010:Ribosome	R-HSA-72706:GTP hydrolysis and joining of the 60S ribosomal subunit;R-HSA-72689:Formation of a pool of free 40S subunits;R-HSA-72737:Cap-dependent Translation Initiation;R-HSA-156827:L13a-mediated translational silencing of Ceruloplasmin expression;R-HSA-72764:Eukaryotic Translation Termination;R-HSA-2408522:Selenoamino acid metabolism;R-HSA-72312:rRNA processing;R-HSA-927802:Nonsense-Mediated De…	-	-	300847:Autism, susceptibility to, X-linked 5	-	-	GO:0000027:ribosomal large subunit assembly;GO:0000184:nuclear-transcribed mRNA catabolic process, nonsense-mediated decay;GO:0000956:nuclear-transcribed mRNA catabolic process;GO:0006139:nucleobase-containing compound metabolic process;GO:0006364:rRNA processing;GO:0006396:RNA processing;GO:0006401:RNA catabolic process;GO:0006402:mRNA catabolic process;GO:0006412:translation;GO:0006413:translat…	GO:0003676:nucleic acid binding;GO:0003723:RNA binding;GO:0003735:structural constituent of ribosome;GO:0005198:structural molecule activity;GO:0005488:binding;GO:0005515:protein binding;GO:0044822:poly(A) RNA binding;GO:0097159:organic cyclic compound binding;GO:1901363:heterocyclic compound binding	GO:0005622:intracellular;GO:0005623:cell;GO:0005737:cytoplasm;GO:0005783:endoplasmic reticulum;GO:0005829:cytosol;GO:0005840:ribosome;GO:0012505:endomembrane system;GO:0015934:large ribosomal subunit;GO:0016020:membrane;GO:0022625:cytosolic large ribosomal subunit;GO:0022626:cytosolic ribosome;GO:0030529:intracellular ribonucleoprotein complex;GO:0032991:macromolecular complex;GO:0043226:organell…
PSAP	4.60E-21	-1.600494142	0.844	0.984	3.349832236	4.950326378	1.80E-16	protein_coding	GRCh38.98	chr10	-	71816298	71851325	35028	ENSG00000197746	hsa:5660:PSAP, GLBA, SAP1	5660	prosaposin [Source:HGNC Symbol;Acc:HGNC:9498]	hsa04142:Lysosome	R-HSA-373076:Class A/1 (Rhodopsin-like receptors);R-HSA-372790:Signaling by GPCR;R-HSA-375276:Peptide ligand-binding receptors;R-HSA-1430728:Metabolism;R-HSA-162582:Signal Transduction;R-HSA-109582:Hemostasis;R-HSA-500792:GPCR ligand binding;R-HSA-76005:Response to elevated platelet cytosolic Ca2+;R-HSA-556833:Metabolism of lipids and lipoproteins;R-HSA-428157:Sphingolipid metabolism;R-HSA-166066…	-	-	611721:Combined SAP deficiency;249900:Metachromatic leukodystrophy due to SAP-b deficiency;611722:Krabbe disease, atypical;610539:Gaucher disease, atypical	Congenital disorders of metabolism;Congenital disorders of lipid/glycolipid metabolism;H00126:Gaucher disease;H00135:Krabbe disease;H00127:Metachromatic leukodystrophy;Lysosomal storage diseases;H00423:Defects in the degradation of sulfatide;H00426:Defects in the degradation of ganglioside;H01239:Combined SAP deficiency	Asthma (childhood onset)	GO:0000003:reproduction;GO:0000165:MAPK cascade;GO:0000302:response to reactive oxygen species;GO:0001655:urogenital system development;GO:0001932:regulation of protein phosphorylation;GO:0001934:positive regulation of protein phosphorylation;GO:0002576:platelet degranulation;GO:0003006:developmental process involved in reproduction;GO:0006464:cellular protein modification process;GO:0006468:prot…	GO:0001664:G-protein coupled receptor binding;GO:0005102:receptor binding;GO:0005488:binding;GO:0005515:protein binding;GO:0008047:enzyme activator activity;GO:0008289:lipid binding;GO:0030234:enzyme regulator activity;GO:0098772:molecular function regulator	GO:0000323:lytic vacuole;GO:0005576:extracellular region;GO:0005615:extracellular space;GO:0005622:intracellular;GO:0005623:cell;GO:0005737:cytoplasm;GO:0005739:mitochondrion;GO:0005764:lysosome;GO:0005765:lysosomal membrane;GO:0005773:vacuole;GO:0005774:vacuolar membrane;GO:0005775:vacuolar lumen;GO:0016020:membrane;GO:0016021:integral component of membrane;GO:0031090:organelle membrane;GO:00312…
ADGRG3	5.13E-21	1.129213114	0.429	0.11	1.457599113	0.328385999	2.01E-16	protein_coding	GRCh38.98	chr16	+	57668277	57689378	21102	ENSG00000182885	hsa:222487:ADGRG3, GPR97, PB99, PGR26	222487	adhesion G protein-coupled receptor G3 [Source:HGNC Symbol;Acc:HGNC:13728]	-	-	-	-	-	-	-	GO:0001775:cell activation;GO:0002376:immune system process;GO:0002520:immune system development;GO:0002521:leukocyte differentiation;GO:0006139:nucleobase-containing compound metabolic process;GO:0006351:transcription, DNA-templated;GO:0006355:regulation of transcription, DNA-templated;GO:0006725:cellular aromatic compound metabolic process;GO:0006807:nitrogen compound metabolic process;GO:00069…	GO:0004871:signal transducer activity;GO:0004872:receptor activity;GO:0004888:transmembrane signaling receptor activity;GO:0004930:G-protein coupled receptor activity;GO:0038023:signaling receptor activity;GO:0060089:molecular transducer activity	GO:0005623:cell;GO:0005886:plasma membrane;GO:0016020:membrane;GO:0016021:integral component of membrane;GO:0031224:intrinsic component of membrane;GO:0044425:membrane part;GO:0044464:cell part;GO:0071944:cell periphery
SOD2	5.59E-21	1.151784265	1	0.879	5.30355118	4.151766915	2.19E-16	protein_coding	GRCh38.98	chr6	-	159669069	159745186	76118	ENSG00000112096	-	-	superoxide dismutase 2 [Source:HGNC Symbol;Acc:HGNC:11180]	-	-	-	-	-	-	-	-	-	-
CST3	5.87E-21	-2.664600933	0.649	0.901	2.300273612	4.964874545	2.30E-16	protein_coding	GRCh38.98	chr20	-	23626706	23638473	11768	ENSG00000101439	hsa:1471:CST3, ARMD11, HEL-S-2	1471	cystatin C [Source:HGNC Symbol;Acc:HGNC:2475]	hsa04970:Salivary secretion	R-HSA-977225:Amyloid fiber formation;R-HSA-392499:Metabolism of proteins	-	-	611953:Macular degeneration, age-related, 11;105150:Cerebral amyloid angiopathy	Nervous system diseases;Neurodegenerative diseases;H01185:Cerebral amyloid angiopathy (CAA);Other nervous and sensory system diseases;H00821:Macular degeneration	Cystatin C;Chronic kidney disease;Plasma cystastin c levels in acute coronary syndrome	GO:0001974:blood vessel remodeling;GO:0006508:proteolysis;GO:0006516:glycoprotein catabolic process;GO:0006950:response to stress;GO:0006952:defense response;GO:0008152:metabolic process;GO:0009056:catabolic process;GO:0009057:macromolecule catabolic process;GO:0009100:glycoprotein metabolic process;GO:0009653:anatomical structure morphogenesis;GO:0009892:negative regulation of metabolic process;…	GO:0001540:beta-amyloid binding;GO:0002020:protease binding;GO:0004857:enzyme inhibitor activity;GO:0004866:endopeptidase inhibitor activity;GO:0004869:cysteine-type endopeptidase inhibitor activity;GO:0005488:binding;GO:0005515:protein binding;GO:0019899:enzyme binding;GO:0030234:enzyme regulator activity;GO:0030414:peptidase inhibitor activity;GO:0033218:amide binding;GO:0042277:peptide binding…	GO:0005576:extracellular region;GO:0005615:extracellular space;GO:0031012:extracellular matrix;GO:0031982:vesicle;GO:0031988:membrane-bounded vesicle;GO:0043226:organelle;GO:0043227:membrane-bounded organelle;GO:0043230:extracellular organelle;GO:0044421:extracellular region part;GO:0070062:extracellular exosome;GO:1903561:extracellular vesicle
MT-ND4	6.38E-21	-1.108290082	0.974	0.997	4.704813228	5.81310331	2.50E-16	protein_coding	GRCh38.98	chrM	+	10760	12137	1378	ENSG00000198886	-	-	mitochondrially encoded NADH:ubiquinone oxidoreductase core subunit 4 [Source:HGNC Symbol;Acc:HGNC:7459]	-	-	-	-	-	-	-	-	-	-
HLA-DPB1	7.27E-21	-2.984277851	0.221	0.75	1.083028155	4.067306006	2.85E-16	protein_coding	GRCh38.98	chr6	+	33075990	33089696	13707	ENSG00000223865	hsa:3115:HLA-DPB1, DPB1, HLA-DP, HLA-DP1B, HLA-DPB	3115	major histocompatibility complex, class II, DP beta 1 [Source:HGNC Symbol;Acc:HGNC:4940]	hsa04514:Cell adhesion molecules (CAMs);hsa05152:Tuberculosis;hsa05164:Influenza A;hsa05168:Herpes simplex infection;hsa05320:Autoimmune thyroid disease;hsa05166:HTLV-I infection;hsa05310:Asthma;hsa04145:Phagosome;hsa04612:Antigen processing and presentation;hsa04940:Type I diabetes mellitus;hsa05169:Epstein-Barr virus infection;hsa05330:Allograft rejection;hsa05332:Graft-versus-host disease;hsa0…	R-HSA-202424:Downstream TCR signaling;R-HSA-388841:Costimulation by the CD28 family;R-HSA-168256:Immune System;R-HSA-1280218:Adaptive Immune System;R-HSA-913531:Interferon Signaling;R-HSA-2132295:MHC class II antigen presentation;R-HSA-1280215:Cytokine Signaling in Immune system;R-HSA-389948:PD-1 signaling;R-HSA-877300:Interferon gamma signaling;R-HSA-202430:Translocation of ZAP-70 to Immunologic…	-	-	-	Immune system diseases;Allergies and autoimmune diseases;H01492:Systemic sclerosis;Cardiovascular diseases;Cardiac diseases;H00294:Dilated cardiomyopathy (DCM);Skin diseases;Skin and soft tissue diseases	Asthma;Hepatitis B;Nephropathy;Systemic sclerosis;Hepatitis B vaccine response;Graves' disease;IgA nephropathy;Hepatitis B (viral clearance);Antineutrophil cytoplasmic antibody-associated vasculitis;Aspirin exacerbated respiratory disease in asthmatics;Wegener's granulomatosis;Chronic hepatitis B infection;Sjögren's syndrome	GO:0001775:cell activation;GO:0001816:cytokine production;GO:0001817:regulation of cytokine production;GO:0001819:positive regulation of cytokine production;GO:0002253:activation of immune response;GO:0002376:immune system process;GO:0002429:immune response-activating cell surface receptor signaling pathway;GO:0002478:antigen processing and presentation of exogenous peptide antigen;GO:0002495:ant…	GO:0003823:antigen binding;GO:0005488:binding;GO:0033218:amide binding;GO:0042277:peptide binding;GO:0042605:peptide antigen binding	GO:0000139:Golgi membrane;GO:0000323:lytic vacuole;GO:0005622:intracellular;GO:0005623:cell;GO:0005737:cytoplasm;GO:0005764:lysosome;GO:0005765:lysosomal membrane;GO:0005768:endosome;GO:0005773:vacuole;GO:0005774:vacuolar membrane;GO:0005783:endoplasmic reticulum;GO:0005789:endoplasmic reticulum membrane;GO:0005794:Golgi apparatus;GO:0005802:trans-Golgi network;GO:0005886:plasma membrane;GO:00099…
PTGS2	1.19E-20	1.520280658	0.961	0.584	5.603470963	4.083190304	4.65E-16	protein_coding	GRCh38.98	chr1	-	186671791	186680423	8633	ENSG00000073756	hsa:5743:PTGS2, COX-2, COX2, GRIPGHS, PGG/HS, PGHS-2, PHS-2, hCox-2	5743	prostaglandin-endoperoxide synthase 2 [Source:HGNC Symbol;Acc:HGNC:9605]	hsa01100:Metabolic pathways;hsa05200:Pathways in cancer;hsa04923:Regulation of lipolysis in adipocytes;hsa05206:MicroRNAs in cancer;hsa04921:Oxytocin signaling pathway;hsa04064:NF-kappa B signaling pathway;hsa05140:Leishmaniasis;hsa04668:TNF signaling pathway;hsa04723:Retrograde endocannabinoid signaling;hsa04913:Ovarian steroidogenesis;hsa05222:Small cell lung cancer;hsa04370:VEGF signaling path…	R-HSA-2142753:Arachidonic acid metabolism;R-HSA-196849:Metabolism of water-soluble vitamins and cofactors;R-HSA-1430728:Metabolism;R-HSA-2142770:Synthesis of 15-eicosatetraenoic acid derivatives;R-HSA-556833:Metabolism of lipids and lipoproteins;R-HSA-196854:Metabolism of vitamins and cofactors;R-HSA-2162123:Synthesis of Prostaglandins (PG) and Thromboxanes (TX);R-HSA-197264:Nicotinamide salvagin…	PWY66-374:C20 prostanoid biosynthesis;PWY66-393:aspirin-triggered lipoxin biosynthesis;PWY66-394:aspirin triggered resolvin E biosynthesis;PWY66-395:aspirin triggered resolvin D biosynthesis	P00031:Inflammation mediated by chemokine and cytokine signaling pathway;P00054:Toll receptor signaling pathway;P00019:Endothelin signaling pathway;P06959:CCKR signaling map	-	Cancers;Cancers of the digestive system;H00017:Esophageal cancer;H00046:Cholangiocarcinoma;Cancers of the urinary system and male genital organs;H00025:Penile cancer	Crohn's disease;Knee osteoarthritis;Inflammatory bowel disease	GO:0000003:reproduction;GO:0001101:response to acid chemical;GO:0001503:ossification;GO:0001516:prostaglandin biosynthetic process;GO:0001525:angiogenesis;GO:0001568:blood vessel development;GO:0001659:temperature homeostasis;GO:0001660:fever generation;GO:0001666:response to hypoxia;GO:0001667:ameboidal-type cell migration;GO:0001676:long-chain fatty acid metabolic process;GO:0001816:cytokine pr…	GO:0003824:catalytic activity;GO:0004601:peroxidase activity;GO:0004666:prostaglandin-endoperoxide synthase activity;GO:0005488:binding;GO:0005515:protein binding;GO:0008289:lipid binding;GO:0016209:antioxidant activity;GO:0016491:oxidoreductase activity;GO:0016684:oxidoreductase activity, acting on peroxide as acceptor;GO:0016701:oxidoreductase activity, acting on single donors with incorporatio…	GO:0005622:intracellular;GO:0005623:cell;GO:0005634:nucleus;GO:0005737:cytoplasm;GO:0005783:endoplasmic reticulum;GO:0005788:endoplasmic reticulum lumen;GO:0005789:endoplasmic reticulum membrane;GO:0005886:plasma membrane;GO:0005901:caveola;GO:0012505:endomembrane system;GO:0016020:membrane;GO:0031974:membrane-enclosed lumen;GO:0032991:macromolecular complex;GO:0042175:nuclear outer membrane-endo…
HLA-DQB1	1.50E-20	-2.528279544	0.13	0.695	0.638991494	3.167271039	5.86E-16	protein_coding	GRCh38.98	chr6	-	32659467	32668383	8917	ENSG00000179344	hsa:3119:HLA-DQB1, CELIAC1, HLA-DQB, IDDM1	3119	major histocompatibility complex, class II, DQ beta 1 [Source:HGNC Symbol;Acc:HGNC:4944]	hsa04514:Cell adhesion molecules (CAMs);hsa05152:Tuberculosis;hsa05164:Influenza A;hsa05168:Herpes simplex infection;hsa05320:Autoimmune thyroid disease;hsa05166:HTLV-I infection;hsa05310:Asthma;hsa04145:Phagosome;hsa04612:Antigen processing and presentation;hsa04940:Type I diabetes mellitus;hsa05169:Epstein-Barr virus infection;hsa05330:Allograft rejection;hsa05332:Graft-versus-host disease;hsa0…	R-HSA-202424:Downstream TCR signaling;R-HSA-388841:Costimulation by the CD28 family;R-HSA-168256:Immune System;R-HSA-1280218:Adaptive Immune System;R-HSA-913531:Interferon Signaling;R-HSA-2132295:MHC class II antigen presentation;R-HSA-1280215:Cytokine Signaling in Immune system;R-HSA-389948:PD-1 signaling;R-HSA-877300:Interferon gamma signaling;R-HSA-202430:Translocation of ZAP-70 to Immunologic…	-	-	212750:Celiac disease, susceptibility to;123400:Creutzfeldt-Jakob disease;126200:Multiple sclerosis, susceptibility to, 1	Immune system diseases;Allergies and autoimmune diseases;H00079:Asthma;H00080:Systemic lupus erythematosus;H00081:Hashimoto's thyroiditis;H00082:Graves' disease;H01362:Dermatitis herpetiformis;H01492:Systemic sclerosis;Nervous system diseases;Other nervous and sensory system diseases;H01490:Multiple sclerosis;Cardiovascular diseases;Cardiac diseases;H00294:Dilated cardiomyopathy (DCM);H00295:Vira…	Celiac disease;Prostate cancer;Systemic lupus erythematosus;Rheumatoid arthritis;Pulmonary function;Crohn's disease;Multiple sclerosis;Asthma;Parkinson's disease;Knee osteoarthritis;IgE levels;Ulcerative colitis;Hepatitis B;Primary biliary cirrhosis;Follicular lymphoma;Chronic hepatitis C infection;Nephropathy;Systemic sclerosis;HPV seropositivity;Hypothyroidism;Nodular sclerosis Hodgkin lymphoma…	GO:0001775:cell activation;GO:0002250:adaptive immune response;GO:0002252:immune effector process;GO:0002253:activation of immune response;GO:0002376:immune system process;GO:0002377:immunoglobulin production;GO:0002381:immunoglobulin production involved in immunoglobulin mediated immune response;GO:0002429:immune response-activating cell surface receptor signaling pathway;GO:0002440:production o…	GO:0003823:antigen binding;GO:0004871:signal transducer activity;GO:0004872:receptor activity;GO:0004888:transmembrane signaling receptor activity;GO:0005488:binding;GO:0032395:MHC class II receptor activity;GO:0033218:amide binding;GO:0038023:signaling receptor activity;GO:0042277:peptide binding;GO:0042605:peptide antigen binding;GO:0060089:molecular transducer activity	GO:0000139:Golgi membrane;GO:0000323:lytic vacuole;GO:0005622:intracellular;GO:0005623:cell;GO:0005737:cytoplasm;GO:0005764:lysosome;GO:0005765:lysosomal membrane;GO:0005768:endosome;GO:0005773:vacuole;GO:0005774:vacuolar membrane;GO:0005783:endoplasmic reticulum;GO:0005789:endoplasmic reticulum membrane;GO:0005794:Golgi apparatus;GO:0005802:trans-Golgi network;GO:0005886:plasma membrane;GO:00100…
RNF149	1.63E-20	1.364117349	0.883	0.599	2.986364366	1.622247017	6.40E-16	protein_coding	GRCh38.98	chr2	-	101271219	101308701	37483	ENSG00000163162	hsa:284996:RNF149, DNAPTP2	284996	ring finger protein 149 [Source:HGNC Symbol;Acc:HGNC:23137]	-	-	-	-	-	-	Pancreatic cancer	GO:0000165:MAPK cascade;GO:0001932:regulation of protein phosphorylation;GO:0001933:negative regulation of protein phosphorylation;GO:0006464:cellular protein modification process;GO:0006468:protein phosphorylation;GO:0006793:phosphorus metabolic process;GO:0006796:phosphate-containing compound metabolic process;GO:0007154:cell communication;GO:0007165:signal transduction;GO:0008152:metabolic pro…	GO:0003824:catalytic activity;GO:0004842:ubiquitin-protein transferase activity;GO:0005488:binding;GO:0008270:zinc ion binding;GO:0016740:transferase activity;GO:0016874:ligase activity;GO:0019787:ubiquitin-like protein transferase activity;GO:0043167:ion binding;GO:0043169:cation binding;GO:0046872:metal ion binding;GO:0046914:transition metal ion binding;GO:0061630:ubiquitin protein ligase acti…	GO:0005576:extracellular region;GO:0016020:membrane;GO:0016021:integral component of membrane;GO:0031224:intrinsic component of membrane;GO:0031982:vesicle;GO:0031988:membrane-bounded vesicle;GO:0043226:organelle;GO:0043227:membrane-bounded organelle;GO:0043230:extracellular organelle;GO:0044421:extracellular region part;GO:0044425:membrane part;GO:0070062:extracellular exosome;GO:1903561:extrace…
MT-ND5	2.70E-20	-1.359593767	0.727	0.972	3.227256935	4.586850701	1.06E-15	protein_coding	GRCh38.98	chrM	+	12337	14148	1812	ENSG00000198786	-	-	mitochondrially encoded NADH:ubiquinone oxidoreductase core subunit 5 [Source:HGNC Symbol;Acc:HGNC:7461]	-	-	-	-	-	-	-	-	-	-
RPS20	2.98E-20	-1.286941641	0.481	0.929	1.707105476	2.994047117	1.17E-15	protein_coding	GRCh38.98	chr8	-	56067295	56074581	7287	ENSG00000008988	hsa:6224:RPS20, S20	6224	ribosomal protein S20 [Source:HGNC Symbol;Acc:HGNC:10405]	hsa03010:Ribosome	R-HSA-72706:GTP hydrolysis and joining of the 60S ribosomal subunit;R-HSA-72689:Formation of a pool of free 40S subunits;R-HSA-72737:Cap-dependent Translation Initiation;R-HSA-156827:L13a-mediated translational silencing of Ceruloplasmin expression;R-HSA-72764:Eukaryotic Translation Termination;R-HSA-72649:Translation initiation complex formation;R-HSA-2408522:Selenoamino acid metabolism;R-HSA-72…	-	-	-	-	Height	GO:0000184:nuclear-transcribed mRNA catabolic process, nonsense-mediated decay;GO:0000956:nuclear-transcribed mRNA catabolic process;GO:0006139:nucleobase-containing compound metabolic process;GO:0006364:rRNA processing;GO:0006396:RNA processing;GO:0006401:RNA catabolic process;GO:0006402:mRNA catabolic process;GO:0006412:translation;GO:0006413:translational initiation;GO:0006518:peptide metaboli…	GO:0003676:nucleic acid binding;GO:0003723:RNA binding;GO:0003735:structural constituent of ribosome;GO:0005198:structural molecule activity;GO:0005488:binding;GO:0005515:protein binding;GO:0044822:poly(A) RNA binding;GO:0097159:organic cyclic compound binding;GO:1901363:heterocyclic compound binding	GO:0005576:extracellular region;GO:0005622:intracellular;GO:0005623:cell;GO:0005634:nucleus;GO:0005654:nucleoplasm;GO:0005737:cytoplasm;GO:0005829:cytosol;GO:0005840:ribosome;GO:0015935:small ribosomal subunit;GO:0016020:membrane;GO:0022626:cytosolic ribosome;GO:0022627:cytosolic small ribosomal subunit;GO:0030529:intracellular ribonucleoprotein complex;GO:0031974:membrane-enclosed lumen;GO:00319…
BASP1	6.79E-20	1.257886286	0.961	0.671	3.789600791	2.531714506	2.66E-15	protein_coding	GRCh38.98	chr5	+	17065598	17276843	211246	ENSG00000176788	hsa:10409:BASP1, CAP-23, CAP23, NAP-22, NAP22	10409	brain abundant membrane attached signal protein 1 [Source:HGNC Symbol;Acc:HGNC:957]	-	-	-	-	-	-	Bipolar disorder with mood-incongruent psychosis;Obesity in adult survivors of childhood cancer exposed to cranial radiation	GO:0000003:reproduction;GO:0000578:embryonic axis specification;GO:0000902:cell morphogenesis;GO:0000904:cell morphogenesis involved in differentiation;GO:0001655:urogenital system development;GO:0001656:metanephros development;GO:0001657:ureteric bud development;GO:0001822:kidney development;GO:0001823:mesonephros development;GO:0002064:epithelial cell development;GO:0003002:regionalization;GO:0…	GO:0000975:regulatory region DNA binding;GO:0000988:transcription factor activity, protein binding;GO:0000989:transcription factor activity, transcription factor binding;GO:0001067:regulatory region nucleic acid binding;GO:0003676:nucleic acid binding;GO:0003677:DNA binding;GO:0003712:transcription cofactor activity;GO:0003714:transcription corepressor activity;GO:0005488:binding;GO:0005515:prote…	GO:0005576:extracellular region;GO:0005622:intracellular;GO:0005623:cell;GO:0005634:nucleus;GO:0005654:nucleoplasm;GO:0005737:cytoplasm;GO:0005856:cytoskeleton;GO:0005886:plasma membrane;GO:0008180:COP9 signalosome;GO:0016020:membrane;GO:0016604:nuclear body;GO:0016607:nuclear speck;GO:0030054:cell junction;GO:0030426:growth cone;GO:0030427:site of polarized growth;GO:0031974:membrane-enclosed lu…
MXD1	7.30E-20	1.316767686	0.883	0.552	3.068169011	1.751401325	2.86E-15	protein_coding	GRCh38.98	chr2	+	69897688	69942945	45258	ENSG00000059728	hsa:4084:MXD1, BHLHC58, MAD, MAD1	4084	MAX dimerization protein 1 [Source:HGNC Symbol;Acc:HGNC:6761]	-	-	-	-	-	-	Carotid plaque burden (smoking interaction)	GO:0000122:negative regulation of transcription from RNA polymerase II promoter;GO:0006139:nucleobase-containing compound metabolic process;GO:0006351:transcription, DNA-templated;GO:0006355:regulation of transcription, DNA-templated;GO:0006357:regulation of transcription from RNA polymerase II promoter;GO:0006366:transcription from RNA polymerase II promoter;GO:0006725:cellular aromatic compound…	GO:0000975:regulatory region DNA binding;GO:0000976:transcription regulatory region sequence-specific DNA binding;GO:0000977:RNA polymerase II regulatory region sequence-specific DNA binding;GO:0000978:RNA polymerase II core promoter proximal region sequence-specific DNA binding;GO:0000981:RNA polymerase II transcription factor activity, sequence-specific DNA binding;GO:0000982:transcription fact…	GO:0000228:nuclear chromosome;GO:0000785:chromatin;GO:0000790:nuclear chromatin;GO:0005622:intracellular;GO:0005623:cell;GO:0005634:nucleus;GO:0005694:chromosome;GO:0031974:membrane-enclosed lumen;GO:0031981:nuclear lumen;GO:0032991:macromolecular complex;GO:0043226:organelle;GO:0043227:membrane-bounded organelle;GO:0043228:non-membrane-bounded organelle;GO:0043229:intracellular organelle;GO:0043…
LTB	7.72E-20	0.98365804	0.312	0.062	1.231999401	0.248341362	3.03E-15	protein_coding	GRCh38.98	chr6	-	31580525	31582522	1998	ENSG00000227507	hsa:4050:LTB, TNFC, TNFSF3, TNLG1C, p33	4050	lymphotoxin beta [Source:HGNC Symbol;Acc:HGNC:6711]	hsa04060:Cytokine-cytokine receptor interaction;hsa04064:NF-kappa B signaling pathway;hsa05323:Rheumatoid arthritis	R-HSA-168256:Immune System;R-HSA-1280215:Cytokine Signaling in Immune system;R-HSA-5668541:TNFR2 non-canonical NF-kB pathway;R-HSA-5676594:TNF receptor superfamily (TNFSF) members mediating non-canonical NF-kB pathway	-	P00006:Apoptosis signaling pathway	-	-	Crohn's disease;AIDS progression;Neonatal lupus	GO:0001816:cytokine production;GO:0001817:regulation of cytokine production;GO:0001819:positive regulation of cytokine production;GO:0002376:immune system process;GO:0002520:immune system development;GO:0006955:immune response;GO:0007154:cell communication;GO:0007165:signal transduction;GO:0007166:cell surface receptor signaling pathway;GO:0007267:cell-cell signaling;GO:0007275:multicellular orga…	GO:0005102:receptor binding;GO:0005125:cytokine activity;GO:0005126:cytokine receptor binding;GO:0005164:tumor necrosis factor receptor binding;GO:0005488:binding;GO:0005515:protein binding;GO:0032813:tumor necrosis factor receptor superfamily binding	GO:0005576:extracellular region;GO:0005615:extracellular space;GO:0005623:cell;GO:0005886:plasma membrane;GO:0016020:membrane;GO:0016021:integral component of membrane;GO:0031224:intrinsic component of membrane;GO:0044421:extracellular region part;GO:0044425:membrane part;GO:0044464:cell part;GO:0071944:cell periphery
HLA-DPA1	8.49E-20	-2.494275554	0.364	0.815	1.753266337	4.24754189	3.33E-15	protein_coding	GRCh38.98	chr6	-	33064569	33080775	16207	ENSG00000231389	hsa:3113:HLA-DPA1, DP(W3), DP(W4), HLA-DP1A, HLADP, HLASB, PLT1	3113	major histocompatibility complex, class II, DP alpha 1 [Source:HGNC Symbol;Acc:HGNC:4938]	hsa04514:Cell adhesion molecules (CAMs);hsa05152:Tuberculosis;hsa05164:Influenza A;hsa05168:Herpes simplex infection;hsa05320:Autoimmune thyroid disease;hsa05166:HTLV-I infection;hsa05310:Asthma;hsa04145:Phagosome;hsa04612:Antigen processing and presentation;hsa04940:Type I diabetes mellitus;hsa05169:Epstein-Barr virus infection;hsa05330:Allograft rejection;hsa05332:Graft-versus-host disease;hsa0…	R-HSA-202424:Downstream TCR signaling;R-HSA-388841:Costimulation by the CD28 family;R-HSA-168256:Immune System;R-HSA-1280218:Adaptive Immune System;R-HSA-913531:Interferon Signaling;R-HSA-2132295:MHC class II antigen presentation;R-HSA-1280215:Cytokine Signaling in Immune system;R-HSA-389948:PD-1 signaling;R-HSA-877300:Interferon gamma signaling;R-HSA-202430:Translocation of ZAP-70 to Immunologic…	-	P00053:T cell activation	-	Immune system diseases;Allergies and autoimmune diseases;H01492:Systemic sclerosis;Cardiovascular diseases;Cardiac diseases;H00294:Dilated cardiomyopathy (DCM);Skin diseases;Skin and soft tissue diseases	Hepatitis B;Nephropathy;Systemic sclerosis;IgA nephropathy;Hepatitis B (viral clearance);Chronic hepatitis B infection;Sjögren's syndrome	GO:0001775:cell activation;GO:0001816:cytokine production;GO:0001817:regulation of cytokine production;GO:0001819:positive regulation of cytokine production;GO:0002253:activation of immune response;GO:0002376:immune system process;GO:0002429:immune response-activating cell surface receptor signaling pathway;GO:0002478:antigen processing and presentation of exogenous peptide antigen;GO:0002495:ant…	GO:0003823:antigen binding;GO:0004871:signal transducer activity;GO:0004872:receptor activity;GO:0004888:transmembrane signaling receptor activity;GO:0005488:binding;GO:0032395:MHC class II receptor activity;GO:0033218:amide binding;GO:0038023:signaling receptor activity;GO:0042277:peptide binding;GO:0042605:peptide antigen binding;GO:0060089:molecular transducer activity	GO:0000139:Golgi membrane;GO:0000323:lytic vacuole;GO:0005622:intracellular;GO:0005623:cell;GO:0005737:cytoplasm;GO:0005764:lysosome;GO:0005765:lysosomal membrane;GO:0005768:endosome;GO:0005773:vacuole;GO:0005774:vacuolar membrane;GO:0005783:endoplasmic reticulum;GO:0005789:endoplasmic reticulum membrane;GO:0005794:Golgi apparatus;GO:0005802:trans-Golgi network;GO:0005886:plasma membrane;GO:00058…
IFITM1	1.66E-19	0.764152499	0.221	0.033	0.846049093	0.081896595	6.49E-15	protein_coding	GRCh38.98	chr11	+	313506	315272	1767	ENSG00000185885	hsa:8519:IFITM1, 9-27, CD225, DSPA2a, IFI17, LEU13	8519	interferon induced transmembrane protein 1 [Source:HGNC Symbol;Acc:HGNC:5412]	hsa04662:B cell receptor signaling pathway	R-HSA-168256:Immune System;R-HSA-1280218:Adaptive Immune System;R-HSA-909733:Interferon alpha/beta signaling;R-HSA-913531:Interferon Signaling;R-HSA-198933:Immunoregulatory interactions between a Lymphoid and a non-Lymphoid cell;R-HSA-1280215:Cytokine Signaling in Immune system	-	-	-	-	-	GO:0001503:ossification;GO:0001649:osteoblast differentiation;GO:0002252:immune effector process;GO:0002376:immune system process;GO:0002682:regulation of immune system process;GO:0006928:movement of cell or subcellular component;GO:0006950:response to stress;GO:0006952:defense response;GO:0006955:immune response;GO:0007154:cell communication;GO:0007165:signal transduction;GO:0007166:cell surface…	GO:0004871:signal transducer activity;GO:0005057:receptor signaling protein activity;GO:0005488:binding;GO:0005515:protein binding	GO:0005623:cell;GO:0005886:plasma membrane;GO:0016020:membrane;GO:0016021:integral component of membrane;GO:0031224:intrinsic component of membrane;GO:0044425:membrane part;GO:0044464:cell part;GO:0071944:cell periphery
CTSH	1.82E-19	-1.615880714	0.247	0.76	0.754505921	2.370386635	7.11E-15	protein_coding	GRCh38.98	chr15	-	78921058	78949574	28517	ENSG00000103811	hsa:1512:CTSH, ACC-4, ACC-5, ACC4, ACC5, CPSB	1512	cathepsin H [Source:HGNC Symbol;Acc:HGNC:2535]	hsa04210:Apoptosis;hsa04142:Lysosome	R-HSA-168256:Immune System;R-HSA-1280218:Adaptive Immune System;R-HSA-5683826:Surfactant metabolism;R-HSA-392499:Metabolism of proteins;R-HSA-2132295:MHC class II antigen presentation	-	-	-	Endocrine and metabolic diseases;Diabetes;H00408:Type I diabetes mellitus	Type 1 diabetes;Bipolar disorder	GO:0000165:MAPK cascade;GO:0001101:response to acid chemical;GO:0001525:angiogenesis;GO:0001568:blood vessel development;GO:0001655:urogenital system development;GO:0001656:metanephros development;GO:0001667:ameboidal-type cell migration;GO:0001763:morphogenesis of a branching structure;GO:0001822:kidney development;GO:0001894:tissue homeostasis;GO:0001906:cell killing;GO:0001909:leukocyte mediat…	GO:0003824:catalytic activity;GO:0004175:endopeptidase activity;GO:0004177:aminopeptidase activity;GO:0004197:cysteine-type endopeptidase activity;GO:0004252:serine-type endopeptidase activity;GO:0004871:signal transducer activity;GO:0004872:receptor activity;GO:0004888:transmembrane signaling receptor activity;GO:0005488:binding;GO:0005515:protein binding;GO:0008047:enzyme activator activity;GO:…	GO:0000323:lytic vacuole;GO:0005576:extracellular region;GO:0005615:extracellular space;GO:0005622:intracellular;GO:0005623:cell;GO:0005737:cytoplasm;GO:0005764:lysosome;GO:0005768:endosome;GO:0005770:late endosome;GO:0005771:multivesicular body;GO:0005773:vacuole;GO:0005775:vacuolar lumen;GO:0005829:cytosol;GO:0012505:endomembrane system;GO:0016023:cytoplasmic, membrane-bounded vesicle;GO:003014…
SMCHD1	1.92E-19	1.323350106	0.636	0.28	2.045160176	0.721810071	7.51E-15	protein_coding	GRCh38.98	chr18	+	2655738	2805017	149280	ENSG00000101596	hsa:23347:SMCHD1	23347	structural maintenance of chromosomes flexible hinge domain containing 1 [Source:HGNC Symbol;Acc:HGNC:29090]	-	-	-	-	158901:Fascioscapulohumeral muscular dystrophy 2, digenic	-	-	GO:0006996:organelle organization;GO:0007549:dosage compensation;GO:0008152:metabolic process;GO:0009048:dosage compensation by inactivation of X chromosome;GO:0009987:cellular process;GO:0010467:gene expression;GO:0010468:regulation of gene expression;GO:0016043:cellular component organization;GO:0019222:regulation of metabolic process;GO:0040029:regulation of gene expression, epigenetic;GO:0043…	GO:0000166:nucleotide binding;GO:0001882:nucleoside binding;GO:0001883:purine nucleoside binding;GO:0005488:binding;GO:0005524:ATP binding;GO:0017076:purine nucleotide binding;GO:0030554:adenyl nucleotide binding;GO:0032549:ribonucleoside binding;GO:0032550:purine ribonucleoside binding;GO:0032553:ribonucleotide binding;GO:0032555:purine ribonucleotide binding;GO:0032559:adenyl ribonucleotide bin…	GO:0000228:nuclear chromosome;GO:0000781:chromosome, telomeric region;GO:0000784:nuclear chromosome, telomeric region;GO:0000803:sex chromosome;GO:0000805:X chromosome;GO:0001740:Barr body;GO:0005622:intracellular;GO:0005623:cell;GO:0005634:nucleus;GO:0005694:chromosome;GO:0031974:membrane-enclosed lumen;GO:0031981:nuclear lumen;GO:0043226:organelle;GO:0043227:membrane-bounded organelle;GO:004322…
PDIA3	2.05E-19	-1.503152742	0.169	0.72	0.608003753	2.111156495	8.04E-15	protein_coding	GRCh38.98	chr15	+	43746410	43773278	26869	ENSG00000167004	hsa:2923:PDIA3, ER60, ERp57, ERp60, ERp61, GRP57, GRP58, HEL-S-269, HEL-S-93n, HsT17083, P58, PI-PLC	2923	protein disulfide isomerase family A member 3 [Source:HGNC Symbol;Acc:HGNC:4606]	hsa04612:Antigen processing and presentation;hsa04141:Protein processing in endoplasmic reticulum	R-HSA-446203:Asparagine N-linked glycosylation;R-HSA-532668:N-glycan trimming in the ER and Calnexin/Calreticulin cycle;R-HSA-168256:Immune System;R-HSA-1280218:Adaptive Immune System;R-HSA-392499:Metabolism of proteins;R-HSA-597592:Post-translational protein modification;R-HSA-1236974:ER-Phagosome pathway;R-HSA-983169:Class I MHC mediated antigen processing & presentation;R-HSA-1236975:Antigen p…	-	-	-	-	Lead levels	GO:0002376:immune system process;GO:0002474:antigen processing and presentation of peptide antigen via MHC class I;GO:0006457:protein folding;GO:0006508:proteolysis;GO:0006605:protein targeting;GO:0006606:protein import into nucleus;GO:0006621:protein retention in ER lumen;GO:0006810:transport;GO:0006886:intracellular protein transport;GO:0006913:nucleocytoplasmic transport;GO:0006915:apoptotic p…	GO:0003676:nucleic acid binding;GO:0003723:RNA binding;GO:0003756:protein disulfide isomerase activity;GO:0003824:catalytic activity;GO:0004175:endopeptidase activity;GO:0004197:cysteine-type endopeptidase activity;GO:0004620:phospholipase activity;GO:0004629:phospholipase C activity;GO:0005488:binding;GO:0005515:protein binding;GO:0008081:phosphoric diester hydrolase activity;GO:0008233:peptidas…	GO:0005576:extracellular region;GO:0005622:intracellular;GO:0005623:cell;GO:0005634:nucleus;GO:0005737:cytoplasm;GO:0005783:endoplasmic reticulum;GO:0005788:endoplasmic reticulum lumen;GO:0005912:adherens junction;GO:0005924:cell-substrate adherens junction;GO:0005925:focal adhesion;GO:0009986:cell surface;GO:0012505:endomembrane system;GO:0016023:cytoplasmic, membrane-bounded vesicle;GO:0030054:…
EHD1	2.82E-19	1.447655013	0.766	0.388	2.836215535	1.388560522	1.10E-14	protein_coding	GRCh38.98	chr11	-	64851642	64888296	36655	ENSG00000110047	hsa:10938:EHD1, H-PAST, HPAST1, PAST, PAST1	10938	EH domain containing 1 [Source:HGNC Symbol;Acc:HGNC:3242]	hsa04144:Endocytosis	R-HSA-983231:Factors involved in megakaryocyte development and platelet production;R-HSA-109582:Hemostasis	-	-	-	-	-	GO:0000768:syncytium formation by plasma membrane fusion;GO:0000902:cell morphogenesis;GO:0006461:protein complex assembly;GO:0006810:transport;GO:0006886:intracellular protein transport;GO:0006897:endocytosis;GO:0006949:syncytium formation;GO:0006950:response to stress;GO:0006996:organelle organization;GO:0007034:vacuolar transport;GO:0007275:multicellular organism development;GO:0007399:nervous…	GO:0000166:nucleotide binding;GO:0001882:nucleoside binding;GO:0001883:purine nucleoside binding;GO:0005488:binding;GO:0005509:calcium ion binding;GO:0005515:protein binding;GO:0005524:ATP binding;GO:0005525:GTP binding;GO:0017016:Ras GTPase binding;GO:0017076:purine nucleotide binding;GO:0017137:Rab GTPase binding;GO:0019001:guanyl nucleotide binding;GO:0019899:enzyme binding;GO:0030554:adenyl n…	GO:0005576:extracellular region;GO:0005622:intracellular;GO:0005623:cell;GO:0005737:cytoplasm;GO:0005768:endosome;GO:0005769:early endosome;GO:0005773:vacuole;GO:0005774:vacuolar membrane;GO:0005811:lipid particle;GO:0005886:plasma membrane;GO:0005929:cilium;GO:0010008:endosome membrane;GO:0012505:endomembrane system;GO:0016020:membrane;GO:0020016:ciliary pocket;GO:0020018:ciliary pocket membrane…
HLA-DQA1	3.16E-19	-2.800697912	0.052	0.618	0.369487044	3.170184956	1.24E-14	protein_coding	GRCh38.98	chr6	+	32628179	32647062	18884	ENSG00000196735	hsa:3117:HLA-DQA1, CD, CELIAC1, DQ-A1, GSE, HLA-DQA	3117	major histocompatibility complex, class II, DQ alpha 1 [Source:HGNC Symbol;Acc:HGNC:4942]	hsa04514:Cell adhesion molecules (CAMs);hsa05152:Tuberculosis;hsa05164:Influenza A;hsa05168:Herpes simplex infection;hsa05320:Autoimmune thyroid disease;hsa05166:HTLV-I infection;hsa05310:Asthma;hsa04145:Phagosome;hsa04612:Antigen processing and presentation;hsa04940:Type I diabetes mellitus;hsa05169:Epstein-Barr virus infection;hsa05330:Allograft rejection;hsa05332:Graft-versus-host disease;hsa0…	R-HSA-202424:Downstream TCR signaling;R-HSA-388841:Costimulation by the CD28 family;R-HSA-168256:Immune System;R-HSA-1280218:Adaptive Immune System;R-HSA-913531:Interferon Signaling;R-HSA-2132295:MHC class II antigen presentation;R-HSA-1280215:Cytokine Signaling in Immune system;R-HSA-389948:PD-1 signaling;R-HSA-877300:Interferon gamma signaling;R-HSA-202430:Translocation of ZAP-70 to Immunologic…	-	P00053:T cell activation	212750:Celiac disease, susceptibility to	Immune system diseases;Allergies and autoimmune diseases;H00080:Systemic lupus erythematosus;H00081:Hashimoto's thyroiditis;H00082:Graves' disease;H01362:Dermatitis herpetiformis;H01492:Systemic sclerosis;Cardiovascular diseases;Cardiac diseases;H00294:Dilated cardiomyopathy (DCM);Endocrine and metabolic diseases;Diabetes;H00408:Type I diabetes mellitus;Skin diseases;Skin and soft tissue diseases	Schizophrenia;Celiac disease;Prostate cancer;Systemic lupus erythematosus;Rheumatoid arthritis;Crohn's disease;Asthma;Chronic lymphocytic leukemia;Inflammatory bowel disease;Ulcerative colitis;Hepatocellular carcinoma;Chronic hepatitis C infection;Vitiligo;Nephropathy;Idiopathic membranous nephropathy;Response to interferon beta therapy;Systemic sclerosis;Hypothyroidism;IgA nephropathy;Immune res…	GO:0001775:cell activation;GO:0002253:activation of immune response;GO:0002376:immune system process;GO:0002429:immune response-activating cell surface receptor signaling pathway;GO:0002478:antigen processing and presentation of exogenous peptide antigen;GO:0002495:antigen processing and presentation of peptide antigen via MHC class II;GO:0002504:antigen processing and presentation of peptide or …	GO:0003823:antigen binding;GO:0004871:signal transducer activity;GO:0004872:receptor activity;GO:0004888:transmembrane signaling receptor activity;GO:0005488:binding;GO:0032395:MHC class II receptor activity;GO:0033218:amide binding;GO:0038023:signaling receptor activity;GO:0042277:peptide binding;GO:0042605:peptide antigen binding;GO:0060089:molecular transducer activity	GO:0000139:Golgi membrane;GO:0000323:lytic vacuole;GO:0005622:intracellular;GO:0005623:cell;GO:0005737:cytoplasm;GO:0005764:lysosome;GO:0005765:lysosomal membrane;GO:0005768:endosome;GO:0005773:vacuole;GO:0005774:vacuolar membrane;GO:0005783:endoplasmic reticulum;GO:0005789:endoplasmic reticulum membrane;GO:0005794:Golgi apparatus;GO:0005802:trans-Golgi network;GO:0005886:plasma membrane;GO:00058…
LGALS3	3.62E-19	-1.888291263	0.351	0.826	1.254440643	3.142731905	1.42E-14	protein_coding	GRCh38.98	chr14	+	55124110	55145423	21314	ENSG00000131981	hsa:3958:LGALS3, CBP35, GAL3, GALBP, GALIG, L31, LGALS2, MAC2	3958	galectin 3 [Source:HGNC Symbol;Acc:HGNC:6563]	-	R-HSA-168256:Immune System;R-HSA-879415:Advanced glycosylation endproduct receptor signaling;R-HSA-168249:Innate Immune System	-	-	-	-	Protein biomarker	GO:0001771:immunological synapse formation;GO:0001775:cell activation;GO:0002252:immune effector process;GO:0002253:activation of immune response;GO:0002263:cell activation involved in immune response;GO:0002285:lymphocyte activation involved in immune response;GO:0002286:T cell activation involved in immune response;GO:0002291:T cell activation via T cell receptor contact with antigen bound to M…	GO:0003676:nucleic acid binding;GO:0003723:RNA binding;GO:0005488:binding;GO:0005515:protein binding;GO:0019863:IgE binding;GO:0019865:immunoglobulin binding;GO:0030246:carbohydrate binding;GO:0032403:protein complex binding;GO:0042056:chemoattractant activity;GO:0043236:laminin binding;GO:0044822:poly(A) RNA binding;GO:0044877:macromolecular complex binding;GO:0050840:extracellular matrix bindin…	GO:0001772:immunological synapse;GO:0005576:extracellular region;GO:0005615:extracellular space;GO:0005622:intracellular;GO:0005623:cell;GO:0005634:nucleus;GO:0005681:spliceosomal complex;GO:0005737:cytoplasm;GO:0005739:mitochondrion;GO:0005740:mitochondrial envelope;GO:0005743:mitochondrial inner membrane;GO:0005886:plasma membrane;GO:0016020:membrane;GO:0019866:organelle inner membrane;GO:00305…
RPL15	3.67E-19	-1.133108742	0.727	0.978	2.766968858	3.9000776	1.44E-14	protein_coding	GRCh38.98	chr3	+	23916545	23924374	7830	ENSG00000174748	hsa:6138:RPL15, DBA12, EC45, L15, RPL10, RPLY10, RPYL10	6138	ribosomal protein L15 [Source:HGNC Symbol;Acc:HGNC:10306]	hsa03010:Ribosome	R-HSA-72706:GTP hydrolysis and joining of the 60S ribosomal subunit;R-HSA-72689:Formation of a pool of free 40S subunits;R-HSA-72737:Cap-dependent Translation Initiation;R-HSA-156827:L13a-mediated translational silencing of Ceruloplasmin expression;R-HSA-72764:Eukaryotic Translation Termination;R-HSA-2408522:Selenoamino acid metabolism;R-HSA-72312:rRNA processing;R-HSA-927802:Nonsense-Mediated De…	-	-	615550:Diamond-Blackfan anemia 12	-	Acne (severe)	GO:0000184:nuclear-transcribed mRNA catabolic process, nonsense-mediated decay;GO:0000956:nuclear-transcribed mRNA catabolic process;GO:0002181:cytoplasmic translation;GO:0006139:nucleobase-containing compound metabolic process;GO:0006364:rRNA processing;GO:0006396:RNA processing;GO:0006401:RNA catabolic process;GO:0006402:mRNA catabolic process;GO:0006412:translation;GO:0006413:translational ini…	GO:0003676:nucleic acid binding;GO:0003723:RNA binding;GO:0003735:structural constituent of ribosome;GO:0005198:structural molecule activity;GO:0005488:binding;GO:0005515:protein binding;GO:0044822:poly(A) RNA binding;GO:0097159:organic cyclic compound binding;GO:1901363:heterocyclic compound binding	GO:0005576:extracellular region;GO:0005622:intracellular;GO:0005623:cell;GO:0005634:nucleus;GO:0005737:cytoplasm;GO:0005829:cytosol;GO:0005840:ribosome;GO:0015934:large ribosomal subunit;GO:0016020:membrane;GO:0022625:cytosolic large ribosomal subunit;GO:0022626:cytosolic ribosome;GO:0030529:intracellular ribonucleoprotein complex;GO:0031982:vesicle;GO:0031988:membrane-bounded vesicle;GO:0032991:…
TMEM71	4.24E-19	0.99235922	0.468	0.138	1.374781147	0.382421927	1.66E-14	protein_coding	GRCh38.98	chr8	-	132685007	132760712	75706	ENSG00000165071	hsa:137835:TMEM71	137835	transmembrane protein 71 [Source:HGNC Symbol;Acc:HGNC:26572]	-	-	-	-	-	-	-	-	-	GO:0016020:membrane;GO:0016021:integral component of membrane;GO:0031224:intrinsic component of membrane;GO:0044425:membrane part
RPLP1	4.51E-19	-1.126052167	0.779	0.997	3.7340456	4.860097767	1.77E-14	protein_coding	GRCh38.98	chr15	+	69452814	69456205	3392	ENSG00000137818	hsa:6176:RPLP1, LP1, P1, RPP1	6176	ribosomal protein lateral stalk subunit P1 [Source:HGNC Symbol;Acc:HGNC:10372]	hsa03010:Ribosome	R-HSA-72706:GTP hydrolysis and joining of the 60S ribosomal subunit;R-HSA-72689:Formation of a pool of free 40S subunits;R-HSA-72737:Cap-dependent Translation Initiation;R-HSA-156827:L13a-mediated translational silencing of Ceruloplasmin expression;R-HSA-72764:Eukaryotic Translation Termination;R-HSA-2408522:Selenoamino acid metabolism;R-HSA-72312:rRNA processing;R-HSA-927802:Nonsense-Mediated De…	-	-	-	-	Chronic lymphocytic leukemia	GO:0000184:nuclear-transcribed mRNA catabolic process, nonsense-mediated decay;GO:0000956:nuclear-transcribed mRNA catabolic process;GO:0001932:regulation of protein phosphorylation;GO:0001934:positive regulation of protein phosphorylation;GO:0002181:cytoplasmic translation;GO:0006139:nucleobase-containing compound metabolic process;GO:0006364:rRNA processing;GO:0006396:RNA processing;GO:0006401:…	GO:0003676:nucleic acid binding;GO:0003723:RNA binding;GO:0003735:structural constituent of ribosome;GO:0005198:structural molecule activity;GO:0005488:binding;GO:0005515:protein binding;GO:0008047:enzyme activator activity;GO:0019207:kinase regulator activity;GO:0019209:kinase activator activity;GO:0019843:rRNA binding;GO:0019887:protein kinase regulator activity;GO:0030234:enzyme regulator acti…	GO:0005576:extracellular region;GO:0005622:intracellular;GO:0005623:cell;GO:0005737:cytoplasm;GO:0005829:cytosol;GO:0005840:ribosome;GO:0005912:adherens junction;GO:0005924:cell-substrate adherens junction;GO:0005925:focal adhesion;GO:0015934:large ribosomal subunit;GO:0022625:cytosolic large ribosomal subunit;GO:0022626:cytosolic ribosome;GO:0030054:cell junction;GO:0030055:cell-substrate juncti…
ANXA2	4.79E-19	-1.401016139	0.584	0.924	2.056054236	3.457070374	1.88E-14	protein_coding	GRCh38.98	chr15	-	60347134	60402883	55750	ENSG00000182718	hsa:302:ANXA2, ANX2, ANX2L4, CAL1H, HEL-S-270, LIP2, LPC2, LPC2D, P36, PAP-IV	302	annexin A2 [Source:HGNC Symbol;Acc:HGNC:537]	-	R-HSA-397014:Muscle contraction;R-HSA-109582:Hemostasis;R-HSA-445355:Smooth Muscle Contraction;R-HSA-75205:Dissolution of Fibrin Clot	-	-	-	-	Type 2 diabetes	GO:0001501:skeletal system development;GO:0001525:angiogenesis;GO:0001568:blood vessel development;GO:0001765:membrane raft assembly;GO:0001932:regulation of protein phosphorylation;GO:0001934:positive regulation of protein phosphorylation;GO:0001944:vasculature development;GO:0002090:regulation of receptor internalization;GO:0002091:negative regulation of receptor internalization;GO:0002376:immu…	GO:0002020:protease binding;GO:0003676:nucleic acid binding;GO:0003723:RNA binding;GO:0004857:enzyme inhibitor activity;GO:0004859:phospholipase inhibitor activity;GO:0005488:binding;GO:0005509:calcium ion binding;GO:0005515:protein binding;GO:0005543:phospholipid binding;GO:0005544:calcium-dependent phospholipid binding;GO:0005546:phosphatidylinositol-4,5-bisphosphate binding;GO:0008092:cytoskel…	GO:0000323:lytic vacuole;GO:0001726:ruffle;GO:0005576:extracellular region;GO:0005578:proteinaceous extracellular matrix;GO:0005604:basement membrane;GO:0005615:extracellular space;GO:0005622:intracellular;GO:0005623:cell;GO:0005634:nucleus;GO:0005737:cytoplasm;GO:0005764:lysosome;GO:0005765:lysosomal membrane;GO:0005768:endosome;GO:0005769:early endosome;GO:0005770:late endosome;GO:0005773:vacuo…
CD163	5.06E-19	-2.007645332	0.052	0.615	0.255726618	2.263371949	1.98E-14	protein_coding	GRCh38.98	chr12	-	7470813	7503893	33081	ENSG00000177575	hsa:9332:CD163, M130, MM130, SCARI1	9332	CD163 molecule [Source:HGNC Symbol;Acc:HGNC:1631]	-	R-HSA-5653656:Vesicle-mediated transport;R-HSA-2173782:Binding and Uptake of Ligands by Scavenger Receptors;R-HSA-2168880:Scavenging of heme from plasma	-	-	-	-	Hematological and biochemical traits	GO:0002526:acute inflammatory response;GO:0006810:transport;GO:0006897:endocytosis;GO:0006898:receptor-mediated endocytosis;GO:0006950:response to stress;GO:0006952:defense response;GO:0006953:acute-phase response;GO:0006954:inflammatory response;GO:0016192:vesicle-mediated transport;GO:0050896:response to stimulus;GO:0051179:localization;GO:0051234:establishment of localization	GO:0004872:receptor activity;GO:0005044:scavenger receptor activity;GO:0005488:binding;GO:0005515:protein binding;GO:0038024:cargo receptor activity;GO:0060089:molecular transducer activity	GO:0005576:extracellular region;GO:0005622:intracellular;GO:0005623:cell;GO:0005737:cytoplasm;GO:0005886:plasma membrane;GO:0005887:integral component of plasma membrane;GO:0012506:vesicle membrane;GO:0016020:membrane;GO:0016021:integral component of membrane;GO:0016023:cytoplasmic, membrane-bounded vesicle;GO:0030139:endocytic vesicle;GO:0030659:cytoplasmic vesicle membrane;GO:0030666:endocytic …
GRN	7.64E-19	-2.034938055	0.325	0.759	0.976397258	3.011335313	2.99E-14	protein_coding	GRCh38.98	chr17	+	44345246	44353106	7861	ENSG00000030582	hsa:2896:GRN, CLN11, GEP, GP88, PCDGF, PEPI, PGRN	2896	granulin precursor [Source:HGNC Symbol;Acc:HGNC:4601]	-	-	-	-	614706:Ceroid lipofuscinosis, neuronal, 11;607485:Aphasia, primary progressive	Nervous system diseases;Neurodegenerative diseases;H00078:Frontotemporal lobar degeneration (FTLD)	Intracranial volume;Subcortical brain region volumes	GO:0000003:reproduction;GO:0006810:transport;GO:0006897:endocytosis;GO:0006898:receptor-mediated endocytosis;GO:0007154:cell communication;GO:0007165:signal transduction;GO:0007275:multicellular organism development;GO:0007399:nervous system development;GO:0007610:behavior;GO:0007617:mating behavior;GO:0007618:mating;GO:0008283:cell proliferation;GO:0009987:cellular process;GO:0010033:response to…	GO:0003676:nucleic acid binding;GO:0003723:RNA binding;GO:0005102:receptor binding;GO:0005125:cytokine activity;GO:0005488:binding;GO:0005515:protein binding;GO:0008083:growth factor activity;GO:0044822:poly(A) RNA binding;GO:0097159:organic cyclic compound binding;GO:1901363:heterocyclic compound binding	GO:0005576:extracellular region;GO:0005615:extracellular space;GO:0005622:intracellular;GO:0005623:cell;GO:0005737:cytoplasm;GO:0005829:cytosol;GO:0031982:vesicle;GO:0031988:membrane-bounded vesicle;GO:0043226:organelle;GO:0043227:membrane-bounded organelle;GO:0043229:intracellular organelle;GO:0043230:extracellular organelle;GO:0043231:intracellular membrane-bounded organelle;GO:0044421:extracel…
MALAT1	9.56E-19	0.732100326	1	1	9.255605461	8.523505135	3.75E-14	lncRNA	GRCh38.98	chr11	+	65497688	65506516	8829	ENSG00000251562	hsa:378938:MALAT1, HCN, LINC00047, NCRNA00047, NEAT2, PRO2853, mascRNA	378938	metastasis associated lung adenocarcinoma transcript 1 [Source:HGNC Symbol;Acc:HGNC:29665]	-	-	-	-	-	-	Acne (severe)	-	-	-
RPS19	1.33E-18	-1.29673464	0.662	0.974	2.797402907	4.094137547	5.20E-14	protein_coding	GRCh38.98	chr19	+	41860255	41872925	12671	ENSG00000105372	hsa:6223:RPS19, DBA, DBA1, S19	6223	ribosomal protein S19 [Source:HGNC Symbol;Acc:HGNC:10402]	hsa03010:Ribosome	R-HSA-72706:GTP hydrolysis and joining of the 60S ribosomal subunit;R-HSA-72689:Formation of a pool of free 40S subunits;R-HSA-72737:Cap-dependent Translation Initiation;R-HSA-156827:L13a-mediated translational silencing of Ceruloplasmin expression;R-HSA-72764:Eukaryotic Translation Termination;R-HSA-72649:Translation initiation complex formation;R-HSA-2408522:Selenoamino acid metabolism;R-HSA-72…	-	-	105650:Diamond-Blackfan anemia 1	Cardiovascular diseases;Hematologic diseases;H00237:Diamond-Blackfan anemia;Other congenital disorders;Ribosomopathies;H00237:Diamond-Blackfan anemia (DBA)	-	GO:0000028:ribosomal small subunit assembly;GO:0000184:nuclear-transcribed mRNA catabolic process, nonsense-mediated decay;GO:0000462:maturation of SSU-rRNA from tricistronic rRNA transcript (SSU-rRNA, 5.8S rRNA, LSU-rRNA);GO:0000956:nuclear-transcribed mRNA catabolic process;GO:0002252:immune effector process;GO:0002262:myeloid cell homeostasis;GO:0002376:immune system process;GO:0002520:immune …	GO:0003676:nucleic acid binding;GO:0003723:RNA binding;GO:0003735:structural constituent of ribosome;GO:0005198:structural molecule activity;GO:0005488:binding;GO:0005515:protein binding;GO:0017134:fibroblast growth factor binding;GO:0019838:growth factor binding;GO:0019899:enzyme binding;GO:0019900:kinase binding;GO:0019901:protein kinase binding;GO:0042802:identical protein binding;GO:0042803:p…	GO:0005576:extracellular region;GO:0005622:intracellular;GO:0005623:cell;GO:0005634:nucleus;GO:0005654:nucleoplasm;GO:0005730:nucleolus;GO:0005737:cytoplasm;GO:0005829:cytosol;GO:0005840:ribosome;GO:0005912:adherens junction;GO:0005924:cell-substrate adherens junction;GO:0005925:focal adhesion;GO:0015935:small ribosomal subunit;GO:0016020:membrane;GO:0022626:cytosolic ribosome;GO:0022627:cytosoli…
RPS14	1.58E-18	-1.192023371	0.688	0.974	2.662553718	3.854577089	6.18E-14	protein_coding	GRCh38.98	chr5	-	150442635	150449739	7105	ENSG00000164587	hsa:6208:RPS14, EMTB, S14	6208	ribosomal protein S14 [Source:HGNC Symbol;Acc:HGNC:10387]	hsa03010:Ribosome	R-HSA-72706:GTP hydrolysis and joining of the 60S ribosomal subunit;R-HSA-72689:Formation of a pool of free 40S subunits;R-HSA-72737:Cap-dependent Translation Initiation;R-HSA-156827:L13a-mediated translational silencing of Ceruloplasmin expression;R-HSA-72764:Eukaryotic Translation Termination;R-HSA-72649:Translation initiation complex formation;R-HSA-2408522:Selenoamino acid metabolism;R-HSA-72…	-	-	153550:Macrocytic anemia, refractory, due to 5q deletion, somatic	Cardiovascular diseases;Hematologic diseases;H01484:5q- syndrome	Visceral adipose tissue/subcutaneous adipose tissue ratio	GO:0000028:ribosomal small subunit assembly;GO:0000122:negative regulation of transcription from RNA polymerase II promoter;GO:0000184:nuclear-transcribed mRNA catabolic process, nonsense-mediated decay;GO:0000462:maturation of SSU-rRNA from tricistronic rRNA transcript (SSU-rRNA, 5.8S rRNA, LSU-rRNA);GO:0000956:nuclear-transcribed mRNA catabolic process;GO:0002262:myeloid cell homeostasis;GO:000…	GO:0003676:nucleic acid binding;GO:0003723:RNA binding;GO:0003729:mRNA binding;GO:0003735:structural constituent of ribosome;GO:0005198:structural molecule activity;GO:0005488:binding;GO:0005515:protein binding;GO:0019843:rRNA binding;GO:0044822:poly(A) RNA binding;GO:0045182:translation regulator activity;GO:0048027:mRNA 5'-UTR binding;GO:0070181:small ribosomal subunit rRNA binding;GO:0097159:o…	GO:0005576:extracellular region;GO:0005622:intracellular;GO:0005623:cell;GO:0005634:nucleus;GO:0005654:nucleoplasm;GO:0005730:nucleolus;GO:0005737:cytoplasm;GO:0005739:mitochondrion;GO:0005829:cytosol;GO:0005840:ribosome;GO:0005912:adherens junction;GO:0005924:cell-substrate adherens junction;GO:0005925:focal adhesion;GO:0015935:small ribosomal subunit;GO:0016020:membrane;GO:0022626:cytosolic rib…
RPS13	1.61E-18	-1.332771783	0.61	0.945	2.32978122	3.662553003	6.32E-14	protein_coding	GRCh38.98	chr11	-	17074388	17077715	3328	ENSG00000110700	hsa:6207:RPS13, S13	6207	ribosomal protein S13 [Source:HGNC Symbol;Acc:HGNC:10386]	hsa03010:Ribosome	R-HSA-72706:GTP hydrolysis and joining of the 60S ribosomal subunit;R-HSA-72689:Formation of a pool of free 40S subunits;R-HSA-72737:Cap-dependent Translation Initiation;R-HSA-156827:L13a-mediated translational silencing of Ceruloplasmin expression;R-HSA-72764:Eukaryotic Translation Termination;R-HSA-72649:Translation initiation complex formation;R-HSA-2408522:Selenoamino acid metabolism;R-HSA-72…	-	-	-	-	-	GO:0000184:nuclear-transcribed mRNA catabolic process, nonsense-mediated decay;GO:0000956:nuclear-transcribed mRNA catabolic process;GO:0006139:nucleobase-containing compound metabolic process;GO:0006364:rRNA processing;GO:0006396:RNA processing;GO:0006401:RNA catabolic process;GO:0006402:mRNA catabolic process;GO:0006412:translation;GO:0006413:translational initiation;GO:0006518:peptide metaboli…	GO:0003676:nucleic acid binding;GO:0003723:RNA binding;GO:0003729:mRNA binding;GO:0003735:structural constituent of ribosome;GO:0005198:structural molecule activity;GO:0005488:binding;GO:0005515:protein binding;GO:0019843:rRNA binding;GO:0044822:poly(A) RNA binding;GO:0070181:small ribosomal subunit rRNA binding;GO:0097159:organic cyclic compound binding;GO:1901363:heterocyclic compound binding	GO:0005576:extracellular region;GO:0005622:intracellular;GO:0005623:cell;GO:0005634:nucleus;GO:0005654:nucleoplasm;GO:0005730:nucleolus;GO:0005737:cytoplasm;GO:0005829:cytosol;GO:0005840:ribosome;GO:0005912:adherens junction;GO:0005924:cell-substrate adherens junction;GO:0005925:focal adhesion;GO:0015935:small ribosomal subunit;GO:0016020:membrane;GO:0022626:cytosolic ribosome;GO:0022627:cytosoli…
SRPK1	1.70E-18	1.048149501	0.364	0.09	1.278559853	0.230410352	6.66E-14	protein_coding	GRCh38.98	chr6	-	35832966	35921342	88377	ENSG00000096063	hsa:6732:SRPK1, SFRSK1	6732	SRSF protein kinase 1 [Source:HGNC Symbol;Acc:HGNC:11305]	hsa05168:Herpes simplex infection	-	-	-	-	-	-	GO:0000003:reproduction;GO:0000375:RNA splicing, via transesterification reactions;GO:0000377:RNA splicing, via transesterification reactions with bulged adenosine as nucleophile;GO:0000398:mRNA splicing, via spliceosome;GO:0002376:immune system process;GO:0003006:developmental process involved in reproduction;GO:0006139:nucleobase-containing compound metabolic process;GO:0006323:DNA packaging;GO…	GO:0000166:nucleotide binding;GO:0000287:magnesium ion binding;GO:0001882:nucleoside binding;GO:0001883:purine nucleoside binding;GO:0003676:nucleic acid binding;GO:0003723:RNA binding;GO:0003824:catalytic activity;GO:0004672:protein kinase activity;GO:0004674:protein serine/threonine kinase activity;GO:0005488:binding;GO:0005515:protein binding;GO:0005524:ATP binding;GO:0016301:kinase activity;G…	GO:0005622:intracellular;GO:0005623:cell;GO:0005634:nucleus;GO:0005737:cytoplasm;GO:0005783:endoplasmic reticulum;GO:0005886:plasma membrane;GO:0012505:endomembrane system;GO:0016020:membrane;GO:0016363:nuclear matrix;GO:0031974:membrane-enclosed lumen;GO:0031981:nuclear lumen;GO:0034399:nuclear periphery;GO:0043226:organelle;GO:0043227:membrane-bounded organelle;GO:0043229:intracellular organell…
MT-ATP6	1.84E-18	-1.115563597	0.935	0.996	4.429582264	5.545145861	7.21E-14	protein_coding	GRCh38.98	chrM	+	8527	9207	681	ENSG00000198899	-	-	mitochondrially encoded ATP synthase membrane subunit 6 [Source:HGNC Symbol;Acc:HGNC:7414]	-	-	-	-	-	-	-	-	-	-
HLA-DMA	3.06E-18	-2.080133116	0.117	0.64	0.434919331	2.515052446	1.20E-13	protein_coding	GRCh38.98	chr6	-	32948613	32969094	20482	ENSG00000204257	hsa:3108:HLA-DMA, D6S222E, DMA, HLADM, RING6	3108	major histocompatibility complex, class II, DM alpha [Source:HGNC Symbol;Acc:HGNC:4934]	hsa04514:Cell adhesion molecules (CAMs);hsa05152:Tuberculosis;hsa05164:Influenza A;hsa05168:Herpes simplex infection;hsa05320:Autoimmune thyroid disease;hsa05166:HTLV-I infection;hsa05310:Asthma;hsa04145:Phagosome;hsa04612:Antigen processing and presentation;hsa04940:Type I diabetes mellitus;hsa05330:Allograft rejection;hsa05332:Graft-versus-host disease;hsa05416:Viral myocarditis;hsa04672:Intest…	-	-	-	-	Immune system diseases;Allergies and autoimmune diseases;H00083:Allograft rejection	-	-	-	-
NHSL2	3.35E-18	0.460054269	0.13	0.012	0.493329486	0.033275217	1.31E-13	protein_coding	GRCh38.98	chrX	+	71910818	72161750	250933	ENSG00000204131	hsa:340527:NHSL2	340527	NHS like 2 [Source:HGNC Symbol;Acc:HGNC:33737]	-	-	-	-	-	-	-	-	-	-
NPC2	3.83E-18	-1.514295796	0.351	0.83	1.38047618	2.894771976	1.50E-13	protein_coding	GRCh38.98	chr14	-	74476192	74494177	17986	ENSG00000119655	hsa:10577:NPC2, EDDM1, HE1	10577	NPC intracellular cholesterol transporter 2 [Source:HGNC Symbol;Acc:HGNC:14537]	hsa04142:Lysosome	-	-	-	607625:Niemann-pick disease, type C2	Congenital disorders of metabolism;Lysosomal storage diseases;H00136:Niemann-Pick disease type C	-	GO:0006066:alcohol metabolic process;GO:0006629:lipid metabolic process;GO:0006720:isoprenoid metabolic process;GO:0006810:transport;GO:0006869:lipid transport;GO:0008152:metabolic process;GO:0008202:steroid metabolic process;GO:0008203:cholesterol metabolic process;GO:0009605:response to external stimulus;GO:0009607:response to biotic stimulus;GO:0009615:response to virus;GO:0009987:cellular pro…	GO:0005488:binding;GO:0005496:steroid binding;GO:0005515:protein binding;GO:0008289:lipid binding;GO:0015485:cholesterol binding;GO:0019899:enzyme binding;GO:0032934:sterol binding;GO:0036094:small molecule binding;GO:0043178:alcohol binding;GO:0097159:organic cyclic compound binding	GO:0000323:lytic vacuole;GO:0005576:extracellular region;GO:0005622:intracellular;GO:0005623:cell;GO:0005737:cytoplasm;GO:0005764:lysosome;GO:0005773:vacuole;GO:0005783:endoplasmic reticulum;GO:0012505:endomembrane system;GO:0031982:vesicle;GO:0031988:membrane-bounded vesicle;GO:0043226:organelle;GO:0043227:membrane-bounded organelle;GO:0043229:intracellular organelle;GO:0043230:extracellular org…
GSTP1	4.07E-18	-1.624309282	0.234	0.737	0.914941955	2.539251237	1.59E-13	protein_coding	GRCh38.98	chr11	+	67583595	67586656	3062	ENSG00000084207	hsa:2950:GSTP1, DFN7, FAEES3, GST3, GSTP, HEL-S-22, PI	2950	glutathione S-transferase pi 1 [Source:HGNC Symbol;Acc:HGNC:4638]	hsa05200:Pathways in cancer;hsa01524:Platinum drug resistance;hsa05215:Prostate cancer;hsa00480:Glutathione metabolism;hsa00980:Metabolism of xenobiotics by cytochrome P450;hsa00982:Drug metabolism - cytochrome P450;hsa05204:Chemical carcinogenesis	R-HSA-156590:Glutathione conjugation;R-HSA-211859:Biological oxidations;R-HSA-1430728:Metabolism;R-HSA-2262752:Cellular responses to stress;R-HSA-3299685:Detoxification of Reactive Oxygen Species;R-HSA-156580:Phase II conjugation	PWY-4061:glutathione-mediated detoxification;PWY-7112:4-hydroxy-2-nonenal detoxification	-	-	Cancers;Cancers of the urinary system and male genital organs;H00024:Prostate cancer	-	GO:0000165:MAPK cascade;GO:0000302:response to reactive oxygen species;GO:0001101:response to acid chemical;GO:0001816:cytokine production;GO:0001817:regulation of cytokine production;GO:0001818:negative regulation of cytokine production;GO:0001932:regulation of protein phosphorylation;GO:0001933:negative regulation of protein phosphorylation;GO:0001959:regulation of cytokine-mediated signaling p…	GO:0003824:catalytic activity;GO:0004364:glutathione transferase activity;GO:0005488:binding;GO:0005515:protein binding;GO:0008144:drug binding;GO:0008432:JUN kinase binding;GO:0016740:transferase activity;GO:0016765:transferase activity, transferring alkyl or aryl (other than methyl) groups;GO:0019207:kinase regulator activity;GO:0019899:enzyme binding;GO:0019900:kinase binding;GO:0019901:protei…	GO:0005576:extracellular region;GO:0005615:extracellular space;GO:0005622:intracellular;GO:0005623:cell;GO:0005634:nucleus;GO:0005737:cytoplasm;GO:0005739:mitochondrion;GO:0005829:cytosol;GO:0005886:plasma membrane;GO:0016020:membrane;GO:0031982:vesicle;GO:0031988:membrane-bounded vesicle;GO:0032991:macromolecular complex;GO:0043226:organelle;GO:0043227:membrane-bounded organelle;GO:0043229:intra…
PTMA	4.28E-18	-1.130233591	0.701	0.982	3.147292179	4.277525769	1.67E-13	protein_coding	GRCh38.98	chr2	+	231706895	231713541	6647	ENSG00000187514	hsa:5757:PTMA, TMSA	5757	prothymosin alpha [Source:HGNC Symbol;Acc:HGNC:9623]	hsa05169:Epstein-Barr virus infection	-	-	-	-	-	Height;Eating disorders (purging via substances)	GO:0006139:nucleobase-containing compound metabolic process;GO:0006351:transcription, DNA-templated;GO:0006725:cellular aromatic compound metabolic process;GO:0006807:nitrogen compound metabolic process;GO:0008152:metabolic process;GO:0009058:biosynthetic process;GO:0009059:macromolecule biosynthetic process;GO:0009987:cellular process;GO:0010467:gene expression;GO:0016070:RNA metabolic process;G…	GO:0005488:binding;GO:0005515:protein binding	GO:0005576:extracellular region;GO:0005622:intracellular;GO:0005623:cell;GO:0005634:nucleus;GO:0005654:nucleoplasm;GO:0005737:cytoplasm;GO:0031974:membrane-enclosed lumen;GO:0031981:nuclear lumen;GO:0031982:vesicle;GO:0031988:membrane-bounded vesicle;GO:0043226:organelle;GO:0043227:membrane-bounded organelle;GO:0043229:intracellular organelle;GO:0043230:extracellular organelle;GO:0043231:intracel…
ATP6V1F	4.38E-18	-1.452920399	0.273	0.775	0.925470781	2.37839118	1.72E-13	protein_coding	GRCh38.98	chr7	+	128862856	128865847	2992	ENSG00000128524	hsa:9296:ATP6V1F, ATP6S14, VATF, Vma7	9296	ATPase H+ transporting V1 subunit F [Source:HGNC Symbol;Acc:HGNC:16832]	hsa01100:Metabolic pathways;hsa04150:mTOR signaling pathway;hsa04145:Phagosome;hsa05323:Rheumatoid arthritis;hsa00190:Oxidative phosphorylation;hsa05120:Epithelial cell signaling in Helicobacter pylori infection;hsa04721:Synaptic vesicle cycle;hsa05110:Vibrio cholerae infection;hsa04966:Collecting duct acid secretion	R-HSA-74752:Signaling by Insulin receptor;R-HSA-168256:Immune System;R-HSA-382551:Transmembrane transport of small molecules;R-HSA-1222556:ROS, RNS production in response to bacteria;R-HSA-162582:Signal Transduction;R-HSA-917937:Iron uptake and transport;R-HSA-77387:Insulin receptor recycling;R-HSA-917977:Transferrin endocytosis and recycling;R-HSA-983712:Ion channel transport	PWY-841:purine nucleotides de novo biosynthesis;PWY66-409:superpathway of purine nucleotide salvage	-	-	-	-	GO:0000041:transition metal ion transport;GO:0006810:transport;GO:0006811:ion transport;GO:0006812:cation transport;GO:0006818:hydrogen transport;GO:0006826:iron ion transport;GO:0006873:cellular ion homeostasis;GO:0006885:regulation of pH;GO:0006996:organelle organization;GO:0007154:cell communication;GO:0007165:signal transduction;GO:0007166:cell surface receptor signaling pathway;GO:0007167:en…	GO:0003824:catalytic activity;GO:0005215:transporter activity;GO:0005488:binding;GO:0005515:protein binding;GO:0008324:cation transmembrane transporter activity;GO:0015075:ion transmembrane transporter activity;GO:0015077:monovalent inorganic cation transmembrane transporter activity;GO:0015078:hydrogen ion transmembrane transporter activity;GO:0015399:primary active transmembrane transporter act…	GO:0005576:extracellular region;GO:0005622:intracellular;GO:0005623:cell;GO:0005737:cytoplasm;GO:0005773:vacuole;GO:0005774:vacuolar membrane;GO:0005829:cytosol;GO:0016020:membrane;GO:0016469:proton-transporting two-sector ATPase complex;GO:0016471:vacuolar proton-transporting V-type ATPase complex;GO:0031090:organelle membrane;GO:0031982:vesicle;GO:0031988:membrane-bounded vesicle;GO:0032991:mac…
GPR183	4.96E-18	-2.977863911	0.078	0.607	0.320836903	3.298700813	1.95E-13	protein_coding	GRCh38.98	chr13	-	99294539	99307399	12861	ENSG00000169508	hsa:1880:GPR183, EBI2	1880	G protein-coupled receptor 183 [Source:HGNC Symbol;Acc:HGNC:3128]	-	-	-	-	-	-	Inflammatory bowel disease	GO:0000165:MAPK cascade;GO:0001775:cell activation;GO:0001932:regulation of protein phosphorylation;GO:0001934:positive regulation of protein phosphorylation;GO:0002250:adaptive immune response;GO:0002252:immune effector process;GO:0002263:cell activation involved in immune response;GO:0002285:lymphocyte activation involved in immune response;GO:0002312:B cell activation involved in immune respon…	GO:0004871:signal transducer activity;GO:0004872:receptor activity;GO:0004888:transmembrane signaling receptor activity;GO:0004930:G-protein coupled receptor activity;GO:0005488:binding;GO:0005496:steroid binding;GO:0008142:oxysterol binding;GO:0008289:lipid binding;GO:0032934:sterol binding;GO:0038023:signaling receptor activity;GO:0060089:molecular transducer activity;GO:0097159:organic cyclic …	GO:0005623:cell;GO:0005886:plasma membrane;GO:0005887:integral component of plasma membrane;GO:0016020:membrane;GO:0016021:integral component of membrane;GO:0031224:intrinsic component of membrane;GO:0031226:intrinsic component of plasma membrane;GO:0044425:membrane part;GO:0044459:plasma membrane part;GO:0044464:cell part;GO:0071944:cell periphery
RHOH	6.29E-18	2.325477063	0.701	0.376	3.499986247	1.174509184	2.46E-13	protein_coding	GRCh38.98	chr4	+	40191053	40246967	55915	ENSG00000168421	hsa:399:RHOH, ARHH, TTF	399	ras homolog family member H [Source:HGNC Symbol;Acc:HGNC:686]	hsa04670:Leukocyte transendothelial migration	R-HSA-194840:Rho GTPase cycle;R-HSA-194315:Signaling by Rho GTPases;R-HSA-162582:Signal Transduction	-	-	-	-	Graves' disease	GO:0001775:cell activation;GO:0002274:myeloid leukocyte activation;GO:0002376:immune system process;GO:0002520:immune system development;GO:0002521:leukocyte differentiation;GO:0006139:nucleobase-containing compound metabolic process;GO:0006351:transcription, DNA-templated;GO:0006355:regulation of transcription, DNA-templated;GO:0006725:cellular aromatic compound metabolic process;GO:0006793:phos…	GO:0000166:nucleotide binding;GO:0001882:nucleoside binding;GO:0001883:purine nucleoside binding;GO:0004857:enzyme inhibitor activity;GO:0005095:GTPase inhibitor activity;GO:0005488:binding;GO:0005515:protein binding;GO:0005525:GTP binding;GO:0017016:Ras GTPase binding;GO:0017048:Rho GTPase binding;GO:0017076:purine nucleotide binding;GO:0019001:guanyl nucleotide binding;GO:0019207:kinase regulat…	GO:0001772:immunological synapse;GO:0005622:intracellular;GO:0005623:cell;GO:0005737:cytoplasm;GO:0005829:cytosol;GO:0005886:plasma membrane;GO:0016020:membrane;GO:0044424:intracellular part;GO:0044425:membrane part;GO:0044444:cytoplasmic part;GO:0044459:plasma membrane part;GO:0044464:cell part;GO:0071944:cell periphery
RPL7A	7.26E-18	-1.207045517	0.377	0.88	1.440608284	2.647653801	2.85E-13	protein_coding	GRCh38.98	chr9	+	133348218	133351426	3209	ENSG00000148303	hsa:6130:RPL7A, L7A, SURF3, TRUP	6130	ribosomal protein L7a [Source:HGNC Symbol;Acc:HGNC:10364]	hsa03010:Ribosome	R-HSA-72706:GTP hydrolysis and joining of the 60S ribosomal subunit;R-HSA-72689:Formation of a pool of free 40S subunits;R-HSA-72737:Cap-dependent Translation Initiation;R-HSA-156827:L13a-mediated translational silencing of Ceruloplasmin expression;R-HSA-72764:Eukaryotic Translation Termination;R-HSA-2408522:Selenoamino acid metabolism;R-HSA-72312:rRNA processing;R-HSA-927802:Nonsense-Mediated De…	-	-	-	-	-	GO:0000184:nuclear-transcribed mRNA catabolic process, nonsense-mediated decay;GO:0000470:maturation of LSU-rRNA;GO:0000956:nuclear-transcribed mRNA catabolic process;GO:0006139:nucleobase-containing compound metabolic process;GO:0006364:rRNA processing;GO:0006396:RNA processing;GO:0006401:RNA catabolic process;GO:0006402:mRNA catabolic process;GO:0006412:translation;GO:0006413:translational init…	GO:0003676:nucleic acid binding;GO:0003723:RNA binding;GO:0003735:structural constituent of ribosome;GO:0005198:structural molecule activity;GO:0005488:binding;GO:0005515:protein binding;GO:0044822:poly(A) RNA binding;GO:0097159:organic cyclic compound binding;GO:1901363:heterocyclic compound binding	GO:0005576:extracellular region;GO:0005622:intracellular;GO:0005623:cell;GO:0005634:nucleus;GO:0005730:nucleolus;GO:0005737:cytoplasm;GO:0005829:cytosol;GO:0005840:ribosome;GO:0005844:polysome;GO:0005912:adherens junction;GO:0005924:cell-substrate adherens junction;GO:0005925:focal adhesion;GO:0015934:large ribosomal subunit;GO:0016020:membrane;GO:0022625:cytosolic large ribosomal subunit;GO:0022…
UBE2B	8.63E-18	1.21569575	0.688	0.345	2.067308736	0.851612986	3.38E-13	protein_coding	GRCh38.98	chr5	+	134371469	134392108	20640	ENSG00000119048	hsa:7320:UBE2B, E2-17kDa, HHR6B, HR6B, RAD6B, UBC2	7320	ubiquitin conjugating enzyme E2 B [Source:HGNC Symbol;Acc:HGNC:12473]	hsa04120:Ubiquitin mediated proteolysis	R-HSA-168256:Immune System;R-HSA-1280218:Adaptive Immune System;R-HSA-73894:DNA Repair;R-HSA-983169:Class I MHC mediated antigen processing & presentation;R-HSA-983168:Antigen processing: Ubiquitination & Proteasome degradation;R-HSA-73893:DNA Damage Bypass;R-HSA-110314:Recognition of DNA damage by PCNA-containing replication complex	PWY-7511:protein ubiquitylation	P00060:Ubiquitin proteasome pathway	-	-	-	GO:0000003:reproduction;GO:0000018:regulation of DNA recombination;GO:0000209:protein polyubiquitination;GO:0000226:microtubule cytoskeleton organization;GO:0000280:nuclear division;GO:0000902:cell morphogenesis;GO:0001578:microtubule bundle formation;GO:0001701:in utero embryonic development;GO:0001932:regulation of protein phosphorylation;GO:0001933:negative regulation of protein phosphorylatio…	GO:0000166:nucleotide binding;GO:0001882:nucleoside binding;GO:0001883:purine nucleoside binding;GO:0003824:catalytic activity;GO:0004842:ubiquitin-protein transferase activity;GO:0005488:binding;GO:0005515:protein binding;GO:0005524:ATP binding;GO:0016740:transferase activity;GO:0017076:purine nucleotide binding;GO:0019787:ubiquitin-like protein transferase activity;GO:0019899:enzyme binding;GO:…	GO:0000151:ubiquitin ligase complex;GO:0000228:nuclear chromosome;GO:0000785:chromatin;GO:0000790:nuclear chromatin;GO:0000792:heterochromatin;GO:0000803:sex chromosome;GO:0001741:XY body;GO:0005622:intracellular;GO:0005623:cell;GO:0005634:nucleus;GO:0005654:nucleoplasm;GO:0005657:replication fork;GO:0005694:chromosome;GO:0005737:cytoplasm;GO:0005886:plasma membrane;GO:0016020:membrane;GO:0031371…
YBX1	1.17E-17	-1.2625661	0.325	0.802	1.062706202	2.325272302	4.59E-13	protein_coding	GRCh38.98	chr1	+	42682418	42703805	21388	ENSG00000065978	hsa:4904:YBX1, BP-8, CBF-A, CSDA2, CSDB, DBPB, EFI-A, MDR-NF1, NSEP-1, NSEP1, YB-1, YB1	4904	Y-box binding protein 1 [Source:HGNC Symbol;Acc:HGNC:8014]	-	R-HSA-72163:mRNA Splicing - Major Pathway;R-HSA-72172:mRNA Splicing;R-HSA-72203:Processing of Capped Intron-Containing Pre-mRNA;R-HSA-72165:mRNA Splicing - Minor Pathway;R-HSA-74160:Gene Expression	-	-	-	-	-	GO:0000375:RNA splicing, via transesterification reactions;GO:0000377:RNA splicing, via transesterification reactions with bulged adenosine as nucleophile;GO:0000398:mRNA splicing, via spliceosome;GO:0006139:nucleobase-containing compound metabolic process;GO:0006351:transcription, DNA-templated;GO:0006355:regulation of transcription, DNA-templated;GO:0006357:regulation of transcription from RNA …	GO:0000975:regulatory region DNA binding;GO:0000976:transcription regulatory region sequence-specific DNA binding;GO:0000977:RNA polymerase II regulatory region sequence-specific DNA binding;GO:0000978:RNA polymerase II core promoter proximal region sequence-specific DNA binding;GO:0000981:RNA polymerase II transcription factor activity, sequence-specific DNA binding;GO:0000982:transcription fact…	GO:0005576:extracellular region;GO:0005622:intracellular;GO:0005623:cell;GO:0005634:nucleus;GO:0005635:nuclear envelope;GO:0005654:nucleoplasm;GO:0005681:spliceosomal complex;GO:0005689:U12-type spliceosomal complex;GO:0005737:cytoplasm;GO:0010494:cytoplasmic stress granule;GO:0012505:endomembrane system;GO:0016020:membrane;GO:0030529:intracellular ribonucleoprotein complex;GO:0031090:organelle m…
PKM	1.18E-17	-1.395089271	0.286	0.811	1.108266138	2.503355409	4.62E-13	protein_coding	GRCh38.98	chr15	-	72199029	72231822	32794	ENSG00000067225	hsa:5315:PKM, CTHBP, HEL-S-30, OIP3, PK3, PKM2, TCB, THBP1	5315	pyruvate kinase M1/2 [Source:HGNC Symbol;Acc:HGNC:9021]	hsa01100:Metabolic pathways;hsa04930:Type II diabetes mellitus;hsa00230:Purine metabolism;hsa01200:Carbon metabolism;hsa01230:Biosynthesis of amino acids;hsa00010:Glycolysis / Gluconeogenesis;hsa00620:Pyruvate metabolism;hsa04922:Glucagon signaling pathway;hsa05230:Central carbon metabolism in cancer;hsa05203:Viral carcinogenesis	-	PWY66-407:superpathway of conversion of glucose to acetyl CoA and entry into the TCA cycle;PWY66-400:glycolysis	P00024:Glycolysis;P02772:Pyruvate metabolism	-	-	-	GO:0001666:response to hypoxia;GO:0001889:liver development;GO:0005975:carbohydrate metabolic process;GO:0005996:monosaccharide metabolic process;GO:0006006:glucose metabolic process;GO:0006007:glucose catabolic process;GO:0006082:organic acid metabolic process;GO:0006090:pyruvate metabolic process;GO:0006091:generation of precursor metabolites and energy;GO:0006096:glycolytic process;GO:0006139:…	GO:0000166:nucleotide binding;GO:0000287:magnesium ion binding;GO:0001882:nucleoside binding;GO:0001883:purine nucleoside binding;GO:0003676:nucleic acid binding;GO:0003723:RNA binding;GO:0003823:antigen binding;GO:0003824:catalytic activity;GO:0004743:pyruvate kinase activity;GO:0005488:binding;GO:0005515:protein binding;GO:0005524:ATP binding;GO:0016301:kinase activity;GO:0016740:transferase ac…	GO:0005576:extracellular region;GO:0005622:intracellular;GO:0005623:cell;GO:0005634:nucleus;GO:0005737:cytoplasm;GO:0005739:mitochondrion;GO:0005829:cytosol;GO:0005886:plasma membrane;GO:0005929:cilium;GO:0016020:membrane;GO:0031012:extracellular matrix;GO:0031982:vesicle;GO:0031988:membrane-bounded vesicle;GO:0042995:cell projection;GO:0043209:myelin sheath;GO:0043226:organelle;GO:0043227:membra…
LGALS1	1.26E-17	-1.419784812	0.545	0.924	2.357860926	3.777645738	4.95E-13	protein_coding	GRCh38.98	chr22	+	37675636	37679802	4167	ENSG00000100097	hsa:3956:LGALS1, GAL1, GBP	3956	galectin 1 [Source:HGNC Symbol;Acc:HGNC:6561]	-	-	-	-	-	-	Fat distribution (HIV)	GO:0001678:cellular glucose homeostasis;GO:0001775:cell activation;GO:0002252:immune effector process;GO:0002263:cell activation involved in immune response;GO:0002285:lymphocyte activation involved in immune response;GO:0002312:B cell activation involved in immune response;GO:0002313:mature B cell differentiation involved in immune response;GO:0002317:plasma cell differentiation;GO:0002335:matur…	GO:0001948:glycoprotein binding;GO:0003676:nucleic acid binding;GO:0003723:RNA binding;GO:0004871:signal transducer activity;GO:0005488:binding;GO:0005515:protein binding;GO:0030246:carbohydrate binding;GO:0030395:lactose binding;GO:0042802:identical protein binding;GO:0042803:protein homodimerization activity;GO:0043236:laminin binding;GO:0044822:poly(A) RNA binding;GO:0046983:protein dimerizati…	GO:0005576:extracellular region;GO:0005578:proteinaceous extracellular matrix;GO:0005615:extracellular space;GO:0005622:intracellular;GO:0005623:cell;GO:0005634:nucleus;GO:0005737:cytoplasm;GO:0009986:cell surface;GO:0031012:extracellular matrix;GO:0031982:vesicle;GO:0031988:membrane-bounded vesicle;GO:0043226:organelle;GO:0043227:membrane-bounded organelle;GO:0043229:intracellular organelle;GO:0…
MT-CO3	1.48E-17	-1.061035818	0.974	0.996	4.978973673	6.040009491	5.81E-13	protein_coding	GRCh38.98	chrM	+	9207	9990	784	ENSG00000198938	-	-	mitochondrially encoded cytochrome c oxidase III [Source:HGNC Symbol;Acc:HGNC:7422]	-	-	-	-	-	-	-	-	-	-
VAMP8	1.61E-17	-1.745164925	0.013	0.544	0.029614587	1.774779513	6.30E-13	protein_coding	GRCh38.98	chr2	+	85561562	85582031	20470	ENSG00000118640	hsa:8673:VAMP8, EDB, VAMP-8	8673	vesicle associated membrane protein 8 [Source:HGNC Symbol;Acc:HGNC:12647]	hsa04611:Platelet activation;hsa04130:SNARE interactions in vesicular transport	R-HSA-8856828:Clathrin-mediated endocytosis;R-HSA-168256:Immune System;R-HSA-432722:Golgi Associated Vesicle Biogenesis;R-HSA-1280218:Adaptive Immune System;R-HSA-5653656:Vesicle-mediated transport;R-HSA-8856825:Cargo recognition for clathrin-mediated endocytosis;R-HSA-1236974:ER-Phagosome pathway;R-HSA-432720:Lysosome Vesicle Biogenesis;R-HSA-983169:Class I MHC mediated antigen processing & pres…	-	P00043:Muscarinic acetylcholine receptor 2 and 4 signaling pathway;P05916:Opioid prodynorphin pathway;P00044:Nicotinic acetylcholine receptor signaling pathway;P04374:5HT2 type receptor mediated signaling pathway;P05917:Opioid proopiomelanocortin pathway;P04377:Beta1 adrenergic receptor signaling pathway;P04375:5HT3 type receptor mediated signaling pathway;P05915:Opioid proenkephalin pathway;P043…	-	-	Prostate cancer	GO:0001775:cell activation;GO:0001821:histamine secretion;GO:0002252:immune effector process;GO:0002263:cell activation involved in immune response;GO:0002274:myeloid leukocyte activation;GO:0002275:myeloid cell activation involved in immune response;GO:0002279:mast cell activation involved in immune response;GO:0002349:histamine production involved in inflammatory response;GO:0002366:leukocyte a…	GO:0000149:SNARE binding;GO:0005484:SNAP receptor activity;GO:0005488:binding;GO:0005515:protein binding;GO:0008200:ion channel inhibitor activity;GO:0016247:channel regulator activity;GO:0016248:channel inhibitor activity;GO:0017081:chloride channel regulator activity;GO:0019869:chloride channel inhibitor activity;GO:0098772:molecular function regulator	GO:0000323:lytic vacuole;GO:0005576:extracellular region;GO:0005622:intracellular;GO:0005623:cell;GO:0005737:cytoplasm;GO:0005764:lysosome;GO:0005765:lysosomal membrane;GO:0005766:primary lysosome;GO:0005768:endosome;GO:0005769:early endosome;GO:0005770:late endosome;GO:0005773:vacuole;GO:0005774:vacuolar membrane;GO:0005829:cytosol;GO:0005886:plasma membrane;GO:0010008:endosome membrane;GO:00125…
P4HB	1.69E-17	-1.373715365	0.117	0.632	0.292253888	1.665969253	6.62E-13	protein_coding	GRCh38.98	chr17	-	81843161	81860624	17464	ENSG00000185624	hsa:5034:P4HB, CLCRP1, DSI, ERBA2L, GIT, P4Hbeta, PDI, PDIA1, PHDB, PO4DB, PO4HB, PROHB	5034	prolyl 4-hydroxylase subunit beta [Source:HGNC Symbol;Acc:HGNC:8548]	hsa04141:Protein processing in endoplasmic reticulum	R-HSA-1474244:Extracellular matrix organization;R-HSA-8855121:VLDL interactions;R-HSA-1650814:Collagen biosynthesis and modifying enzymes;R-HSA-1430728:Metabolism;R-HSA-162582:Signal Transduction;R-HSA-1474290:Collagen formation;R-HSA-2262752:Cellular responses to stress;R-HSA-556833:Metabolism of lipids and lipoproteins;R-HSA-5358351:Signaling by Hedgehog;R-HSA-174824:Lipoprotein metabolism;R-HS…	-	-	112240:Cole-Carpenter syndrome 1	Musculoskeletal diseases;Skeletal diseases;H01572:Cole-Carpenter syndrome	-	GO:0000302:response to reactive oxygen species;GO:0001666:response to hypoxia;GO:0006082:organic acid metabolic process;GO:0006457:protein folding;GO:0006464:cellular protein modification process;GO:0006575:cellular modified amino acid metabolic process;GO:0006807:nitrogen compound metabolic process;GO:0006915:apoptotic process;GO:0006950:response to stress;GO:0006979:response to oxidative stress…	GO:0003676:nucleic acid binding;GO:0003723:RNA binding;GO:0003756:protein disulfide isomerase activity;GO:0003824:catalytic activity;GO:0004656:procollagen-proline 4-dioxygenase activity;GO:0005102:receptor binding;GO:0005178:integrin binding;GO:0005488:binding;GO:0005515:protein binding;GO:0016491:oxidoreductase activity;GO:0016705:oxidoreductase activity, acting on paired donors, with incorpora…	GO:0005576:extracellular region;GO:0005622:intracellular;GO:0005623:cell;GO:0005737:cytoplasm;GO:0005783:endoplasmic reticulum;GO:0005788:endoplasmic reticulum lumen;GO:0005793:endoplasmic reticulum-Golgi intermediate compartment;GO:0005886:plasma membrane;GO:0005912:adherens junction;GO:0005924:cell-substrate adherens junction;GO:0005925:focal adhesion;GO:0009897:external side of plasma membrane…
PPIA	1.81E-17	-1.417908756	0.286	0.766	0.907777135	2.32568589	7.07E-13	protein_coding	GRCh38.98	chr7	+	44796680	44824564	27885	ENSG00000196262	hsa:5478:PPIA, CYPA, CYPH, HEL-S-69p	5478	peptidylprolyl isomerase A [Source:HGNC Symbol;Acc:HGNC:9253]	-	R-HSA-162909:Host Interactions of HIV factors;R-HSA-164516:Minus-strand DNA synthesis;R-HSA-162599:Late Phase of HIV Life Cycle;R-HSA-173107:Binding and entry of HIV virion;R-HSA-162589:Reverse Transcription of HIV RNA;R-HSA-162906:HIV Infection;R-HSA-109582:Hemostasis;R-HSA-162592:Integration of provirus;R-HSA-162587:HIV Life Cycle;R-HSA-76005:Response to elevated platelet cytosolic Ca2+;R-HSA-7…	-	-	-	-	-	GO:0000413:protein peptidyl-prolyl isomerization;GO:0002376:immune system process;GO:0006139:nucleobase-containing compound metabolic process;GO:0006259:DNA metabolic process;GO:0006278:RNA-dependent DNA biosynthetic process;GO:0006457:protein folding;GO:0006464:cellular protein modification process;GO:0006725:cellular aromatic compound metabolic process;GO:0006807:nitrogen compound metabolic pro…	GO:0003676:nucleic acid binding;GO:0003723:RNA binding;GO:0003755:peptidyl-prolyl cis-trans isomerase activity;GO:0003824:catalytic activity;GO:0005488:binding;GO:0005515:protein binding;GO:0016853:isomerase activity;GO:0016859:cis-trans isomerase activity;GO:0033218:amide binding;GO:0042277:peptide binding;GO:0044822:poly(A) RNA binding;GO:0046790:virion binding;GO:0051082:unfolded protein bindi…	GO:0005576:extracellular region;GO:0005615:extracellular space;GO:0005622:intracellular;GO:0005623:cell;GO:0005634:nucleus;GO:0005737:cytoplasm;GO:0005829:cytosol;GO:0005912:adherens junction;GO:0005924:cell-substrate adherens junction;GO:0005925:focal adhesion;GO:0016020:membrane;GO:0030054:cell junction;GO:0030055:cell-substrate junction;GO:0031982:vesicle;GO:0031988:membrane-bounded vesicle;GO…
AC007342.3	2.32E-17	0.360654943	0.117	0.01	0.394583292	0.033928349	9.11E-13	-	-	-	-	-	-	-	-	-	-	-	-	-	-	-	-	-	-	-	-	-
RPS3A	2.65E-17	-1.209475875	0.558	0.934	2.239090434	3.44856631	1.04E-12	protein_coding	GRCh38.98	chr4	+	151099624	151104642	5019	ENSG00000145425	hsa:6189:RPS3A, FTE1, MFTL, S3A	6189	ribosomal protein S3A [Source:HGNC Symbol;Acc:HGNC:10421]	hsa03010:Ribosome	R-HSA-72706:GTP hydrolysis and joining of the 60S ribosomal subunit;R-HSA-72689:Formation of a pool of free 40S subunits;R-HSA-72737:Cap-dependent Translation Initiation;R-HSA-156827:L13a-mediated translational silencing of Ceruloplasmin expression;R-HSA-72764:Eukaryotic Translation Termination;R-HSA-72649:Translation initiation complex formation;R-HSA-2408522:Selenoamino acid metabolism;R-HSA-72…	-	-	-	-	HDL cholesterol	GO:0000184:nuclear-transcribed mRNA catabolic process, nonsense-mediated decay;GO:0000956:nuclear-transcribed mRNA catabolic process;GO:0006139:nucleobase-containing compound metabolic process;GO:0006364:rRNA processing;GO:0006396:RNA processing;GO:0006401:RNA catabolic process;GO:0006402:mRNA catabolic process;GO:0006412:translation;GO:0006413:translational initiation;GO:0006518:peptide metaboli…	GO:0003676:nucleic acid binding;GO:0003723:RNA binding;GO:0003735:structural constituent of ribosome;GO:0005198:structural molecule activity;GO:0005488:binding;GO:0005515:protein binding;GO:0044822:poly(A) RNA binding;GO:0097159:organic cyclic compound binding;GO:1901363:heterocyclic compound binding	GO:0005576:extracellular region;GO:0005622:intracellular;GO:0005623:cell;GO:0005634:nucleus;GO:0005654:nucleoplasm;GO:0005730:nucleolus;GO:0005737:cytoplasm;GO:0005829:cytosol;GO:0005840:ribosome;GO:0005912:adherens junction;GO:0005924:cell-substrate adherens junction;GO:0005925:focal adhesion;GO:0015935:small ribosomal subunit;GO:0022626:cytosolic ribosome;GO:0022627:cytosolic small ribosomal su…
ICAM3	2.84E-17	1.22940862	0.429	0.132	1.590611222	0.361202602	1.11E-12	protein_coding	GRCh38.98	chr19	-	10333776	10339661	5886	ENSG00000076662	hsa:3385:ICAM3, CD50, CDW50, ICAM-R	3385	intercellular adhesion molecule 3 [Source:HGNC Symbol;Acc:HGNC:5346]	hsa04514:Cell adhesion molecules (CAMs)	R-HSA-1474244:Extracellular matrix organization;R-HSA-168256:Immune System;R-HSA-1280218:Adaptive Immune System;R-HSA-5621481:C-type lectin receptors (CLRs);R-HSA-5621575:CD209 (DC-SIGN) signaling;R-HSA-198933:Immunoregulatory interactions between a Lymphoid and a non-Lymphoid cell;R-HSA-216083:Integrin cell surface interactions;R-HSA-168249:Innate Immune System	-	-	-	-	Crohn's disease	GO:0002218:activation of innate immune response;GO:0002220:innate immune response activating cell surface receptor signaling pathway;GO:0002223:stimulatory C-type lectin receptor signaling pathway;GO:0002253:activation of immune response;GO:0002376:immune system process;GO:0002429:immune response-activating cell surface receptor signaling pathway;GO:0002682:regulation of immune system process;GO:…	GO:0005102:receptor binding;GO:0005178:integrin binding;GO:0005488:binding;GO:0005515:protein binding;GO:0032403:protein complex binding;GO:0044877:macromolecular complex binding;GO:0050839:cell adhesion molecule binding	GO:0005576:extracellular region;GO:0005623:cell;GO:0005886:plasma membrane;GO:0005887:integral component of plasma membrane;GO:0016020:membrane;GO:0016021:integral component of membrane;GO:0031224:intrinsic component of membrane;GO:0031226:intrinsic component of plasma membrane;GO:0031982:vesicle;GO:0031988:membrane-bounded vesicle;GO:0043226:organelle;GO:0043227:membrane-bounded organelle;GO:004…
MS4A7	2.96E-17	-1.915638776	0.182	0.674	0.559390205	2.475028981	1.16E-12	protein_coding	GRCh38.98	chr11	+	60378485	60395951	17467	ENSG00000166927	hsa:58475:MS4A7, 4SPAN2, CD20L4, CFFM4, MS4A8	58475	membrane spanning 4-domains A7 [Source:HGNC Symbol;Acc:HGNC:13378]	-	-	-	-	-	-	-	-	-	GO:0016020:membrane;GO:0016021:integral component of membrane;GO:0031224:intrinsic component of membrane;GO:0044425:membrane part
HSP90B1	3.24E-17	-1.361525222	0.299	0.776	1.205679661	2.567204883	1.27E-12	protein_coding	GRCh38.98	chr12	+	103930107	103953645	23539	ENSG00000166598	hsa:7184:HSP90B1, ECGP, GP96, GRP94, HEL-S-125m, HEL35, TRA1	7184	heat shock protein 90 beta family member 1 [Source:HGNC Symbol;Acc:HGNC:12028]	hsa04151:PI3K-Akt signaling pathway;hsa05200:Pathways in cancer;hsa04621:NOD-like receptor signaling pathway;hsa04915:Estrogen signaling pathway;hsa04918:Thyroid hormone synthesis;hsa04141:Protein processing in endoplasmic reticulum;hsa05215:Prostate cancer	R-HSA-3000480:Scavenging by Class A Receptors;R-HSA-168256:Immune System;R-HSA-5653656:Vesicle-mediated transport;R-HSA-168898:Toll-Like Receptors Cascades;R-HSA-392499:Metabolism of proteins;R-HSA-381119:Unfolded Protein Response (UPR);R-HSA-2173782:Binding and Uptake of Ligands by Scavenger Receptors;R-HSA-1679131:Trafficking and processing of endosomal TLR;R-HSA-381183:ATF6-alpha activates cha…	-	-	-	-	Coronary heart disease	GO:0001666:response to hypoxia;GO:0002218:activation of innate immune response;GO:0002221:pattern recognition receptor signaling pathway;GO:0002224:toll-like receptor signaling pathway;GO:0002253:activation of immune response;GO:0002376:immune system process;GO:0002682:regulation of immune system process;GO:0002684:positive regulation of immune system process;GO:0002757:immune response-activating…	GO:0000166:nucleotide binding;GO:0001882:nucleoside binding;GO:0001883:purine nucleoside binding;GO:0003676:nucleic acid binding;GO:0003723:RNA binding;GO:0005102:receptor binding;GO:0005488:binding;GO:0005509:calcium ion binding;GO:0005515:protein binding;GO:0005524:ATP binding;GO:0017076:purine nucleotide binding;GO:0019899:enzyme binding;GO:0019902:phosphatase binding;GO:0019903:protein phosph…	GO:0005576:extracellular region;GO:0005622:intracellular;GO:0005623:cell;GO:0005634:nucleus;GO:0005737:cytoplasm;GO:0005783:endoplasmic reticulum;GO:0005788:endoplasmic reticulum lumen;GO:0005789:endoplasmic reticulum membrane;GO:0005829:cytosol;GO:0005886:plasma membrane;GO:0005912:adherens junction;GO:0005924:cell-substrate adherens junction;GO:0005925:focal adhesion;GO:0012505:endomembrane sys…
RACK1	3.29E-17	-1.129796243	0.494	0.907	1.57315496	2.702951203	1.29E-12	protein_coding	GRCh38.98	chr5	-	181236897	181248096	11200	ENSG00000204628	hsa:10399:RACK1, GNB2L1, Gnb2-rs1, H12.3, HLC-7, PIG21	10399	receptor for activated C kinase 1 [Source:HGNC Symbol;Acc:HGNC:4399]	hsa05162:Measles	R-HSA-75893:TNF signaling;R-HSA-73887:Death Receptor Signalling;R-HSA-162582:Signal Transduction;R-HSA-5357956:TNFR1-induced NFkappaB signaling pathway;R-HSA-5357905:Regulation of TNFR1 signaling;R-HSA-5626978:TNFR1-mediated ceramide production	-	-	-	-	-	GO:0000302:response to reactive oxygen species;GO:0001503:ossification;GO:0001558:regulation of cell growth;GO:0001649:osteoblast differentiation;GO:0001678:cellular glucose homeostasis;GO:0001932:regulation of protein phosphorylation;GO:0001933:negative regulation of protein phosphorylation;GO:0001934:positive regulation of protein phosphorylation;GO:0001959:regulation of cytokine-mediated signa…	GO:0003676:nucleic acid binding;GO:0003723:RNA binding;GO:0004857:enzyme inhibitor activity;GO:0004860:protein kinase inhibitor activity;GO:0005080:protein kinase C binding;GO:0005102:receptor binding;GO:0005198:structural molecule activity;GO:0005488:binding;GO:0005515:protein binding;GO:0008047:enzyme activator activity;GO:0008200:ion channel inhibitor activity;GO:0008656:cysteine-type endopept…	GO:0001891:phagocytic cup;GO:0005576:extracellular region;GO:0005622:intracellular;GO:0005623:cell;GO:0005634:nucleus;GO:0005737:cytoplasm;GO:0005739:mitochondrion;GO:0005829:cytosol;GO:0005840:ribosome;GO:0005886:plasma membrane;GO:0015935:small ribosomal subunit;GO:0016020:membrane;GO:0030425:dendrite;GO:0030496:midbody;GO:0030529:intracellular ribonucleoprotein complex;GO:0031982:vesicle;GO:00…
RPS29	5.42E-17	-1.097257188	0.662	0.974	2.634152397	3.731409586	2.12E-12	protein_coding	GRCh38.98	chr14	-	49570984	49599164	28181	ENSG00000213741	hsa:6235:RPS29, DBA13, S29	6235	ribosomal protein S29 [Source:HGNC Symbol;Acc:HGNC:10419]	hsa03010:Ribosome	R-HSA-72706:GTP hydrolysis and joining of the 60S ribosomal subunit;R-HSA-72689:Formation of a pool of free 40S subunits;R-HSA-72737:Cap-dependent Translation Initiation;R-HSA-156827:L13a-mediated translational silencing of Ceruloplasmin expression;R-HSA-72764:Eukaryotic Translation Termination;R-HSA-72649:Translation initiation complex formation;R-HSA-2408522:Selenoamino acid metabolism;R-HSA-72…	-	-	615909:Diamond-Blackfan anemia 13	-	Visceral fat;Visceral adipose tissue/subcutaneous adipose tissue ratio;Post-traumatic stress disorder (asjusted for relatedness)	GO:0000184:nuclear-transcribed mRNA catabolic process, nonsense-mediated decay;GO:0000956:nuclear-transcribed mRNA catabolic process;GO:0006139:nucleobase-containing compound metabolic process;GO:0006364:rRNA processing;GO:0006396:RNA processing;GO:0006401:RNA catabolic process;GO:0006402:mRNA catabolic process;GO:0006412:translation;GO:0006413:translational initiation;GO:0006518:peptide metaboli…	GO:0003735:structural constituent of ribosome;GO:0005198:structural molecule activity;GO:0005488:binding;GO:0008270:zinc ion binding;GO:0043167:ion binding;GO:0043169:cation binding;GO:0046872:metal ion binding;GO:0046914:transition metal ion binding	GO:0005576:extracellular region;GO:0005622:intracellular;GO:0005623:cell;GO:0005634:nucleus;GO:0005654:nucleoplasm;GO:0005737:cytoplasm;GO:0005829:cytosol;GO:0005840:ribosome;GO:0005912:adherens junction;GO:0005924:cell-substrate adherens junction;GO:0005925:focal adhesion;GO:0015935:small ribosomal subunit;GO:0022626:cytosolic ribosome;GO:0022627:cytosolic small ribosomal subunit;GO:0030054:cell…
RPL32	7.55E-17	-1.137447171	0.597	0.95	2.257977339	3.395424509	2.96E-12	protein_coding	GRCh38.98	chr3	-	12834485	12841582	7098	ENSG00000144713	hsa:6161:RPL32, L32, PP9932	6161	ribosomal protein L32 [Source:HGNC Symbol;Acc:HGNC:10336]	hsa03010:Ribosome	R-HSA-72706:GTP hydrolysis and joining of the 60S ribosomal subunit;R-HSA-72689:Formation of a pool of free 40S subunits;R-HSA-72737:Cap-dependent Translation Initiation;R-HSA-156827:L13a-mediated translational silencing of Ceruloplasmin expression;R-HSA-72764:Eukaryotic Translation Termination;R-HSA-2408522:Selenoamino acid metabolism;R-HSA-72312:rRNA processing;R-HSA-927802:Nonsense-Mediated De…	-	-	-	-	-	GO:0000184:nuclear-transcribed mRNA catabolic process, nonsense-mediated decay;GO:0000956:nuclear-transcribed mRNA catabolic process;GO:0006139:nucleobase-containing compound metabolic process;GO:0006364:rRNA processing;GO:0006396:RNA processing;GO:0006401:RNA catabolic process;GO:0006402:mRNA catabolic process;GO:0006412:translation;GO:0006413:translational initiation;GO:0006518:peptide metaboli…	GO:0003676:nucleic acid binding;GO:0003723:RNA binding;GO:0003735:structural constituent of ribosome;GO:0005198:structural molecule activity;GO:0005488:binding;GO:0044822:poly(A) RNA binding;GO:0097159:organic cyclic compound binding;GO:1901363:heterocyclic compound binding	GO:0005622:intracellular;GO:0005623:cell;GO:0005737:cytoplasm;GO:0005829:cytosol;GO:0005840:ribosome;GO:0015934:large ribosomal subunit;GO:0016020:membrane;GO:0022625:cytosolic large ribosomal subunit;GO:0022626:cytosolic ribosome;GO:0030529:intracellular ribonucleoprotein complex;GO:0032991:macromolecular complex;GO:0043226:organelle;GO:0043228:non-membrane-bounded organelle;GO:0043229:intracell…
CD55	7.62E-17	0.999181464	0.844	0.487	2.650721078	1.651539613	2.99E-12	protein_coding	GRCh38.98	chr1	+	207321376	207386804	65429	ENSG00000196352	hsa:1604:CD55, CR, CROM, DAF, TC	1604	CD55 molecule (Cromer blood group) [Source:HGNC Symbol;Acc:HGNC:2665]	hsa05416:Viral myocarditis;hsa04640:Hematopoietic cell lineage;hsa04610:Complement and coagulation cascades	R-HSA-446203:Asparagine N-linked glycosylation;R-HSA-6807878:COPI-mediated anterograde transport;R-HSA-168256:Immune System;R-HSA-5653656:Vesicle-mediated transport;R-HSA-372790:Signaling by GPCR;R-HSA-166658:Complement cascade;R-HSA-392499:Metabolism of proteins;R-HSA-597592:Post-translational protein modification;R-HSA-373080:Class B/2 (Secretin family receptors);R-HSA-162582:Signal Transductio…	-	-	613793:Blood group Cromer	Immune system diseases;Primary immunodeficiency;H00106:Complement regulatory protein defects	-	GO:0001775:cell activation;GO:0001816:cytokine production;GO:0002237:response to molecule of bacterial origin;GO:0002250:adaptive immune response;GO:0002252:immune effector process;GO:0002253:activation of immune response;GO:0002367:cytokine production involved in immune response;GO:0002369:T cell cytokine production;GO:0002376:immune system process;GO:0002440:production of molecular mediator of …	GO:0001618:virus receptor activity;GO:0004872:receptor activity;GO:0005488:binding;GO:0005515:protein binding;GO:0008289:lipid binding;GO:0060089:molecular transducer activity	GO:0000139:Golgi membrane;GO:0005576:extracellular region;GO:0005622:intracellular;GO:0005623:cell;GO:0005737:cytoplasm;GO:0005793:endoplasmic reticulum-Golgi intermediate compartment;GO:0005794:Golgi apparatus;GO:0005886:plasma membrane;GO:0005887:integral component of plasma membrane;GO:0009986:cell surface;GO:0012505:endomembrane system;GO:0016020:membrane;GO:0016021:integral component of memb…
RPL19	8.48E-17	-1.081268961	0.649	0.958	2.396201999	3.47747096	3.32E-12	protein_coding	GRCh38.98	chr17	+	39200283	39204732	4450	ENSG00000108298	hsa:6143:RPL19, L19	6143	ribosomal protein L19 [Source:HGNC Symbol;Acc:HGNC:10312]	hsa03010:Ribosome	R-HSA-72706:GTP hydrolysis and joining of the 60S ribosomal subunit;R-HSA-72689:Formation of a pool of free 40S subunits;R-HSA-72737:Cap-dependent Translation Initiation;R-HSA-156827:L13a-mediated translational silencing of Ceruloplasmin expression;R-HSA-72764:Eukaryotic Translation Termination;R-HSA-2408522:Selenoamino acid metabolism;R-HSA-72312:rRNA processing;R-HSA-927802:Nonsense-Mediated De…	-	-	-	-	-	GO:0000184:nuclear-transcribed mRNA catabolic process, nonsense-mediated decay;GO:0000956:nuclear-transcribed mRNA catabolic process;GO:0006139:nucleobase-containing compound metabolic process;GO:0006364:rRNA processing;GO:0006396:RNA processing;GO:0006401:RNA catabolic process;GO:0006402:mRNA catabolic process;GO:0006412:translation;GO:0006413:translational initiation;GO:0006518:peptide metaboli…	GO:0003676:nucleic acid binding;GO:0003723:RNA binding;GO:0003735:structural constituent of ribosome;GO:0005198:structural molecule activity;GO:0005488:binding;GO:0005515:protein binding;GO:0044822:poly(A) RNA binding;GO:0097159:organic cyclic compound binding;GO:1901363:heterocyclic compound binding	GO:0005622:intracellular;GO:0005623:cell;GO:0005634:nucleus;GO:0005730:nucleolus;GO:0005737:cytoplasm;GO:0005829:cytosol;GO:0005840:ribosome;GO:0005912:adherens junction;GO:0005924:cell-substrate adherens junction;GO:0005925:focal adhesion;GO:0015934:large ribosomal subunit;GO:0016020:membrane;GO:0022625:cytosolic large ribosomal subunit;GO:0022626:cytosolic ribosome;GO:0030054:cell junction;GO:0…
LINC01506	1.12E-16	0.410426948	0.13	0.013	0.449572786	0.039145838	4.39E-12	lncRNA	GRCh38.98	chr9	-	68543541	68546589	3049	ENSG00000234506	hsa:101927015:LINC01506	101927015	long intergenic non-protein coding RNA 1506 [Source:HGNC Symbol;Acc:HGNC:51187]	-	-	-	-	-	-	-	-	-	-
RPL3	1.19E-16	-1.128828395	0.468	0.908	1.845225497	2.974053893	4.68E-12	protein_coding	GRCh38.98	chr22	-	39312882	39320389	7508	ENSG00000100316	hsa:6122:RPL3, ASC-1, L3, TARBP-B	6122	ribosomal protein L3 [Source:HGNC Symbol;Acc:HGNC:10332]	hsa03010:Ribosome	R-HSA-72706:GTP hydrolysis and joining of the 60S ribosomal subunit;R-HSA-72689:Formation of a pool of free 40S subunits;R-HSA-72737:Cap-dependent Translation Initiation;R-HSA-156827:L13a-mediated translational silencing of Ceruloplasmin expression;R-HSA-72764:Eukaryotic Translation Termination;R-HSA-2408522:Selenoamino acid metabolism;R-HSA-72312:rRNA processing;R-HSA-927802:Nonsense-Mediated De…	-	-	-	-	-	GO:0000027:ribosomal large subunit assembly;GO:0000184:nuclear-transcribed mRNA catabolic process, nonsense-mediated decay;GO:0000956:nuclear-transcribed mRNA catabolic process;GO:0006139:nucleobase-containing compound metabolic process;GO:0006364:rRNA processing;GO:0006396:RNA processing;GO:0006401:RNA catabolic process;GO:0006402:mRNA catabolic process;GO:0006412:translation;GO:0006413:translat…	GO:0003676:nucleic acid binding;GO:0003723:RNA binding;GO:0003735:structural constituent of ribosome;GO:0005198:structural molecule activity;GO:0005488:binding;GO:0005515:protein binding;GO:0044822:poly(A) RNA binding;GO:0097159:organic cyclic compound binding;GO:1901363:heterocyclic compound binding	GO:0005576:extracellular region;GO:0005622:intracellular;GO:0005623:cell;GO:0005634:nucleus;GO:0005654:nucleoplasm;GO:0005730:nucleolus;GO:0005737:cytoplasm;GO:0005829:cytosol;GO:0005840:ribosome;GO:0005912:adherens junction;GO:0005924:cell-substrate adherens junction;GO:0005925:focal adhesion;GO:0015934:large ribosomal subunit;GO:0022625:cytosolic large ribosomal subunit;GO:0022626:cytosolic rib…
IL1RN	1.20E-16	1.053705424	0.948	0.575	5.582716858	4.529011434	4.68E-12	protein_coding	GRCh38.98	chr2	+	113107214	113134016	26803	ENSG00000136689	hsa:3557:IL1RN, DIRA, ICIL-1RA, IL-1RN, IL-1ra, IL-1ra3, IL1F3, IL1RA, IRAP, MVCD4	3557	interleukin 1 receptor antagonist [Source:HGNC Symbol;Acc:HGNC:6000]	-	R-HSA-446652:Interleukin-1 signaling;R-HSA-168256:Immune System;R-HSA-1280215:Cytokine Signaling in Immune system;R-HSA-449147:Signaling by Interleukins	-	-	612852:Interleukin 1 receptor antagonist deficiency;137215:Gastric cancer, somatic;612628:Microvascular complications of diabetes 4	Immune system diseases;Allergies and autoimmune diseases;H00084:Graft-versus-host disease;H01275:Interleukin 1 receptor antagonist deficiency (DIRA)	Obesity-related traits;Stroke;C-reactive protein;Protein quantitative trait loci;Fibrinogen	GO:0001959:regulation of cytokine-mediated signaling pathway;GO:0001960:negative regulation of cytokine-mediated signaling pathway;GO:0002376:immune system process;GO:0002526:acute inflammatory response;GO:0002790:peptide secretion;GO:0006629:lipid metabolic process;GO:0006810:transport;GO:0006950:response to stress;GO:0006952:defense response;GO:0006953:acute-phase response;GO:0006954:inflammato…	GO:0005102:receptor binding;GO:0005125:cytokine activity;GO:0005126:cytokine receptor binding;GO:0005149:interleukin-1 receptor binding;GO:0005150:interleukin-1, Type I receptor binding;GO:0005151:interleukin-1, Type II receptor binding;GO:0005152:interleukin-1 receptor antagonist activity;GO:0005488:binding;GO:0005515:protein binding;GO:0019838:growth factor binding;GO:0019955:cytokine binding;G…	GO:0005576:extracellular region;GO:0005615:extracellular space;GO:0005622:intracellular;GO:0005623:cell;GO:0005737:cytoplasm;GO:0005886:plasma membrane;GO:0016020:membrane;GO:0031982:vesicle;GO:0031988:membrane-bounded vesicle;GO:0043226:organelle;GO:0043227:membrane-bounded organelle;GO:0043230:extracellular organelle;GO:0044421:extracellular region part;GO:0044424:intracellular part;GO:0044464:…
CXCL1	1.34E-16	1.083119372	0.857	0.44	4.645034078	3.561914707	5.26E-12	protein_coding	GRCh38.98	chr4	+	73869393	73871308	1916	ENSG00000163739	hsa:2919:CXCL1, FSP, GRO1, GROa, MGSA, MGSA-a, NAP-3, SCYB1	2919	C-X-C motif chemokine ligand 1 [Source:HGNC Symbol;Acc:HGNC:4602]	hsa04060:Cytokine-cytokine receptor interaction;hsa04062:Chemokine signaling pathway;hsa05146:Amoebiasis;hsa05323:Rheumatoid arthritis;hsa04621:NOD-like receptor signaling pathway;hsa04668:TNF signaling pathway;hsa05132:Salmonella infection;hsa05134:Legionellosis;hsa05120:Epithelial cell signaling in Helicobacter pylori infection	R-HSA-373076:Class A/1 (Rhodopsin-like receptors);R-HSA-372790:Signaling by GPCR;R-HSA-375276:Peptide ligand-binding receptors;R-HSA-388396:GPCR downstream signaling;R-HSA-162582:Signal Transduction;R-HSA-418594:G alpha (i) signalling events;R-HSA-500792:GPCR ligand binding;R-HSA-380108:Chemokine receptors bind chemokines	-	P06959:CCKR signaling map	-	-	Inflammatory bowel disease;Anxiety disorder	GO:0002237:response to molecule of bacterial origin;GO:0002376:immune system process;GO:0002682:regulation of immune system process;GO:0002684:positive regulation of immune system process;GO:0002685:regulation of leukocyte migration;GO:0002687:positive regulation of leukocyte migration;GO:0002688:regulation of leukocyte chemotaxis;GO:0002690:positive regulation of leukocyte chemotaxis;GO:0006928:…	GO:0001664:G-protein coupled receptor binding;GO:0005102:receptor binding;GO:0005125:cytokine activity;GO:0005126:cytokine receptor binding;GO:0005488:binding;GO:0005515:protein binding;GO:0008009:chemokine activity;GO:0008047:enzyme activator activity;GO:0008083:growth factor activity;GO:0030234:enzyme regulator activity;GO:0042379:chemokine receptor binding;GO:0045236:CXCR chemokine receptor bi…	GO:0005576:extracellular region;GO:0005615:extracellular space;GO:0005622:intracellular;GO:0005623:cell;GO:0044421:extracellular region part;GO:0044464:cell part
RPL23	1.48E-16	-1.133707299	0.506	0.931	1.927477491	3.06118479	5.81E-12	protein_coding	GRCh38.98	chr17	-	38847860	38853764	5905	ENSG00000125691	hsa:9349:RPL23, L23, rpL17	9349	ribosomal protein L23 [Source:HGNC Symbol;Acc:HGNC:10316]	hsa03010:Ribosome	R-HSA-72706:GTP hydrolysis and joining of the 60S ribosomal subunit;R-HSA-72689:Formation of a pool of free 40S subunits;R-HSA-72737:Cap-dependent Translation Initiation;R-HSA-156827:L13a-mediated translational silencing of Ceruloplasmin expression;R-HSA-72764:Eukaryotic Translation Termination;R-HSA-2408522:Selenoamino acid metabolism;R-HSA-72312:rRNA processing;R-HSA-927802:Nonsense-Mediated De…	-	-	-	-	-	GO:0000184:nuclear-transcribed mRNA catabolic process, nonsense-mediated decay;GO:0000956:nuclear-transcribed mRNA catabolic process;GO:0006139:nucleobase-containing compound metabolic process;GO:0006364:rRNA processing;GO:0006396:RNA processing;GO:0006401:RNA catabolic process;GO:0006402:mRNA catabolic process;GO:0006412:translation;GO:0006413:translational initiation;GO:0006518:peptide metaboli…	GO:0003676:nucleic acid binding;GO:0003723:RNA binding;GO:0003735:structural constituent of ribosome;GO:0005198:structural molecule activity;GO:0005488:binding;GO:0005515:protein binding;GO:0019843:rRNA binding;GO:0044822:poly(A) RNA binding;GO:0070180:large ribosomal subunit rRNA binding;GO:0097159:organic cyclic compound binding;GO:1901363:heterocyclic compound binding	GO:0005576:extracellular region;GO:0005622:intracellular;GO:0005623:cell;GO:0005634:nucleus;GO:0005730:nucleolus;GO:0005737:cytoplasm;GO:0005829:cytosol;GO:0005840:ribosome;GO:0005912:adherens junction;GO:0005924:cell-substrate adherens junction;GO:0005925:focal adhesion;GO:0015934:large ribosomal subunit;GO:0016020:membrane;GO:0022625:cytosolic large ribosomal subunit;GO:0022626:cytosolic riboso…
RPS15	1.70E-16	-1.040212126	0.623	0.947	2.200152754	3.24036488	6.65E-12	protein_coding	GRCh38.98	chr19	+	1438358	1440494	2137	ENSG00000115268	hsa:6209:RPS15, RIG, S15	6209	ribosomal protein S15 [Source:HGNC Symbol;Acc:HGNC:10388]	hsa03010:Ribosome	R-HSA-72706:GTP hydrolysis and joining of the 60S ribosomal subunit;R-HSA-72689:Formation of a pool of free 40S subunits;R-HSA-72737:Cap-dependent Translation Initiation;R-HSA-156827:L13a-mediated translational silencing of Ceruloplasmin expression;R-HSA-72764:Eukaryotic Translation Termination;R-HSA-72649:Translation initiation complex formation;R-HSA-2408522:Selenoamino acid metabolism;R-HSA-72…	-	-	-	-	-	GO:0000028:ribosomal small subunit assembly;GO:0000054:ribosomal subunit export from nucleus;GO:0000056:ribosomal small subunit export from nucleus;GO:0000184:nuclear-transcribed mRNA catabolic process, nonsense-mediated decay;GO:0000956:nuclear-transcribed mRNA catabolic process;GO:0001503:ossification;GO:0001649:osteoblast differentiation;GO:0006139:nucleobase-containing compound metabolic proc…	GO:0003676:nucleic acid binding;GO:0003677:DNA binding;GO:0003723:RNA binding;GO:0003735:structural constituent of ribosome;GO:0005198:structural molecule activity;GO:0005488:binding;GO:0005515:protein binding;GO:0044822:poly(A) RNA binding;GO:0097159:organic cyclic compound binding;GO:1901363:heterocyclic compound binding	GO:0005622:intracellular;GO:0005623:cell;GO:0005634:nucleus;GO:0005654:nucleoplasm;GO:0005737:cytoplasm;GO:0005829:cytosol;GO:0005840:ribosome;GO:0005912:adherens junction;GO:0005924:cell-substrate adherens junction;GO:0005925:focal adhesion;GO:0015935:small ribosomal subunit;GO:0016020:membrane;GO:0022626:cytosolic ribosome;GO:0022627:cytosolic small ribosomal subunit;GO:0030054:cell junction;GO…
RPS21	1.91E-16	-1.11767129	0.416	0.869	1.525402006	2.643073296	7.48E-12	protein_coding	GRCh38.98	chr20	+	62387103	62388520	1418	ENSG00000171858	hsa:6227:RPS21, HLDF, S21	6227	ribosomal protein S21 [Source:HGNC Symbol;Acc:HGNC:10409]	hsa03010:Ribosome	R-HSA-72706:GTP hydrolysis and joining of the 60S ribosomal subunit;R-HSA-72689:Formation of a pool of free 40S subunits;R-HSA-72737:Cap-dependent Translation Initiation;R-HSA-156827:L13a-mediated translational silencing of Ceruloplasmin expression;R-HSA-72764:Eukaryotic Translation Termination;R-HSA-72649:Translation initiation complex formation;R-HSA-2408522:Selenoamino acid metabolism;R-HSA-72…	-	-	-	-	Prostate cancer	GO:0000184:nuclear-transcribed mRNA catabolic process, nonsense-mediated decay;GO:0000447:endonucleolytic cleavage in ITS1 to separate SSU-rRNA from 5.8S rRNA and LSU-rRNA from tricistronic rRNA transcript (SSU-rRNA, 5.8S rRNA, LSU-rRNA);GO:0000460:maturation of 5.8S rRNA;GO:0000461:endonucleolytic cleavage to generate mature 3'-end of SSU-rRNA from (SSU-rRNA, 5.8S rRNA, LSU-rRNA);GO:0000462:matu…	GO:0003676:nucleic acid binding;GO:0003723:RNA binding;GO:0003735:structural constituent of ribosome;GO:0005198:structural molecule activity;GO:0005488:binding;GO:0005515:protein binding;GO:0044822:poly(A) RNA binding;GO:0047485:protein N-terminus binding;GO:0097159:organic cyclic compound binding;GO:1901363:heterocyclic compound binding	GO:0005622:intracellular;GO:0005623:cell;GO:0005634:nucleus;GO:0005654:nucleoplasm;GO:0005737:cytoplasm;GO:0005829:cytosol;GO:0005840:ribosome;GO:0015935:small ribosomal subunit;GO:0022626:cytosolic ribosome;GO:0022627:cytosolic small ribosomal subunit;GO:0030529:intracellular ribonucleoprotein complex;GO:0031974:membrane-enclosed lumen;GO:0031981:nuclear lumen;GO:0032991:macromolecular complex;G…
SORL1	2.21E-16	1.048862977	0.416	0.128	1.374536693	0.325673715	8.66E-12	protein_coding	GRCh38.98	chr11	+	121452314	121633763	181450	ENSG00000137642	hsa:6653:SORL1, C11orf32, LR11, LRP9, SORLA, SorLA-1, gp250	6653	sortilin related receptor 1 [Source:HGNC Symbol;Acc:HGNC:11185]	-	-	-	-	-	-	Alzheimer's disease (late onset);Cardiovascular disease risk factors;Spontaneous preterm birth (preterm birth);Mood disorder in prion disease;Alzheimer's disease in APOE e4- carriers;Cadmium levels	GO:0000042:protein targeting to Golgi;GO:0000165:MAPK cascade;GO:0000301:retrograde transport, vesicle recycling within Golgi;GO:0001932:regulation of protein phosphorylation;GO:0001933:negative regulation of protein phosphorylation;GO:0006066:alcohol metabolic process;GO:0006461:protein complex assembly;GO:0006464:cellular protein modification process;GO:0006468:protein phosphorylation;GO:000646…	GO:0001540:beta-amyloid binding;GO:0004871:signal transducer activity;GO:0004872:receptor activity;GO:0004888:transmembrane signaling receptor activity;GO:0005488:binding;GO:0005515:protein binding;GO:0019899:enzyme binding;GO:0030169:low-density lipoprotein particle binding;GO:0030306:ADP-ribosylation factor binding;GO:0031267:small GTPase binding;GO:0033218:amide binding;GO:0038023:signaling re…	GO:0005576:extracellular region;GO:0005615:extracellular space;GO:0005622:intracellular;GO:0005623:cell;GO:0005634:nucleus;GO:0005635:nuclear envelope;GO:0005641:nuclear envelope lumen;GO:0005737:cytoplasm;GO:0005768:endosome;GO:0005769:early endosome;GO:0005773:vacuole;GO:0005783:endoplasmic reticulum;GO:0005794:Golgi apparatus;GO:0005795:Golgi stack;GO:0005802:trans-Golgi network;GO:0005886:pla…
PHF20L1	2.24E-16	1.106478525	0.688	0.343	2.060177634	0.953699109	8.78E-12	protein_coding	GRCh38.98	chr8	+	132775358	132848807	73450	ENSG00000129292	hsa:51105:PHF20L1, CGI-72, TDRD20B, URLC1	51105	PHD finger protein 20 like 1 [Source:HGNC Symbol;Acc:HGNC:24280]	-	-	-	-	-	-	-	-	GO:0005488:binding;GO:0005515:protein binding;GO:0043167:ion binding;GO:0043169:cation binding;GO:0046872:metal ion binding	-
VNN3	2.56E-16	0.539786422	0.182	0.026	0.621461994	0.081675572	1.00E-11	protein_coding	GRCh38.98	chr6	-	132722787	132734765	11979	ENSG00000093134	-	-	vanin 3 [Source:HGNC Symbol;Acc:HGNC:16431]	-	-	-	-	-	-	-	-	-	-
CD63	2.70E-16	-1.322090597	0.675	0.928	2.339125419	3.661216016	1.06E-11	protein_coding	GRCh38.98	chr12	-	55725323	55729707	4385	ENSG00000135404	hsa:967:CD63, LAMP-3, ME491, MLA1, OMA81H, TSPAN30	967	CD63 molecule [Source:HGNC Symbol;Acc:HGNC:1692]	hsa05205:Proteoglycans in cancer;hsa04142:Lysosome	R-HSA-109582:Hemostasis;R-HSA-76005:Response to elevated platelet cytosolic Ca2+;R-HSA-76002:Platelet activation, signaling and aggregation;R-HSA-114608:Platelet degranulation	-	-	-	-	-	GO:0001667:ameboidal-type cell migration;GO:0002090:regulation of receptor internalization;GO:0002092:positive regulation of receptor internalization;GO:0002576:platelet degranulation;GO:0006810:transport;GO:0006811:ion transport;GO:0006812:cation transport;GO:0006887:exocytosis;GO:0006897:endocytosis;GO:0006898:receptor-mediated endocytosis;GO:0006928:movement of cell or subcellular component;GO…	GO:0005488:binding;GO:0005515:protein binding;GO:0032403:protein complex binding;GO:0044877:macromolecular complex binding	GO:0000323:lytic vacuole;GO:0005576:extracellular region;GO:0005615:extracellular space;GO:0005622:intracellular;GO:0005623:cell;GO:0005737:cytoplasm;GO:0005764:lysosome;GO:0005765:lysosomal membrane;GO:0005768:endosome;GO:0005770:late endosome;GO:0005771:multivesicular body;GO:0005773:vacuole;GO:0005774:vacuolar membrane;GO:0005775:vacuolar lumen;GO:0005886:plasma membrane;GO:0005887:integral co…
GPX4	2.83E-16	-1.250905595	0.39	0.84	1.393152558	2.644058153	1.11E-11	protein_coding	GRCh38.98	chr19	+	1103926	1106791	2866	ENSG00000167468	hsa:2879:GPX4, GPx-4, GSHPx-4, MCSP, PHGPx, SMDS, snGPx, snPHGPx	2879	glutathione peroxidase 4 [Source:HGNC Symbol;Acc:HGNC:4556]	hsa00480:Glutathione metabolism	R-HSA-2142753:Arachidonic acid metabolism;R-HSA-2142688:Synthesis of 5-eicosatetraenoic acids;R-HSA-1430728:Metabolism;R-HSA-2142712:Synthesis of 12-eicosatetraenoic acid derivatives;R-HSA-2142770:Synthesis of 15-eicosatetraenoic acid derivatives;R-HSA-556833:Metabolism of lipids and lipoproteins	PWY-4081:glutathione redox reactions I	-	250220:Spondylometaphyseal dysplasia, Sedaghatian type	-	Crohn's disease	GO:0006082:organic acid metabolic process;GO:0006629:lipid metabolic process;GO:0006631:fatty acid metabolic process;GO:0006644:phospholipid metabolic process;GO:0006690:icosanoid metabolic process;GO:0006793:phosphorus metabolic process;GO:0006796:phosphate-containing compound metabolic process;GO:0006950:response to stress;GO:0006979:response to oxidative stress;GO:0007275:multicellular organis…	GO:0003824:catalytic activity;GO:0004601:peroxidase activity;GO:0004602:glutathione peroxidase activity;GO:0016209:antioxidant activity;GO:0016491:oxidoreductase activity;GO:0016684:oxidoreductase activity, acting on peroxide as acceptor;GO:0047066:phospholipid-hydroperoxide glutathione peroxidase activity	GO:0005576:extracellular region;GO:0005622:intracellular;GO:0005623:cell;GO:0005634:nucleus;GO:0005737:cytoplasm;GO:0005739:mitochondrion;GO:0005829:cytosol;GO:0031982:vesicle;GO:0031988:membrane-bounded vesicle;GO:0043226:organelle;GO:0043227:membrane-bounded organelle;GO:0043229:intracellular organelle;GO:0043230:extracellular organelle;GO:0043231:intracellular membrane-bounded organelle;GO:004…
NPM1	4.42E-16	-1.27014297	0.195	0.696	0.834223151	2.104366121	1.73E-11	protein_coding	GRCh38.98	chr5	+	171387116	171411137	24022	ENSG00000181163	hsa:4869:NPM1, B23, NPM	4869	nucleophosmin 1 [Source:HGNC Symbol;Acc:HGNC:7910]	-	R-HSA-3700989:Transcriptional Regulation by TP53;R-HSA-162909:Host Interactions of HIV factors;R-HSA-180746:Nuclear import of Rev protein;R-HSA-1640170:Cell Cycle;R-HSA-162906:HIV Infection;R-HSA-6791312:TP53 Regulates Transcription of Cell Cycle Genes;R-HSA-212436:Generic Transcription Pathway;R-HSA-8869496:TFAP2A acts as a transcriptional repressor during retinoic acid induced cell differentiat…	-	-	601626:Leukemia, acute myeloid	Cancers;Cancers of haematopoietic and lymphoid tissues;H01601:Anaplastic large-cell lymphoma	-	GO:0000075:cell cycle checkpoint;GO:0000077:DNA damage checkpoint;GO:0000082:G1/S transition of mitotic cell cycle;GO:0000226:microtubule cytoskeleton organization;GO:0000278:mitotic cell cycle;GO:0001932:regulation of protein phosphorylation;GO:0001933:negative regulation of protein phosphorylation;GO:0006139:nucleobase-containing compound metabolic process;GO:0006259:DNA metabolic process;GO:00…	GO:0000988:transcription factor activity, protein binding;GO:0000989:transcription factor activity, transcription factor binding;GO:0003676:nucleic acid binding;GO:0003712:transcription cofactor activity;GO:0003713:transcription coactivator activity;GO:0003723:RNA binding;GO:0004857:enzyme inhibitor activity;GO:0004860:protein kinase inhibitor activity;GO:0005488:binding;GO:0005515:protein bindin…	GO:0000922:spindle pole;GO:0005622:intracellular;GO:0005623:cell;GO:0005634:nucleus;GO:0005654:nucleoplasm;GO:0005730:nucleolus;GO:0005737:cytoplasm;GO:0005813:centrosome;GO:0005815:microtubule organizing center;GO:0005819:spindle;GO:0005829:cytosol;GO:0005856:cytoskeleton;GO:0005912:adherens junction;GO:0005924:cell-substrate adherens junction;GO:0005925:focal adhesion;GO:0015630:microtubule cyt…
RPL5	4.42E-16	-1.189049963	0.597	0.949	2.536881658	3.725931621	1.73E-11	protein_coding	GRCh38.98	chr1	+	92832013	92841924	9912	ENSG00000122406	hsa:6125:RPL5, DBA6, L5, MSTP030, PPP1R135	6125	ribosomal protein L5 [Source:HGNC Symbol;Acc:HGNC:10360]	hsa03010:Ribosome	R-HSA-72706:GTP hydrolysis and joining of the 60S ribosomal subunit;R-HSA-72689:Formation of a pool of free 40S subunits;R-HSA-72737:Cap-dependent Translation Initiation;R-HSA-156827:L13a-mediated translational silencing of Ceruloplasmin expression;R-HSA-72764:Eukaryotic Translation Termination;R-HSA-2408522:Selenoamino acid metabolism;R-HSA-72312:rRNA processing;R-HSA-927802:Nonsense-Mediated De…	-	-	612561:Diamond-Blackfan anemia 6	Cardiovascular diseases;Hematologic diseases;H00237:Diamond-Blackfan anemia;Other congenital disorders;Ribosomopathies;H00237:Diamond-Blackfan anemia (DBA)	Height;Multiple sclerosis	GO:0000027:ribosomal large subunit assembly;GO:0000184:nuclear-transcribed mRNA catabolic process, nonsense-mediated decay;GO:0000956:nuclear-transcribed mRNA catabolic process;GO:0006139:nucleobase-containing compound metabolic process;GO:0006364:rRNA processing;GO:0006396:RNA processing;GO:0006401:RNA catabolic process;GO:0006402:mRNA catabolic process;GO:0006412:translation;GO:0006413:translat…	GO:0003676:nucleic acid binding;GO:0003723:RNA binding;GO:0003735:structural constituent of ribosome;GO:0005198:structural molecule activity;GO:0005488:binding;GO:0005515:protein binding;GO:0008097:5S rRNA binding;GO:0019843:rRNA binding;GO:0044822:poly(A) RNA binding;GO:0097159:organic cyclic compound binding;GO:1901363:heterocyclic compound binding	GO:0005576:extracellular region;GO:0005622:intracellular;GO:0005623:cell;GO:0005634:nucleus;GO:0005730:nucleolus;GO:0005737:cytoplasm;GO:0005829:cytosol;GO:0005840:ribosome;GO:0005912:adherens junction;GO:0005924:cell-substrate adherens junction;GO:0005925:focal adhesion;GO:0015934:large ribosomal subunit;GO:0016020:membrane;GO:0022625:cytosolic large ribosomal subunit;GO:0022626:cytosolic riboso…
PPIF	6.64E-16	1.802359715	0.831	0.614	4.235992198	2.433632482	2.60E-11	protein_coding	GRCh38.98	chr10	+	79347469	79355334	7866	ENSG00000108179	hsa:10105:PPIF, CYP3, CyP-M, Cyp-D, CypD	10105	peptidylprolyl isomerase F [Source:HGNC Symbol;Acc:HGNC:9259]	hsa04020:Calcium signaling pathway;hsa04022:cGMP-PKG signaling pathway;hsa05145:Toxoplasmosis;hsa05012:Parkinson's disease;hsa05016:Huntington's disease	-	-	-	-	-	Height	GO:0000302:response to reactive oxygen species;GO:0000413:protein peptidyl-prolyl isomerization;GO:0001836:release of cytochrome c from mitochondria;GO:0002082:regulation of oxidative phosphorylation;GO:0002931:response to ischemia;GO:0006091:generation of precursor metabolites and energy;GO:0006119:oxidative phosphorylation;GO:0006139:nucleobase-containing compound metabolic process;GO:0006140:r…	GO:0003755:peptidyl-prolyl cis-trans isomerase activity;GO:0003824:catalytic activity;GO:0005488:binding;GO:0005515:protein binding;GO:0008144:drug binding;GO:0016018:cyclosporin A binding;GO:0016853:isomerase activity;GO:0016859:cis-trans isomerase activity;GO:0033218:amide binding;GO:0042277:peptide binding	GO:0005622:intracellular;GO:0005623:cell;GO:0005737:cytoplasm;GO:0005739:mitochondrion;GO:0005740:mitochondrial envelope;GO:0005743:mitochondrial inner membrane;GO:0005753:mitochondrial proton-transporting ATP synthase complex;GO:0005759:mitochondrial matrix;GO:0016020:membrane;GO:0016469:proton-transporting two-sector ATPase complex;GO:0019866:organelle inner membrane;GO:0031090:organelle membra…
RPL27A	7.07E-16	-1.039971328	0.766	0.98	3.008364619	4.048335947	2.77E-11	protein_coding	GRCh38.98	chr11	+	8682788	8714759	31972	ENSG00000166441	hsa:6157:RPL27A, L27A	6157	ribosomal protein L27a [Source:HGNC Symbol;Acc:HGNC:10329]	hsa03010:Ribosome	R-HSA-72706:GTP hydrolysis and joining of the 60S ribosomal subunit;R-HSA-72689:Formation of a pool of free 40S subunits;R-HSA-72737:Cap-dependent Translation Initiation;R-HSA-156827:L13a-mediated translational silencing of Ceruloplasmin expression;R-HSA-72764:Eukaryotic Translation Termination;R-HSA-2408522:Selenoamino acid metabolism;R-HSA-72312:rRNA processing;R-HSA-927802:Nonsense-Mediated De…	-	-	-	-	Body mass index;Obesity	GO:0000184:nuclear-transcribed mRNA catabolic process, nonsense-mediated decay;GO:0000956:nuclear-transcribed mRNA catabolic process;GO:0006139:nucleobase-containing compound metabolic process;GO:0006364:rRNA processing;GO:0006396:RNA processing;GO:0006401:RNA catabolic process;GO:0006402:mRNA catabolic process;GO:0006412:translation;GO:0006413:translational initiation;GO:0006518:peptide metaboli…	GO:0003676:nucleic acid binding;GO:0003723:RNA binding;GO:0003735:structural constituent of ribosome;GO:0005198:structural molecule activity;GO:0005488:binding;GO:0005515:protein binding;GO:0044822:poly(A) RNA binding;GO:0097159:organic cyclic compound binding;GO:1901363:heterocyclic compound binding	GO:0005622:intracellular;GO:0005623:cell;GO:0005737:cytoplasm;GO:0005829:cytosol;GO:0005840:ribosome;GO:0015934:large ribosomal subunit;GO:0016020:membrane;GO:0022625:cytosolic large ribosomal subunit;GO:0022626:cytosolic ribosome;GO:0030529:intracellular ribonucleoprotein complex;GO:0032991:macromolecular complex;GO:0043226:organelle;GO:0043228:non-membrane-bounded organelle;GO:0043229:intracell…
PFKFB3	7.37E-16	1.045679735	0.922	0.622	3.212709983	2.167030247	2.89E-11	protein_coding	GRCh38.98	chr10	+	6144934	6254644	109711	ENSG00000170525	hsa:5209:PFKFB3, IPFK2, PFK2, iPFK-2	5209	6-phosphofructo-2-kinase/fructose-2,6-biphosphatase 3 [Source:HGNC Symbol;Acc:HGNC:8874]	hsa04152:AMPK signaling pathway;hsa04066:HIF-1 signaling pathway;hsa00051:Fructose and mannose metabolism	R-HSA-70171:Glycolysis;R-HSA-70326:Glucose metabolism;R-HSA-1430728:Metabolism;R-HSA-71387:Metabolism of carbohydrates	PWY66-423:fructose 2,6-bisphosphate synthesis	-	-	-	Celiac disease;Response to chemotherapy in breast cancer hypertensive cases (cumulative dose) (bevacizumab)	GO:0005975:carbohydrate metabolic process;GO:0005996:monosaccharide metabolic process;GO:0006000:fructose metabolic process;GO:0006003:fructose 2,6-bisphosphate metabolic process;GO:0006006:glucose metabolic process;GO:0006007:glucose catabolic process;GO:0006082:organic acid metabolic process;GO:0006090:pyruvate metabolic process;GO:0006091:generation of precursor metabolites and energy;GO:00060…	GO:0000166:nucleotide binding;GO:0001882:nucleoside binding;GO:0001883:purine nucleoside binding;GO:0003824:catalytic activity;GO:0003873:6-phosphofructo-2-kinase activity;GO:0004331:fructose-2,6-bisphosphate 2-phosphatase activity;GO:0005488:binding;GO:0005524:ATP binding;GO:0008443:phosphofructokinase activity;GO:0016301:kinase activity;GO:0016740:transferase activity;GO:0016772:transferase act…	GO:0005622:intracellular;GO:0005623:cell;GO:0005634:nucleus;GO:0005654:nucleoplasm;GO:0005737:cytoplasm;GO:0005829:cytosol;GO:0031974:membrane-enclosed lumen;GO:0031981:nuclear lumen;GO:0043226:organelle;GO:0043227:membrane-bounded organelle;GO:0043229:intracellular organelle;GO:0043231:intracellular membrane-bounded organelle;GO:0043233:organelle lumen;GO:0044422:organelle part;GO:0044424:intrac…
KATNBL1	8.90E-16	1.950786103	0.455	0.163	2.348093787	0.397307683	3.49E-11	protein_coding	GRCh38.98	chr15	-	34140674	34210096	69423	ENSG00000134152	hsa:79768:KATNBL1, C15orf29	79768	katanin regulatory subunit B1 like 1 [Source:HGNC Symbol;Acc:HGNC:26199]	-	-	-	-	-	-	-	-	GO:0005488:binding;GO:0005515:protein binding	GO:0005622:intracellular;GO:0005623:cell;GO:0005634:nucleus;GO:0005730:nucleolus;GO:0031974:membrane-enclosed lumen;GO:0031981:nuclear lumen;GO:0043226:organelle;GO:0043227:membrane-bounded organelle;GO:0043228:non-membrane-bounded organelle;GO:0043229:intracellular organelle;GO:0043231:intracellular membrane-bounded organelle;GO:0043232:intracellular non-membrane-bounded organelle;GO:0043233:org…
SERF2	9.25E-16	-0.893354386	0.844	0.975	2.864275995	3.757630381	3.62E-11	protein_coding	GRCh38.98	chr15	+	43777087	43802589	25503	ENSG00000140264	-	-	small EDRK-rich factor 2 [Source:HGNC Symbol;Acc:HGNC:10757]	-	-	-	-	-	-	-	-	-	-
AC011472.2	9.60E-16	0.723876275	0.182	0.028	0.807387932	0.083511656	3.76E-11	lncRNA	GRCh38.98	chr19	-	11300777	11324441	23665	ENSG00000267174	-	-	novel transcript	-	-	-	-	-	-	-	-	-	-
CPVL	9.97E-16	-1.691563109	0.065	0.564	0.303159467	1.994722576	3.90E-11	protein_coding	GRCh38.98	chr7	-	28995235	29195451	200217	ENSG00000106066	hsa:54504:CPVL, HVLP	54504	carboxypeptidase vitellogenic like [Source:HGNC Symbol;Acc:HGNC:14399]	-	-	-	-	-	-	Diabetes related insulin traits;Cognitive performance;Psychosis (atypical)	GO:0006508:proteolysis;GO:0008152:metabolic process;GO:0009056:catabolic process;GO:0009057:macromolecule catabolic process;GO:0009987:cellular process;GO:0019538:protein metabolic process;GO:0030163:protein catabolic process;GO:0043170:macromolecule metabolic process;GO:0044237:cellular metabolic process;GO:0044238:primary metabolic process;GO:0044248:cellular catabolic process;GO:0044257:cellul…	GO:0003824:catalytic activity;GO:0004180:carboxypeptidase activity;GO:0004185:serine-type carboxypeptidase activity;GO:0008233:peptidase activity;GO:0008236:serine-type peptidase activity;GO:0008238:exopeptidase activity;GO:0016787:hydrolase activity;GO:0017171:serine hydrolase activity;GO:0070008:serine-type exopeptidase activity;GO:0070011:peptidase activity, acting on L-amino acid peptides	GO:0005576:extracellular region;GO:0031982:vesicle;GO:0031988:membrane-bounded vesicle;GO:0043226:organelle;GO:0043227:membrane-bounded organelle;GO:0043230:extracellular organelle;GO:0044421:extracellular region part;GO:0070062:extracellular exosome;GO:1903561:extracellular vesicle
AP2S1	1.31E-15	-1.315818333	0.169	0.669	0.573797204	1.889615537	5.12E-11	protein_coding	GRCh38.98	chr19	-	46838136	46850992	12857	ENSG00000042753	hsa:1175:AP2S1, AP17, CLAPS2, FBH3, FBHOk, HHC3	1175	adaptor related protein complex 2 subunit sigma 1 [Source:HGNC Symbol;Acc:HGNC:565]	hsa04144:Endocytosis;hsa05016:Huntington's disease;hsa04721:Synaptic vesicle cycle;hsa04961:Endocrine and other factor-regulated calcium reabsorption	R-HSA-8866427:VLDLR internalisation and degradation;R-HSA-182218:Nef Mediated CD8 Down-regulation;R-HSA-2682334:EPH-Ephrin signaling;R-HSA-177504:Retrograde neurotrophin signalling;R-HSA-187037:NGF signalling via TRKA from the plasma membrane;R-HSA-8856828:Clathrin-mediated endocytosis;R-HSA-1266738:Developmental Biology;R-HSA-162909:Host Interactions of HIV factors;R-HSA-168256:Immune System;R-H…	-	-	600740:Hypocalciuric hypercalcemia, familial, type III	-	-	GO:0001736:establishment of planar polarity;GO:0001738:morphogenesis of a polarized epithelium;GO:0002009:morphogenesis of an epithelium;GO:0002252:immune effector process;GO:0002376:immune system process;GO:0002478:antigen processing and presentation of exogenous peptide antigen;GO:0002495:antigen processing and presentation of peptide antigen via MHC class II;GO:0002504:antigen processing and p…	GO:0005215:transporter activity;GO:0005488:binding;GO:0005515:protein binding;GO:0008565:protein transporter activity;GO:0022892:substrate-specific transporter activity;GO:0030276:clathrin binding;GO:0030674:protein binding, bridging;GO:0035615:clathrin adaptor activity;GO:0060090:binding, bridging;GO:0098748:endocytic adaptor activity	GO:0000323:lytic vacuole;GO:0005622:intracellular;GO:0005623:cell;GO:0005737:cytoplasm;GO:0005764:lysosome;GO:0005765:lysosomal membrane;GO:0005768:endosome;GO:0005773:vacuole;GO:0005774:vacuolar membrane;GO:0005829:cytosol;GO:0005886:plasma membrane;GO:0005905:clathrin-coated pit;GO:0010008:endosome membrane;GO:0012505:endomembrane system;GO:0012506:vesicle membrane;GO:0016020:membrane;GO:001602…
RPL18	1.40E-15	-1.054335784	0.623	0.938	2.144991299	3.199327083	5.50E-11	protein_coding	GRCh38.98	chr19	-	48615328	48619184	3857	ENSG00000063177	hsa:6141:RPL18, L18	6141	ribosomal protein L18 [Source:HGNC Symbol;Acc:HGNC:10310]	hsa03010:Ribosome	R-HSA-72706:GTP hydrolysis and joining of the 60S ribosomal subunit;R-HSA-72689:Formation of a pool of free 40S subunits;R-HSA-72737:Cap-dependent Translation Initiation;R-HSA-156827:L13a-mediated translational silencing of Ceruloplasmin expression;R-HSA-72764:Eukaryotic Translation Termination;R-HSA-2408522:Selenoamino acid metabolism;R-HSA-72312:rRNA processing;R-HSA-927802:Nonsense-Mediated De…	-	-	-	-	Bipolar disorder;Elevated serum carcinoembryonic antigen levels	GO:0000184:nuclear-transcribed mRNA catabolic process, nonsense-mediated decay;GO:0000956:nuclear-transcribed mRNA catabolic process;GO:0006139:nucleobase-containing compound metabolic process;GO:0006364:rRNA processing;GO:0006396:RNA processing;GO:0006401:RNA catabolic process;GO:0006402:mRNA catabolic process;GO:0006412:translation;GO:0006413:translational initiation;GO:0006518:peptide metaboli…	GO:0003676:nucleic acid binding;GO:0003723:RNA binding;GO:0003735:structural constituent of ribosome;GO:0005198:structural molecule activity;GO:0005488:binding;GO:0097159:organic cyclic compound binding;GO:1901363:heterocyclic compound binding	GO:0005622:intracellular;GO:0005623:cell;GO:0005634:nucleus;GO:0005730:nucleolus;GO:0005737:cytoplasm;GO:0005829:cytosol;GO:0005840:ribosome;GO:0005912:adherens junction;GO:0005924:cell-substrate adherens junction;GO:0005925:focal adhesion;GO:0015934:large ribosomal subunit;GO:0016020:membrane;GO:0022625:cytosolic large ribosomal subunit;GO:0022626:cytosolic ribosome;GO:0030054:cell junction;GO:0…
IGHA1	1.42E-15	-5.361204995	0.039	0.522	0.475284706	5.836489701	5.58E-11	IG_C_gene	GRCh38.98	chr14	-	105703995	105708665	4671	ENSG00000211895	-	-	immunoglobulin heavy constant alpha 1 [Source:HGNC Symbol;Acc:HGNC:5478]	-	-	-	-	-	-	-	-	-	-
RPS6	1.53E-15	-1.085941796	0.649	0.942	2.273196995	3.359138791	5.99E-11	protein_coding	GRCh38.98	chr9	-	19375715	19380236	4522	ENSG00000137154	hsa:6194:RPS6, S6	6194	ribosomal protein S6 [Source:HGNC Symbol;Acc:HGNC:10429]	hsa04151:PI3K-Akt signaling pathway;hsa04150:mTOR signaling pathway;hsa05205:Proteoglycans in cancer;hsa04910:Insulin signaling pathway;hsa04066:HIF-1 signaling pathway;hsa03010:Ribosome;hsa01521:EGFR tyrosine kinase inhibitor resistance	R-HSA-72706:GTP hydrolysis and joining of the 60S ribosomal subunit;R-HSA-72689:Formation of a pool of free 40S subunits;R-HSA-72737:Cap-dependent Translation Initiation;R-HSA-156827:L13a-mediated translational silencing of Ceruloplasmin expression;R-HSA-72764:Eukaryotic Translation Termination;R-HSA-72649:Translation initiation complex formation;R-HSA-2408522:Selenoamino acid metabolism;R-HSA-11…	-	P06959:CCKR signaling map	-	-	-	GO:0000003:reproduction;GO:0000075:cell cycle checkpoint;GO:0000082:G1/S transition of mitotic cell cycle;GO:0000184:nuclear-transcribed mRNA catabolic process, nonsense-mediated decay;GO:0000278:mitotic cell cycle;GO:0000280:nuclear division;GO:0000956:nuclear-transcribed mRNA catabolic process;GO:0001775:cell activation;GO:0001776:leukocyte homeostasis;GO:0001890:placenta development;GO:0002252…	GO:0003676:nucleic acid binding;GO:0003723:RNA binding;GO:0003735:structural constituent of ribosome;GO:0005198:structural molecule activity;GO:0005488:binding;GO:0005515:protein binding;GO:0019899:enzyme binding;GO:0019900:kinase binding;GO:0019901:protein kinase binding;GO:0044822:poly(A) RNA binding;GO:0097159:organic cyclic compound binding;GO:1901363:heterocyclic compound binding	GO:0005622:intracellular;GO:0005623:cell;GO:0005634:nucleus;GO:0005654:nucleoplasm;GO:0005730:nucleolus;GO:0005737:cytoplasm;GO:0005829:cytosol;GO:0005840:ribosome;GO:0005844:polysome;GO:0015935:small ribosomal subunit;GO:0016020:membrane;GO:0022626:cytosolic ribosome;GO:0022627:cytosolic small ribosomal subunit;GO:0030425:dendrite;GO:0030529:intracellular ribonucleoprotein complex;GO:0031974:mem…
RPL13	1.85E-15	-1.018373269	0.753	0.984	3.078813216	4.097186485	7.25E-11	protein_coding	GRCh38.98	chr16	+	89560657	89566828	6172	ENSG00000167526	hsa:6137:RPL13, BBC1, D16S444E, D16S44E, L13	6137	ribosomal protein L13 [Source:HGNC Symbol;Acc:HGNC:10303]	hsa03010:Ribosome	R-HSA-72706:GTP hydrolysis and joining of the 60S ribosomal subunit;R-HSA-72689:Formation of a pool of free 40S subunits;R-HSA-72737:Cap-dependent Translation Initiation;R-HSA-156827:L13a-mediated translational silencing of Ceruloplasmin expression;R-HSA-72764:Eukaryotic Translation Termination;R-HSA-2408522:Selenoamino acid metabolism;R-HSA-72312:rRNA processing;R-HSA-927802:Nonsense-Mediated De…	-	-	-	-	-	GO:0000184:nuclear-transcribed mRNA catabolic process, nonsense-mediated decay;GO:0000956:nuclear-transcribed mRNA catabolic process;GO:0006139:nucleobase-containing compound metabolic process;GO:0006364:rRNA processing;GO:0006396:RNA processing;GO:0006401:RNA catabolic process;GO:0006402:mRNA catabolic process;GO:0006412:translation;GO:0006413:translational initiation;GO:0006518:peptide metaboli…	GO:0003676:nucleic acid binding;GO:0003723:RNA binding;GO:0003735:structural constituent of ribosome;GO:0005198:structural molecule activity;GO:0005488:binding;GO:0005515:protein binding;GO:0044822:poly(A) RNA binding;GO:0097159:organic cyclic compound binding;GO:1901363:heterocyclic compound binding	GO:0005622:intracellular;GO:0005623:cell;GO:0005634:nucleus;GO:0005737:cytoplasm;GO:0005829:cytosol;GO:0005840:ribosome;GO:0015934:large ribosomal subunit;GO:0016020:membrane;GO:0022625:cytosolic large ribosomal subunit;GO:0022626:cytosolic ribosome;GO:0030529:intracellular ribonucleoprotein complex;GO:0032991:macromolecular complex;GO:0043226:organelle;GO:0043227:membrane-bounded organelle;GO:00…
IL1B	1.92E-15	1.027262112	1	0.798	7.303471927	6.276209815	7.52E-11	protein_coding	GRCh38.98	chr2	-	112829751	112836816	7066	ENSG00000125538	hsa:3553:IL1B, IL-1, IL1-BETA, IL1F2	3553	interleukin 1 beta [Source:HGNC Symbol;Acc:HGNC:5992]	hsa04060:Cytokine-cytokine receptor interaction;hsa04620:Toll-like receptor signaling pathway;hsa04623:Cytosolic DNA-sensing pathway;hsa05152:Tuberculosis;hsa05162:Measles;hsa05164:Influenza A;hsa05168:Herpes simplex infection;hsa04010:MAPK signaling pathway;hsa04940:Type I diabetes mellitus;hsa05332:Graft-versus-host disease;hsa04064:NF-kappa B signaling pathway;hsa04640:Hematopoietic cell linea…	R-HSA-446652:Interleukin-1 signaling;R-HSA-168256:Immune System;R-HSA-5607764:CLEC7A (Dectin-1) signaling;R-HSA-5621481:C-type lectin receptors (CLRs);R-HSA-1280215:Cytokine Signaling in Immune system;R-HSA-448706:Interleukin-1 processing;R-HSA-449147:Signaling by Interleukins;R-HSA-168249:Innate Immune System;R-HSA-5660668:CLEC7A/inflammasome pathway	-	-	137215:Gastric cancer, somatic	Immune system diseases;Allergies and autoimmune diseases;H01492:Systemic sclerosis;Skin diseases;Skin and soft tissue diseases	-	GO:0000003:reproduction;GO:0000122:negative regulation of transcription from RNA polymerase II promoter;GO:0000165:MAPK cascade;GO:0000187:activation of MAPK activity;GO:0000278:mitotic cell cycle;GO:0000280:nuclear division;GO:0000302:response to reactive oxygen species;GO:0001101:response to acid chemical;GO:0001525:angiogenesis;GO:0001568:blood vessel development;GO:0001659:temperature homeost…
otein transport;GO:0051223:regulation of protein transport;GO:0051224:negative regulation of protein transport;GO:0051234:establishment of localization;GO:0051235:maintenance of location;GO:0051239:regulation of multicellular organismal process;GO:0051240:positive regulation of multicellular organismal process;GO:0051241:negative regulation of multicellular organismal process;GO:0051246:regulatio…	GO:0005102:receptor binding;GO:0005125:cytokine activity;GO:0005126:cytokine receptor binding;GO:0005149:interleukin-1 receptor binding;GO:0005488:binding;GO:0005515:protein binding;GO:0019904:protein domain specific binding;GO:0070851:growth factor receptor binding	GO:0000323:lytic vacuole;GO:0005576:extracellular region;GO:0005615:extracellular space;GO:0005622:intracellular;GO:0005623:cell;GO:0005737:cytoplasm;GO:0005764:lysosome;GO:0005773:vacuole;GO:0005776:autophagosome;GO:0005829:cytosol;GO:0012505:endomembrane system;GO:0016023:cytoplasmic, membrane-bounded vesicle;GO:0030141:secretory granule;GO:0031410:cytoplasmic vesicle;GO:0031982:vesicle;GO:0031…
PPIB	2.00E-15	-1.358503688	0.26	0.696	0.684918859	2.043422546	7.85E-11	protein_coding	GRCh38.98	chr15	-	64155812	64163205	7394	ENSG00000166794	hsa:5479:PPIB, CYP-S1, CYPB, HEL-S-39, OI9, SCYLP	5479	peptidylprolyl isomerase B [Source:HGNC Symbol;Acc:HGNC:9255]	-	R-HSA-1474244:Extracellular matrix organization;R-HSA-1650814:Collagen biosynthesis and modifying enzymes;R-HSA-1474290:Collagen formation	-	-	259440:Osteogenesis imperfecta, type IX	Musculoskeletal diseases;Skeletal diseases;H00506:Osteogenesis imperfecta	-	GO:0000413:protein peptidyl-prolyl isomerization;GO:0001501:skeletal system development;GO:0006457:protein folding;GO:0006464:cellular protein modification process;GO:0007275:multicellular organism development;GO:0008152:metabolic process;GO:0009987:cellular process;GO:0016032:viral process;GO:0018193:peptidyl-amino acid modification;GO:0018208:peptidyl-proline modification;GO:0019058:viral life …	GO:0003676:nucleic acid binding;GO:0003723:RNA binding;GO:0003755:peptidyl-prolyl cis-trans isomerase activity;GO:0003824:catalytic activity;GO:0005488:binding;GO:0005515:protein binding;GO:0005518:collagen binding;GO:0016853:isomerase activity;GO:0016859:cis-trans isomerase activity;GO:0019899:enzyme binding;GO:0032403:protein complex binding;GO:0033218:amide binding;GO:0042277:peptide binding;G…	GO:0005576:extracellular region;GO:0005622:intracellular;GO:0005623:cell;GO:0005634:nucleus;GO:0005737:cytoplasm;GO:0005783:endoplasmic reticulum;GO:0005788:endoplasmic reticulum lumen;GO:0005790:smooth endoplasmic reticulum;GO:0005912:adherens junction;GO:0005924:cell-substrate adherens junction;GO:0005925:focal adhesion;GO:0012505:endomembrane system;GO:0016020:membrane;GO:0016023:cytoplasmic, …
RPS18	2.35E-15	-1.062390029	0.545	0.96	2.657682071	3.720072101	9.22E-11	protein_coding	GRCh38.98	chr6	+	33272075	33276511	4437	ENSG00000231500	hsa:6222:RPS18, D6S218E, HKE3, KE-3, KE3, S18	6222	ribosomal protein S18 [Source:HGNC Symbol;Acc:HGNC:10401]	hsa03010:Ribosome	R-HSA-72706:GTP hydrolysis and joining of the 60S ribosomal subunit;R-HSA-72689:Formation of a pool of free 40S subunits;R-HSA-72737:Cap-dependent Translation Initiation;R-HSA-156827:L13a-mediated translational silencing of Ceruloplasmin expression;R-HSA-72764:Eukaryotic Translation Termination;R-HSA-72649:Translation initiation complex formation;R-HSA-2408522:Selenoamino acid metabolism;R-HSA-72…	-	-	-	-	-	GO:0000184:nuclear-transcribed mRNA catabolic process, nonsense-mediated decay;GO:0000956:nuclear-transcribed mRNA catabolic process;GO:0006139:nucleobase-containing compound metabolic process;GO:0006364:rRNA processing;GO:0006396:RNA processing;GO:0006401:RNA catabolic process;GO:0006402:mRNA catabolic process;GO:0006412:translation;GO:0006413:translational initiation;GO:0006518:peptide metaboli…	GO:0003676:nucleic acid binding;GO:0003723:RNA binding;GO:0003735:structural constituent of ribosome;GO:0005198:structural molecule activity;GO:0005488:binding;GO:0005515:protein binding;GO:0019843:rRNA binding;GO:0044822:poly(A) RNA binding;GO:0097159:organic cyclic compound binding;GO:1901363:heterocyclic compound binding	GO:0005576:extracellular region;GO:0005622:intracellular;GO:0005623:cell;GO:0005634:nucleus;GO:0005654:nucleoplasm;GO:0005737:cytoplasm;GO:0005829:cytosol;GO:0005840:ribosome;GO:0005912:adherens junction;GO:0005924:cell-substrate adherens junction;GO:0005925:focal adhesion;GO:0015935:small ribosomal subunit;GO:0016020:membrane;GO:0022626:cytosolic ribosome;GO:0022627:cytosolic small ribosomal sub…
SLC25A6	2.71E-15	-1.174106571	0.39	0.812	1.201597141	2.375703712	1.06E-10	protein_coding	GRCh38.98	chrX	-	1386152	1392113	5962	ENSG00000169100	hsa:293:SLC25A6, AAC3, ANT, ANT_2, ANT_3, ANT3, ANT3Y	293	solute carrier family 25 member 6 [Source:HGNC Symbol;Acc:HGNC:10992]	hsa04020:Calcium signaling pathway;hsa05164:Influenza A;hsa05166:HTLV-I infection;hsa04022:cGMP-PKG signaling pathway;hsa05012:Parkinson's disease;hsa05016:Huntington's disease	R-HSA-422356:Regulation of insulin secretion;R-HSA-162909:Host Interactions of HIV factors;R-HSA-180897:Vpr-mediated induction of apoptosis by mitochondrial outer membrane permeabilization;R-HSA-176033:Interactions of Vpr with host cellular proteins;R-HSA-168254:Influenza Infection;R-HSA-163685:Integration of energy metabolism;R-HSA-392499:Metabolism of proteins;R-HSA-1430728:Metabolism;R-HSA-126…	-	-	-	-	-	GO:0002376:immune system process;GO:0002682:regulation of immune system process;GO:0002790:peptide secretion;GO:0002791:regulation of peptide secretion;GO:0006412:translation;GO:0006518:peptide metabolic process;GO:0006605:protein targeting;GO:0006626:protein targeting to mitochondrion;GO:0006807:nitrogen compound metabolic process;GO:0006810:transport;GO:0006839:mitochondrial transport;GO:000686…	GO:0000295:adenine nucleotide transmembrane transporter activity;GO:0003735:structural constituent of ribosome;GO:0005198:structural molecule activity;GO:0005215:transporter activity;GO:0005337:nucleoside transmembrane transporter activity;GO:0005345:purine nucleobase transmembrane transporter activity;GO:0005346:purine ribonucleotide transmembrane transporter activity;GO:0005347:ATP transmembran…	GO:0005622:intracellular;GO:0005623:cell;GO:0005634:nucleus;GO:0005737:cytoplasm;GO:0005739:mitochondrion;GO:0005740:mitochondrial envelope;GO:0005743:mitochondrial inner membrane;GO:0005744:mitochondrial inner membrane presequence translocase complex;GO:0016020:membrane;GO:0016021:integral component of membrane;GO:0019866:organelle inner membrane;GO:0031090:organelle membrane;GO:0031224:intrinsi…
H3F3B	2.73E-15	1.444450797	1	0.984	5.737887169	4.293436372	1.07E-10	protein_coding	GRCh38.98	chr17	-	75776434	75785893	9460	ENSG00000132475	hsa:3021:H3F3B, H3.3B	3021	H3 histone family member 3B [Source:HGNC Symbol;Acc:HGNC:4765]	hsa05202:Transcriptional misregulation in cancer;hsa05322:Systemic lupus erythematosus;hsa05034:Alcoholism	R-HSA-427389:ERCC6 (CSB) and EHMT2 (G9a) positively regulate rRNA expression;R-HSA-5625886:Activated PKN1 stimulates transcription of AR (androgen receptor) regulated genes KLK2 and KLK3;R-HSA-912446:Meiotic recombination;R-HSA-212300:PRC2 methylates histones and DNA;R-HSA-983231:Factors involved in megakaryocyte development and platelet production;R-HSA-5250913:Positive epigenetic regulation of …	-	-	-	-	-	GO:0000183:chromatin silencing at rDNA;GO:0001558:regulation of cell growth;GO:0006139:nucleobase-containing compound metabolic process;GO:0006323:DNA packaging;GO:0006325:chromatin organization;GO:0006333:chromatin assembly or disassembly;GO:0006334:nucleosome assembly;GO:0006336:DNA replication-independent nucleosome assembly;GO:0006342:chromatin silencing;GO:0006351:transcription, DNA-template…	GO:0000975:regulatory region DNA binding;GO:0000976:transcription regulatory region sequence-specific DNA binding;GO:0000977:RNA polymerase II regulatory region sequence-specific DNA binding;GO:0000979:RNA polymerase II core promoter sequence-specific DNA binding;GO:0000980:RNA polymerase II distal enhancer sequence-specific DNA binding;GO:0001012:RNA polymerase II regulatory region DNA binding;G…	GO:0000228:nuclear chromosome;GO:0000781:chromosome, telomeric region;GO:0000784:nuclear chromosome, telomeric region;GO:0000785:chromatin;GO:0000786:nucleosome;GO:0000788:nuclear nucleosome;GO:0000790:nuclear chromatin;GO:0005576:extracellular region;GO:0005622:intracellular;GO:0005623:cell;GO:0005634:nucleus;GO:0005654:nucleoplasm;GO:0005694:chromosome;GO:0031974:membrane-enclosed lumen;GO:0031…
TUBA1B	3.04E-15	-1.995419272	0.169	0.622	0.481758719	2.477177991	1.19E-10	protein_coding	GRCh38.98	chr12	-	49127782	49131397	3616	ENSG00000123416	hsa:10376:TUBA1B, K-ALPHA-1	10376	tubulin alpha 1b [Source:HGNC Symbol;Acc:HGNC:18809]	hsa04145:Phagosome;hsa04540:Gap junction;hsa04210:Apoptosis;hsa05130:Pathogenic Escherichia coli infection	R-HSA-190872:Transport of connexons to the plasma membrane;R-HSA-6811434:COPI-dependent Golgi-to-ER retrograde traffic;R-HSA-380287:Centrosome maturation;R-HSA-446203:Asparagine N-linked glycosylation;R-HSA-6807878:COPI-mediated anterograde transport;R-HSA-983231:Factors involved in megakaryocyte development and platelet production;R-HSA-380270:Recruitment of mitotic centrosome proteins and compl…	-	-	-	-	-	GO:0000226:microtubule cytoskeleton organization;GO:0006810:transport;GO:0006996:organelle organization;GO:0007010:cytoskeleton organization;GO:0007017:microtubule-based process;GO:0009987:cellular process;GO:0010033:response to organic substance;GO:0016043:cellular component organization;GO:0030705:cytoskeleton-dependent intracellular transport;GO:0034097:response to cytokine;GO:0042221:response…	GO:0000166:nucleotide binding;GO:0001882:nucleoside binding;GO:0001883:purine nucleoside binding;GO:0003676:nucleic acid binding;GO:0003723:RNA binding;GO:0003725:double-stranded RNA binding;GO:0003824:catalytic activity;GO:0003924:GTPase activity;GO:0005198:structural molecule activity;GO:0005200:structural constituent of cytoskeleton;GO:0005488:binding;GO:0005515:protein binding;GO:0005525:GTP …	GO:0005576:extracellular region;GO:0005622:intracellular;GO:0005623:cell;GO:0005737:cytoplasm;GO:0005856:cytoskeleton;GO:0005874:microtubule;GO:0005881:cytoplasmic microtubule;GO:0015630:microtubule cytoskeleton;GO:0031982:vesicle;GO:0031988:membrane-bounded vesicle;GO:0043209:myelin sheath;GO:0043226:organelle;GO:0043227:membrane-bounded organelle;GO:0043228:non-membrane-bounded organelle;GO:004…
COX6C	3.11E-15	-1.347245482	0.182	0.647	0.533983567	1.881229049	1.22E-10	protein_coding	GRCh38.98	chr8	-	99873200	99893707	20508	ENSG00000164919	hsa:1345:COX6C	1345	cytochrome c oxidase subunit 6C [Source:HGNC Symbol;Acc:HGNC:2285]	hsa01100:Metabolic pathways;hsa04932:Non-alcoholic fatty liver disease (NAFLD);hsa05010:Alzheimer's disease;hsa05012:Parkinson's disease;hsa05016:Huntington's disease;hsa00190:Oxidative phosphorylation;hsa04260:Cardiac muscle contraction	R-HSA-3700989:Transcriptional Regulation by TP53;R-HSA-1430728:Metabolism;R-HSA-1428517:The citric acid (TCA) cycle and respiratory electron transport;R-HSA-212436:Generic Transcription Pathway;R-HSA-74160:Gene Expression;R-HSA-5628897:TP53 Regulates Metabolic Genes;R-HSA-611105:Respiratory electron transport;R-HSA-163200:Respiratory electron transport, ATP synthesis by chemiosmotic coupling, and…	-	-	-	-	Glucose homeostasis traits	GO:0006091:generation of precursor metabolites and energy;GO:0006119:oxidative phosphorylation;GO:0006123:mitochondrial electron transport, cytochrome c to oxygen;GO:0006139:nucleobase-containing compound metabolic process;GO:0006163:purine nucleotide metabolic process;GO:0006725:cellular aromatic compound metabolic process;GO:0006753:nucleoside phosphate metabolic process;GO:0006793:phosphorus m…	GO:0003824:catalytic activity;GO:0004129:cytochrome-c oxidase activity;GO:0005215:transporter activity;GO:0008324:cation transmembrane transporter activity;GO:0009055:electron carrier activity;GO:0015002:heme-copper terminal oxidase activity;GO:0015075:ion transmembrane transporter activity;GO:0015077:monovalent inorganic cation transmembrane transporter activity;GO:0015078:hydrogen ion transmemb…	GO:0005622:intracellular;GO:0005623:cell;GO:0005737:cytoplasm;GO:0005739:mitochondrion;GO:0005740:mitochondrial envelope;GO:0005743:mitochondrial inner membrane;GO:0016020:membrane;GO:0016021:integral component of membrane;GO:0019866:organelle inner membrane;GO:0031090:organelle membrane;GO:0031224:intrinsic component of membrane;GO:0031966:mitochondrial membrane;GO:0031967:organelle envelope;GO:…
PLAUR	3.44E-15	0.899615656	1	0.836	5.958637974	5.059022318	1.35E-10	protein_coding	GRCh38.98	chr19	-	43646095	43670547	24453	ENSG00000011422	hsa:5329:PLAUR, CD87, U-PAR, UPAR, URKR	5329	plasminogen activator, urokinase receptor [Source:HGNC Symbol;Acc:HGNC:9053]	hsa05205:Proteoglycans in cancer;hsa04610:Complement and coagulation cascades	R-HSA-163125:Post-translational modification: synthesis of GPI-anchored proteins;R-HSA-392499:Metabolism of proteins;R-HSA-597592:Post-translational protein modification;R-HSA-109582:Hemostasis;R-HSA-162791:Attachment of GPI anchor to uPAR;R-HSA-75205:Dissolution of Fibrin Clot	-	P00050:Plasminogen activating cascade;P00011:Blood coagulation	-	-	-	GO:0001836:release of cytochrome c from mitochondria;GO:0001932:regulation of protein phosphorylation;GO:0001934:positive regulation of protein phosphorylation;GO:0006464:cellular protein modification process;GO:0006468:protein phosphorylation;GO:0006497:protein lipidation;GO:0006505:GPI anchor metabolic process;GO:0006506:GPI anchor biosynthetic process;GO:0006508:proteolysis;GO:0006629:lipid me…	GO:0004871:signal transducer activity;GO:0004872:receptor activity;GO:0005102:receptor binding;GO:0005488:binding;GO:0005515:protein binding;GO:0019899:enzyme binding;GO:0019904:protein domain specific binding;GO:0030377:urokinase plasminogen activator receptor activity;GO:0038023:signaling receptor activity;GO:0060089:molecular transducer activity	GO:0005576:extracellular region;GO:0005622:intracellular;GO:0005623:cell;GO:0005737:cytoplasm;GO:0005783:endoplasmic reticulum;GO:0005788:endoplasmic reticulum lumen;GO:0005789:endoplasmic reticulum membrane;GO:0005886:plasma membrane;GO:0005887:integral component of plasma membrane;GO:0005912:adherens junction;GO:0005924:cell-substrate adherens junction;GO:0005925:focal adhesion;GO:0012505:endom…
APOBEC3A	3.46E-15	0.702067946	0.636	0.239	2.293975405	1.591907458	1.35E-10	protein_coding	GRCh38.98	chr22	+	38952741	38992778	40038	ENSG00000128383	hsa:200315:APOBEC3A, A3A, ARP3, PHRBN, bK150C2.1	200315	apolipoprotein B mRNA editing enzyme catalytic subunit 3A [Source:HGNC Symbol;Acc:HGNC:17343]	-	-	-	-	-	-	Bladder cancer	GO:0002252:immune effector process;GO:0002376:immune system process;GO:0006139:nucleobase-containing compound metabolic process;GO:0006213:pyrimidine nucleoside metabolic process;GO:0006216:cytidine catabolic process;GO:0006259:DNA metabolic process;GO:0006304:DNA modification;GO:0006725:cellular aromatic compound metabolic process;GO:0006807:nitrogen compound metabolic process;GO:0006950:respons…	GO:0003824:catalytic activity;GO:0004126:cytidine deaminase activity;GO:0005488:binding;GO:0005515:protein binding;GO:0008270:zinc ion binding;GO:0016787:hydrolase activity;GO:0016810:hydrolase activity, acting on carbon-nitrogen (but not peptide) bonds;GO:0016814:hydrolase activity, acting on carbon-nitrogen (but not peptide) bonds, in cyclic amidines;GO:0019239:deaminase activity;GO:0043167:ion…	GO:0005622:intracellular;GO:0005623:cell;GO:0005634:nucleus;GO:0005654:nucleoplasm;GO:0005737:cytoplasm;GO:0031974:membrane-enclosed lumen;GO:0031981:nuclear lumen;GO:0043226:organelle;GO:0043227:membrane-bounded organelle;GO:0043229:intracellular organelle;GO:0043231:intracellular membrane-bounded organelle;GO:0043233:organelle lumen;GO:0044422:organelle part;GO:0044424:intracellular part;GO:004…
ANXA5	3.73E-15	-1.03073825	0.532	0.933	2.196942981	3.227681231	1.46E-10	protein_coding	GRCh38.98	chr4	-	121667946	121696995	29050	ENSG00000164111	hsa:308:ANXA5, ANX5, ENX2, HEL-S-7, PP4, RPRGL3	308	annexin A5 [Source:HGNC Symbol;Acc:HGNC:543]	-	R-HSA-109582:Hemostasis;R-HSA-76005:Response to elevated platelet cytosolic Ca2+;R-HSA-76002:Platelet activation, signaling and aggregation;R-HSA-114608:Platelet degranulation	-	-	614391:Pregnancy loss, recurrent, susceptibility to, 3	-	Age at smoking initiation in chronic obstructive pulmonary disease	GO:0000422:mitophagy;GO:0000423:macromitophagy;GO:0002230:positive regulation of defense response to virus by host;GO:0002252:immune effector process;GO:0002376:immune system process;GO:0002682:regulation of immune system process;GO:0002697:regulation of immune effector process;GO:0002790:peptide secretion;GO:0002791:regulation of peptide secretion;GO:0002792:negative regulation of peptide secret…	GO:0003824:catalytic activity;GO:0004857:enzyme inhibitor activity;GO:0004859:phospholipase inhibitor activity;GO:0005102:receptor binding;GO:0005215:transporter activity;GO:0005388:calcium-transporting ATPase activity;GO:0005488:binding;GO:0005509:calcium ion binding;GO:0005515:protein binding;GO:0005543:phospholipid binding;GO:0005544:calcium-dependent phospholipid binding;GO:0008289:lipid bind…	GO:0005576:extracellular region;GO:0005615:extracellular space;GO:0005622:intracellular;GO:0005623:cell;GO:0005634:nucleus;GO:0005737:cytoplasm;GO:0005783:endoplasmic reticulum;GO:0005829:cytosol;GO:0005886:plasma membrane;GO:0005911:cell-cell junction;GO:0005912:adherens junction;GO:0005924:cell-substrate adherens junction;GO:0005925:focal adhesion;GO:0008021:synaptic vesicle;GO:0009897:external…
RPL29	3.89E-15	-1.022231488	0.597	0.941	2.1268145	3.149045989	1.52E-10	protein_coding	GRCh38.98	chr3	-	51993522	51995895	2374	ENSG00000162244	hsa:6159:RPL29, HIP, HUMRPL29, L29, RPL29P10, RPL29_3_370	6159	ribosomal protein L29 [Source:HGNC Symbol;Acc:HGNC:10331]	hsa03010:Ribosome	R-HSA-72706:GTP hydrolysis and joining of the 60S ribosomal subunit;R-HSA-72689:Formation of a pool of free 40S subunits;R-HSA-72737:Cap-dependent Translation Initiation;R-HSA-156827:L13a-mediated translational silencing of Ceruloplasmin expression;R-HSA-72764:Eukaryotic Translation Termination;R-HSA-2408522:Selenoamino acid metabolism;R-HSA-72312:rRNA processing;R-HSA-927802:Nonsense-Mediated De…	-	-	-	-	-	GO:0000003:reproduction;GO:0000184:nuclear-transcribed mRNA catabolic process, nonsense-mediated decay;GO:0000956:nuclear-transcribed mRNA catabolic process;GO:0002181:cytoplasmic translation;GO:0006139:nucleobase-containing compound metabolic process;GO:0006364:rRNA processing;GO:0006396:RNA processing;GO:0006401:RNA catabolic process;GO:0006402:mRNA catabolic process;GO:0006412:translation;GO:0…	GO:0003676:nucleic acid binding;GO:0003723:RNA binding;GO:0003735:structural constituent of ribosome;GO:0005198:structural molecule activity;GO:0005488:binding;GO:0005539:glycosaminoglycan binding;GO:0008201:heparin binding;GO:0044822:poly(A) RNA binding;GO:0097159:organic cyclic compound binding;GO:0097367:carbohydrate derivative binding;GO:1901363:heterocyclic compound binding;GO:1901681:sulfur…	GO:0005622:intracellular;GO:0005623:cell;GO:0005737:cytoplasm;GO:0005829:cytosol;GO:0005840:ribosome;GO:0015934:large ribosomal subunit;GO:0016020:membrane;GO:0022625:cytosolic large ribosomal subunit;GO:0022626:cytosolic ribosome;GO:0030529:intracellular ribonucleoprotein complex;GO:0032991:macromolecular complex;GO:0043226:organelle;GO:0043228:non-membrane-bounded organelle;GO:0043229:intracell…
RPS27	4.27E-15	-0.908466483	0.818	0.994	3.875386199	4.783852682	1.67E-10	protein_coding	GRCh38.98	chr1	+	153990762	153992155	1394	ENSG00000177954	hsa:6232:RPS27, MPS-1, MPS1, S27	6232	ribosomal protein S27 [Source:HGNC Symbol;Acc:HGNC:10416]	hsa03010:Ribosome	R-HSA-72706:GTP hydrolysis and joining of the 60S ribosomal subunit;R-HSA-72689:Formation of a pool of free 40S subunits;R-HSA-72737:Cap-dependent Translation Initiation;R-HSA-156827:L13a-mediated translational silencing of Ceruloplasmin expression;R-HSA-72764:Eukaryotic Translation Termination;R-HSA-72649:Translation initiation complex formation;R-HSA-2408522:Selenoamino acid metabolism;R-HSA-19…	-	-	-	-	-	GO:0000028:ribosomal small subunit assembly;GO:0000184:nuclear-transcribed mRNA catabolic process, nonsense-mediated decay;GO:0000819:sister chromatid segregation;GO:0000956:nuclear-transcribed mRNA catabolic process;GO:0006139:nucleobase-containing compound metabolic process;GO:0006364:rRNA processing;GO:0006396:RNA processing;GO:0006401:RNA catabolic process;GO:0006402:mRNA catabolic process;GO…	GO:0003676:nucleic acid binding;GO:0003677:DNA binding;GO:0003723:RNA binding;GO:0003735:structural constituent of ribosome;GO:0005198:structural molecule activity;GO:0005488:binding;GO:0005515:protein binding;GO:0008270:zinc ion binding;GO:0043167:ion binding;GO:0043169:cation binding;GO:0044822:poly(A) RNA binding;GO:0046872:metal ion binding;GO:0046914:transition metal ion binding;GO:0097159:o…	GO:0005622:intracellular;GO:0005623:cell;GO:0005634:nucleus;GO:0005654:nucleoplasm;GO:0005737:cytoplasm;GO:0005829:cytosol;GO:0005840:ribosome;GO:0015935:small ribosomal subunit;GO:0022626:cytosolic ribosome;GO:0022627:cytosolic small ribosomal subunit;GO:0030529:intracellular ribonucleoprotein complex;GO:0031974:membrane-enclosed lumen;GO:0031981:nuclear lumen;GO:0032991:macromolecular complex;G…
RPL36	4.57E-15	-0.921623936	0.597	0.956	2.285466867	3.207090803	1.79E-10	protein_coding	GRCh38.98	chr19	+	5674947	5691875	16929	ENSG00000130255	hsa:25873:RPL36, L36	25873	ribosomal protein L36 [Source:HGNC Symbol;Acc:HGNC:13631]	hsa03010:Ribosome	R-HSA-72706:GTP hydrolysis and joining of the 60S ribosomal subunit;R-HSA-72689:Formation of a pool of free 40S subunits;R-HSA-72737:Cap-dependent Translation Initiation;R-HSA-156827:L13a-mediated translational silencing of Ceruloplasmin expression;R-HSA-72764:Eukaryotic Translation Termination;R-HSA-2408522:Selenoamino acid metabolism;R-HSA-72312:rRNA processing;R-HSA-927802:Nonsense-Mediated De…	-	-	-	-	-	GO:0000184:nuclear-transcribed mRNA catabolic process, nonsense-mediated decay;GO:0000956:nuclear-transcribed mRNA catabolic process;GO:0002181:cytoplasmic translation;GO:0006139:nucleobase-containing compound metabolic process;GO:0006364:rRNA processing;GO:0006396:RNA processing;GO:0006401:RNA catabolic process;GO:0006402:mRNA catabolic process;GO:0006412:translation;GO:0006413:translational ini…	GO:0003676:nucleic acid binding;GO:0003723:RNA binding;GO:0003735:structural constituent of ribosome;GO:0005198:structural molecule activity;GO:0005488:binding;GO:0044822:poly(A) RNA binding;GO:0097159:organic cyclic compound binding;GO:1901363:heterocyclic compound binding	GO:0005622:intracellular;GO:0005623:cell;GO:0005634:nucleus;GO:0005730:nucleolus;GO:0005737:cytoplasm;GO:0005829:cytosol;GO:0005840:ribosome;GO:0015934:large ribosomal subunit;GO:0016020:membrane;GO:0022625:cytosolic large ribosomal subunit;GO:0022626:cytosolic ribosome;GO:0030529:intracellular ribonucleoprotein complex;GO:0031974:membrane-enclosed lumen;GO:0031981:nuclear lumen;GO:0032991:macrom…
KIAA1551	4.86E-15	1.389199927	0.597	0.29	2.132815037	0.74361511	1.91E-10	-	-	-	-	-	-	-	-	-	-	-	-	-	-	-	-	-	-	-	-	-
PI3	6.66E-15	3.364026184	0.351	0.102	3.692765159	0.328738976	2.61E-10	protein_coding	GRCh38.98	chr20	+	45174902	45176544	1643	ENSG00000124102	hsa:5266:PI3, ESI, SKALP, WAP3, WFDC14, cementoin	5266	peptidase inhibitor 3 [Source:HGNC Symbol;Acc:HGNC:8947]	-	-	-	-	-	-	-	GO:0000003:reproduction;GO:0006508:proteolysis;GO:0007618:mating;GO:0007620:copulation;GO:0008152:metabolic process;GO:0009892:negative regulation of metabolic process;GO:0009987:cellular process;GO:0010466:negative regulation of peptidase activity;GO:0010605:negative regulation of macromolecule metabolic process;GO:0010951:negative regulation of endopeptidase activity;GO:0019222:regulation of me…	GO:0004857:enzyme inhibitor activity;GO:0004866:endopeptidase inhibitor activity;GO:0004867:serine-type endopeptidase inhibitor activity;GO:0030234:enzyme regulator activity;GO:0030414:peptidase inhibitor activity;GO:0061134:peptidase regulator activity;GO:0061135:endopeptidase regulator activity;GO:0098772:molecular function regulator	GO:0005576:extracellular region;GO:0005578:proteinaceous extracellular matrix;GO:0031012:extracellular matrix;GO:0031982:vesicle;GO:0031988:membrane-bounded vesicle;GO:0043226:organelle;GO:0043227:membrane-bounded organelle;GO:0043230:extracellular organelle;GO:0044421:extracellular region part;GO:0070062:extracellular exosome;GO:1903561:extracellular vesicle
IGLC2	7.52E-15	-4.37669723	0.065	0.525	0.224516236	4.601213466	2.95E-10	IG_C_gene	GRCh38.98	chr22	+	22900976	22901437	462	ENSG00000211677	-	-	immunoglobulin lambda constant 2 [Source:HGNC Symbol;Acc:HGNC:5856]	-	-	-	-	-	-	-	-	-	-
HLA-DMB	8.37E-15	-1.963774339	0.078	0.543	0.254699811	2.21847415	3.28E-10	protein_coding	GRCh38.98	chr6	-	32934629	32941028	6400	ENSG00000242574	hsa:3109:HLA-DMB, D6S221E, RING7	3109	major histocompatibility complex, class II, DM beta [Source:HGNC Symbol;Acc:HGNC:4935]	hsa04514:Cell adhesion molecules (CAMs);hsa05152:Tuberculosis;hsa05164:Influenza A;hsa05168:Herpes simplex infection;hsa05320:Autoimmune thyroid disease;hsa05166:HTLV-I infection;hsa05310:Asthma;hsa04145:Phagosome;hsa04612:Antigen processing and presentation;hsa04940:Type I diabetes mellitus;hsa05330:Allograft rejection;hsa05332:Graft-versus-host disease;hsa05416:Viral myocarditis;hsa04672:Intest…	R-HSA-168256:Immune System;R-HSA-1280218:Adaptive Immune System;R-HSA-2132295:MHC class II antigen presentation	-	P00053:T cell activation	-	-	-	GO:0001775:cell activation;GO:0002252:immune effector process;GO:0002263:cell activation involved in immune response;GO:0002285:lymphocyte activation involved in immune response;GO:0002286:T cell activation involved in immune response;GO:0002291:T cell activation via T cell receptor contact with antigen bound to MHC molecule on antigen presenting cell;GO:0002366:leukocyte activation involved in i…	GO:0003823:antigen binding;GO:0005488:binding;GO:0005515:protein binding;GO:0023023:MHC protein complex binding;GO:0023026:MHC class II protein complex binding;GO:0032403:protein complex binding;GO:0044877:macromolecular complex binding	GO:0000323:lytic vacuole;GO:0005622:intracellular;GO:0005623:cell;GO:0005737:cytoplasm;GO:0005764:lysosome;GO:0005765:lysosomal membrane;GO:0005768:endosome;GO:0005770:late endosome;GO:0005773:vacuole;GO:0005774:vacuolar membrane;GO:0005886:plasma membrane;GO:0010008:endosome membrane;GO:0012505:endomembrane system;GO:0016020:membrane;GO:0016021:integral component of membrane;GO:0031090:organelle…
PHOSPHO1	8.41E-15	0.285730403	0.117	0.012	0.318019252	0.032288849	3.30E-10	protein_coding	GRCh38.98	chr17	-	49223362	49230766	7405	ENSG00000173868	hsa:162466:PHOSPHO1	162466	phosphoethanolamine/phosphocholine phosphatase [Source:HGNC Symbol;Acc:HGNC:16815]	hsa01100:Metabolic pathways;hsa00564:Glycerophospholipid metabolism	R-HSA-1483213:Synthesis of PE;R-HSA-1483206:Glycerophospholipid biosynthesis;R-HSA-1430728:Metabolism;R-HSA-556833:Metabolism of lipids and lipoproteins;R-HSA-1483191:Synthesis of PC;R-HSA-1483257:Phospholipid metabolism	-	-	-	-	Prostate cancer	GO:0001501:skeletal system development;GO:0001503:ossification;GO:0001958:endochondral ossification;GO:0006629:lipid metabolic process;GO:0006644:phospholipid metabolic process;GO:0006646:phosphatidylethanolamine biosynthetic process;GO:0006650:glycerophospholipid metabolic process;GO:0006656:phosphatidylcholine biosynthetic process;GO:0006793:phosphorus metabolic process;GO:0006796:phosphate-con…	GO:0003824:catalytic activity;GO:0005488:binding;GO:0016462:pyrophosphatase activity;GO:0016787:hydrolase activity;GO:0016788:hydrolase activity, acting on ester bonds;GO:0016791:phosphatase activity;GO:0016817:hydrolase activity, acting on acid anhydrides;GO:0016818:hydrolase activity, acting on acid anhydrides, in phosphorus-containing anhydrides;GO:0042578:phosphoric ester hydrolase activity;G…	GO:0005576:extracellular region;GO:0005578:proteinaceous extracellular matrix;GO:0005622:intracellular;GO:0005623:cell;GO:0005737:cytoplasm;GO:0005829:cytosol;GO:0031012:extracellular matrix;GO:0043226:organelle;GO:0043227:membrane-bounded organelle;GO:0043230:extracellular organelle;GO:0044421:extracellular region part;GO:0044424:intracellular part;GO:0044444:cytoplasmic part;GO:0044464:cell par…
RPL27	8.54E-15	-1.058100233	0.429	0.884	1.752621665	2.810721898	3.35E-10	protein_coding	GRCh38.98	chr17	+	42998273	43002959	4687	ENSG00000131469	hsa:6155:RPL27, L27	6155	ribosomal protein L27 [Source:HGNC Symbol;Acc:HGNC:10328]	hsa03010:Ribosome	R-HSA-72706:GTP hydrolysis and joining of the 60S ribosomal subunit;R-HSA-72689:Formation of a pool of free 40S subunits;R-HSA-72737:Cap-dependent Translation Initiation;R-HSA-156827:L13a-mediated translational silencing of Ceruloplasmin expression;R-HSA-72764:Eukaryotic Translation Termination;R-HSA-2408522:Selenoamino acid metabolism;R-HSA-72312:rRNA processing;R-HSA-927802:Nonsense-Mediated De…	-	-	-	-	-	GO:0000184:nuclear-transcribed mRNA catabolic process, nonsense-mediated decay;GO:0000956:nuclear-transcribed mRNA catabolic process;GO:0006139:nucleobase-containing compound metabolic process;GO:0006364:rRNA processing;GO:0006396:RNA processing;GO:0006401:RNA catabolic process;GO:0006402:mRNA catabolic process;GO:0006412:translation;GO:0006413:translational initiation;GO:0006518:peptide metaboli…	GO:0003676:nucleic acid binding;GO:0003723:RNA binding;GO:0003735:structural constituent of ribosome;GO:0005198:structural molecule activity;GO:0005488:binding;GO:0044822:poly(A) RNA binding;GO:0097159:organic cyclic compound binding;GO:1901363:heterocyclic compound binding	GO:0005576:extracellular region;GO:0005622:intracellular;GO:0005623:cell;GO:0005634:nucleus;GO:0005737:cytoplasm;GO:0005829:cytosol;GO:0005840:ribosome;GO:0005912:adherens junction;GO:0005924:cell-substrate adherens junction;GO:0005925:focal adhesion;GO:0015934:large ribosomal subunit;GO:0016020:membrane;GO:0022625:cytosolic large ribosomal subunit;GO:0022626:cytosolic ribosome;GO:0030054:cell ju…
RPLP2	9.73E-15	-0.935902619	0.701	0.986	3.093334156	4.029236775	3.81E-10	protein_coding	GRCh38.98	chr11	+	809965	812880	2916	ENSG00000177600	hsa:6181:RPLP2, D11S2243E, LP2, P2, RPP2	6181	ribosomal protein lateral stalk subunit P2 [Source:HGNC Symbol;Acc:HGNC:10377]	hsa03010:Ribosome	R-HSA-72706:GTP hydrolysis and joining of the 60S ribosomal subunit;R-HSA-72689:Formation of a pool of free 40S subunits;R-HSA-72737:Cap-dependent Translation Initiation;R-HSA-156827:L13a-mediated translational silencing of Ceruloplasmin expression;R-HSA-72764:Eukaryotic Translation Termination;R-HSA-2408522:Selenoamino acid metabolism;R-HSA-72312:rRNA processing;R-HSA-927802:Nonsense-Mediated De…	-	-	-	-	-	GO:0000184:nuclear-transcribed mRNA catabolic process, nonsense-mediated decay;GO:0000956:nuclear-transcribed mRNA catabolic process;GO:0002181:cytoplasmic translation;GO:0006139:nucleobase-containing compound metabolic process;GO:0006364:rRNA processing;GO:0006396:RNA processing;GO:0006401:RNA catabolic process;GO:0006402:mRNA catabolic process;GO:0006412:translation;GO:0006413:translational ini…	GO:0003676:nucleic acid binding;GO:0003723:RNA binding;GO:0003735:structural constituent of ribosome;GO:0005198:structural molecule activity;GO:0005488:binding;GO:0005515:protein binding;GO:0019843:rRNA binding;GO:0070180:large ribosomal subunit rRNA binding;GO:0097159:organic cyclic compound binding;GO:1901363:heterocyclic compound binding	GO:0005576:extracellular region;GO:0005622:intracellular;GO:0005623:cell;GO:0005737:cytoplasm;GO:0005829:cytosol;GO:0005840:ribosome;GO:0005912:adherens junction;GO:0005924:cell-substrate adherens junction;GO:0005925:focal adhesion;GO:0015934:large ribosomal subunit;GO:0016020:membrane;GO:0022625:cytosolic large ribosomal subunit;GO:0022626:cytosolic ribosome;GO:0030054:cell junction;GO:0030055:c…
PGC	9.93E-15	-3.01680956	0	0.473	0	3.01680956	3.89E-10	protein_coding	GRCh38.98	chr6	-	41736711	41754109	17399	ENSG00000096088	hsa:5225:PGC, PEPC, PGII	5225	progastricsin [Source:HGNC Symbol;Acc:HGNC:8890]	-	-	-	-	-	-	-	GO:0002225:positive regulation of antimicrobial peptide production;GO:0002252:immune effector process;GO:0002376:immune system process;GO:0002440:production of molecular mediator of immune response;GO:0002682:regulation of immune system process;GO:0002684:positive regulation of immune system process;GO:0002697:regulation of immune effector process;GO:0002699:positive regulation of immune effector…	GO:0003824:catalytic activity;GO:0004175:endopeptidase activity;GO:0004190:aspartic-type endopeptidase activity;GO:0008233:peptidase activity;GO:0016787:hydrolase activity;GO:0070001:aspartic-type peptidase activity;GO:0070011:peptidase activity, acting on L-amino acid peptides	GO:0005576:extracellular region;GO:0005615:extracellular space;GO:0031982:vesicle;GO:0031988:membrane-bounded vesicle;GO:0043226:organelle;GO:0043227:membrane-bounded organelle;GO:0043230:extracellular organelle;GO:0044421:extracellular region part;GO:0070062:extracellular exosome;GO:1903561:extracellular vesicle
OST4	9.94E-15	-1.076407842	0.286	0.769	1.082118472	2.158526314	3.89E-10	protein_coding	GRCh38.98	chr2	-	27070472	27071654	1183	ENSG00000228474	hsa:100128731:OST4	100128731	oligosaccharyltransferase complex subunit 4, non-catalytic [Source:HGNC Symbol;Acc:HGNC:32483]	-	-	-	-	-	-	-	-	-	GO:0005622:intracellular;GO:0005623:cell;GO:0005737:cytoplasm;GO:0005783:endoplasmic reticulum;GO:0005789:endoplasmic reticulum membrane;GO:0012505:endomembrane system;GO:0016020:membrane;GO:0016021:integral component of membrane;GO:0031224:intrinsic component of membrane;GO:0042175:nuclear outer membrane-endoplasmic reticulum membrane network;GO:0043226:organelle;GO:0043227:membrane-bounded orga…
MT-CO2	1.03E-14	-0.797271496	0.974	0.996	4.633026722	5.430298217	4.02E-10	protein_coding	GRCh38.98	chrM	+	7586	8269	684	ENSG00000198712	-	-	mitochondrially encoded cytochrome c oxidase II [Source:HGNC Symbol;Acc:HGNC:7421]	-	-	-	-	-	-	-	-	-	-
CTSZ	1.17E-14	-1.666812586	0.273	0.708	0.9488311	2.615643686	4.60E-10	protein_coding	GRCh38.98	chr20	-	58995185	59007254	12070	ENSG00000101160	hsa:1522:CTSZ, CTSX	1522	cathepsin Z [Source:HGNC Symbol;Acc:HGNC:2547]	hsa04210:Apoptosis;hsa04142:Lysosome	R-HSA-2980736:Peptide hormone metabolism;R-HSA-5694530:Cargo concentration in the ER;R-HSA-446203:Asparagine N-linked glycosylation;R-HSA-204005:COPII (Coat Protein 2) Mediated Vesicle Transport;R-HSA-5653656:Vesicle-mediated transport;R-HSA-392499:Metabolism of proteins;R-HSA-597592:Post-translational protein modification;R-HSA-2022377:Metabolism of Angiotensinogen to Angiotensins;R-HSA-432720:L…	-	-	-	-	Inflammatory bowel disease;Mean platelet volume	GO:0001763:morphogenesis of a branching structure;GO:0001990:regulation of systemic arterial blood pressure by hormone;GO:0001991:regulation of systemic arterial blood pressure by circulatory renin-angiotensin;GO:0002002:regulation of angiotensin levels in blood;GO:0002003:angiotensin maturation;GO:0002009:morphogenesis of an epithelium;GO:0003008:system process;GO:0003013:circulatory system proc…	GO:0003824:catalytic activity;GO:0004175:endopeptidase activity;GO:0004197:cysteine-type endopeptidase activity;GO:0005488:binding;GO:0005515:protein binding;GO:0008233:peptidase activity;GO:0008234:cysteine-type peptidase activity;GO:0016787:hydrolase activity;GO:0070011:peptidase activity, acting on L-amino acid peptides	GO:0000139:Golgi membrane;GO:0000323:lytic vacuole;GO:0005576:extracellular region;GO:0005615:extracellular space;GO:0005622:intracellular;GO:0005623:cell;GO:0005737:cytoplasm;GO:0005764:lysosome;GO:0005773:vacuole;GO:0005783:endoplasmic reticulum;GO:0005788:endoplasmic reticulum lumen;GO:0005793:endoplasmic reticulum-Golgi intermediate compartment;GO:0005794:Golgi apparatus;GO:0005886:plasma mem…
SSR4	1.74E-14	-1.392154525	0.169	0.647	0.563111056	1.955265581	6.80E-10	protein_coding	GRCh38.98	chrX	+	153793516	153798499	4984	ENSG00000180879	hsa:6748:SSR4, CDG1Y, TRAPD	6748	signal sequence receptor subunit 4 [Source:HGNC Symbol;Acc:HGNC:11326]	hsa04141:Protein processing in endoplasmic reticulum	R-HSA-1799339:SRP-dependent cotranslational protein targeting to membrane;R-HSA-72766:Translation;R-HSA-392499:Metabolism of proteins;R-HSA-74160:Gene Expression	-	-	300934:Congenital disorder of glycosylation, type Iy	-	-	-	-	GO:0005576:extracellular region;GO:0005622:intracellular;GO:0005623:cell;GO:0005737:cytoplasm;GO:0005783:endoplasmic reticulum;GO:0005784:Sec61 translocon complex;GO:0005789:endoplasmic reticulum membrane;GO:0005791:rough endoplasmic reticulum;GO:0012505:endomembrane system;GO:0016020:membrane;GO:0016021:integral component of membrane;GO:0030867:rough endoplasmic reticulum membrane;GO:0031090:org…
LSMEM1	1.84E-14	0.508780155	0.143	0.019	0.553368044	0.044587889	7.20E-10	protein_coding	GRCh38.98	chr7	+	112480853	112491062	10210	ENSG00000181016	hsa:286006:LSMEM1, C7orf53	286006	leucine rich single-pass membrane protein 1 [Source:HGNC Symbol;Acc:HGNC:22036]	-	-	-	-	-	-	-	-	GO:0005488:binding;GO:0005515:protein binding	GO:0005622:intracellular;GO:0005623:cell;GO:0005737:cytoplasm;GO:0016020:membrane;GO:0016021:integral component of membrane;GO:0031224:intrinsic component of membrane;GO:0044424:intracellular part;GO:0044425:membrane part;GO:0044464:cell part
DCUN1D3	2.14E-14	0.697877093	0.351	0.098	0.974646954	0.276769862	8.40E-10	protein_coding	GRCh38.98	chr16	-	20854925	20900358	45434	ENSG00000188215	hsa:123879:DCUN1D3, 44M2.4, SCCRO3	123879	defective in cullin neddylation 1 domain containing 3 [Source:HGNC Symbol;Acc:HGNC:28734]	-	-	-	-	-	-	Hippocampal sclerosis	GO:0001558:regulation of cell growth;GO:0006464:cellular protein modification process;GO:0006915:apoptotic process;GO:0008152:metabolic process;GO:0008219:cell death;GO:0009314:response to radiation;GO:0009411:response to UV;GO:0009416:response to light stimulus;GO:0009628:response to abiotic stimulus;GO:0009893:positive regulation of metabolic process;GO:0009987:cellular process;GO:0010212:respo…	GO:0005488:binding;GO:0005515:protein binding;GO:0019899:enzyme binding;GO:0031624:ubiquitin conjugating enzyme binding;GO:0032182:ubiquitin-like protein binding;GO:0044390:ubiquitin-like protein conjugating enzyme binding;GO:0097602:cullin family protein binding	GO:0000151:ubiquitin ligase complex;GO:0005622:intracellular;GO:0005623:cell;GO:0005737:cytoplasm;GO:0005886:plasma membrane;GO:0016020:membrane;GO:0032991:macromolecular complex;GO:0043234:protein complex;GO:0044424:intracellular part;GO:0044444:cytoplasmic part;GO:0044464:cell part;GO:0048471:perinuclear region of cytoplasm;GO:0071944:cell periphery;GO:1902494:catalytic complex;GO:1990234:trans…
RPL14	2.29E-14	-1.05401635	0.61	0.899	1.96973114	3.02374749	8.96E-10	protein_coding	GRCh38.98	chr3	+	40457292	40468587	11296	ENSG00000188846	hsa:9045:RPL14, CAG-ISL-7, CTG-B33, L14, RL14, hRL14	9045	ribosomal protein L14 [Source:HGNC Symbol;Acc:HGNC:10305]	hsa03010:Ribosome	R-HSA-72706:GTP hydrolysis and joining of the 60S ribosomal subunit;R-HSA-72689:Formation of a pool of free 40S subunits;R-HSA-72737:Cap-dependent Translation Initiation;R-HSA-156827:L13a-mediated translational silencing of Ceruloplasmin expression;R-HSA-72764:Eukaryotic Translation Termination;R-HSA-2408522:Selenoamino acid metabolism;R-HSA-72312:rRNA processing;R-HSA-927802:Nonsense-Mediated De…	-	-	-	-	-	GO:0000184:nuclear-transcribed mRNA catabolic process, nonsense-mediated decay;GO:0000956:nuclear-transcribed mRNA catabolic process;GO:0006139:nucleobase-containing compound metabolic process;GO:0006364:rRNA processing;GO:0006396:RNA processing;GO:0006401:RNA catabolic process;GO:0006402:mRNA catabolic process;GO:0006412:translation;GO:0006413:translational initiation;GO:0006518:peptide metaboli…	GO:0003676:nucleic acid binding;GO:0003723:RNA binding;GO:0003735:structural constituent of ribosome;GO:0005198:structural molecule activity;GO:0005488:binding;GO:0005515:protein binding;GO:0044822:poly(A) RNA binding;GO:0097159:organic cyclic compound binding;GO:1901363:heterocyclic compound binding	GO:0005576:extracellular region;GO:0005622:intracellular;GO:0005623:cell;GO:0005737:cytoplasm;GO:0005829:cytosol;GO:0005840:ribosome;GO:0015934:large ribosomal subunit;GO:0016020:membrane;GO:0022625:cytosolic large ribosomal subunit;GO:0022626:cytosolic ribosome;GO:0030529:intracellular ribonucleoprotein complex;GO:0031982:vesicle;GO:0031988:membrane-bounded vesicle;GO:0032991:macromolecular comp…
RPL31	2.55E-14	-0.893054646	0.779	0.988	3.307531933	4.200586579	1.00E-09	protein_coding	GRCh38.98	chr2	+	101002229	101024032	21804	ENSG00000071082	hsa:6160:RPL31, L31	6160	ribosomal protein L31 [Source:HGNC Symbol;Acc:HGNC:10334]	hsa03010:Ribosome	R-HSA-72706:GTP hydrolysis and joining of the 60S ribosomal subunit;R-HSA-72689:Formation of a pool of free 40S subunits;R-HSA-72737:Cap-dependent Translation Initiation;R-HSA-156827:L13a-mediated translational silencing of Ceruloplasmin expression;R-HSA-72764:Eukaryotic Translation Termination;R-HSA-2408522:Selenoamino acid metabolism;R-HSA-72312:rRNA processing;R-HSA-927802:Nonsense-Mediated De…	-	-	-	-	-	GO:0000184:nuclear-transcribed mRNA catabolic process, nonsense-mediated decay;GO:0000956:nuclear-transcribed mRNA catabolic process;GO:0002181:cytoplasmic translation;GO:0006139:nucleobase-containing compound metabolic process;GO:0006364:rRNA processing;GO:0006396:RNA processing;GO:0006401:RNA catabolic process;GO:0006402:mRNA catabolic process;GO:0006412:translation;GO:0006413:translational ini…	GO:0003676:nucleic acid binding;GO:0003723:RNA binding;GO:0003735:structural constituent of ribosome;GO:0005198:structural molecule activity;GO:0005488:binding;GO:0005515:protein binding;GO:0044822:poly(A) RNA binding;GO:0097159:organic cyclic compound binding;GO:1901363:heterocyclic compound binding	GO:0005576:extracellular region;GO:0005622:intracellular;GO:0005623:cell;GO:0005737:cytoplasm;GO:0005829:cytosol;GO:0005840:ribosome;GO:0005912:adherens junction;GO:0005924:cell-substrate adherens junction;GO:0005925:focal adhesion;GO:0015934:large ribosomal subunit;GO:0016020:membrane;GO:0022625:cytosolic large ribosomal subunit;GO:0022626:cytosolic ribosome;GO:0030054:cell junction;GO:0030055:c…
MT-CYB	2.86E-14	-1.089764813	0.909	0.975	4.18964177	5.279406583	1.12E-09	protein_coding	GRCh38.98	chrM	+	14747	15887	1141	ENSG00000198727	-	-	mitochondrially encoded cytochrome b [Source:HGNC Symbol;Acc:HGNC:7427]	-	-	-	-	-	-	-	-	-	-
CALR	3.07E-14	-1.20568366	0.221	0.684	0.822670284	2.028353943	1.20E-09	protein_coding	GRCh38.98	chr19	+	12938578	12944489	5912	ENSG00000179218	hsa:811:CALR, CRT, HEL-S-99n, RO, SSA, cC1qR	811	calreticulin [Source:HGNC Symbol;Acc:HGNC:1455]	hsa05166:HTLV-I infection;hsa04145:Phagosome;hsa04612:Antigen processing and presentation;hsa05142:Chagas disease (American trypanosomiasis);hsa04141:Protein processing in endoplasmic reticulum	R-HSA-446203:Asparagine N-linked glycosylation;R-HSA-532668:N-glycan trimming in the ER and Calnexin/Calreticulin cycle;R-HSA-3000480:Scavenging by Class A Receptors;R-HSA-168256:Immune System;R-HSA-1280218:Adaptive Immune System;R-HSA-5653656:Vesicle-mediated transport;R-HSA-168254:Influenza Infection;R-HSA-392499:Metabolism of proteins;R-HSA-597592:Post-translational protein modification;R-HSA-…	-	-	254450:Myelofibrosis, somatic;187950:Thrombocythemia 1	Cancers;Cancers of haematopoietic and lymphoid tissues;H01612:Essential thrombocytosis;H01605:Myelofibrosis	Red blood cell traits;Clozapine-induced agranulocytosis	GO:0000003:reproduction;GO:0000122:negative regulation of transcription from RNA polymerase II promoter;GO:0000280:nuclear division;GO:0000902:cell morphogenesis;GO:0000904:cell morphogenesis involved in differentiation;GO:0002376:immune system process;GO:0002396:MHC protein complex assembly;GO:0002397:MHC class I protein complex assembly;GO:0002407:dendritic cell chemotaxis;GO:0002474:antigen pr…	GO:0001846:opsonin binding;GO:0001848:complement binding;GO:0001849:complement component C1q binding;GO:0001948:glycoprotein binding;GO:0003676:nucleic acid binding;GO:0003677:DNA binding;GO:0003723:RNA binding;GO:0003729:mRNA binding;GO:0005102:receptor binding;GO:0005178:integrin binding;GO:0005488:binding;GO:0005506:iron ion binding;GO:0005509:calcium ion binding;GO:0005515:protein binding;GO:…	GO:0001669:acrosomal vesicle;GO:0005576:extracellular region;GO:0005578:proteinaceous extracellular matrix;GO:0005615:extracellular space;GO:0005622:intracellular;GO:0005623:cell;GO:0005634:nucleus;GO:0005737:cytoplasm;GO:0005783:endoplasmic reticulum;GO:0005788:endoplasmic reticulum lumen;GO:0005789:endoplasmic reticulum membrane;GO:0005790:smooth endoplasmic reticulum;GO:0005794:Golgi apparatus…
FCGR2A	3.37E-14	1.030723416	0.974	0.855	4.209348293	3.178624878	1.32E-09	protein_coding	GRCh38.98	chr1	+	161505430	161524013	18584	ENSG00000143226	hsa:2212:FCGR2A, CD32, CD32A, CDw32, FCG2, FCGR2, FCGR2A1, FcGR, IGFR2	2212	Fc fragment of IgG receptor IIa [Source:HGNC Symbol;Acc:HGNC:3616]	hsa05152:Tuberculosis;hsa04145:Phagosome;hsa04666:Fc gamma R-mediated phagocytosis;hsa05140:Leishmaniasis;hsa05150:Staphylococcus aureus infection;hsa05322:Systemic lupus erythematosus;hsa04380:Osteoclast differentiation;hsa04611:Platelet activation	R-HSA-168256:Immune System;R-HSA-2029485:Role of phospholipids in phagocytosis;R-HSA-2029480:Fcgamma receptor (FCGR) dependent phagocytosis;R-HSA-2029482:Regulation of actin dynamics for phagocytic cup formation;R-HSA-168249:Innate Immune System;R-HSA-2029481:FCGR activation	-	-	611162:Malaria, resistance to;219700:Cystic fibrosis;152700:Lupus nephritis, susceptibility to	Immune system diseases;Allergies and autoimmune diseases;H00080:Systemic lupus erythematosus;H01360:Allergic rhinitis	Systemic lupus erythematosus;Rheumatoid arthritis;Inflammatory bowel disease;Ulcerative colitis;Kawasaki disease;Lipid metabolism phenotypes;Functional impairment in major depressive disorder, bipolar disorder and schizophrenia;Helicobacter pylori serologic status	GO:0002252:immune effector process;GO:0002253:activation of immune response;GO:0002376:immune system process;GO:0002429:immune response-activating cell surface receptor signaling pathway;GO:0002431:Fc receptor mediated stimulatory signaling pathway;GO:0002433:immune response-regulating cell surface receptor signaling pathway involved in phagocytosis;GO:0002682:regulation of immune system process;…	GO:0005488:binding;GO:0005515:protein binding;GO:0019864:IgG binding;GO:0019865:immunoglobulin binding;GO:0032403:protein complex binding;GO:0044877:macromolecular complex binding	GO:0005576:extracellular region;GO:0005623:cell;GO:0005886:plasma membrane;GO:0016020:membrane;GO:0016021:integral component of membrane;GO:0031224:intrinsic component of membrane;GO:0031982:vesicle;GO:0031988:membrane-bounded vesicle;GO:0043226:organelle;GO:0043227:membrane-bounded organelle;GO:0043230:extracellular organelle;GO:0044421:extracellular region part;GO:0044425:membrane part;GO:00444…
JCHAIN	3.63E-14	-3.201221393	0.013	0.47	0.037633272	3.238854665	1.42E-09	protein_coding	GRCh38.98	chr4	-	70655541	70681817	26277	ENSG00000132465	hsa:3512:JCHAIN, IGCJ, IGJ, JCH	3512	joining chain of multimeric IgA and IgM [Source:HGNC Symbol;Acc:HGNC:5713]	-	R-HSA-5653656:Vesicle-mediated transport;R-HSA-2173782:Binding and Uptake of Ligands by Scavenger Receptors;R-HSA-2168880:Scavenging of heme from plasma	-	-	-	-	-	GO:0001894:tissue homeostasis;GO:0001895:retina homeostasis;GO:0002250:adaptive immune response;GO:0002376:immune system process;GO:0003008:system process;GO:0003014:renal system process;GO:0003094:glomerular filtration;GO:0006461:protein complex assembly;GO:0006810:transport;GO:0006897:endocytosis;GO:0006898:receptor-mediated endocytosis;GO:0006950:response to stress;GO:0006952:defense response;…	GO:0003676:nucleic acid binding;GO:0003677:DNA binding;GO:0003697:single-stranded DNA binding;GO:0003823:antigen binding;GO:0005102:receptor binding;GO:0005488:binding;GO:0005515:protein binding;GO:0005539:glycosaminoglycan binding;GO:0019862:IgA binding;GO:0019865:immunoglobulin binding;GO:0031210:phosphatidylcholine binding;GO:0032403:protein complex binding;GO:0034987:immunoglobulin receptor b…	GO:0005576:extracellular region;GO:0005615:extracellular space;GO:0019814:immunoglobulin complex;GO:0031982:vesicle;GO:0031988:membrane-bounded vesicle;GO:0032991:macromolecular complex;GO:0042571:immunoglobulin complex, circulating;GO:0043226:organelle;GO:0043227:membrane-bounded organelle;GO:0043230:extracellular organelle;GO:0043234:protein complex;GO:0044421:extracellular region part;GO:00700…
ZFP36L1	3.67E-14	1.357431169	0.896	0.778	4.179439943	2.822008774	1.44E-09	protein_coding	GRCh38.98	chr14	-	68787660	68796253	8594	ENSG00000185650	hsa:677:ZFP36L1, BRF1, Berg36, ERF-1, ERF1, RNF162B, TIS11B, cMG1	677	ZFP36 ring finger protein like 1 [Source:HGNC Symbol;Acc:HGNC:1107]	-	R-HSA-450385:Butyrate Response Factor 1 (BRF1) binds and destabilizes mRNA;R-HSA-450531:Regulation of mRNA stability by proteins that bind AU-rich elements;R-HSA-74160:Gene Expression	-	-	-	-	Celiac disease;Prostate cancer;Crohn's disease;Multiple sclerosis;Inflammatory bowel disease	GO:0000003:reproduction;GO:0000288:nuclear-transcribed mRNA catabolic process, deadenylation-dependent decay;GO:0000956:nuclear-transcribed mRNA catabolic process;GO:0001568:blood vessel development;GO:0001570:vasculogenesis;GO:0001701:in utero embryonic development;GO:0001775:cell activation;GO:0001890:placenta development;GO:0001892:embryonic placenta development;GO:0001944:vasculature developm…	GO:0001071:nucleic acid binding transcription factor activity;GO:0003676:nucleic acid binding;GO:0003677:DNA binding;GO:0003700:transcription factor activity, sequence-specific DNA binding;GO:0003723:RNA binding;GO:0003729:mRNA binding;GO:0005488:binding;GO:0005515:protein binding;GO:0017091:AU-rich element binding;GO:0043167:ion binding;GO:0043169:cation binding;GO:0044822:poly(A) RNA binding;GO…	GO:0005622:intracellular;GO:0005623:cell;GO:0005634:nucleus;GO:0005737:cytoplasm;GO:0005829:cytosol;GO:0043226:organelle;GO:0043227:membrane-bounded organelle;GO:0043229:intracellular organelle;GO:0043231:intracellular membrane-bounded organelle;GO:0044424:intracellular part;GO:0044444:cytoplasmic part;GO:0044464:cell part
PRDX1	4.44E-14	-1.466085667	0.221	0.666	0.747035974	2.213121641	1.74E-09	protein_coding	GRCh38.98	chr1	-	45511036	45523047	12012	ENSG00000117450	hsa:5052:PRDX1, MSP23, NKEF-A, NKEFA, PAG, PAGA, PAGB, PRX1, PRXI, TDPX2	5052	peroxiredoxin 1 [Source:HGNC Symbol;Acc:HGNC:9352]	hsa04146:Peroxisome	R-HSA-3700989:Transcriptional Regulation by TP53;R-HSA-2262752:Cellular responses to stress;R-HSA-212436:Generic Transcription Pathway;R-HSA-74160:Gene Expression;R-HSA-5628897:TP53 Regulates Metabolic Genes;R-HSA-3299685:Detoxification of Reactive Oxygen Species	-	-	-	-	-	GO:0000165:MAPK cascade;GO:0000302:response to reactive oxygen species;GO:0000303:response to superoxide;GO:0000305:response to oxygen radical;GO:0001501:skeletal system development;GO:0001894:tissue homeostasis;GO:0001895:retina homeostasis;GO:0001906:cell killing;GO:0001909:leukocyte mediated cytotoxicity;GO:0001932:regulation of protein phosphorylation;GO:0002228:natural killer cell mediated i…	GO:0003676:nucleic acid binding;GO:0003723:RNA binding;GO:0003824:catalytic activity;GO:0004601:peroxidase activity;GO:0005488:binding;GO:0005515:protein binding;GO:0008379:thioredoxin peroxidase activity;GO:0016209:antioxidant activity;GO:0016491:oxidoreductase activity;GO:0016684:oxidoreductase activity, acting on peroxide as acceptor;GO:0042802:identical protein binding;GO:0044822:poly(A) RNA …	GO:0005576:extracellular region;GO:0005615:extracellular space;GO:0005622:intracellular;GO:0005623:cell;GO:0005634:nucleus;GO:0005737:cytoplasm;GO:0005739:mitochondrion;GO:0005829:cytosol;GO:0016023:cytoplasmic, membrane-bounded vesicle;GO:0031410:cytoplasmic vesicle;GO:0031982:vesicle;GO:0031988:membrane-bounded vesicle;GO:0042470:melanosome;GO:0043209:myelin sheath;GO:0043226:organelle;GO:00432…
RPLP0	4.65E-14	-1.033557558	0.506	0.876	1.812091654	2.845649212	1.82E-09	protein_coding	GRCh38.98	chr12	-	120196699	120201235	4537	ENSG00000089157	hsa:6175:RPLP0, L10E, LP0, P0, PRLP0, RPP0	6175	ribosomal protein lateral stalk subunit P0 [Source:HGNC Symbol;Acc:HGNC:10371]	hsa03010:Ribosome	R-HSA-72706:GTP hydrolysis and joining of the 60S ribosomal subunit;R-HSA-72689:Formation of a pool of free 40S subunits;R-HSA-72737:Cap-dependent Translation Initiation;R-HSA-156827:L13a-mediated translational silencing of Ceruloplasmin expression;R-HSA-72764:Eukaryotic Translation Termination;R-HSA-2408522:Selenoamino acid metabolism;R-HSA-72312:rRNA processing;R-HSA-927802:Nonsense-Mediated De…	-	-	-	-	-	GO:0000184:nuclear-transcribed mRNA catabolic process, nonsense-mediated decay;GO:0000956:nuclear-transcribed mRNA catabolic process;GO:0002181:cytoplasmic translation;GO:0006139:nucleobase-containing compound metabolic process;GO:0006364:rRNA processing;GO:0006396:RNA processing;GO:0006401:RNA catabolic process;GO:0006402:mRNA catabolic process;GO:0006412:translation;GO:0006413:translational ini…	GO:0003676:nucleic acid binding;GO:0003723:RNA binding;GO:0003735:structural constituent of ribosome;GO:0005198:structural molecule activity;GO:0005488:binding;GO:0005515:protein binding;GO:0019843:rRNA binding;GO:0044822:poly(A) RNA binding;GO:0070180:large ribosomal subunit rRNA binding;GO:0097159:organic cyclic compound binding;GO:1901363:heterocyclic compound binding	GO:0005576:extracellular region;GO:0005622:intracellular;GO:0005623:cell;GO:0005634:nucleus;GO:0005737:cytoplasm;GO:0005829:cytosol;GO:0005840:ribosome;GO:0005912:adherens junction;GO:0005924:cell-substrate adherens junction;GO:0005925:focal adhesion;GO:0015934:large ribosomal subunit;GO:0016020:membrane;GO:0022625:cytosolic large ribosomal subunit;GO:0022626:cytosolic ribosome;GO:0030054:cell ju…
IGKC	5.90E-14	-5.079824315	0.299	0.655	1.042702152	6.122526467	2.31E-09	IG_C_gene	GRCh38.98	chr2	-	88857161	88857683	523	ENSG00000211592	-	-	immunoglobulin kappa constant [Source:HGNC Symbol;Acc:HGNC:5716]	-	-	-	-	-	-	-	-	-	-
RGS10	6.04E-14	-1.269745008	0.078	0.536	0.264120362	1.533865369	2.37E-09	protein_coding	GRCh38.98	chr10	-	119499817	119542719	42903	ENSG00000148908	hsa:6001:RGS10	6001	regulator of G protein signaling 10 [Source:HGNC Symbol;Acc:HGNC:9992]	-	R-HSA-372790:Signaling by GPCR;R-HSA-388396:GPCR downstream signaling;R-HSA-162582:Signal Transduction;R-HSA-418594:G alpha (i) signalling events	-	P00026:Heterotrimeric G-protein signaling pathway-Gi alpha and Gs alpha mediated pathway;P00027:Heterotrimeric G-protein signaling pathway-Gq alpha and Go alpha mediated pathway	-	-	-	GO:0007154:cell communication;GO:0007165:signal transduction;GO:0007186:G-protein coupled receptor signaling pathway;GO:0007213:G-protein coupled acetylcholine receptor signaling pathway;GO:0009966:regulation of signal transduction;GO:0009968:negative regulation of signal transduction;GO:0009987:cellular process;GO:0010033:response to organic substance;GO:0010646:regulation of cell communication;…	GO:0001965:G-protein alpha-subunit binding;GO:0005096:GTPase activator activity;GO:0005488:binding;GO:0005515:protein binding;GO:0008047:enzyme activator activity;GO:0030234:enzyme regulator activity;GO:0030695:GTPase regulator activity;GO:0060589:nucleoside-triphosphatase regulator activity;GO:0098772:molecular function regulator	GO:0005622:intracellular;GO:0005623:cell;GO:0005634:nucleus;GO:0005737:cytoplasm;GO:0005829:cytosol;GO:0005886:plasma membrane;GO:0016020:membrane;GO:0043226:organelle;GO:0043227:membrane-bounded organelle;GO:0043229:intracellular organelle;GO:0043231:intracellular membrane-bounded organelle;GO:0044424:intracellular part;GO:0044444:cytoplasmic part;GO:0044464:cell part;GO:0071944:cell periphery
NDUFA4	8.18E-14	-1.250884205	0.286	0.724	0.94686287	2.197747075	3.21E-09	protein_coding	GRCh38.98	chr7	-	10931943	10940153	8211	ENSG00000189043	hsa:4697:NDUFA4, CI-9k, CI-MLRQ, MLRQ	4697	NDUFA4 mitochondrial complex associated [Source:HGNC Symbol;Acc:HGNC:7687]	hsa01100:Metabolic pathways;hsa04932:Non-alcoholic fatty liver disease (NAFLD);hsa05010:Alzheimer's disease;hsa05012:Parkinson's disease;hsa05016:Huntington's disease;hsa00190:Oxidative phosphorylation	R-HSA-3700989:Transcriptional Regulation by TP53;R-HSA-1430728:Metabolism;R-HSA-1428517:The citric acid (TCA) cycle and respiratory electron transport;R-HSA-212436:Generic Transcription Pathway;R-HSA-74160:Gene Expression;R-HSA-5628897:TP53 Regulates Metabolic Genes;R-HSA-611105:Respiratory electron transport;R-HSA-163200:Respiratory electron transport, ATP synthesis by chemiosmotic coupling, and…	-	-	-	-	Heschl's gyrus morphology;Mercury levels	GO:0006091:generation of precursor metabolites and energy;GO:0006119:oxidative phosphorylation;GO:0006120:mitochondrial electron transport, NADH to ubiquinone;GO:0006123:mitochondrial electron transport, cytochrome c to oxygen;GO:0006139:nucleobase-containing compound metabolic process;GO:0006163:purine nucleotide metabolic process;GO:0006725:cellular aromatic compound metabolic process;GO:000675…	GO:0003824:catalytic activity;GO:0003954:NADH dehydrogenase activity;GO:0004129:cytochrome-c oxidase activity;GO:0005215:transporter activity;GO:0005488:binding;GO:0005515:protein binding;GO:0008137:NADH dehydrogenase (ubiquinone) activity;GO:0008324:cation transmembrane transporter activity;GO:0009055:electron carrier activity;GO:0015002:heme-copper terminal oxidase activity;GO:0015075:ion trans…	GO:0005576:extracellular region;GO:0005622:intracellular;GO:0005623:cell;GO:0005737:cytoplasm;GO:0005739:mitochondrion;GO:0005740:mitochondrial envelope;GO:0005743:mitochondrial inner membrane;GO:0005746:mitochondrial respiratory chain;GO:0005747:mitochondrial respiratory chain complex I;GO:0005751:mitochondrial respiratory chain complex IV;GO:0016020:membrane;GO:0019866:organelle inner membrane;…
ITGAX	8.98E-14	1.020658757	0.818	0.604	2.850514386	1.829855629	3.52E-09	protein_coding	GRCh38.98	chr16	+	31355134	31382997	27864	ENSG00000140678	hsa:3687:ITGAX, CD11C, SLEB6	3687	integrin subunit alpha X [Source:HGNC Symbol;Acc:HGNC:6152]	hsa05152:Tuberculosis;hsa04810:Regulation of actin cytoskeleton;hsa04610:Complement and coagulation cascades	R-HSA-1474244:Extracellular matrix organization;R-HSA-109582:Hemostasis;R-HSA-216083:Integrin cell surface interactions;R-HSA-3000178:ECM proteoglycans;R-HSA-202733:Cell surface interactions at the vascular wall	-	P00034:Integrin signalling pathway	-	-	Systemic lupus erythematosus;IgA nephropathy	GO:0002376:immune system process;GO:0006605:protein targeting;GO:0006626:protein targeting to mitochondrion;GO:0006810:transport;GO:0006839:mitochondrial transport;GO:0006886:intracellular protein transport;GO:0006928:movement of cell or subcellular component;GO:0006996:organelle organization;GO:0007005:mitochondrion organization;GO:0007154:cell communication;GO:0007155:cell adhesion;GO:0007165:s…	GO:0004872:receptor activity;GO:0005488:binding;GO:0005515:protein binding;GO:0043167:ion binding;GO:0043169:cation binding;GO:0046872:metal ion binding;GO:0060089:molecular transducer activity	GO:0005623:cell;GO:0005886:plasma membrane;GO:0005887:integral component of plasma membrane;GO:0008305:integrin complex;GO:0009986:cell surface;GO:0016020:membrane;GO:0016021:integral component of membrane;GO:0031224:intrinsic component of membrane;GO:0031226:intrinsic component of plasma membrane;GO:0032991:macromolecular complex;GO:0043234:protein complex;GO:0043235:receptor complex;GO:0044425:…
HAL	9.03E-14	0.270766177	0.117	0.013	0.306223008	0.035456831	3.54E-09	protein_coding	GRCh38.98	chr12	-	95972662	95996365	23704	ENSG00000084110	hsa:3034:HAL, HIS, HSTD	3034	histidine ammonia-lyase [Source:HGNC Symbol;Acc:HGNC:4806]	hsa01100:Metabolic pathways;hsa00340:Histidine metabolism	R-HSA-6788656:Histidine, lysine, phenylalanine, tyrosine, proline and tryptophan catabolism;R-HSA-1430728:Metabolism;R-HSA-70921:Histidine catabolism;R-HSA-71291:Metabolism of amino acids and derivatives	PWY-5030:histidine degradation	-	235800:Histidinemia	Congenital disorders of metabolism;Congenital disorders of amino acid metabolism;H00171:Histidinemia	-	GO:0006082:organic acid metabolic process;GO:0006520:cellular amino acid metabolic process;GO:0006536:glutamate metabolic process;GO:0006547:histidine metabolic process;GO:0006548:histidine catabolic process;GO:0006807:nitrogen compound metabolic process;GO:0008152:metabolic process;GO:0009056:catabolic process;GO:0009063:cellular amino acid catabolic process;GO:0009064:glutamine family amino aci…	GO:0003824:catalytic activity;GO:0004397:histidine ammonia-lyase activity;GO:0016829:lyase activity;GO:0016840:carbon-nitrogen lyase activity;GO:0016841:ammonia-lyase activity	GO:0005622:intracellular;GO:0005623:cell;GO:0005737:cytoplasm;GO:0005829:cytosol;GO:0044424:intracellular part;GO:0044444:cytoplasmic part;GO:0044464:cell part
ATP5MC2	9.27E-14	-1.192072183	0.26	0.704	0.847531335	2.039603518	3.63E-09	protein_coding	GRCh38.98	chr12	-	53632726	53677408	44683	ENSG00000135390	hsa:517:ATP5G2, ATP5A	517	ATP synthase membrane subunit c locus 2 [Source:HGNC Symbol;Acc:HGNC:842]	hsa01100:Metabolic pathways;hsa05010:Alzheimer's disease;hsa05012:Parkinson's disease;hsa05016:Huntington's disease;hsa00190:Oxidative phosphorylation	R-HSA-1430728:Metabolism;R-HSA-1428517:The citric acid (TCA) cycle and respiratory electron transport;R-HSA-163210:Formation of ATP by chemiosmotic coupling;R-HSA-163200:Respiratory electron transport, ATP synthesis by chemiosmotic coupling, and heat production by uncoupling proteins.	-	-	-	-	Height	GO:0006139:nucleobase-containing compound metabolic process;GO:0006163:purine nucleotide metabolic process;GO:0006164:purine nucleotide biosynthetic process;GO:0006725:cellular aromatic compound metabolic process;GO:0006753:nucleoside phosphate metabolic process;GO:0006754:ATP biosynthetic process;GO:0006793:phosphorus metabolic process;GO:0006796:phosphate-containing compound metabolic process;G…	GO:0005215:transporter activity;GO:0005488:binding;GO:0008289:lipid binding;GO:0008324:cation transmembrane transporter activity;GO:0015075:ion transmembrane transporter activity;GO:0015077:monovalent inorganic cation transmembrane transporter activity;GO:0015078:hydrogen ion transmembrane transporter activity;GO:0022857:transmembrane transporter activity;GO:0022890:inorganic cation transmembrane…	GO:0005622:intracellular;GO:0005623:cell;GO:0005737:cytoplasm;GO:0005739:mitochondrion;GO:0005740:mitochondrial envelope;GO:0005741:mitochondrial outer membrane;GO:0005743:mitochondrial inner membrane;GO:0005753:mitochondrial proton-transporting ATP synthase complex;GO:0016020:membrane;GO:0016021:integral component of membrane;GO:0016469:proton-transporting two-sector ATPase complex;GO:0019866:or…
MT-ND2	9.38E-14	-0.90677268	0.844	0.979	3.662425109	4.569197789	3.68E-09	protein_coding	GRCh38.98	chrM	+	4470	5511	1042	ENSG00000198763	-	-	mitochondrially encoded NADH:ubiquinone oxidoreductase core subunit 2 [Source:HGNC Symbol;Acc:HGNC:7456]	-	-	-	-	-	-	-	-	-	-
SLC25A5	1.03E-13	-1.279072702	0.325	0.755	1.177104837	2.456177539	4.05E-09	protein_coding	GRCh38.98	chrX	+	119468422	119471396	2975	ENSG00000005022	hsa:292:SLC25A5, 2F1, AAC2, ANT2, T2, T3	292	solute carrier family 25 member 5 [Source:HGNC Symbol;Acc:HGNC:10991]	hsa04020:Calcium signaling pathway;hsa05166:HTLV-I infection;hsa04022:cGMP-PKG signaling pathway;hsa05012:Parkinson's disease;hsa05016:Huntington's disease	R-HSA-422356:Regulation of insulin secretion;R-HSA-162909:Host Interactions of HIV factors;R-HSA-180897:Vpr-mediated induction of apoptosis by mitochondrial outer membrane permeabilization;R-HSA-176033:Interactions of Vpr with host cellular proteins;R-HSA-163685:Integration of energy metabolism;R-HSA-1430728:Metabolism;R-HSA-162906:HIV Infection;R-HSA-1643685:Disease;R-HSA-5663205:Infectious dise…	-	-	-	-	-	GO:0002790:peptide secretion;GO:0002791:regulation of peptide secretion;GO:0006412:translation;GO:0006518:peptide metabolic process;GO:0006807:nitrogen compound metabolic process;GO:0006810:transport;GO:0006839:mitochondrial transport;GO:0006863:purine nucleobase transport;GO:0006915:apoptotic process;GO:0006996:organelle organization;GO:0007005:mitochondrion organization;GO:0007006:mitochondrial…	GO:0003676:nucleic acid binding;GO:0003723:RNA binding;GO:0003735:structural constituent of ribosome;GO:0005198:structural molecule activity;GO:0005215:transporter activity;GO:0005345:purine nucleobase transmembrane transporter activity;GO:0005488:binding;GO:0005515:protein binding;GO:0015205:nucleobase transmembrane transporter activity;GO:0015207:adenine transmembrane transporter activity;GO:00…	GO:0005576:extracellular region;GO:0005622:intracellular;GO:0005623:cell;GO:0005634:nucleus;GO:0005737:cytoplasm;GO:0005739:mitochondrion;GO:0005740:mitochondrial envelope;GO:0005743:mitochondrial inner membrane;GO:0005759:mitochondrial matrix;GO:0005819:spindle;GO:0005856:cytoskeleton;GO:0005886:plasma membrane;GO:0005887:integral component of plasma membrane;GO:0009295:nucleoid;GO:0015630:micro…
CSF1R	1.20E-13	-1.449211785	0.013	0.462	0.043095612	1.492307398	4.69E-09	protein_coding	GRCh38.98	chr5	-	150053291	150113372	60082	ENSG00000182578	hsa:1436:CSF1R, C-FMS, CD115, CSF-1R, CSFR, FIM2, FMS, HDLS, M-CSF-R	1436	colony stimulating factor 1 receptor [Source:HGNC Symbol;Acc:HGNC:2433]	hsa05202:Transcriptional misregulation in cancer;hsa04060:Cytokine-cytokine receptor interaction;hsa04151:PI3K-Akt signaling pathway;hsa05200:Pathways in cancer;hsa04014:Ras signaling pathway;hsa04015:Rap1 signaling pathway;hsa04144:Endocytosis;hsa04640:Hematopoietic cell lineage;hsa04380:Osteoclast differentiation	R-HSA-168256:Immune System;R-HSA-1280215:Cytokine Signaling in Immune system;R-HSA-449147:Signaling by Interleukins	-	-	221820:Leukoencephalopathy, diffuse hereditary, with spheroids	Cancers;Cancers of the breast and female genital organs;H00028:Choriocarcinoma	-	GO:0000165:MAPK cascade;GO:0000902:cell morphogenesis;GO:0000904:cell morphogenesis involved in differentiation;GO:0001816:cytokine production;GO:0001817:regulation of cytokine production;GO:0001819:positive regulation of cytokine production;GO:0001894:tissue homeostasis;GO:0001932:regulation of protein phosphorylation;GO:0001934:positive regulation of protein phosphorylation;GO:0002009:morphogen…	GO:0000166:nucleotide binding;GO:0001882:nucleoside binding;GO:0001883:purine nucleoside binding;GO:0003824:catalytic activity;GO:0004672:protein kinase activity;GO:0004713:protein tyrosine kinase activity;GO:0004714:transmembrane receptor protein tyrosine kinase activity;GO:0004871:signal transducer activity;GO:0004872:receptor activity;GO:0004888:transmembrane signaling receptor activity;GO:000…	GO:0005622:intracellular;GO:0005623:cell;GO:0005886:plasma membrane;GO:0005887:integral component of plasma membrane;GO:0009986:cell surface;GO:0016020:membrane;GO:0016021:integral component of membrane;GO:0031224:intrinsic component of membrane;GO:0031226:intrinsic component of plasma membrane;GO:0032991:macromolecular complex;GO:0043234:protein complex;GO:0044425:membrane part;GO:0044459:plasma…
RYBP	1.39E-13	0.823450955	0.662	0.324	1.814624449	0.991173494	5.46E-09	protein_coding	GRCh38.98	chr3	-	72371825	72446621	74797	ENSG00000163602	-	-	RING1 and YY1 binding protein [Source:HGNC Symbol;Acc:HGNC:10480]	-	-	-	-	-	-	-	-	-	-
HLA-DQA2	1.53E-13	-1.424833744	0.104	0.567	0.497736843	1.922570587	6.01E-09	protein_coding	GRCh38.98	chr6	+	32741391	32747198	5808	ENSG00000237541	hsa:3118:HLA-DQA2, DX-ALPHA, HLA-DXA	3118	major histocompatibility complex, class II, DQ alpha 2 [Source:HGNC Symbol;Acc:HGNC:4943]	hsa04514:Cell adhesion molecules (CAMs);hsa05152:Tuberculosis;hsa05164:Influenza A;hsa05168:Herpes simplex infection;hsa05320:Autoimmune thyroid disease;hsa05166:HTLV-I infection;hsa05310:Asthma;hsa04145:Phagosome;hsa04612:Antigen processing and presentation;hsa04940:Type I diabetes mellitus;hsa05169:Epstein-Barr virus infection;hsa05330:Allograft rejection;hsa05332:Graft-versus-host disease;hsa0…	R-HSA-202424:Downstream TCR signaling;R-HSA-388841:Costimulation by the CD28 family;R-HSA-168256:Immune System;R-HSA-1280218:Adaptive Immune System;R-HSA-913531:Interferon Signaling;R-HSA-2132295:MHC class II antigen presentation;R-HSA-1280215:Cytokine Signaling in Immune system;R-HSA-389948:PD-1 signaling;R-HSA-877300:Interferon gamma signaling;R-HSA-202430:Translocation of ZAP-70 to Immunologic…	-	P00053:T cell activation	-	-	Type 2 diabetes;Systemic lupus erythematosus;Rheumatoid arthritis;Crohn's disease;Asthma;Body mass index;Knee osteoarthritis;IgE levels;Narcolepsy;Alopecia areata;Hypothyroidism;Lymphoma;IgG glycosylation;Multiple sclerosis (OCB status);Chronic hepatitis B infection;Pulmonary function (interaction);Peanut allergy	GO:0001775:cell activation;GO:0002253:activation of immune response;GO:0002376:immune system process;GO:0002429:immune response-activating cell surface receptor signaling pathway;GO:0002478:antigen processing and presentation of exogenous peptide antigen;GO:0002495:antigen processing and presentation of peptide antigen via MHC class II;GO:0002504:antigen processing and presentation of peptide or …	GO:0004871:signal transducer activity;GO:0004872:receptor activity;GO:0004888:transmembrane signaling receptor activity;GO:0032395:MHC class II receptor activity;GO:0038023:signaling receptor activity;GO:0060089:molecular transducer activity	GO:0000139:Golgi membrane;GO:0000323:lytic vacuole;GO:0005622:intracellular;GO:0005623:cell;GO:0005737:cytoplasm;GO:0005764:lysosome;GO:0005765:lysosomal membrane;GO:0005768:endosome;GO:0005773:vacuole;GO:0005774:vacuolar membrane;GO:0005783:endoplasmic reticulum;GO:0005789:endoplasmic reticulum membrane;GO:0005794:Golgi apparatus;GO:0005802:trans-Golgi network;GO:0005886:plasma membrane;GO:00058…
C5AR1	1.63E-13	0.83476948	0.987	0.654	3.557658508	2.722889028	6.40E-09	protein_coding	GRCh38.98	chr19	+	47290023	47322066	32044	ENSG00000197405	hsa:728:C5AR1, C5A, C5AR, C5R1, CD88	728	complement C5a receptor 1 [Source:HGNC Symbol;Acc:HGNC:1338]	hsa04080:Neuroactive ligand-receptor interaction;hsa05150:Staphylococcus aureus infection;hsa04610:Complement and coagulation cascades	R-HSA-373076:Class A/1 (Rhodopsin-like receptors);R-HSA-168256:Immune System;R-HSA-372790:Signaling by GPCR;R-HSA-166658:Complement cascade;R-HSA-375276:Peptide ligand-binding receptors;R-HSA-388396:GPCR downstream signaling;R-HSA-162582:Signal Transduction;R-HSA-977606:Regulation of Complement cascade;R-HSA-418594:G alpha (i) signalling events;R-HSA-500792:GPCR ligand binding;R-HSA-168249:Innate…	-	P00031:Inflammation mediated by chemokine and cytokine signaling pathway	-	-	Chronic periodontitis	GO:0000165:MAPK cascade;GO:0000187:activation of MAPK activity;GO:0001525:angiogenesis;GO:0001568:blood vessel development;GO:0001816:cytokine production;GO:0001817:regulation of cytokine production;GO:0001819:positive regulation of cytokine production;GO:0001932:regulation of protein phosphorylation;GO:0001934:positive regulation of protein phosphorylation;GO:0001944:vasculature development;GO:0…	GO:0001653:peptide receptor activity;GO:0001847:opsonin receptor activity;GO:0001848:complement binding;GO:0001856:complement component C5a binding;GO:0004871:signal transducer activity;GO:0004872:receptor activity;GO:0004875:complement receptor activity;GO:0004878:complement component C5a receptor activity;GO:0004888:transmembrane signaling receptor activity;GO:0004930:G-protein coupled receptor…	GO:0005622:intracellular;GO:0005623:cell;GO:0005737:cytoplasm;GO:0005829:cytosol;GO:0005886:plasma membrane;GO:0005887:integral component of plasma membrane;GO:0009986:cell surface;GO:0016020:membrane;GO:0016021:integral component of membrane;GO:0016023:cytoplasmic, membrane-bounded vesicle;GO:0016323:basolateral plasma membrane;GO:0031224:intrinsic component of membrane;GO:0031226:intrinsic comp…
PABPC1	1.80E-13	-0.905429399	0.844	0.98	3.172138943	4.077568342	7.05E-09	protein_coding	GRCh38.98	chr8	-	100685816	100722809	36994	ENSG00000070756	hsa:26986:PABPC1, PAB1, PABP, PABP1, PABPC2, PABPL1	26986	poly(A) binding protein cytoplasmic 1 [Source:HGNC Symbol;Acc:HGNC:8554]	hsa03013:RNA transport;hsa03015:mRNA surveillance pathway;hsa03018:RNA degradation	R-HSA-72737:Cap-dependent Translation Initiation;R-HSA-156827:L13a-mediated translational silencing of Ceruloplasmin expression;R-HSA-72649:Translation initiation complex formation;R-HSA-927802:Nonsense-Mediated Decay (NMD);R-HSA-72662:Activation of the mRNA upon binding of the cap-binding complex and eIFs, and subsequent binding to 43S;R-HSA-72766:Translation;R-HSA-392499:Metabolism of proteins;…	-	-	-	-	-	GO:0000184:nuclear-transcribed mRNA catabolic process, nonsense-mediated decay;GO:0000288:nuclear-transcribed mRNA catabolic process, deadenylation-dependent decay;GO:0000289:nuclear-transcribed mRNA poly(A) tail shortening;GO:0000375:RNA splicing, via transesterification reactions;GO:0000377:RNA splicing, via transesterification reactions with bulged adenosine as nucleophile;GO:0000398:mRNA spli…	GO:0000166:nucleotide binding;GO:0003676:nucleic acid binding;GO:0003723:RNA binding;GO:0003727:single-stranded RNA binding;GO:0005488:binding;GO:0005515:protein binding;GO:0008022:protein C-terminus binding;GO:0008143:poly(A) binding;GO:0008187:poly-pyrimidine tract binding;GO:0008266:poly(U) RNA binding;GO:0008494:translation activator activity;GO:0036094:small molecule binding;GO:0044822:poly(…	GO:0005576:extracellular region;GO:0005622:intracellular;GO:0005623:cell;GO:0005634:nucleus;GO:0005681:spliceosomal complex;GO:0005737:cytoplasm;GO:0005829:cytosol;GO:0005912:adherens junction;GO:0005924:cell-substrate adherens junction;GO:0005925:focal adhesion;GO:0010494:cytoplasmic stress granule;GO:0016020:membrane;GO:0030054:cell junction;GO:0030055:cell-substrate junction;GO:0030529:intrace…
RNF19B	1.89E-13	1.111681442	0.545	0.243	1.83795234	0.726270898	7.41E-09	protein_coding	GRCh38.98	chr1	-	32936445	32964685	28241	ENSG00000116514	hsa:127544:RNF19B, IBRDC3, NKLAM	127544	ring finger protein 19B [Source:HGNC Symbol;Acc:HGNC:26886]	-	R-HSA-168256:Immune System;R-HSA-1280218:Adaptive Immune System;R-HSA-983169:Class I MHC mediated antigen processing & presentation;R-HSA-983168:Antigen processing: Ubiquitination & Proteasome degradation	-	-	-	-	-	GO:0000209:protein polyubiquitination;GO:0002250:adaptive immune response;GO:0002376:immune system process;GO:0006464:cellular protein modification process;GO:0006508:proteolysis;GO:0006511:ubiquitin-dependent protein catabolic process;GO:0006955:immune response;GO:0008152:metabolic process;GO:0009056:catabolic process;GO:0009057:macromolecule catabolic process;GO:0009893:positive regulation of m…	GO:0003824:catalytic activity;GO:0004842:ubiquitin-protein transferase activity;GO:0005488:binding;GO:0005515:protein binding;GO:0008270:zinc ion binding;GO:0016740:transferase activity;GO:0016874:ligase activity;GO:0019787:ubiquitin-like protein transferase activity;GO:0019899:enzyme binding;GO:0031624:ubiquitin conjugating enzyme binding;GO:0043167:ion binding;GO:0043169:cation binding;GO:00443…	GO:0000151:ubiquitin ligase complex;GO:0000323:lytic vacuole;GO:0005622:intracellular;GO:0005623:cell;GO:0005737:cytoplasm;GO:0005764:lysosome;GO:0005773:vacuole;GO:0005829:cytosol;GO:0016020:membrane;GO:0016021:integral component of membrane;GO:0031224:intrinsic component of membrane;GO:0032991:macromolecular complex;GO:0043226:organelle;GO:0043227:membrane-bounded organelle;GO:0043229:intracell…
AC245128.3	1.93E-13	1.003753631	0.506	0.21	1.646334224	0.642580594	7.57E-09	lncRNA	GRCh38.98	chr19	+	54890673	54891420	748	ENSG00000268734	-	-	novel transcript	-	-	-	-	-	-	-	-	-	-
RPL35A	2.24E-13	-0.901346906	0.636	0.941	2.263187373	3.164534279	8.77E-09	protein_coding	GRCh38.98	chr3	+	197950190	197956610	6421	ENSG00000182899	hsa:6165:RPL35A, DBA5, L35A	6165	ribosomal protein L35a [Source:HGNC Symbol;Acc:HGNC:10345]	hsa03010:Ribosome	R-HSA-72706:GTP hydrolysis and joining of the 60S ribosomal subunit;R-HSA-72689:Formation of a pool of free 40S subunits;R-HSA-72737:Cap-dependent Translation Initiation;R-HSA-156827:L13a-mediated translational silencing of Ceruloplasmin expression;R-HSA-72764:Eukaryotic Translation Termination;R-HSA-2408522:Selenoamino acid metabolism;R-HSA-72312:rRNA processing;R-HSA-927802:Nonsense-Mediated De…	-	-	612528:Diamond-Blackfan anemia 5	Cardiovascular diseases;Hematologic diseases;H00237:Diamond-Blackfan anemia;Other congenital disorders;Ribosomopathies;H00237:Diamond-Blackfan anemia (DBA)	-	GO:0000184:nuclear-transcribed mRNA catabolic process, nonsense-mediated decay;GO:0000956:nuclear-transcribed mRNA catabolic process;GO:0002181:cytoplasmic translation;GO:0006139:nucleobase-containing compound metabolic process;GO:0006364:rRNA processing;GO:0006396:RNA processing;GO:0006401:RNA catabolic process;GO:0006402:mRNA catabolic process;GO:0006412:translation;GO:0006413:translational ini…	GO:0000049:tRNA binding;GO:0003676:nucleic acid binding;GO:0003723:RNA binding;GO:0003735:structural constituent of ribosome;GO:0005198:structural molecule activity;GO:0005488:binding;GO:0005515:protein binding;GO:0044822:poly(A) RNA binding;GO:0097159:organic cyclic compound binding;GO:1901363:heterocyclic compound binding	GO:0005576:extracellular region;GO:0005622:intracellular;GO:0005623:cell;GO:0005737:cytoplasm;GO:0005739:mitochondrion;GO:0005829:cytosol;GO:0005840:ribosome;GO:0015934:large ribosomal subunit;GO:0016020:membrane;GO:0022625:cytosolic large ribosomal subunit;GO:0022626:cytosolic ribosome;GO:0030529:intracellular ribonucleoprotein complex;GO:0031982:vesicle;GO:0031988:membrane-bounded vesicle;GO:00…
ZNF706	2.38E-13	-1.005054387	0.117	0.583	0.57329996	1.578354347	9.34E-09	protein_coding	GRCh38.98	chr8	-	101177878	101206193	28316	ENSG00000120963	hsa:51123:ZNF706, HSPC038, PNAS-106, PNAS-113	51123	zinc finger protein 706 [Source:HGNC Symbol;Acc:HGNC:24992]	-	R-HSA-212436:Generic Transcription Pathway;R-HSA-74160:Gene Expression	-	-	-	-	Response to antipsychotic treatment in schizophrenia (reasoning)	GO:0006139:nucleobase-containing compound metabolic process;GO:0006351:transcription, DNA-templated;GO:0006355:regulation of transcription, DNA-templated;GO:0006412:translation;GO:0006417:regulation of translation;GO:0006518:peptide metabolic process;GO:0006725:cellular aromatic compound metabolic process;GO:0006807:nitrogen compound metabolic process;GO:0008152:metabolic process;GO:0009058:biosy…	GO:0005488:binding;GO:0043167:ion binding;GO:0043169:cation binding;GO:0046872:metal ion binding	GO:0005622:intracellular;GO:0005623:cell;GO:0005634:nucleus;GO:0005737:cytoplasm;GO:0043226:organelle;GO:0043227:membrane-bounded organelle;GO:0043229:intracellular organelle;GO:0043231:intracellular membrane-bounded organelle;GO:0044424:intracellular part;GO:0044464:cell part
VASP	2.45E-13	0.984113808	0.74	0.445	2.125216986	1.141103179	9.58E-09	protein_coding	GRCh38.98	chr19	+	45506579	45526983	20405	ENSG00000125753	hsa:7408:VASP	7408	vasodilator stimulated phosphoprotein [Source:HGNC Symbol;Acc:HGNC:12652]	hsa04670:Leukocyte transendothelial migration;hsa04022:cGMP-PKG signaling pathway;hsa04015:Rap1 signaling pathway;hsa04666:Fc gamma R-mediated phagocytosis;hsa04611:Platelet activation;hsa04510:Focal adhesion	R-HSA-1266738:Developmental Biology;R-HSA-168256:Immune System;R-HSA-1280218:Adaptive Immune System;R-HSA-446353:Cell-extracellular matrix interactions;R-HSA-422475:Axon guidance;R-HSA-376176:Signaling by Robo receptor;R-HSA-446728:Cell junction organization;R-HSA-1500931:Cell-Cell communication;R-HSA-202403:TCR signaling;R-HSA-202433:Generation of second messenger molecules	-	P00034:Integrin signalling pathway;P00016:Cytoskeletal regulation by Rho GTPase;P00009:Axon guidance mediated by netrin	-	-	-	GO:0000902:cell morphogenesis;GO:0000904:cell morphogenesis involved in differentiation;GO:0001838:embryonic epithelial tube formation;GO:0001841:neural tube formation;GO:0001843:neural tube closure;GO:0002009:morphogenesis of an epithelium;GO:0006461:protein complex assembly;GO:0006928:movement of cell or subcellular component;GO:0006935:chemotaxis;GO:0006996:organelle organization;GO:0007010:cy…	GO:0003779:actin binding;GO:0005488:binding;GO:0005515:protein binding;GO:0005522:profilin binding;GO:0008092:cytoskeletal protein binding;GO:0017124:SH3 domain binding;GO:0019904:protein domain specific binding	GO:0005576:extracellular region;GO:0005622:intracellular;GO:0005623:cell;GO:0005737:cytoplasm;GO:0005829:cytosol;GO:0005856:cytoskeleton;GO:0005886:plasma membrane;GO:0005911:cell-cell junction;GO:0005912:adherens junction;GO:0005923:bicellular tight junction;GO:0005924:cell-substrate adherens junction;GO:0005925:focal adhesion;GO:0015629:actin cytoskeleton;GO:0016020:membrane;GO:0030027:lamellip…
AP003354.2	2.68E-13	0.580461739	0.221	0.045	0.712818184	0.132356445	1.05E-08	-	-	-	-	-	-	-	-	-	-	-	-	-	-	-	-	-	-	-	-	-
CD86	2.91E-13	-1.254211047	0.13	0.595	0.485102618	1.739313664	1.14E-08	protein_coding	GRCh38.98	chr3	+	122055362	122121139	65778	ENSG00000114013	hsa:942:CD86, B7-2, B7.2, B70, CD28LG2, LAB72	942	CD86 molecule [Source:HGNC Symbol;Acc:HGNC:1705]	hsa05202:Transcriptional misregulation in cancer;hsa04514:Cell adhesion molecules (CAMs);hsa04620:Toll-like receptor signaling pathway;hsa05320:Autoimmune thyroid disease;hsa04940:Type I diabetes mellitus;hsa05330:Allograft rejection;hsa05332:Graft-versus-host disease;hsa05416:Viral myocarditis;hsa04672:Intestinal immune network for IgA production;hsa05322:Systemic lupus erythematosus;hsa05323:Rh…	R-HSA-2424491:DAP12 signaling;R-HSA-389513:CTLA4 inhibitory signaling;R-HSA-5654741:Signaling by FGFR3;R-HSA-388841:Costimulation by the CD28 family;R-HSA-187037:NGF signalling via TRKA from the plasma membrane;R-HSA-190236:Signaling by FGFR;R-HSA-389356:CD28 co-stimulation;R-HSA-198203:PI3K/AKT activation;R-HSA-1257604:PIP3 activates AKT signaling;R-HSA-5654689:PI-3K cascade:FGFR1;R-HSA-1433557:…	-	P00053:T cell activation	-	-	Multiple sclerosis;Follicular lymphoma;Diffuse large B cell lymphoma	GO:0001773:myeloid dendritic cell activation;GO:0001775:cell activation;GO:0001816:cytokine production;GO:0001817:regulation of cytokine production;GO:0001819:positive regulation of cytokine production;GO:0001878:response to yeast;GO:0002218:activation of innate immune response;GO:0002221:pattern recognition receptor signaling pathway;GO:0002224:toll-like receptor signaling pathway;GO:0002237:res…	GO:0001618:virus receptor activity;GO:0003824:catalytic activity;GO:0004871:signal transducer activity;GO:0004872:receptor activity;GO:0005102:receptor binding;GO:0005488:binding;GO:0005515:protein binding;GO:0015026:coreceptor activity;GO:0016301:kinase activity;GO:0016740:transferase activity;GO:0016772:transferase activity, transferring phosphorus-containing groups;GO:0016773:phosphotransferas…	GO:0005576:extracellular region;GO:0005622:intracellular;GO:0005623:cell;GO:0005886:plasma membrane;GO:0009897:external side of plasma membrane;GO:0009986:cell surface;GO:0016020:membrane;GO:0016021:integral component of membrane;GO:0031224:intrinsic component of membrane;GO:0031982:vesicle;GO:0031988:membrane-bounded vesicle;GO:0043226:organelle;GO:0043227:membrane-bounded organelle;GO:0043229:i…
GK	3.12E-13	0.869191972	0.844	0.509	2.694539412	1.825347439	1.22E-08	protein_coding	GRCh38.98	chrX	+	30653359	30731456	78098	ENSG00000198814	hsa:2710:GK, GK1, GKD	2710	glycerol kinase [Source:HGNC Symbol;Acc:HGNC:4289]	hsa01100:Metabolic pathways;hsa00561:Glycerolipid metabolism;hsa03320:PPAR signaling pathway	R-HSA-535734:Fatty acid, triacylglycerol, and ketone body metabolism;R-HSA-75109:Triglyceride Biosynthesis;R-HSA-1430728:Metabolism;R-HSA-556833:Metabolism of lipids and lipoproteins	PWY-5667:CDP-diacylglycerol biosynthesis;PWY-4261:glycerol degradation	-	307030:Glycerol kinase deficiency	Congenital disorders of metabolism;Congenital disorders of lipid/glycolipid metabolism;H00552:Glycerol kinase deficiency (GKD)	-	GO:0005975:carbohydrate metabolic process;GO:0006066:alcohol metabolic process;GO:0006071:glycerol metabolic process;GO:0006072:glycerol-3-phosphate metabolic process;GO:0006082:organic acid metabolic process;GO:0006629:lipid metabolic process;GO:0006631:fatty acid metabolic process;GO:0006638:neutral lipid metabolic process;GO:0006639:acylglycerol metabolic process;GO:0006641:triglyceride metabo…	GO:0000166:nucleotide binding;GO:0001882:nucleoside binding;GO:0001883:purine nucleoside binding;GO:0003824:catalytic activity;GO:0004370:glycerol kinase activity;GO:0005488:binding;GO:0005515:protein binding;GO:0005524:ATP binding;GO:0016301:kinase activity;GO:0016740:transferase activity;GO:0016772:transferase activity, transferring phosphorus-containing groups;GO:0016773:phosphotransferase act…	GO:0005576:extracellular region;GO:0005622:intracellular;GO:0005623:cell;GO:0005634:nucleus;GO:0005737:cytoplasm;GO:0005739:mitochondrion;GO:0005740:mitochondrial envelope;GO:0005741:mitochondrial outer membrane;GO:0005829:cytosol;GO:0016020:membrane;GO:0019867:outer membrane;GO:0031090:organelle membrane;GO:0031966:mitochondrial membrane;GO:0031967:organelle envelope;GO:0031968:organelle outer m…
RPL35	3.16E-13	-1.028687786	0.481	0.853	1.626525166	2.655212951	1.24E-08	protein_coding	GRCh38.98	chr9	-	124857880	124861981	4102	ENSG00000136942	hsa:11224:RPL35, L35	11224	ribosomal protein L35 [Source:HGNC Symbol;Acc:HGNC:10344]	hsa03010:Ribosome	R-HSA-72706:GTP hydrolysis and joining of the 60S ribosomal subunit;R-HSA-72689:Formation of a pool of free 40S subunits;R-HSA-72737:Cap-dependent Translation Initiation;R-HSA-156827:L13a-mediated translational silencing of Ceruloplasmin expression;R-HSA-72764:Eukaryotic Translation Termination;R-HSA-2408522:Selenoamino acid metabolism;R-HSA-72312:rRNA processing;R-HSA-927802:Nonsense-Mediated De…	-	-	-	-	-	GO:0000184:nuclear-transcribed mRNA catabolic process, nonsense-mediated decay;GO:0000463:maturation of LSU-rRNA from tricistronic rRNA transcript (SSU-rRNA, 5.8S rRNA, LSU-rRNA);GO:0000470:maturation of LSU-rRNA;GO:0000956:nuclear-transcribed mRNA catabolic process;GO:0006139:nucleobase-containing compound metabolic process;GO:0006364:rRNA processing;GO:0006396:RNA processing;GO:0006401:RNA cata…	GO:0003676:nucleic acid binding;GO:0003723:RNA binding;GO:0003729:mRNA binding;GO:0003735:structural constituent of ribosome;GO:0005198:structural molecule activity;GO:0005488:binding;GO:0044822:poly(A) RNA binding;GO:0097159:organic cyclic compound binding;GO:1901363:heterocyclic compound binding	GO:0005622:intracellular;GO:0005623:cell;GO:0005634:nucleus;GO:0005730:nucleolus;GO:0005737:cytoplasm;GO:0005829:cytosol;GO:0005840:ribosome;GO:0015934:large ribosomal subunit;GO:0016020:membrane;GO:0022625:cytosolic large ribosomal subunit;GO:0022626:cytosolic ribosome;GO:0030529:intracellular ribonucleoprotein complex;GO:0031974:membrane-enclosed lumen;GO:0031981:nuclear lumen;GO:0032991:macrom…
AC015912.3	3.38E-13	1.264785112	0.649	0.345	2.490462075	1.225676962	1.32E-08	lncRNA	GRCh38.98	chr17	+	56914186	56914533	348	ENSG00000274213	-	-	novel transcript	-	-	-	-	-	-	-	-	-	-
RPS2	3.41E-13	-0.961634803	0.74	0.969	3.105419482	4.067054285	1.34E-08	protein_coding	GRCh38.98	chr16	-	1962058	1964841	2784	ENSG00000140988	hsa:6187:RPS2, LLREP3, S2	6187	ribosomal protein S2 [Source:HGNC Symbol;Acc:HGNC:10404]	hsa03010:Ribosome	R-HSA-72706:GTP hydrolysis and joining of the 60S ribosomal subunit;R-HSA-72689:Formation of a pool of free 40S subunits;R-HSA-72737:Cap-dependent Translation Initiation;R-HSA-156827:L13a-mediated translational silencing of Ceruloplasmin expression;R-HSA-72764:Eukaryotic Translation Termination;R-HSA-72649:Translation initiation complex formation;R-HSA-2408522:Selenoamino acid metabolism;R-HSA-72…	-	-	-	-	-	GO:0000184:nuclear-transcribed mRNA catabolic process, nonsense-mediated decay;GO:0000956:nuclear-transcribed mRNA catabolic process;GO:0006139:nucleobase-containing compound metabolic process;GO:0006364:rRNA processing;GO:0006396:RNA processing;GO:0006401:RNA catabolic process;GO:0006402:mRNA catabolic process;GO:0006412:translation;GO:0006413:translational initiation;GO:0006518:peptide metaboli…	GO:0003676:nucleic acid binding;GO:0003723:RNA binding;GO:0003729:mRNA binding;GO:0003735:structural constituent of ribosome;GO:0005198:structural molecule activity;GO:0005488:binding;GO:0005515:protein binding;GO:0017134:fibroblast growth factor binding;GO:0019838:growth factor binding;GO:0019899:enzyme binding;GO:0044822:poly(A) RNA binding;GO:0097159:organic cyclic compound binding;GO:1901363:…	GO:0005576:extracellular region;GO:0005622:intracellular;GO:0005623:cell;GO:0005634:nucleus;GO:0005654:nucleoplasm;GO:0005737:cytoplasm;GO:0005829:cytosol;GO:0005840:ribosome;GO:0005912:adherens junction;GO:0005924:cell-substrate adherens junction;GO:0005925:focal adhesion;GO:0015935:small ribosomal subunit;GO:0016020:membrane;GO:0022626:cytosolic ribosome;GO:0022627:cytosolic small ribosomal sub…
PLD3	3.80E-13	-1.924896538	0.013	0.45	0.049533337	1.974429875	1.49E-08	protein_coding	GRCh38.98	chr19	+	40348456	40380439	31984	ENSG00000105223	hsa:23646:PLD3, AD19, HU-K4, HUK4	23646	phospholipase D family member 3 [Source:HGNC Symbol;Acc:HGNC:17158]	hsa01100:Metabolic pathways;hsa00564:Glycerophospholipid metabolism;hsa00565:Ether lipid metabolism	R-HSA-168256:Immune System;R-HSA-1483206:Glycerophospholipid biosynthesis;R-HSA-2029485:Role of phospholipids in phagocytosis;R-HSA-1430728:Metabolism;R-HSA-2029480:Fcgamma receptor (FCGR) dependent phagocytosis;R-HSA-556833:Metabolism of lipids and lipoproteins;R-HSA-1483148:Synthesis of PG;R-HSA-168249:Innate Immune System;R-HSA-1483257:Phospholipid metabolism	LIPASYN-PWY:phospholipases	-	-	-	-	GO:0006629:lipid metabolic process;GO:0008152:metabolic process;GO:0009056:catabolic process;GO:0016042:lipid catabolic process;GO:0044238:primary metabolic process;GO:0044699:single-organism process;GO:0044710:single-organism metabolic process;GO:0044712:single-organism catabolic process;GO:0071704:organic substance metabolic process;GO:1901575:organic substance catabolic process	GO:0003824:catalytic activity;GO:0004620:phospholipase activity;GO:0004630:phospholipase D activity;GO:0005488:binding;GO:0005515:protein binding;GO:0008081:phosphoric diester hydrolase activity;GO:0016298:lipase activity;GO:0016787:hydrolase activity;GO:0016788:hydrolase activity, acting on ester bonds;GO:0042578:phosphoric ester hydrolase activity;GO:0070290:N-acylphosphatidylethanolamine-speci…	GO:0005576:extracellular region;GO:0005622:intracellular;GO:0005623:cell;GO:0005737:cytoplasm;GO:0005783:endoplasmic reticulum;GO:0005789:endoplasmic reticulum membrane;GO:0012505:endomembrane system;GO:0016020:membrane;GO:0016021:integral component of membrane;GO:0031224:intrinsic component of membrane;GO:0031982:vesicle;GO:0031988:membrane-bounded vesicle;GO:0042175:nuclear outer membrane-endop…
MORF4L1	4.00E-13	-1.043308087	0.221	0.659	0.606994935	1.650303021	1.57E-08	protein_coding	GRCh38.98	chr15	+	78810487	78898139	87653	ENSG00000185787	hsa:10933:MORF4L1, Eaf3, FWP006, HsT17725, MEAF3, MORFRG15, MRG15, S863-6	10933	mortality factor 4 like 1 [Source:HGNC Symbol;Acc:HGNC:16989]	-	R-HSA-3214847:HATs acetylate histones;R-HSA-4839726:Chromatin organization;R-HSA-3247509:Chromatin modifying enzymes	-	-	-	-	Coronary heart disease	GO:0000724:double-strand break repair via homologous recombination;GO:0000725:recombinational repair;GO:0006139:nucleobase-containing compound metabolic process;GO:0006259:DNA metabolic process;GO:0006281:DNA repair;GO:0006302:double-strand break repair;GO:0006310:DNA recombination;GO:0006325:chromatin organization;GO:0006338:chromatin remodeling;GO:0006342:chromatin silencing;GO:0006351:transcri…	GO:0003682:chromatin binding;GO:0005488:binding;GO:0005515:protein binding;GO:0044877:macromolecular complex binding;GO:0047485:protein N-terminus binding	GO:0000118:histone deacetylase complex;GO:0000123:histone acetyltransferase complex;GO:0000228:nuclear chromosome;GO:0000785:chromatin;GO:0000790:nuclear chromatin;GO:0005622:intracellular;GO:0005623:cell;GO:0005634:nucleus;GO:0005654:nucleoplasm;GO:0005694:chromosome;GO:0016580:Sin3 complex;GO:0031248:protein acetyltransferase complex;GO:0031974:membrane-enclosed lumen;GO:0031981:nuclear lumen;G…
RPL12	4.24E-13	-0.879371629	0.519	0.893	1.949744326	2.829115955	1.66E-08	protein_coding	GRCh38.98	chr9	-	127447674	127451406	3733	ENSG00000197958	hsa:6136:RPL12, L12	6136	ribosomal protein L12 [Source:HGNC Symbol;Acc:HGNC:10302]	hsa03010:Ribosome	R-HSA-72706:GTP hydrolysis and joining of the 60S ribosomal subunit;R-HSA-72689:Formation of a pool of free 40S subunits;R-HSA-72737:Cap-dependent Translation Initiation;R-HSA-156827:L13a-mediated translational silencing of Ceruloplasmin expression;R-HSA-72764:Eukaryotic Translation Termination;R-HSA-2408522:Selenoamino acid metabolism;R-HSA-72312:rRNA processing;R-HSA-927802:Nonsense-Mediated De…	-	-	-	-	-	GO:0000027:ribosomal large subunit assembly;GO:0000184:nuclear-transcribed mRNA catabolic process, nonsense-mediated decay;GO:0000956:nuclear-transcribed mRNA catabolic process;GO:0006139:nucleobase-containing compound metabolic process;GO:0006364:rRNA processing;GO:0006396:RNA processing;GO:0006401:RNA catabolic process;GO:0006402:mRNA catabolic process;GO:0006412:translation;GO:0006413:translat…	GO:0003676:nucleic acid binding;GO:0003723:RNA binding;GO:0003735:structural constituent of ribosome;GO:0005198:structural molecule activity;GO:0005488:binding;GO:0005515:protein binding;GO:0019843:rRNA binding;GO:0044822:poly(A) RNA binding;GO:0097159:organic cyclic compound binding;GO:1901363:heterocyclic compound binding	GO:0005576:extracellular region;GO:0005622:intracellular;GO:0005623:cell;GO:0005634:nucleus;GO:0005730:nucleolus;GO:0005737:cytoplasm;GO:0005829:cytosol;GO:0005840:ribosome;GO:0005912:adherens junction;GO:0005924:cell-substrate adherens junction;GO:0005925:focal adhesion;GO:0015934:large ribosomal subunit;GO:0016020:membrane;GO:0022625:cytosolic large ribosomal subunit;GO:0022626:cytosolic riboso…
TMED10	4.48E-13	-1.086966631	0.052	0.504	0.180906836	1.267873467	1.76E-08	protein_coding	GRCh38.98	chr14	-	75131469	75176612	45144	ENSG00000170348	hsa:10972:TMED10, P24(DELTA), S31I125, S31III125, TMP21, Tmp-21-I, p23, p24d1	10972	transmembrane p24 trafficking protein 10 [Source:HGNC Symbol;Acc:HGNC:16998]	-	R-HSA-6811434:COPI-dependent Golgi-to-ER retrograde traffic;R-HSA-5694530:Cargo concentration in the ER;R-HSA-446203:Asparagine N-linked glycosylation;R-HSA-6807878:COPI-mediated anterograde transport;R-HSA-204005:COPII (Coat Protein 2) Mediated Vesicle Transport;R-HSA-5653656:Vesicle-mediated transport;R-HSA-392499:Metabolism of proteins;R-HSA-597592:Post-translational protein modification;R-HSA…	-	-	-	-	Height	GO:0001655:urogenital system development;GO:0001822:kidney development;GO:0006461:protein complex assembly;GO:0006518:peptide metabolic process;GO:0006807:nitrogen compound metabolic process;GO:0006810:transport;GO:0006886:intracellular protein transport;GO:0006887:exocytosis;GO:0006888:ER to Golgi vesicle-mediated transport;GO:0006890:retrograde vesicle-mediated transport, Golgi to ER;GO:0006900…	GO:0000149:SNARE binding;GO:0005488:binding;GO:0005515:protein binding;GO:0019905:syntaxin binding;GO:0032403:protein complex binding;GO:0044877:macromolecular complex binding	GO:0000139:Golgi membrane;GO:0005576:extracellular region;GO:0005622:intracellular;GO:0005623:cell;GO:0005737:cytoplasm;GO:0005783:endoplasmic reticulum;GO:0005789:endoplasmic reticulum membrane;GO:0005793:endoplasmic reticulum-Golgi intermediate compartment;GO:0005794:Golgi apparatus;GO:0005798:Golgi-associated vesicle;GO:0005801:cis-Golgi network;GO:0005886:plasma membrane;GO:0012505:endomembra…
JUN	5.83E-13	-1.247556628	0.675	0.952	3.454576046	4.702132673	2.28E-08	protein_coding	GRCh38.98	chr1	-	58780791	58784047	3257	ENSG00000177606	hsa:3725:JUN, AP-1, AP1, c-Jun	3725	Jun proto-oncogene, AP-1 transcription factor subunit [Source:HGNC Symbol;Acc:HGNC:6204]	hsa04024:cAMP signaling pathway;hsa04620:Toll-like receptor signaling pathway;hsa05161:Hepatitis B;hsa05164:Influenza A;hsa05168:Herpes simplex infection;hsa04310:Wnt signaling pathway;hsa05166:HTLV-I infection;hsa05200:Pathways in cancer;hsa04010:MAPK signaling pathway;hsa04722:Neurotrophin signaling pathway;hsa05169:Epstein-Barr virus infection;hsa05203:Viral carcinogenesis;hsa04921:Oxytocin si…	R-HSA-450294:MAP kinase activation in TLR cascade;R-HSA-3700989:Transcriptional Regulation by TP53;R-HSA-166054:Activated TLR4 signalling;R-HSA-168164:Toll Like Receptor 3 (TLR3) Cascade;R-HSA-1266738:Developmental Biology;R-HSA-168188:Toll Like Receptor TLR6:TLR2 Cascade;R-HSA-450341:Activation of the AP-1 family of transcription factors;R-HSA-5619507:Activation of HOX genes during differentiati…	-	P00031:Inflammation mediated by chemokine and cytokine signaling pathway;P00053:T cell activation;P00054:Toll receptor signaling pathway;P00029:Huntington disease;P04393:Ras Pathway;P00010:B cell activation;P00006:Apoptosis signaling pathway;P00046:Oxidative stress response;P00005:Angiogenesis;P00047:PDGF signaling pathway;P06959:CCKR signaling map;P00020:FAS signaling pathway;P00052:TGF-beta sig…	-	-	Cognitive performance	GO:0000122:negative regulation of transcription from RNA polymerase II promoter;GO:0000165:MAPK cascade;GO:0000302:response to reactive oxygen species;GO:0001525:angiogenesis;GO:0001568:blood vessel development;GO:0001654:eye development;GO:0001667:ameboidal-type cell migration;GO:0001774:microglial cell activation;GO:0001775:cell activation;GO:0001836:release of cytochrome c from mitochondria;GO…	GO:0000975:regulatory region DNA binding;GO:0000976:transcription regulatory region sequence-specific DNA binding;GO:0000977:RNA polymerase II regulatory region sequence-specific DNA binding;GO:0000978:RNA polymerase II core promoter proximal region sequence-specific DNA binding;GO:0000980:RNA polymerase II distal enhancer sequence-specific DNA binding;GO:0000981:RNA polymerase II transcription f…	GO:0000228:nuclear chromosome;GO:0000785:chromatin;GO:0000790:nuclear chromatin;GO:0000791:euchromatin;GO:0005622:intracellular;GO:0005623:cell;GO:0005634:nucleus;GO:0005654:nucleoplasm;GO:0005667:transcription factor complex;GO:0005694:chromosome;GO:0005719:nuclear euchromatin;GO:0005737:cytoplasm;GO:0005829:cytosol;GO:0017053:transcriptional repressor complex;GO:0031974:membrane-enclosed lumen;…
MX2	6.26E-13	1.221924817	0.455	0.184	1.752387762	0.530462944	2.45E-08	protein_coding	GRCh38.98	chr21	+	41361999	41409393	47395	ENSG00000183486	hsa:4600:MX2, MXB	4600	MX dynamin like GTPase 2 [Source:HGNC Symbol;Acc:HGNC:7533]	-	R-HSA-168256:Immune System;R-HSA-909733:Interferon alpha/beta signaling;R-HSA-913531:Interferon Signaling;R-HSA-1280215:Cytokine Signaling in Immune system;R-HSA-1169410:Antiviral mechanism by IFN-stimulated genes;R-HSA-1169408:ISG15 antiviral mechanism	-	-	-	-	Melanoma;Parkinson disease and lewy body pathology	GO:0002252:immune effector process;GO:0002376:immune system process;GO:0006403:RNA localization;GO:0006810:transport;GO:0006913:nucleocytoplasmic transport;GO:0006950:response to stress;GO:0006952:defense response;GO:0006955:immune response;GO:0007049:cell cycle;GO:0007154:cell communication;GO:0007165:signal transduction;GO:0007166:cell surface receptor signaling pathway;GO:0008104:protein local…	GO:0000166:nucleotide binding;GO:0001882:nucleoside binding;GO:0001883:purine nucleoside binding;GO:0003824:catalytic activity;GO:0003924:GTPase activity;GO:0005488:binding;GO:0005515:protein binding;GO:0005525:GTP binding;GO:0016462:pyrophosphatase activity;GO:0016787:hydrolase activity;GO:0016817:hydrolase activity, acting on acid anhydrides;GO:0016818:hydrolase activity, acting on acid anhydri…	GO:0005622:intracellular;GO:0005623:cell;GO:0005634:nucleus;GO:0005635:nuclear envelope;GO:0005643:nuclear pore;GO:0005737:cytoplasm;GO:0005829:cytosol;GO:0012505:endomembrane system;GO:0031967:organelle envelope;GO:0031975:envelope;GO:0032991:macromolecular complex;GO:0043226:organelle;GO:0043227:membrane-bounded organelle;GO:0043229:intracellular organelle;GO:0043231:intracellular membrane-boun…
RPL24	7.23E-13	-0.832338748	0.455	0.881	1.767458877	2.599797625	2.83E-08	protein_coding	GRCh38.98	chr3	-	101681091	101686718	5628	ENSG00000114391	hsa:6152:RPL24, HEL-S-310, L24	6152	ribosomal protein L24 [Source:HGNC Symbol;Acc:HGNC:10325]	hsa03010:Ribosome	R-HSA-72706:GTP hydrolysis and joining of the 60S ribosomal subunit;R-HSA-72689:Formation of a pool of free 40S subunits;R-HSA-72737:Cap-dependent Translation Initiation;R-HSA-156827:L13a-mediated translational silencing of Ceruloplasmin expression;R-HSA-72764:Eukaryotic Translation Termination;R-HSA-2408522:Selenoamino acid metabolism;R-HSA-72312:rRNA processing;R-HSA-927802:Nonsense-Mediated De…	-	-	-	-	-	GO:0000027:ribosomal large subunit assembly;GO:0000184:nuclear-transcribed mRNA catabolic process, nonsense-mediated decay;GO:0000956:nuclear-transcribed mRNA catabolic process;GO:0006139:nucleobase-containing compound metabolic process;GO:0006364:rRNA processing;GO:0006396:RNA processing;GO:0006401:RNA catabolic process;GO:0006402:mRNA catabolic process;GO:0006412:translation;GO:0006413:translat…	GO:0003676:nucleic acid binding;GO:0003723:RNA binding;GO:0003735:structural constituent of ribosome;GO:0005198:structural molecule activity;GO:0005488:binding;GO:0005515:protein binding;GO:0044822:poly(A) RNA binding;GO:0097159:organic cyclic compound binding;GO:1901363:heterocyclic compound binding	GO:0005576:extracellular region;GO:0005622:intracellular;GO:0005623:cell;GO:0005737:cytoplasm;GO:0005829:cytosol;GO:0005840:ribosome;GO:0015934:large ribosomal subunit;GO:0016020:membrane;GO:0022625:cytosolic large ribosomal subunit;GO:0022626:cytosolic ribosome;GO:0030529:intracellular ribonucleoprotein complex;GO:0031982:vesicle;GO:0031988:membrane-bounded vesicle;GO:0032991:macromolecular comp…
CDA	7.31E-13	0.742045746	0.338	0.099	1.05653576	0.314490014	2.86E-08	protein_coding	GRCh38.98	chr1	+	20589086	20618903	29818	ENSG00000158825	hsa:978:CDA, CDD	978	cytidine deaminase [Source:HGNC Symbol;Acc:HGNC:1712]	hsa00240:Pyrimidine metabolism;hsa00983:Drug metabolism - other enzymes;hsa01100:Metabolic pathways	R-HSA-15869:Metabolism of nucleotides;R-HSA-1430728:Metabolism;R-HSA-73848:Pyrimidine metabolism;R-HSA-73614:Pyrimidine salvage reactions	PWY-7193:pyrimidine ribonucleosides salvage I;PWY-7200:superpathway of pyrimidine deoxyribonucleoside salvage;PWY-7199:pyrimidine deoxyribonucleosides salvage;PWY-7209:pyrimidine ribonucleosides degradation;PWY-7181:pyrimidine deoxyribonucleosides degradation;PWY0-1295:pyrimidine ribonucleosides degradation	P02774:Salvage pyrimidine deoxyribonucleotides;P02771:Pyrimidine Metabolism;P02775:Salvage pyrimidine ribonucleotides	-	-	-	GO:0001558:regulation of cell growth;GO:0006139:nucleobase-containing compound metabolic process;GO:0006140:regulation of nucleotide metabolic process;GO:0006206:pyrimidine nucleobase metabolic process;GO:0006213:pyrimidine nucleoside metabolic process;GO:0006216:cytidine catabolic process;GO:0006461:protein complex assembly;GO:0006725:cellular aromatic compound metabolic process;GO:0006753:nucle…	GO:0001882:nucleoside binding;GO:0003824:catalytic activity;GO:0004126:cytidine deaminase activity;GO:0005488:binding;GO:0005515:protein binding;GO:0008270:zinc ion binding;GO:0016787:hydrolase activity;GO:0016810:hydrolase activity, acting on carbon-nitrogen (but not peptide) bonds;GO:0016814:hydrolase activity, acting on carbon-nitrogen (but not peptide) bonds, in cyclic amidines;GO:0019239:dea…	GO:0005576:extracellular region;GO:0005622:intracellular;GO:0005623:cell;GO:0005737:cytoplasm;GO:0005829:cytosol;GO:0044424:intracellular part;GO:0044444:cytoplasmic part;GO:0044464:cell part
ATP5MC3	7.74E-13	-1.131948142	0.13	0.588	0.485698863	1.617647005	3.03E-08	protein_coding	GRCh38.98	chr2	-	175176258	175184607	8350	ENSG00000154518	hsa:518:ATP5G3, P3	518	ATP synthase membrane subunit c locus 3 [Source:HGNC Symbol;Acc:HGNC:843]	hsa01100:Metabolic pathways;hsa05010:Alzheimer's disease;hsa05012:Parkinson's disease;hsa05016:Huntington's disease;hsa00190:Oxidative phosphorylation	R-HSA-1430728:Metabolism;R-HSA-1428517:The citric acid (TCA) cycle and respiratory electron transport;R-HSA-163210:Formation of ATP by chemiosmotic coupling;R-HSA-163200:Respiratory electron transport, ATP synthesis by chemiosmotic coupling, and heat production by uncoupling proteins.	-	-	-	-	-	GO:0006139:nucleobase-containing compound metabolic process;GO:0006163:purine nucleotide metabolic process;GO:0006164:purine nucleotide biosynthetic process;GO:0006725:cellular aromatic compound metabolic process;GO:0006753:nucleoside phosphate metabolic process;GO:0006754:ATP biosynthetic process;GO:0006793:phosphorus metabolic process;GO:0006796:phosphate-containing compound metabolic process;G…	GO:0005215:transporter activity;GO:0005488:binding;GO:0008289:lipid binding;GO:0008324:cation transmembrane transporter activity;GO:0015075:ion transmembrane transporter activity;GO:0015077:monovalent inorganic cation transmembrane transporter activity;GO:0015078:hydrogen ion transmembrane transporter activity;GO:0022857:transmembrane transporter activity;GO:0022890:inorganic cation transmembrane…	GO:0005622:intracellular;GO:0005623:cell;GO:0005737:cytoplasm;GO:0005739:mitochondrion;GO:0005740:mitochondrial envelope;GO:0005741:mitochondrial outer membrane;GO:0005743:mitochondrial inner membrane;GO:0005753:mitochondrial proton-transporting ATP synthase complex;GO:0016020:membrane;GO:0016021:integral component of membrane;GO:0016469:proton-transporting two-sector ATPase complex;GO:0019866:or…
RPL6	9.49E-13	-0.955626495	0.455	0.837	1.497546064	2.453172559	3.72E-08	protein_coding	GRCh38.98	chr12	-	112405190	112418838	13649	ENSG00000089009	hsa:6128:RPL6, L6, SHUJUN-2, TAXREB107, TXREB1	6128	ribosomal protein L6 [Source:HGNC Symbol;Acc:HGNC:10362]	hsa03010:Ribosome	R-HSA-72706:GTP hydrolysis and joining of the 60S ribosomal subunit;R-HSA-72689:Formation of a pool of free 40S subunits;R-HSA-72737:Cap-dependent Translation Initiation;R-HSA-156827:L13a-mediated translational silencing of Ceruloplasmin expression;R-HSA-72764:Eukaryotic Translation Termination;R-HSA-2408522:Selenoamino acid metabolism;R-HSA-72312:rRNA processing;R-HSA-927802:Nonsense-Mediated De…	-	-	-	-	Blood pressure;Esophageal cancer	GO:0000027:ribosomal large subunit assembly;GO:0000184:nuclear-transcribed mRNA catabolic process, nonsense-mediated decay;GO:0000956:nuclear-transcribed mRNA catabolic process;GO:0002181:cytoplasmic translation;GO:0006139:nucleobase-containing compound metabolic process;GO:0006351:transcription, DNA-templated;GO:0006355:regulation of transcription, DNA-templated;GO:0006364:rRNA processing;GO:000…	GO:0003676:nucleic acid binding;GO:0003677:DNA binding;GO:0003723:RNA binding;GO:0003735:structural constituent of ribosome;GO:0005198:structural molecule activity;GO:0005488:binding;GO:0044822:poly(A) RNA binding;GO:0097159:organic cyclic compound binding;GO:1901363:heterocyclic compound binding	GO:0005622:intracellular;GO:0005623:cell;GO:0005634:nucleus;GO:0005737:cytoplasm;GO:0005829:cytosol;GO:0005840:ribosome;GO:0005912:adherens junction;GO:0005924:cell-substrate adherens junction;GO:0005925:focal adhesion;GO:0015934:large ribosomal subunit;GO:0016020:membrane;GO:0022625:cytosolic large ribosomal subunit;GO:0022626:cytosolic ribosome;GO:0030054:cell junction;GO:0030055:cell-substrate…
PLAU	9.56E-13	1.993877788	0.623	0.337	3.100244832	1.106367044	3.75E-08	protein_coding	GRCh38.98	chr10	+	73909177	73917496	8320	ENSG00000122861	hsa:5328:PLAU, ATF, BDPLT5, QPD, UPA, URK, u-PA	5328	plasminogen activator, urokinase [Source:HGNC Symbol;Acc:HGNC:9052]	hsa05202:Transcriptional misregulation in cancer;hsa05205:Proteoglycans in cancer;hsa05206:MicroRNAs in cancer;hsa04064:NF-kappa B signaling pathway;hsa04610:Complement and coagulation cascades	R-HSA-109582:Hemostasis;R-HSA-75205:Dissolution of Fibrin Clot	-	P00050:Plasminogen activating cascade;P06959:CCKR signaling map;P00011:Blood coagulation	104300:Alzheimer disease 1, familial;601709:Quebec platelet disorder	-	-	GO:0000003:reproduction;GO:0001525:angiogenesis;GO:0001568:blood vessel development;GO:0001666:response to hypoxia;GO:0001678:cellular glucose homeostasis;GO:0001889:liver development;GO:0001944:vasculature development;GO:0001952:regulation of cell-matrix adhesion;GO:0002237:response to molecule of bacterial origin;GO:0006508:proteolysis;GO:0006928:movement of cell or subcellular component;GO:000…	GO:0003824:catalytic activity;GO:0004175:endopeptidase activity;GO:0004252:serine-type endopeptidase activity;GO:0005488:binding;GO:0005515:protein binding;GO:0008233:peptidase activity;GO:0008236:serine-type peptidase activity;GO:0016787:hydrolase activity;GO:0017171:serine hydrolase activity;GO:0070011:peptidase activity, acting on L-amino acid peptides	GO:0005576:extracellular region;GO:0005615:extracellular space;GO:0005623:cell;GO:0005886:plasma membrane;GO:0005912:adherens junction;GO:0005924:cell-substrate adherens junction;GO:0005925:focal adhesion;GO:0009986:cell surface;GO:0016020:membrane;GO:0030054:cell junction;GO:0030055:cell-substrate junction;GO:0031982:vesicle;GO:0031988:membrane-bounded vesicle;GO:0043226:organelle;GO:0043227:mem…
RGS1	1.03E-12	-3.674779308	0.156	0.551	0.577580975	4.252360284	4.04E-08	protein_coding	GRCh38.98	chr1	+	192575763	192580024	4262	ENSG00000090104	hsa:5996:RGS1, 1R20, BL34, HEL-S-87, IER1, IR20	5996	regulator of G protein signaling 1 [Source:HGNC Symbol;Acc:HGNC:9991]	-	R-HSA-372790:Signaling by GPCR;R-HSA-388396:GPCR downstream signaling;R-HSA-162582:Signal Transduction;R-HSA-418594:G alpha (i) signalling events	-	P00026:Heterotrimeric G-protein signaling pathway-Gi alpha and Gs alpha mediated pathway;P00027:Heterotrimeric G-protein signaling pathway-Gq alpha and Go alpha mediated pathway	-	-	Celiac disease;Multiple sclerosis	GO:0002376:immune system process;GO:0006955:immune response;GO:0007154:cell communication;GO:0007165:signal transduction;GO:0007186:G-protein coupled receptor signaling pathway;GO:0007187:G-protein coupled receptor signaling pathway, coupled to cyclic nucleotide second messenger;GO:0007188:adenylate cyclase-modulating G-protein coupled receptor signaling pathway;GO:0007193:adenylate cyclase-inhib…	GO:0001965:G-protein alpha-subunit binding;GO:0005096:GTPase activator activity;GO:0005488:binding;GO:0005515:protein binding;GO:0005516:calmodulin binding;GO:0008047:enzyme activator activity;GO:0030234:enzyme regulator activity;GO:0030695:GTPase regulator activity;GO:0060589:nucleoside-triphosphatase regulator activity;GO:0098772:molecular function regulator	GO:0005622:intracellular;GO:0005623:cell;GO:0005737:cytoplasm;GO:0005829:cytosol;GO:0005886:plasma membrane;GO:0009898:cytoplasmic side of plasma membrane;GO:0016020:membrane;GO:0019897:extrinsic component of plasma membrane;GO:0019898:extrinsic component of membrane;GO:0031234:extrinsic component of cytoplasmic side of plasma membrane;GO:0044424:intracellular part;GO:0044425:membrane part;GO:004…
PELI1	1.04E-12	1.122878018	0.675	0.388	2.349132706	1.226254689	4.08E-08	protein_coding	GRCh38.98	chr2	-	64092652	64144420	51769	ENSG00000197329	hsa:57162:PELI1	57162	pellino E3 ubiquitin protein ligase 1 [Source:HGNC Symbol;Acc:HGNC:8827]	-	R-HSA-446652:Interleukin-1 signaling;R-HSA-166054:Activated TLR4 signalling;R-HSA-168188:Toll Like Receptor TLR6:TLR2 Cascade;R-HSA-168256:Immune System;R-HSA-168898:Toll-Like Receptors Cascades;R-HSA-975155:MyD88 dependent cascade initiated on endosome;R-HSA-975138:TRAF6 mediated induction of NFkB and MAP kinases upon TLR7/8 or 9 activation;R-HSA-1280215:Cytokine Signaling in Immune system;R-HSA…	-	-	-	-	Kawasaki disease;Allergic dermatitis (nickel)	GO:0000209:protein polyubiquitination;GO:0001775:cell activation;GO:0001816:cytokine production;GO:0001817:regulation of cytokine production;GO:0001819:positive regulation of cytokine production;GO:0002218:activation of innate immune response;GO:0002221:pattern recognition receptor signaling pathway;GO:0002224:toll-like receptor signaling pathway;GO:0002237:response to molecule of bacterial origi…	GO:0003824:catalytic activity;GO:0004842:ubiquitin-protein transferase activity;GO:0005488:binding;GO:0005515:protein binding;GO:0016740:transferase activity;GO:0016874:ligase activity;GO:0019787:ubiquitin-like protein transferase activity;GO:0034450:ubiquitin-ubiquitin ligase activity;GO:0061630:ubiquitin protein ligase activity;GO:0061659:ubiquitin-like protein ligase activity	GO:0005622:intracellular;GO:0005623:cell;GO:0005634:nucleus;GO:0005737:cytoplasm;GO:0005829:cytosol;GO:0043226:organelle;GO:0043227:membrane-bounded organelle;GO:0043229:intracellular organelle;GO:0043231:intracellular membrane-bounded organelle;GO:0044424:intracellular part;GO:0044444:cytoplasmic part;GO:0044464:cell part
TSC22D3	1.12E-12	-1.290525619	0.312	0.737	1.58004026	2.870565879	4.40E-08	protein_coding	GRCh38.98	chrX	-	107713221	107777342	64122	ENSG00000157514	hsa:1831:TSC22D3, DIP, DSIPI, GILZ, TSC-22R	1831	TSC22 domain family member 3 [Source:HGNC Symbol;Acc:HGNC:3051]	-	R-HSA-382551:Transmembrane transport of small molecules;R-HSA-2672351:Stimuli-sensing channels;R-HSA-983712:Ion channel transport	-	-	-	-	-	GO:0000122:negative regulation of transcription from RNA polymerase II promoter;GO:0001776:leukocyte homeostasis;GO:0002260:lymphocyte homeostasis;GO:0002376:immune system process;GO:0002682:regulation of immune system process;GO:0002683:negative regulation of immune system process;GO:0006139:nucleobase-containing compound metabolic process;GO:0006351:transcription, DNA-templated;GO:0006355:regul…	GO:0001071:nucleic acid binding transcription factor activity;GO:0003700:transcription factor activity, sequence-specific DNA binding;GO:0005488:binding;GO:0005515:protein binding;GO:0008134:transcription factor binding;GO:0043425:bHLH transcription factor binding;GO:0043426:MRF binding	GO:0005622:intracellular;GO:0005623:cell;GO:0005634:nucleus;GO:0005737:cytoplasm;GO:0005829:cytosol;GO:0043226:organelle;GO:0043227:membrane-bounded organelle;GO:0043229:intracellular organelle;GO:0043231:intracellular membrane-bounded organelle;GO:0044424:intracellular part;GO:0044444:cytoplasmic part;GO:0044464:cell part
MAFB	1.25E-12	-1.557001851	0.247	0.659	1.048331261	2.605333112	4.91E-08	protein_coding	GRCh38.98	chr20	-	40685848	40689236	3389	ENSG00000204103	hsa:9935:MAFB, KRML, MCTO	9935	MAF bZIP transcription factor B [Source:HGNC Symbol;Acc:HGNC:6408]	-	R-HSA-1266738:Developmental Biology;R-HSA-5619507:Activation of HOX genes during differentiation;R-HSA-5617472:Activation of anterior HOX genes in hindbrain development during early embryogenesis	-	-	166300:Multicentric carpotarsal osteolysis syndrome;617041:Duane retraction syndrome 3	-	LDL cholesterol;Height;Obesity-related traits;Response to TNF antagonist treatment;Cholesterol, total;Drug-induced Stevens-Johnson syndrome or toxic epidermal necrolysis (SJS/TEN);Nonsyndromic cleft lip with or without cleft palate;Dupuytren's disease	GO:0001775:cell activation;GO:0002262:myeloid cell homeostasis;GO:0002376:immune system process;GO:0002520:immune system development;GO:0002521:leukocyte differentiation;GO:0002573:myeloid leukocyte differentiation;GO:0002682:regulation of immune system process;GO:0002683:negative regulation of immune system process;GO:0002761:regulation of myeloid leukocyte differentiation;GO:0002762:negative re…	GO:0000975:regulatory region DNA binding;GO:0000976:transcription regulatory region sequence-specific DNA binding;GO:0000977:RNA polymerase II regulatory region sequence-specific DNA binding;GO:0000978:RNA polymerase II core promoter proximal region sequence-specific DNA binding;GO:0000981:RNA polymerase II transcription factor activity, sequence-specific DNA binding;GO:0000982:transcription fact…	GO:0005622:intracellular;GO:0005623:cell;GO:0005634:nucleus;GO:0005667:transcription factor complex;GO:0032991:macromolecular complex;GO:0043226:organelle;GO:0043227:membrane-bounded organelle;GO:0043229:intracellular organelle;GO:0043231:intracellular membrane-bounded organelle;GO:0043234:protein complex;GO:0044424:intracellular part;GO:0044464:cell part
SYNGR2	1.44E-12	-1.09214978	0.169	0.616	0.654705866	1.746855646	5.63E-08	protein_coding	GRCh38.98	chr17	+	78168558	78173527	4970	ENSG00000108639	hsa:9144:SYNGR2	9144	synaptogyrin 2 [Source:HGNC Symbol;Acc:HGNC:11499]	-	-	-	-	-	-	-	-	GO:0005488:binding;GO:0005515:protein binding	GO:0005576:extracellular region;GO:0005622:intracellular;GO:0005623:cell;GO:0005737:cytoplasm;GO:0008021:synaptic vesicle;GO:0012505:endomembrane system;GO:0012506:vesicle membrane;GO:0016020:membrane;GO:0016021:integral component of membrane;GO:0016023:cytoplasmic, membrane-bounded vesicle;GO:0030133:transport vesicle;GO:0030658:transport vesicle membrane;GO:0030659:cytoplasmic vesicle membrane;…
ATP5F1B	1.64E-12	-1.054180767	0.195	0.627	0.63481588	1.688996647	6.41E-08	protein_coding	GRCh38.98	chr12	-	56638175	56645984	7810	ENSG00000110955	hsa:506:ATP5B, ATPMB, ATPSB, HEL-S-271	506	ATP synthase F1 subunit beta [Source:HGNC Symbol;Acc:HGNC:830]	hsa01100:Metabolic pathways;hsa05010:Alzheimer's disease;hsa05012:Parkinson's disease;hsa05016:Huntington's disease;hsa00190:Oxidative phosphorylation	R-HSA-1592230:Mitochondrial biogenesis;R-HSA-1852241:Organelle biogenesis and maintenance;R-HSA-392499:Metabolism of proteins;R-HSA-1430728:Metabolism;R-HSA-1428517:The citric acid (TCA) cycle and respiratory electron transport;R-HSA-1268020:Mitochondrial protein import;R-HSA-2151201:Transcriptional activation of mitochondrial biogenesis;R-HSA-163210:Formation of ATP by chemiosmotic coupling;R-HS…	PWY-841:purine nucleotides de novo biosynthesis;PWY-7219:adenosine ribonucleotides de novo biosynthesis;PWY66-409:superpathway of purine nucleotide salvage	P02721:ATP synthesis	-	-	-	GO:0001503:ossification;GO:0001525:angiogenesis;GO:0001568:blood vessel development;GO:0001649:osteoblast differentiation;GO:0001944:vasculature development;GO:0006091:generation of precursor metabolites and energy;GO:0006139:nucleobase-containing compound metabolic process;GO:0006163:purine nucleotide metabolic process;GO:0006164:purine nucleotide biosynthetic process;GO:0006629:lipid metabolic …	GO:0000166:nucleotide binding;GO:0001882:nucleoside binding;GO:0001883:purine nucleoside binding;GO:0003824:catalytic activity;GO:0005102:receptor binding;GO:0005215:transporter activity;GO:0005488:binding;GO:0005515:protein binding;GO:0005524:ATP binding;GO:0008324:cation transmembrane transporter activity;GO:0015075:ion transmembrane transporter activity;GO:0015077:monovalent inorganic cation t…	GO:0000275:mitochondrial proton-transporting ATP synthase complex, catalytic core F(1);GO:0005576:extracellular region;GO:0005622:intracellular;GO:0005623:cell;GO:0005634:nucleus;GO:0005737:cytoplasm;GO:0005739:mitochondrion;GO:0005740:mitochondrial envelope;GO:0005743:mitochondrial inner membrane;GO:0005753:mitochondrial proton-transporting ATP synthase complex;GO:0005754:mitochondrial proton-tr…
CASP4	1.68E-12	1.048117901	0.766	0.519	2.407740462	1.359622561	6.58E-08	protein_coding	GRCh38.98	chr11	-	104942866	104969366	26501	ENSG00000196954	hsa:837:CASP4, ICE(rel)II, ICEREL-II, ICH-2, Mih1, Mih1/TX, TX	837	caspase 4 [Source:HGNC Symbol;Acc:HGNC:1505]	-	R-HSA-168643:Nucleotide-binding domain, leucine rich repeat containing receptor (NLR) signaling pathways;R-HSA-168256:Immune System;R-HSA-168249:Innate Immune System;R-HSA-168638:NOD1/2 Signaling Pathway	-	-	-	-	-	GO:0002376:immune system process;GO:0006508:proteolysis;GO:0006915:apoptotic process;GO:0006950:response to stress;GO:0006952:defense response;GO:0006954:inflammatory response;GO:0006955:immune response;GO:0007154:cell communication;GO:0007165:signal transduction;GO:0008152:metabolic process;GO:0008219:cell death;GO:0009605:response to external stimulus;GO:0009719:response to endogenous stimulus;…	-	GO:0005576:extracellular region;GO:0005622:intracellular;GO:0005623:cell;GO:0005737:cytoplasm;GO:0005739:mitochondrion;GO:0005783:endoplasmic reticulum;GO:0005789:endoplasmic reticulum membrane;GO:0005829:cytosol;GO:0012505:endomembrane system;GO:0016020:membrane;GO:0032991:macromolecular complex;GO:0042175:nuclear outer membrane-endoplasmic reticulum membrane network;GO:0043226:organelle;GO:0043…
NDUFB2	1.85E-12	-1.066252801	0.156	0.607	0.726258684	1.792511485	7.26E-08	protein_coding	GRCh38.98	chr7	+	140690777	140722790	32014	ENSG00000090266	hsa:4708:NDUFB2, AGGG, CI-AGGG	4708	NADH:ubiquinone oxidoreductase subunit B2 [Source:HGNC Symbol;Acc:HGNC:7697]	hsa01100:Metabolic pathways;hsa04932:Non-alcoholic fatty liver disease (NAFLD);hsa05010:Alzheimer's disease;hsa05012:Parkinson's disease;hsa05016:Huntington's disease;hsa00190:Oxidative phosphorylation	R-HSA-1430728:Metabolism;R-HSA-1428517:The citric acid (TCA) cycle and respiratory electron transport;R-HSA-6799198:Complex I biogenesis;R-HSA-611105:Respiratory electron transport;R-HSA-163200:Respiratory electron transport, ATP synthesis by chemiosmotic coupling, and heat production by uncoupling proteins.	-	-	-	-	-	GO:0006091:generation of precursor metabolites and energy;GO:0006119:oxidative phosphorylation;GO:0006120:mitochondrial electron transport, NADH to ubiquinone;GO:0006139:nucleobase-containing compound metabolic process;GO:0006163:purine nucleotide metabolic process;GO:0006461:protein complex assembly;GO:0006725:cellular aromatic compound metabolic process;GO:0006753:nucleoside phosphate metabolic…	GO:0003824:catalytic activity;GO:0003954:NADH dehydrogenase activity;GO:0008137:NADH dehydrogenase (ubiquinone) activity;GO:0016491:oxidoreductase activity;GO:0016651:oxidoreductase activity, acting on NAD(P)H;GO:0016655:oxidoreductase activity, acting on NAD(P)H, quinone or similar compound as acceptor;GO:0050136:NADH dehydrogenase (quinone) activity	GO:0005622:intracellular;GO:0005623:cell;GO:0005737:cytoplasm;GO:0005739:mitochondrion;GO:0005740:mitochondrial envelope;GO:0005743:mitochondrial inner membrane;GO:0005746:mitochondrial respiratory chain;GO:0005747:mitochondrial respiratory chain complex I;GO:0016020:membrane;GO:0019866:organelle inner membrane;GO:0030964:NADH dehydrogenase complex;GO:0031090:organelle membrane;GO:0031966:mitocho…
CD164	1.92E-12	-0.983321448	0.195	0.655	0.731159342	1.71448079	7.51E-08	protein_coding	GRCh38.98	chr6	-	109366514	109382467	15954	ENSG00000135535	hsa:8763:CD164, DFNA66, MGC-24, MUC-24, endolyn	8763	CD164 molecule [Source:HGNC Symbol;Acc:HGNC:1632]	hsa04142:Lysosome	-	-	-	616969:Deafness, autosomal dominant 66	-	Height;Red blood cell traits;Mean corpuscular hemoglobin;Mean corpuscular volume;Red blood cell count	GO:0002376:immune system process;GO:0002520:immune system development;GO:0006955:immune response;GO:0007154:cell communication;GO:0007155:cell adhesion;GO:0007157:heterophilic cell-cell adhesion via plasma membrane cell adhesion molecules;GO:0007162:negative regulation of cell adhesion;GO:0007165:signal transduction;GO:0007275:multicellular organism development;GO:0007517:muscle organ development…	GO:0005488:binding;GO:0005515:protein binding	GO:0000323:lytic vacuole;GO:0005576:extracellular region;GO:0005622:intracellular;GO:0005623:cell;GO:0005737:cytoplasm;GO:0005764:lysosome;GO:0005765:lysosomal membrane;GO:0005768:endosome;GO:0005773:vacuole;GO:0005774:vacuolar membrane;GO:0005886:plasma membrane;GO:0005887:integral component of plasma membrane;GO:0010008:endosome membrane;GO:0012505:endomembrane system;GO:0016020:membrane;GO:001…
RPL13A	1.93E-12	-0.886243998	0.688	0.966	2.807870212	3.69411421	7.56E-08	protein_coding	GRCh38.98	chr19	+	49487554	49492308	4755	ENSG00000142541	hsa:23521:RPL13A, L13A, TSTA1	23521	ribosomal protein L13a [Source:HGNC Symbol;Acc:HGNC:10304]	hsa03010:Ribosome	R-HSA-72706:GTP hydrolysis and joining of the 60S ribosomal subunit;R-HSA-72689:Formation of a pool of free 40S subunits;R-HSA-72737:Cap-dependent Translation Initiation;R-HSA-156827:L13a-mediated translational silencing of Ceruloplasmin expression;R-HSA-72764:Eukaryotic Translation Termination;R-HSA-2408522:Selenoamino acid metabolism;R-HSA-72312:rRNA processing;R-HSA-927802:Nonsense-Mediated De…	-	-	-	-	Hematological and biochemical traits	GO:0000184:nuclear-transcribed mRNA catabolic process, nonsense-mediated decay;GO:0000956:nuclear-transcribed mRNA catabolic process;GO:0001731:formation of translation preinitiation complex;GO:0002376:immune system process;GO:0006139:nucleobase-containing compound metabolic process;GO:0006364:rRNA processing;GO:0006396:RNA processing;GO:0006401:RNA catabolic process;GO:0006402:mRNA catabolic pro…	GO:0003676:nucleic acid binding;GO:0003723:RNA binding;GO:0003729:mRNA binding;GO:0003735:structural constituent of ribosome;GO:0005198:structural molecule activity;GO:0005488:binding;GO:0044822:poly(A) RNA binding;GO:0097159:organic cyclic compound binding;GO:1901363:heterocyclic compound binding	GO:0005622:intracellular;GO:0005623:cell;GO:0005634:nucleus;GO:0005730:nucleolus;GO:0005737:cytoplasm;GO:0005829:cytosol;GO:0005840:ribosome;GO:0005912:adherens junction;GO:0005924:cell-substrate adherens junction;GO:0005925:focal adhesion;GO:0015934:large ribosomal subunit;GO:0016020:membrane;GO:0022625:cytosolic large ribosomal subunit;GO:0022626:cytosolic ribosome;GO:0030054:cell junction;GO:0…
COX7C	2.00E-12	-0.892799371	0.429	0.824	1.448288992	2.341088363	7.85E-08	protein_coding	GRCh38.98	chr5	+	86617928	86620962	3035	ENSG00000127184	hsa:1350:COX7C	1350	cytochrome c oxidase subunit 7C [Source:HGNC Symbol;Acc:HGNC:2292]	hsa01100:Metabolic pathways;hsa04932:Non-alcoholic fatty liver disease (NAFLD);hsa05010:Alzheimer's disease;hsa05012:Parkinson's disease;hsa05016:Huntington's disease;hsa00190:Oxidative phosphorylation;hsa04260:Cardiac muscle contraction	R-HSA-3700989:Transcriptional Regulation by TP53;R-HSA-1430728:Metabolism;R-HSA-1428517:The citric acid (TCA) cycle and respiratory electron transport;R-HSA-212436:Generic Transcription Pathway;R-HSA-74160:Gene Expression;R-HSA-5628897:TP53 Regulates Metabolic Genes;R-HSA-611105:Respiratory electron transport;R-HSA-163200:Respiratory electron transport, ATP synthesis by chemiosmotic coupling, and…	-	-	-	-	Blood trace element (Cu levels)	GO:0006091:generation of precursor metabolites and energy;GO:0006119:oxidative phosphorylation;GO:0006123:mitochondrial electron transport, cytochrome c to oxygen;GO:0006139:nucleobase-containing compound metabolic process;GO:0006163:purine nucleotide metabolic process;GO:0006725:cellular aromatic compound metabolic process;GO:0006753:nucleoside phosphate metabolic process;GO:0006793:phosphorus m…	GO:0003824:catalytic activity;GO:0004129:cytochrome-c oxidase activity;GO:0005215:transporter activity;GO:0008324:cation transmembrane transporter activity;GO:0009055:electron carrier activity;GO:0015002:heme-copper terminal oxidase activity;GO:0015075:ion transmembrane transporter activity;GO:0015077:monovalent inorganic cation transmembrane transporter activity;GO:0015078:hydrogen ion transmemb…	GO:0005622:intracellular;GO:0005623:cell;GO:0005737:cytoplasm;GO:0005739:mitochondrion;GO:0005740:mitochondrial envelope;GO:0005743:mitochondrial inner membrane;GO:0016020:membrane;GO:0016021:integral component of membrane;GO:0019866:organelle inner membrane;GO:0031090:organelle membrane;GO:0031224:intrinsic component of membrane;GO:0031966:mitochondrial membrane;GO:0031967:organelle envelope;GO:…
H2AFY	2.29E-12	-0.995567944	0.234	0.68	0.763178104	1.758746048	8.96E-08	protein_coding	GRCh38.98	chr5	-	135333900	135399914	66015	ENSG00000113648	hsa:9555:H2AFY, H2A.y, H2A/y, H2AF12M, MACROH2A1.1, mH2A1, macroH2A1.2	9555	H2A histone family member Y [Source:HGNC Symbol;Acc:HGNC:4740]	hsa05322:Systemic lupus erythematosus;hsa05034:Alcoholism	-	-	-	-	-	Obesity-related traits;AIDS progression;Immune response to anthrax vaccine	GO:0000070:mitotic sister chromatid segregation;GO:0000122:negative regulation of transcription from RNA polymerase II promoter;GO:0000278:mitotic cell cycle;GO:0000280:nuclear division;GO:0000819:sister chromatid segregation;GO:0001932:regulation of protein phosphorylation;GO:0001933:negative regulation of protein phosphorylation;GO:0006139:nucleobase-containing compound metabolic process;GO:000…	GO:0000182:rDNA binding;GO:0000975:regulatory region DNA binding;GO:0000976:transcription regulatory region sequence-specific DNA binding;GO:0000977:RNA polymerase II regulatory region sequence-specific DNA binding;GO:0000979:RNA polymerase II core promoter sequence-specific DNA binding;GO:0001012:RNA polymerase II regulatory region DNA binding;GO:0001046:core promoter sequence-specific DNA bindi…	GO:0000228:nuclear chromosome;GO:0000775:chromosome, centromeric region;GO:0000781:chromosome, telomeric region;GO:0000784:nuclear chromosome, telomeric region;GO:0000785:chromatin;GO:0000786:nucleosome;GO:0000790:nuclear chromatin;GO:0000792:heterochromatin;GO:0000793:condensed chromosome;GO:0000803:sex chromosome;GO:0000805:X chromosome;GO:0001739:sex chromatin;GO:0001740:Barr body;GO:0005576:e…
CTSD	2.29E-12	-2.497742303	0.442	0.74	1.34165181	3.839394113	8.98E-08	protein_coding	GRCh38.98	chr11	-	1752755	1764573	11819	ENSG00000117984	hsa:1509:CTSD, CLN10, CPSD, HEL-S-130P	1509	cathepsin D [Source:HGNC Symbol;Acc:HGNC:2529]	hsa05152:Tuberculosis;hsa04071:Sphingolipid signaling pathway;hsa04210:Apoptosis;hsa04142:Lysosome	R-HSA-2980736:Peptide hormone metabolism;R-HSA-1474244:Extracellular matrix organization;R-HSA-168256:Immune System;R-HSA-1280218:Adaptive Immune System;R-HSA-392499:Metabolism of proteins;R-HSA-2022377:Metabolism of Angiotensinogen to Angiotensins;R-HSA-2132295:MHC class II antigen presentation;R-HSA-1442490:Collagen degradation;R-HSA-1474228:Degradation of the extracellular matrix	PWY-6241:thyroid hormone biosynthesis	-	610127:Ceroid lipofuscinosis, neuronal, 10	Nervous system diseases;Other nervous and sensory system diseases;H00810:Progressive myoclonic epilepsy (PME);Congenital disorders of metabolism;Congenital disorders of lipid/glycolipid metabolism;H00149:Neuronal ceroid lipofuscinosis;Lysosomal storage diseases	-	GO:0002376:immune system process;GO:0002478:antigen processing and presentation of exogenous peptide antigen;GO:0002495:antigen processing and presentation of peptide antigen via MHC class II;GO:0002504:antigen processing and presentation of peptide or polysaccharide antigen via MHC class II;GO:0006508:proteolysis;GO:0006914:autophagy;GO:0008152:metabolic process;GO:0009056:catabolic process;GO:0…	GO:0003824:catalytic activity;GO:0004175:endopeptidase activity;GO:0004190:aspartic-type endopeptidase activity;GO:0004197:cysteine-type endopeptidase activity;GO:0004252:serine-type endopeptidase activity;GO:0005488:binding;GO:0005515:protein binding;GO:0008233:peptidase activity;GO:0008234:cysteine-type peptidase activity;GO:0008236:serine-type peptidase activity;GO:0016787:hydrolase activity;G…	GO:0000323:lytic vacuole;GO:0005576:extracellular region;GO:0005615:extracellular space;GO:0005622:intracellular;GO:0005623:cell;GO:0005737:cytoplasm;GO:0005764:lysosome;GO:0005773:vacuole;GO:0005775:vacuolar lumen;GO:0016020:membrane;GO:0016023:cytoplasmic, membrane-bounded vesicle;GO:0031012:extracellular matrix;GO:0031410:cytoplasmic vesicle;GO:0031974:membrane-enclosed lumen;GO:0031982:vesicl…
IGHM	2.30E-12	-3.290194556	0	0.414	0	3.290194556	9.01E-08	IG_C_gene	GRCh38.98	chr14	-	105851705	105856218	4514	ENSG00000211899	-	-	immunoglobulin heavy constant mu [Source:HGNC Symbol;Acc:HGNC:5541]	-	-	-	-	-	-	-	-	-	-
RPS3	2.47E-12	-0.800358521	0.649	0.953	2.594973864	3.395332384	9.69E-08	protein_coding	GRCh38.98	chr11	+	75399515	75422280	22766	ENSG00000149273	hsa:6188:RPS3, S3	6188	ribosomal protein S3 [Source:HGNC Symbol;Acc:HGNC:10420]	hsa03010:Ribosome	R-HSA-72706:GTP hydrolysis and joining of the 60S ribosomal subunit;R-HSA-72689:Formation of a pool of free 40S subunits;R-HSA-72737:Cap-dependent Translation Initiation;R-HSA-156827:L13a-mediated translational silencing of Ceruloplasmin expression;R-HSA-72764:Eukaryotic Translation Termination;R-HSA-72649:Translation initiation complex formation;R-HSA-2408522:Selenoamino acid metabolism;R-HSA-72…	-	-	-	-	-	GO:0000165:MAPK cascade;GO:0000184:nuclear-transcribed mRNA catabolic process, nonsense-mediated decay;GO:0000226:microtubule cytoskeleton organization;GO:0000278:mitotic cell cycle;GO:0000280:nuclear division;GO:0000302:response to reactive oxygen species;GO:0000956:nuclear-transcribed mRNA catabolic process;GO:0001932:regulation of protein phosphorylation;GO:0001934:positive regulation of prote…	GO:0003676:nucleic acid binding;GO:0003677:DNA binding;GO:0003684:damaged DNA binding;GO:0003723:RNA binding;GO:0003729:mRNA binding;GO:0003735:structural constituent of ribosome;GO:0003824:catalytic activity;GO:0003906:DNA-(apurinic or apyrimidinic site) lyase activity;GO:0004518:nuclease activity;GO:0004519:endonuclease activity;GO:0004520:endodeoxyribonuclease activity;GO:0004536:deoxyribonucl…	GO:0001726:ruffle;GO:0005576:extracellular region;GO:0005622:intracellular;GO:0005623:cell;GO:0005634:nucleus;GO:0005654:nucleoplasm;GO:0005730:nucleolus;GO:0005737:cytoplasm;GO:0005739:mitochondrion;GO:0005740:mitochondrial envelope;GO:0005743:mitochondrial inner membrane;GO:0005759:mitochondrial matrix;GO:0005819:spindle;GO:0005829:cytosol;GO:0005840:ribosome;GO:0005844:polysome;GO:0005856:cyto…
S100A10	2.72E-12	-1.330315107	0.532	0.874	2.165451494	3.4957666	1.07E-07	protein_coding	GRCh38.98	chr1	-	151982915	151993859	10945	ENSG00000197747	hsa:6281:S100A10, 42C, ANX2L, ANX2LG, CAL1L, CLP11, Ca[1], GP11, P11, p10	6281	S100 calcium binding protein A10 [Source:HGNC Symbol;Acc:HGNC:10487]	-	R-HSA-109582:Hemostasis;R-HSA-75205:Dissolution of Fibrin Clot	-	-	-	-	-	GO:0000902:cell morphogenesis;GO:0000904:cell morphogenesis involved in differentiation;GO:0001765:membrane raft assembly;GO:0001952:regulation of cell-matrix adhesion;GO:0001954:positive regulation of cell-matrix adhesion;GO:0006461:protein complex assembly;GO:0006810:transport;GO:0006900:membrane budding;GO:0006996:organelle organization;GO:0007009:plasma membrane organization;GO:0007010:cytosk…	GO:0005488:binding;GO:0005509:calcium ion binding;GO:0005515:protein binding;GO:0042802:identical protein binding;GO:0042803:protein homodimerization activity;GO:0043167:ion binding;GO:0043169:cation binding;GO:0044325:ion channel binding;GO:0046872:metal ion binding;GO:0046983:protein dimerization activity	GO:0005576:extracellular region;GO:0005623:cell;GO:0005886:plasma membrane;GO:0016020:membrane;GO:0019897:extrinsic component of plasma membrane;GO:0019898:extrinsic component of membrane;GO:0031982:vesicle;GO:0031988:membrane-bounded vesicle;GO:0043226:organelle;GO:0043227:membrane-bounded organelle;GO:0043230:extracellular organelle;GO:0044421:extracellular region part;GO:0044425:membrane part;…
[truncated: 2,058 more rows]
