# Supplementary material for: Single-cell sequencing reveals the immune microenvironment associated with gastric cancer
Source: Genes Dis. 2024 Jan 26;12(1):101218. doi: 10.1016/j.gendis.2024.101218 (PMC11466575; doi:10.1016/j.gendis.2024.101218)
Supplement: Multimedia component 4 [file mmc4.xls]

Gene	p_val	avg_logFC	pct.1	pct.2	avg_logExp.1	avg_logExp.2	p_val_adj	gene_biotype	version	chr	strand	start	end	length	gene_id	Gene	Entrez Gene ID	Description	Pathway - KEGG PATHWAY	Pathway - Reactome	Pathway - BioCyc	Pathway - PANTHER	Disease - OMIM	Disease - KEGG DISEASE	Disease - NHGRI GWAS Catalog	GO - Biological Process	GO - Molecular Function	GO - Cellular Component
CD79A	3.01E-163	-2.39223352	0.063	0.932	0.159121311	2.551354832	1.18E-158	protein_coding	GRCh38.98	chr19	+	41877120	41881372	4253	ENSG00000105369	hsa:973:CD79A, IGA, MB-1	973	CD79a molecule [Source:HGNC Symbol;Acc:HGNC:1698]	hsa04662:B cell receptor signaling pathway;hsa05340:Primary immunodeficiency	R-HSA-983705:Signaling by the B Cell Receptor (BCR);R-HSA-983695:Antigen activates B Cell Receptor (BCR) leading to generation of second messengers;R-HSA-168256:Immune System;R-HSA-1280218:Adaptive Immune System;R-HSA-5690714:CD22 mediated BCR regulation	-	P00010:B cell activation	613501:Agammaglobulinemia 3	Immune system diseases;Primary immunodeficiency;H00085:Agammaglobulinemias	-	GO:0001775:cell activation;GO:0002250:adaptive immune response;GO:0002253:activation of immune response;GO:0002376:immune system process;GO:0002429:immune response-activating cell surface receptor signaling pathway;GO:0002520:immune system development;GO:0002521:leukocyte differentiation;GO:0002682:regulation of immune system process;GO:0002684:positive regulation of immune system process;GO:0002…	GO:0004871:signal transducer activity;GO:0004872:receptor activity;GO:0004888:transmembrane signaling receptor activity;GO:0005488:binding;GO:0005515:protein binding;GO:0038023:signaling receptor activity;GO:0060089:molecular transducer activity	GO:0005622:intracellular;GO:0005623:cell;GO:0005737:cytoplasm;GO:0005768:endosome;GO:0005770:late endosome;GO:0005771:multivesicular body;GO:0005773:vacuole;GO:0005886:plasma membrane;GO:0005887:integral component of plasma membrane;GO:0009897:external side of plasma membrane;GO:0009986:cell surface;GO:0012505:endomembrane system;GO:0016020:membrane;GO:0016021:integral component of membrane;GO:00…
DERL3	5.20E-140	-2.584075637	0.076	0.89	0.194633549	2.778709186	2.04E-135	protein_coding	GRCh38.98	chr22	-	23834503	23839128	4626	ENSG00000099958	hsa:91319:DERL3, C22orf14, IZP6, LLN2, derlin-3	91319	derlin 3 [Source:HGNC Symbol;Acc:HGNC:14236]	hsa04141:Protein processing in endoplasmic reticulum	R-HSA-382556:ABC-family proteins mediated transport;R-HSA-382551:Transmembrane transport of small molecules;R-HSA-5619084:ABC transporter disorders;R-HSA-1643685:Disease;R-HSA-5678895:Defective CFTR causes cystic fibrosis;R-HSA-5619115:Disorders of transmembrane transporters	-	-	-	-	IgG glycosylation	GO:0005975:carbohydrate metabolic process;GO:0006464:cellular protein modification process;GO:0006486:protein glycosylation;GO:0006487:protein N-linked glycosylation;GO:0006508:proteolysis;GO:0006511:ubiquitin-dependent protein catabolic process;GO:0006810:transport;GO:0006886:intracellular protein transport;GO:0006950:response to stress;GO:0006986:response to unfolded protein;GO:0007154:cell com…	GO:0005488:binding;GO:0005515:protein binding	GO:0005622:intracellular;GO:0005623:cell;GO:0005737:cytoplasm;GO:0005783:endoplasmic reticulum;GO:0005789:endoplasmic reticulum membrane;GO:0012505:endomembrane system;GO:0016020:membrane;GO:0016021:integral component of membrane;GO:0030176:integral component of endoplasmic reticulum membrane;GO:0031224:intrinsic component of membrane;GO:0031227:intrinsic component of endoplasmic reticulum membra…
TNFRSF17	8.79E-131	-1.329500879	0.021	0.627	0.049453088	1.378953967	3.44E-126	protein_coding	GRCh38.98	chr16	+	11965210	11968068	2859	ENSG00000048462	hsa:608:TNFRSF17, BCM, BCMA, CD269, TNFRSF13A	608	TNF receptor superfamily member 17 [Source:HGNC Symbol;Acc:HGNC:11913]	hsa04060:Cytokine-cytokine receptor interaction;hsa04672:Intestinal immune network for IgA production	R-HSA-168256:Immune System;R-HSA-1280215:Cytokine Signaling in Immune system;R-HSA-5668541:TNFR2 non-canonical NF-kB pathway;R-HSA-5669034:TNFs bind their physiological receptors	-	-	-	-	QT interval	GO:0001776:leukocyte homeostasis;GO:0002250:adaptive immune response;GO:0002260:lymphocyte homeostasis;GO:0002376:immune system process;GO:0006955:immune response;GO:0007154:cell communication;GO:0007165:signal transduction;GO:0007166:cell surface receptor signaling pathway;GO:0007275:multicellular organism development;GO:0008283:cell proliferation;GO:0009987:cellular process;GO:0010033:response …	GO:0004872:receptor activity;GO:0060089:molecular transducer activity	GO:0005623:cell;GO:0005886:plasma membrane;GO:0012505:endomembrane system;GO:0016020:membrane;GO:0016021:integral component of membrane;GO:0031224:intrinsic component of membrane;GO:0044425:membrane part;GO:0044464:cell part;GO:0071944:cell periphery
FKBP11	1.88E-120	-1.112319278	0.028	0.636	0.063010648	1.175329926	7.36E-116	protein_coding	GRCh38.98	chr12	-	48921518	48926474	4957	ENSG00000134285	hsa:51303:FKBP11, FKBP19	51303	FKBP prolyl isomerase 11 [Source:HGNC Symbol;Acc:HGNC:18624]	-	-	-	-	-	-	-	GO:0000413:protein peptidyl-prolyl isomerization;GO:0006457:protein folding;GO:0006464:cellular protein modification process;GO:0008152:metabolic process;GO:0009987:cellular process;GO:0018193:peptidyl-amino acid modification;GO:0018208:peptidyl-proline modification;GO:0019538:protein metabolic process;GO:0036211:protein modification process;GO:0043170:macromolecule metabolic process;GO:0043412:m…	GO:0003755:peptidyl-prolyl cis-trans isomerase activity;GO:0003824:catalytic activity;GO:0005488:binding;GO:0005527:macrolide binding;GO:0005528:FK506 binding;GO:0008144:drug binding;GO:0016853:isomerase activity;GO:0016859:cis-trans isomerase activity;GO:0097159:organic cyclic compound binding;GO:1901363:heterocyclic compound binding	GO:0005622:intracellular;GO:0005623:cell;GO:0005737:cytoplasm;GO:0005783:endoplasmic reticulum;GO:0005789:endoplasmic reticulum membrane;GO:0012505:endomembrane system;GO:0016020:membrane;GO:0016021:integral component of membrane;GO:0031224:intrinsic component of membrane;GO:0042175:nuclear outer membrane-endoplasmic reticulum membrane network;GO:0043226:organelle;GO:0043227:membrane-bounded orga…
MZB1	4.84E-117	-3.884619213	0.177	0.975	0.429878746	4.314497959	1.90E-112	protein_coding	GRCh38.98	chr5	-	139387467	139390081	2615	ENSG00000170476	hsa:51237:MZB1, MEDA-7, PACAP, pERp1	51237	marginal zone B and B1 cell specific protein [Source:HGNC Symbol;Acc:HGNC:30125]	-	-	-	-	-	-	-	GO:0001775:cell activation;GO:0002252:immune effector process;GO:0002376:immune system process;GO:0002377:immunoglobulin production;GO:0002378:immunoglobulin biosynthetic process;GO:0002440:production of molecular mediator of immune response;GO:0002637:regulation of immunoglobulin production;GO:0002639:positive regulation of immunoglobulin production;GO:0002640:regulation of immunoglobulin biosyn…	GO:0005488:binding;GO:0005515:protein binding	GO:0005576:extracellular region;GO:0005622:intracellular;GO:0005623:cell;GO:0005737:cytoplasm;GO:0005783:endoplasmic reticulum;GO:0005788:endoplasmic reticulum lumen;GO:0012505:endomembrane system;GO:0031974:membrane-enclosed lumen;GO:0032991:macromolecular complex;GO:0034663:endoplasmic reticulum chaperone complex;GO:0043226:organelle;GO:0043227:membrane-bounded organelle;GO:0043229:intracellula…
SDC1	1.21E-99	-0.992250364	0.027	0.551	0.064477088	1.056727451	4.72E-95	protein_coding	GRCh38.98	chr2	-	20200797	20225433	24637	ENSG00000115884	hsa:6382:SDC1, CD138, SDC, SYND1, syndecan	6382	syndecan 1 [Source:HGNC Symbol;Acc:HGNC:10658]	hsa04514:Cell adhesion molecules (CAMs);hsa05205:Proteoglycans in cancer;hsa05144:Malaria;hsa04512:ECM-receptor interaction	R-HSA-2024096:HS-GAG degradation;R-HSA-3560801:Defective B3GAT3 causes JDSSDHD;R-HSA-1474244:Extracellular matrix organization;R-HSA-3000171:Non-integrin membrane-ECM interactions;R-HSA-1971475:A tetrasaccharide linker sequence is required for GAG synthesis;R-HSA-3656237:Defective EXT2 causes exostoses 2;R-HSA-1630316:Glycosaminoglycan metabolism;R-HSA-975634:Retinoid metabolism and transport;R-H…	-	-	-	-	Amyotrophic lateral sclerosis (sporadic);Seasonality	GO:0000003:reproduction;GO:0000302:response to reactive oxygen species;GO:0001523:retinoid metabolic process;GO:0001655:urogenital system development;GO:0001657:ureteric bud development;GO:0001822:kidney development;GO:0001823:mesonephros development;GO:0002064:epithelial cell development;GO:0003006:developmental process involved in reproduction;GO:0006022:aminoglycan metabolic process;GO:0006023…	GO:0001948:glycoprotein binding;GO:0005488:binding;GO:0005515:protein binding;GO:0008022:protein C-terminus binding;GO:0097367:carbohydrate derivative binding	GO:0000323:lytic vacuole;GO:0005576:extracellular region;GO:0005622:intracellular;GO:0005623:cell;GO:0005737:cytoplasm;GO:0005764:lysosome;GO:0005773:vacuole;GO:0005775:vacuolar lumen;GO:0005794:Golgi apparatus;GO:0005796:Golgi lumen;GO:0005886:plasma membrane;GO:0005887:integral component of plasma membrane;GO:0005912:adherens junction;GO:0005924:cell-substrate adherens junction;GO:0005925:focal…
AC104699.1	1.27E-91	-0.698475019	0.005	0.373	0.01369869	0.71217371	4.97E-87	lncRNA	GRCh38.98	chr2	+	25421117	25427643	6527	ENSG00000224220	-	-	novel transcript	-	-	-	-	-	-	-	-	-	-
FAM46C	4.28E-91	-1.075903703	0.045	0.61	0.102423305	1.178327008	1.68E-86	-	-	-	-	-	-	-	-	-	-	-	-	-	-	-	-	-	-	-	-	-
CD27	8.31E-85	-0.894593084	0.02	0.458	0.047067597	0.941660681	3.25E-80	protein_coding	GRCh38.98	chr12	+	6444867	6451718	6852	ENSG00000139193	hsa:939:CD27, S152, S152._LPFS2, T14, TNFRSF7, Tp55	939	CD27 molecule [Source:HGNC Symbol;Acc:HGNC:11922]	hsa04060:Cytokine-cytokine receptor interaction	R-HSA-168256:Immune System;R-HSA-1280215:Cytokine Signaling in Immune system;R-HSA-5668541:TNFR2 non-canonical NF-kB pathway;R-HSA-5669034:TNFs bind their physiological receptors	-	-	615122:Lymphoproliferative syndrome 2	-	Crohn's disease	GO:0000165:MAPK cascade;GO:0001775:cell activation;GO:0001932:regulation of protein phosphorylation;GO:0001934:positive regulation of protein phosphorylation;GO:0002237:response to molecule of bacterial origin;GO:0002250:adaptive immune response;GO:0002252:immune effector process;GO:0002376:immune system process;GO:0002443:leukocyte mediated immunity;GO:0002449:lymphocyte mediated immunity;GO:000…	GO:0004857:enzyme inhibitor activity;GO:0004866:endopeptidase inhibitor activity;GO:0004869:cysteine-type endopeptidase inhibitor activity;GO:0004871:signal transducer activity;GO:0004872:receptor activity;GO:0004888:transmembrane signaling receptor activity;GO:0005031:tumor necrosis factor-activated receptor activity;GO:0005035:death receptor activity;GO:0005488:binding;GO:0005515:protein bindin…	GO:0005576:extracellular region;GO:0005622:intracellular;GO:0005623:cell;GO:0005634:nucleus;GO:0005886:plasma membrane;GO:0005887:integral component of plasma membrane;GO:0009897:external side of plasma membrane;GO:0009986:cell surface;GO:0016020:membrane;GO:0016021:integral component of membrane;GO:0031224:intrinsic component of membrane;GO:0031226:intrinsic component of plasma membrane;GO:00319…
FCRL5	1.94E-81	-0.742356157	0.018	0.432	0.04154362	0.783899777	7.58E-77	protein_coding	GRCh38.98	chr1	-	157513377	157552515	39139	ENSG00000143297	hsa:83416:FCRL5, BXMAS1, CD307, CD307e, FCRH5, IRTA2, PRO820	83416	Fc receptor like 5 [Source:HGNC Symbol;Acc:HGNC:18508]	-	-	-	-	-	-	Renal sinus fat	GO:0002253:activation of immune response;GO:0002376:immune system process;GO:0002429:immune response-activating cell surface receptor signaling pathway;GO:0002682:regulation of immune system process;GO:0002683:negative regulation of immune system process;GO:0002684:positive regulation of immune system process;GO:0002757:immune response-activating signal transduction;GO:0002764:immune response-reg…	-	GO:0005623:cell;GO:0005886:plasma membrane;GO:0016020:membrane;GO:0016021:integral component of membrane;GO:0031224:intrinsic component of membrane;GO:0032991:macromolecular complex;GO:0043234:protein complex;GO:0043235:receptor complex;GO:0044425:membrane part;GO:0044464:cell part;GO:0071944:cell periphery
SPAG4	9.08E-81	-0.688177657	0.021	0.449	0.046367247	0.734544904	3.56E-76	protein_coding	GRCh38.98	chr20	+	35615829	35621094	5266	ENSG00000061656	hsa:6676:SPAG4, CT127, SUN4	6676	sperm associated antigen 4 [Source:HGNC Symbol;Acc:HGNC:11214]	-	-	-	-	-	-	-	GO:0000003:reproduction;GO:0006996:organelle organization;GO:0006997:nucleus organization;GO:0006998:nuclear envelope organization;GO:0007010:cytoskeleton organization;GO:0007276:gamete generation;GO:0007283:spermatogenesis;GO:0008104:protein localization;GO:0009987:cellular process;GO:0010256:endomembrane system organization;GO:0016043:cellular component organization;GO:0019953:sexual reproducti…	GO:0005198:structural molecule activity;GO:0005488:binding;GO:0005515:protein binding	GO:0005622:intracellular;GO:0005623:cell;GO:0005634:nucleus;GO:0005635:nuclear envelope;GO:0005737:cytoplasm;GO:0005856:cytoskeleton;GO:0005929:cilium;GO:0012505:endomembrane system;GO:0016020:membrane;GO:0016021:integral component of membrane;GO:0031224:intrinsic component of membrane;GO:0031514:motile cilium;GO:0031967:organelle envelope;GO:0031975:envelope;GO:0042995:cell projection;GO:0043226…
ANKRD36BP2	8.34E-77	-0.697801756	0.015	0.39	0.024419794	0.72222155	3.27E-72	-	-	-	-	-	-	-	-	-	-	-	-	-	-	-	-	-	-	-	-	-
AC012236.1	2.56E-76	-0.408875691	0.004	0.305	0.00746119	0.416336882	1.00E-71	lncRNA	GRCh38.98	chr15	-	31221999	31230838	8840	ENSG00000259772	-	-	uncharacterized LOC283710 [Source:NCBI gene;Acc:283710]	-	-	-	-	-	-	-	-	-	-
POU2AF1	6.99E-75	-0.865752986	0.029	0.466	0.061164558	0.926917543	2.74E-70	protein_coding	GRCh38.98	chr11	-	111352255	111455630	103376	ENSG00000110777	hsa:5450:POU2AF1, BOB1, OBF-1, OBF1, OCAB	5450	POU class 2 homeobox associating factor 1 [Source:HGNC Symbol;Acc:HGNC:9211]	-	-	-	-	-	-	Primary biliary cirrhosis;Corneal structure	GO:0002376:immune system process;GO:0006139:nucleobase-containing compound metabolic process;GO:0006351:transcription, DNA-templated;GO:0006355:regulation of transcription, DNA-templated;GO:0006366:transcription from RNA polymerase II promoter;GO:0006725:cellular aromatic compound metabolic process;GO:0006807:nitrogen compound metabolic process;GO:0006955:immune response;GO:0006959:humoral immune…	GO:0000988:transcription factor activity, protein binding;GO:0000989:transcription factor activity, transcription factor binding;GO:0003676:nucleic acid binding;GO:0003677:DNA binding;GO:0003712:transcription cofactor activity;GO:0003713:transcription coactivator activity;GO:0005488:binding;GO:0005515:protein binding;GO:0097159:organic cyclic compound binding;GO:1901363:heterocyclic compound bind…	GO:0005622:intracellular;GO:0005623:cell;GO:0005634:nucleus;GO:0043226:organelle;GO:0043227:membrane-bounded organelle;GO:0043229:intracellular organelle;GO:0043231:intracellular membrane-bounded organelle;GO:0044424:intracellular part;GO:0044464:cell part
PIM2	2.25E-74	-1.443686493	0.086	0.661	0.183800057	1.62748655	8.80E-70	protein_coding	GRCh38.98	chrX	-	48913182	48919024	5843	ENSG00000102096	hsa:11040:PIM2	11040	Pim-2 proto-oncogene, serine/threonine kinase [Source:HGNC Symbol;Acc:HGNC:8987]	hsa05221:Acute myeloid leukemia	-	-	-	-	-	-	GO:0000003:reproduction;GO:0000082:G1/S transition of mitotic cell cycle;GO:0000278:mitotic cell cycle;GO:0000280:nuclear division;GO:0006139:nucleobase-containing compound metabolic process;GO:0006351:transcription, DNA-templated;GO:0006355:regulation of transcription, DNA-templated;GO:0006464:cellular protein modification process;GO:0006468:protein phosphorylation;GO:0006725:cellular aromatic c…	GO:0000166:nucleotide binding;GO:0001882:nucleoside binding;GO:0001883:purine nucleoside binding;GO:0003824:catalytic activity;GO:0004672:protein kinase activity;GO:0004674:protein serine/threonine kinase activity;GO:0005488:binding;GO:0005515:protein binding;GO:0005524:ATP binding;GO:0016301:kinase activity;GO:0016740:transferase activity;GO:0016772:transferase activity, transferring phosphorus-…	GO:0005622:intracellular;GO:0005623:cell;GO:0005737:cytoplasm;GO:0044424:intracellular part;GO:0044464:cell part
SSR4	1.07E-65	-2.712100002	0.763	0.983	1.983639026	4.695739028	4.21E-61	protein_coding	GRCh38.98	chrX	+	153793516	153798499	4984	ENSG00000180879	hsa:6748:SSR4, CDG1Y, TRAPD	6748	signal sequence receptor subunit 4 [Source:HGNC Symbol;Acc:HGNC:11326]	hsa04141:Protein processing in endoplasmic reticulum	R-HSA-1799339:SRP-dependent cotranslational protein targeting to membrane;R-HSA-72766:Translation;R-HSA-392499:Metabolism of proteins;R-HSA-74160:Gene Expression	-	-	300934:Congenital disorder of glycosylation, type Iy	-	-	-	-	GO:0005576:extracellular region;GO:0005622:intracellular;GO:0005623:cell;GO:0005737:cytoplasm;GO:0005783:endoplasmic reticulum;GO:0005784:Sec61 translocon complex;GO:0005789:endoplasmic reticulum membrane;GO:0005791:rough endoplasmic reticulum;GO:0012505:endomembrane system;GO:0016020:membrane;GO:0016021:integral component of membrane;GO:0030867:rough endoplasmic reticulum membrane;GO:0031090:org…
JCHAIN	2.88E-64	-5.391323646	0.672	0.983	2.397144246	7.788467892	1.13E-59	protein_coding	GRCh38.98	chr4	-	70655541	70681817	26277	ENSG00000132465	hsa:3512:JCHAIN, IGCJ, IGJ, JCH	3512	joining chain of multimeric IgA and IgM [Source:HGNC Symbol;Acc:HGNC:5713]	-	R-HSA-5653656:Vesicle-mediated transport;R-HSA-2173782:Binding and Uptake of Ligands by Scavenger Receptors;R-HSA-2168880:Scavenging of heme from plasma	-	-	-	-	-	GO:0001894:tissue homeostasis;GO:0001895:retina homeostasis;GO:0002250:adaptive immune response;GO:0002376:immune system process;GO:0003008:system process;GO:0003014:renal system process;GO:0003094:glomerular filtration;GO:0006461:protein complex assembly;GO:0006810:transport;GO:0006897:endocytosis;GO:0006898:receptor-mediated endocytosis;GO:0006950:response to stress;GO:0006952:defense response;…	GO:0003676:nucleic acid binding;GO:0003677:DNA binding;GO:0003697:single-stranded DNA binding;GO:0003823:antigen binding;GO:0005102:receptor binding;GO:0005488:binding;GO:0005515:protein binding;GO:0005539:glycosaminoglycan binding;GO:0019862:IgA binding;GO:0019865:immunoglobulin binding;GO:0031210:phosphatidylcholine binding;GO:0032403:protein complex binding;GO:0034987:immunoglobulin receptor b…	GO:0005576:extracellular region;GO:0005615:extracellular space;GO:0019814:immunoglobulin complex;GO:0031982:vesicle;GO:0031988:membrane-bounded vesicle;GO:0032991:macromolecular complex;GO:0042571:immunoglobulin complex, circulating;GO:0043226:organelle;GO:0043227:membrane-bounded organelle;GO:0043230:extracellular organelle;GO:0043234:protein complex;GO:0044421:extracellular region part;GO:00700…
TYROBP	6.54E-64	2.220165345	0.998	0.839	5.14583673	2.925671385	2.56E-59	protein_coding	GRCh38.98	chr19	-	35904401	35908295	3895	ENSG00000011600	hsa:7305:TYROBP, DAP12, KARAP, PLOSL	7305	TYRO protein tyrosine kinase binding protein [Source:HGNC Symbol;Acc:HGNC:12449]	hsa04650:Natural killer cell mediated cytotoxicity;hsa04380:Osteoclast differentiation	R-HSA-2424491:DAP12 signaling;R-HSA-373755:Semaphorin interactions;R-HSA-1266738:Developmental Biology;R-HSA-168256:Immune System;R-HSA-1280218:Adaptive Immune System;R-HSA-422475:Axon guidance;R-HSA-2172127:DAP12 interactions;R-HSA-416700:Other semaphorin interactions;R-HSA-198933:Immunoregulatory interactions between a Lymphoid and a non-Lymphoid cell;R-HSA-1500931:Cell-Cell communication;R-HSA…	-	-	221770:Nasu-Hakola disease	Musculoskeletal diseases;Skeletal diseases;H00438:Nasu-Hakola disease	-	GO:0001501:skeletal system development;GO:0001775:cell activation;GO:0002252:immune effector process;GO:0002263:cell activation involved in immune response;GO:0002274:myeloid leukocyte activation;GO:0002275:myeloid cell activation involved in immune response;GO:0002281:macrophage activation involved in immune response;GO:0002283:neutrophil activation involved in immune response;GO:0002366:leukocy…	GO:0004871:signal transducer activity;GO:0005057:receptor signaling protein activity;GO:0005102:receptor binding;GO:0005488:binding;GO:0005515:protein binding;GO:0042802:identical protein binding	GO:0005622:intracellular;GO:0005623:cell;GO:0005886:plasma membrane;GO:0005887:integral component of plasma membrane;GO:0009986:cell surface;GO:0016020:membrane;GO:0016021:integral component of membrane;GO:0031224:intrinsic component of membrane;GO:0031226:intrinsic component of plasma membrane;GO:0044425:membrane part;GO:0044459:plasma membrane part;GO:0044464:cell part;GO:0071944:cell periphery
SEC11C	5.27E-58	-1.590064435	0.28	0.898	0.68122076	2.271285195	2.06E-53	protein_coding	GRCh38.98	chr18	+	59139866	59158832	18967	ENSG00000166562	hsa:90701:SEC11C, SEC11L3, SPC21, SPCS4C	90701	SEC11 homolog C, signal peptidase complex subunit [Source:HGNC Symbol;Acc:HGNC:23400]	hsa03060:Protein export	R-HSA-2980736:Peptide hormone metabolism;R-HSA-1799339:SRP-dependent cotranslational protein targeting to membrane;R-HSA-72766:Translation;R-HSA-392499:Metabolism of proteins;R-HSA-400508:Incretin synthesis, secretion, and inactivation;R-HSA-381771:Synthesis, secretion, and inactivation of Glucagon-like Peptide-1 (GLP-1);R-HSA-74160:Gene Expression;R-HSA-422085:Synthesis, secretion, and deacylati…	-	P04395:Vasopressin synthesis;P00019:Endothelin signaling pathway	-	-	-	GO:0006465:signal peptide processing;GO:0006508:proteolysis;GO:0006518:peptide metabolic process;GO:0006807:nitrogen compound metabolic process;GO:0008152:metabolic process;GO:0009987:cellular process;GO:0010467:gene expression;GO:0016485:protein processing;GO:0019538:protein metabolic process;GO:0034641:cellular nitrogen compound metabolic process;GO:0043170:macromolecule metabolic process;GO:00…	GO:0003824:catalytic activity;GO:0008233:peptidase activity;GO:0008236:serine-type peptidase activity;GO:0016787:hydrolase activity;GO:0017171:serine hydrolase activity;GO:0070011:peptidase activity, acting on L-amino acid peptides	GO:0005622:intracellular;GO:0005623:cell;GO:0005737:cytoplasm;GO:0005783:endoplasmic reticulum;GO:0005789:endoplasmic reticulum membrane;GO:0012505:endomembrane system;GO:0016020:membrane;GO:0016021:integral component of membrane;GO:0031224:intrinsic component of membrane;GO:0042175:nuclear outer membrane-endoplasmic reticulum membrane network;GO:0043226:organelle;GO:0043227:membrane-bounded orga…
LAPTM5	5.57E-57	2.013867041	0.991	0.695	3.904596072	1.890729031	2.18E-52	protein_coding	GRCh38.98	chr1	-	30732469	30757774	25306	ENSG00000162511	hsa:7805:LAPTM5, CLAST6	7805	lysosomal protein transmembrane 5 [Source:HGNC Symbol;Acc:HGNC:29612]	hsa04142:Lysosome	-	-	-	-	-	-	GO:0006810:transport;GO:0051179:localization;GO:0051234:establishment of localization	GO:0005488:binding;GO:0005515:protein binding	GO:0000323:lytic vacuole;GO:0005622:intracellular;GO:0005623:cell;GO:0005737:cytoplasm;GO:0005764:lysosome;GO:0005765:lysosomal membrane;GO:0005773:vacuole;GO:0005774:vacuolar membrane;GO:0005886:plasma membrane;GO:0005887:integral component of plasma membrane;GO:0016020:membrane;GO:0016021:integral component of membrane;GO:0031090:organelle membrane;GO:0031224:intrinsic component of membrane;GO:…
LINC02362	7.13E-57	-0.430576884	0.007	0.263	0.012814188	0.443391072	2.79E-52	lncRNA	GRCh38.98	chr4	-	184365180	184382416	17237	ENSG00000249096	hsa:102723766:	102723766	long intergenic non-protein coding RNA 2362 [Source:HGNC Symbol;Acc:HGNC:53284]	-	-	-	-	-	-	-	-	-	-
TMSB10	7.33E-56	1.716412938	1	0.975	5.330622319	3.614209381	2.87E-51	protein_coding	GRCh38.98	chr2	+	84905656	84906671	1016	ENSG00000034510	hsa:9168:TMSB10, MIG12, TB10	9168	thymosin beta 10 [Source:HGNC Symbol;Acc:HGNC:11879]	-	-	-	-	-	-	-	GO:0006996:organelle organization;GO:0007010:cytoskeleton organization;GO:0007015:actin filament organization;GO:0009987:cellular process;GO:0016043:cellular component organization;GO:0030029:actin filament-based process;GO:0030036:actin cytoskeleton organization;GO:0044699:single-organism process;GO:0044763:single-organism cellular process;GO:0071840:cellular component organization or biogenesis…	GO:0003779:actin binding;GO:0003785:actin monomer binding;GO:0005488:binding;GO:0005515:protein binding;GO:0008092:cytoskeletal protein binding	GO:0005622:intracellular;GO:0005623:cell;GO:0005737:cytoplasm;GO:0005856:cytoskeleton;GO:0043226:organelle;GO:0043228:non-membrane-bounded organelle;GO:0043229:intracellular organelle;GO:0043232:intracellular non-membrane-bounded organelle;GO:0044424:intracellular part;GO:0044464:cell part
FCER1G	1.77E-55	2.32426235	0.99	0.661	4.465007395	2.140745045	6.93E-51	protein_coding	GRCh38.98	chr1	+	161215234	161220699	5466	ENSG00000158869	hsa:2207:FCER1G, FCRG	2207	Fc fragment of IgE receptor Ig [Source:HGNC Symbol;Acc:HGNC:3611]	hsa04650:Natural killer cell mediated cytotoxicity;hsa05152:Tuberculosis;hsa05310:Asthma;hsa04071:Sphingolipid signaling pathway;hsa04072:Phospholipase D signaling pathway;hsa04664:Fc epsilon RI signaling pathway;hsa04611:Platelet activation	R-HSA-75892:Platelet Adhesion to exposed collagen;R-HSA-114604:GPVI-mediated activation cascade;R-HSA-2871837:FCERI mediated NF-kB activation;R-HSA-2871809:FCERI mediated Ca+2 mobilization;R-HSA-168256:Immune System;R-HSA-2871796:FCERI mediated MAPK activation;R-HSA-5621481:C-type lectin receptors (CLRs);R-HSA-109582:Hemostasis;R-HSA-2454202:Fc epsilon receptor (FCERI) signaling;R-HSA-76002:Plate…	-	-	-	-	-	GO:0001775:cell activation;GO:0001776:leukocyte homeostasis;GO:0001794:type IIa hypersensitivity;GO:0001796:regulation of type IIa hypersensitivity;GO:0001798:positive regulation of type IIa hypersensitivity;GO:0001802:type III hypersensitivity;GO:0001803:regulation of type III hypersensitivity;GO:0001805:positive regulation of type III hypersensitivity;GO:0001810:regulation of type I hypersensit…	GO:0004871:signal transducer activity;GO:0004872:receptor activity;GO:0004888:transmembrane signaling receptor activity;GO:0005488:binding;GO:0005515:protein binding;GO:0019763:immunoglobulin receptor activity;GO:0019767:IgE receptor activity;GO:0019863:IgE binding;GO:0019864:IgG binding;GO:0019865:immunoglobulin binding;GO:0032403:protein complex binding;GO:0038023:signaling receptor activity;GO…	GO:0005623:cell;GO:0005886:plasma membrane;GO:0005887:integral component of plasma membrane;GO:0009897:external side of plasma membrane;GO:0009986:cell surface;GO:0016020:membrane;GO:0016021:integral component of membrane;GO:0031224:intrinsic component of membrane;GO:0031226:intrinsic component of plasma membrane;GO:0032991:macromolecular complex;GO:0032997:Fc receptor complex;GO:0032998:Fc-epsil…
PSAP	1.78E-55	2.08344406	1	0.966	5.356673578	3.273229519	6.99E-51	protein_coding	GRCh38.98	chr10	-	71816298	71851325	35028	ENSG00000197746	hsa:5660:PSAP, GLBA, SAP1	5660	prosaposin [Source:HGNC Symbol;Acc:HGNC:9498]	hsa04142:Lysosome	R-HSA-373076:Class A/1 (Rhodopsin-like receptors);R-HSA-372790:Signaling by GPCR;R-HSA-375276:Peptide ligand-binding receptors;R-HSA-1430728:Metabolism;R-HSA-162582:Signal Transduction;R-HSA-109582:Hemostasis;R-HSA-500792:GPCR ligand binding;R-HSA-76005:Response to elevated platelet cytosolic Ca2+;R-HSA-556833:Metabolism of lipids and lipoproteins;R-HSA-428157:Sphingolipid metabolism;R-HSA-166066…	-	-	611721:Combined SAP deficiency;249900:Metachromatic leukodystrophy due to SAP-b deficiency;611722:Krabbe disease, atypical;610539:Gaucher disease, atypical	Congenital disorders of metabolism;Congenital disorders of lipid/glycolipid metabolism;H00126:Gaucher disease;H00135:Krabbe disease;H00127:Metachromatic leukodystrophy;Lysosomal storage diseases;H00423:Defects in the degradation of sulfatide;H00426:Defects in the degradation of ganglioside;H01239:Combined SAP deficiency	Asthma (childhood onset)	GO:0000003:reproduction;GO:0000165:MAPK cascade;GO:0000302:response to reactive oxygen species;GO:0001655:urogenital system development;GO:0001932:regulation of protein phosphorylation;GO:0001934:positive regulation of protein phosphorylation;GO:0002576:platelet degranulation;GO:0003006:developmental process involved in reproduction;GO:0006464:cellular protein modification process;GO:0006468:prot…	GO:0001664:G-protein coupled receptor binding;GO:0005102:receptor binding;GO:0005488:binding;GO:0005515:protein binding;GO:0008047:enzyme activator activity;GO:0008289:lipid binding;GO:0030234:enzyme regulator activity;GO:0098772:molecular function regulator	GO:0000323:lytic vacuole;GO:0005576:extracellular region;GO:0005615:extracellular space;GO:0005622:intracellular;GO:0005623:cell;GO:0005737:cytoplasm;GO:0005739:mitochondrion;GO:0005764:lysosome;GO:0005765:lysosomal membrane;GO:0005773:vacuole;GO:0005774:vacuolar membrane;GO:0005775:vacuolar lumen;GO:0016020:membrane;GO:0016021:integral component of membrane;GO:0031090:organelle membrane;GO:00312…
FTL	5.24E-54	1.759950447	1	1	7.844558411	6.084607964	2.05E-49	protein_coding	GRCh38.98	chr19	+	48965309	48966879	1571	ENSG00000087086	hsa:2512:FTL, LFTD, NBIA3	2512	ferritin light chain [Source:HGNC Symbol;Acc:HGNC:3999]	hsa04978:Mineral absorption	R-HSA-3000480:Scavenging by Class A Receptors;R-HSA-432722:Golgi Associated Vesicle Biogenesis;R-HSA-5653656:Vesicle-mediated transport;R-HSA-382551:Transmembrane transport of small molecules;R-HSA-917937:Iron uptake and transport;R-HSA-421837:Clathrin derived vesicle budding;R-HSA-2173782:Binding and Uptake of Ligands by Scavenger Receptors;R-HSA-199992:trans-Golgi Network Vesicle Budding;R-HSA-…	-	-	615604:L-ferritin deficiency, dominant and recessive;600886:Hyperferritinemia-cataract syndrome;606159:Neurodegeneration with brain iron accumulation 3	Nervous system diseases;Neurodegenerative diseases;H00833:Neurodegeneration with brain iron accumulation (NBIA);Other nervous and sensory system diseases;H01202:Cataract	-	GO:0000041:transition metal ion transport;GO:0006810:transport;GO:0006811:ion transport;GO:0006812:cation transport;GO:0006826:iron ion transport;GO:0006873:cellular ion homeostasis;GO:0006875:cellular metal ion homeostasis;GO:0006879:cellular iron ion homeostasis;GO:0009987:cellular process;GO:0019725:cellular homeostasis;GO:0030001:metal ion transport;GO:0030003:cellular cation homeostasis;GO:0…	GO:0005488:binding;GO:0005506:iron ion binding;GO:0005515:protein binding;GO:0008199:ferric iron binding;GO:0042802:identical protein binding;GO:0043167:ion binding;GO:0043169:cation binding;GO:0046872:metal ion binding;GO:0046914:transition metal ion binding	GO:0005576:extracellular region;GO:0005622:intracellular;GO:0005623:cell;GO:0005737:cytoplasm;GO:0005829:cytosol;GO:0008043:intracellular ferritin complex;GO:0016020:membrane;GO:0031982:vesicle;GO:0031988:membrane-bounded vesicle;GO:0032991:macromolecular complex;GO:0043226:organelle;GO:0043227:membrane-bounded organelle;GO:0043230:extracellular organelle;GO:0043234:protein complex;GO:0044421:ext…
CTSS	3.44E-53	2.067045702	0.991	0.839	4.517283913	2.45023821	1.35E-48	protein_coding	GRCh38.98	chr1	-	150730188	150765792	35605	ENSG00000163131	hsa:1520:CTSS	1520	cathepsin S [Source:HGNC Symbol;Acc:HGNC:2545]	hsa05152:Tuberculosis;hsa04145:Phagosome;hsa04612:Antigen processing and presentation;hsa04210:Apoptosis;hsa04142:Lysosome	R-HSA-1474244:Extracellular matrix organization;R-HSA-168256:Immune System;R-HSA-1280218:Adaptive Immune System;R-HSA-168898:Toll-Like Receptors Cascades;R-HSA-2132295:MHC class II antigen presentation;R-HSA-983169:Class I MHC mediated antigen processing & presentation;R-HSA-2022090:Assembly of collagen fibrils and other multimeric structures;R-HSA-1474290:Collagen formation;R-HSA-1679131:Traffic…	-	-	-	-	Fat body mass;Rhegmatogenous retinal detachment	GO:0002218:activation of innate immune response;GO:0002221:pattern recognition receptor signaling pathway;GO:0002224:toll-like receptor signaling pathway;GO:0002250:adaptive immune response;GO:0002253:activation of immune response;GO:0002376:immune system process;GO:0002478:antigen processing and presentation of exogenous peptide antigen;GO:0002495:antigen processing and presentation of peptide a…	GO:0001948:glycoprotein binding;GO:0001968:fibronectin binding;GO:0003824:catalytic activity;GO:0004175:endopeptidase activity;GO:0004197:cysteine-type endopeptidase activity;GO:0004252:serine-type endopeptidase activity;GO:0005488:binding;GO:0005515:protein binding;GO:0005518:collagen binding;GO:0008233:peptidase activity;GO:0008234:cysteine-type peptidase activity;GO:0008236:serine-type peptida…	GO:0000323:lytic vacuole;GO:0005576:extracellular region;GO:0005615:extracellular space;GO:0005622:intracellular;GO:0005623:cell;GO:0005737:cytoplasm;GO:0005764:lysosome;GO:0005768:endosome;GO:0005773:vacuole;GO:0005775:vacuolar lumen;GO:0012505:endomembrane system;GO:0031904:endosome lumen;GO:0031974:membrane-enclosed lumen;GO:0036019:endolysosome;GO:0036021:endolysosome lumen;GO:0043202:lysosom…
FAM30A	9.68E-53	-0.853252282	0.009	0.263	0.01844909	0.871701372	3.79E-48	lncRNA	GRCh38.98	chr14	+	105917979	105932642	14664	ENSG00000226777	hsa:9834:C14orf110, FAM30A, HSPC053	9834	family with sequence similarity 30 member A [Source:HGNC Symbol;Acc:HGNC:19955]	-	-	-	-	-	-	-	-	-	-
ACTB	1.29E-51	2.131167942	1	0.958	6.079030285	3.947862343	5.04E-47	protein_coding	GRCh38.98	chr7	-	5527148	5563784	36637	ENSG00000075624	hsa:60:ACTB, BRWS1, PS1TP5BP1	60	actin beta [Source:HGNC Symbol;Acc:HGNC:132]	hsa04971:Gastric acid secretion;hsa04530:Tight junction;hsa04670:Leukocyte transendothelial migration;hsa05164:Influenza A;hsa04390:Hippo signaling pathway;hsa05205:Proteoglycans in cancer;hsa04015:Rap1 signaling pathway;hsa04810:Regulation of actin cytoskeleton;hsa04145:Phagosome;hsa05416:Viral myocarditis;hsa04921:Oxytocin signaling pathway;hsa05414:Dilated cardiomyopathy;hsa05132:Salmonella in…	R-HSA-5689603:UCH proteinases;R-HSA-2424491:DAP12 signaling;R-HSA-375165:NCAM signaling for neurite out-growth;R-HSA-2682334:EPH-Ephrin signaling;R-HSA-5654741:Signaling by FGFR3;R-HSA-5663213:RHO GTPases Activate WASPs and WAVEs;R-HSA-187037:NGF signalling via TRKA from the plasma membrane;R-HSA-8856828:Clathrin-mediated endocytosis;R-HSA-983231:Factors involved in megakaryocyte development and …	-	P00031:Inflammation mediated by chemokine and cytokine signaling pathway;P00034:Integrin signalling pathway;P00044:Nicotinic acetylcholine receptor signaling pathway;P00029:Huntington disease;P00004:Alzheimer disease-presenilin pathway;P00016:Cytoskeletal regulation by Rho GTPase;P00012:Cadherin signaling pathway	607371:Dystonia, juvenile-onset;243310:Baraitser-Winter syndrome 1	Immune system diseases;Primary immunodeficiency;H00101:Other phagocyte defects;Nervous system diseases;Other nervous and sensory system diseases;H01255:Juvenile-onset dystonia	Relative hand skill in reading disability	GO:0001775:cell activation;GO:0001894:tissue homeostasis;GO:0001895:retina homeostasis;GO:0002252:immune effector process;GO:0002253:activation of immune response;GO:0002376:immune system process;GO:0002429:immune response-activating cell surface receptor signaling pathway;GO:0002431:Fc receptor mediated stimulatory signaling pathway;GO:0002433:immune response-regulating cell surface receptor sig…	GO:0000166:nucleotide binding;GO:0000975:regulatory region DNA binding;GO:0000976:transcription regulatory region sequence-specific DNA binding;GO:0000977:RNA polymerase II regulatory region sequence-specific DNA binding;GO:0000978:RNA polymerase II core promoter proximal region sequence-specific DNA binding;GO:0000980:RNA polymerase II distal enhancer sequence-specific DNA binding;GO:0000987:cor…	GO:0000123:histone acetyltransferase complex;GO:0000228:nuclear chromosome;GO:0000785:chromatin;GO:0000790:nuclear chromatin;GO:0005576:extracellular region;GO:0005615:extracellular space;GO:0005622:intracellular;GO:0005623:cell;GO:0005634:nucleus;GO:0005654:nucleoplasm;GO:0005694:chromosome;GO:0005737:cytoplasm;GO:0005829:cytosol;GO:0005856:cytoskeleton;GO:0005886:plasma membrane;GO:0005912:adhe…
AIF1	2.08E-51	2.088835965	0.976	0.661	4.071032357	1.982196392	8.16E-47	protein_coding	GRCh38.98	chr6	+	31615217	31617021	1805	ENSG00000204472	hsa:199:AIF1, AIF-1, IBA1, IRT-1, IRT1	199	allograft inflammatory factor 1 [Source:HGNC Symbol;Acc:HGNC:352]	-	-	-	-	-	-	Height;Crohn's disease;Neonatal lupus;Weight;Laryngeal squamous cell carcinoma	GO:0000082:G1/S transition of mitotic cell cycle;GO:0000278:mitotic cell cycle;GO:0001774:microglial cell activation;GO:0001775:cell activation;GO:0001932:regulation of protein phosphorylation;GO:0001934:positive regulation of protein phosphorylation;GO:0002274:myeloid leukocyte activation;GO:0002376:immune system process;GO:0002548:monocyte chemotaxis;GO:0002682:regulation of immune system proce…	GO:0003779:actin binding;GO:0005488:binding;GO:0005509:calcium ion binding;GO:0005515:protein binding;GO:0008092:cytoskeletal protein binding;GO:0032403:protein complex binding;GO:0043167:ion binding;GO:0043169:cation binding;GO:0044877:macromolecular complex binding;GO:0046872:metal ion binding;GO:0051015:actin filament binding	GO:0001726:ruffle;GO:0001891:phagocytic cup;GO:0005622:intracellular;GO:0005623:cell;GO:0005634:nucleus;GO:0005737:cytoplasm;GO:0005829:cytosol;GO:0005856:cytoskeleton;GO:0005884:actin filament;GO:0005886:plasma membrane;GO:0015629:actin cytoskeleton;GO:0016020:membrane;GO:0030027:lamellipodium;GO:0031252:cell leading edge;GO:0031253:cell projection membrane;GO:0031256:leading edge membrane;GO:00…
PFN1	2.57E-51	1.943052031	0.996	0.839	4.579538091	2.63648606	1.00E-46	protein_coding	GRCh38.98	chr17	-	4945652	4949061	3410	ENSG00000108518	hsa:5216:PFN1, ALS18	5216	profilin 1 [Source:HGNC Symbol;Acc:HGNC:8881]	hsa04015:Rap1 signaling pathway;hsa04810:Regulation of actin cytoskeleton;hsa05132:Salmonella infection;hsa05131:Shigellosis	R-HSA-194315:Signaling by Rho GTPases;R-HSA-1266738:Developmental Biology;R-HSA-422475:Axon guidance;R-HSA-376176:Signaling by Robo receptor;R-HSA-195258:RHO GTPase Effectors;R-HSA-162582:Signal Transduction;R-HSA-109582:Hemostasis;R-HSA-4086400:PCP/CE pathway;R-HSA-76005:Response to elevated platelet cytosolic Ca2+;R-HSA-3858494:Beta-catenin independent WNT signaling;R-HSA-76002:Platelet activat…	-	P00016:Cytoskeletal regulation by Rho GTPase	614808:Amyotrophic lateral sclerosis 18	-	-	GO:0001667:ameboidal-type cell migration;GO:0001736:establishment of planar polarity;GO:0001738:morphogenesis of a polarized epithelium;GO:0001838:embryonic epithelial tube formation;GO:0001841:neural tube formation;GO:0001843:neural tube closure;GO:0002009:morphogenesis of an epithelium;GO:0006139:nucleobase-containing compound metabolic process;GO:0006259:DNA metabolic process;GO:0006351:transc…	GO:0000166:nucleotide binding;GO:0000774:adenyl-nucleotide exchange factor activity;GO:0003676:nucleic acid binding;GO:0003723:RNA binding;GO:0003779:actin binding;GO:0003785:actin monomer binding;GO:0005102:receptor binding;GO:0005488:binding;GO:0005515:protein binding;GO:0005543:phospholipid binding;GO:0005546:phosphatidylinositol-4,5-bisphosphate binding;GO:0008092:cytoskeletal protein binding…	GO:0005576:extracellular region;GO:0005615:extracellular space;GO:0005622:intracellular;GO:0005623:cell;GO:0005634:nucleus;GO:0005737:cytoplasm;GO:0005829:cytosol;GO:0005856:cytoskeleton;GO:0005912:adherens junction;GO:0005924:cell-substrate adherens junction;GO:0005925:focal adhesion;GO:0005938:cell cortex;GO:0016020:membrane;GO:0030054:cell junction;GO:0030055:cell-substrate junction;GO:0031982…
CST3	1.59E-49	2.247603031	0.998	0.72	5.5852624	3.337659369	6.22E-45	protein_coding	GRCh38.98	chr20	-	23626706	23638473	11768	ENSG00000101439	hsa:1471:CST3, ARMD11, HEL-S-2	1471	cystatin C [Source:HGNC Symbol;Acc:HGNC:2475]	hsa04970:Salivary secretion	R-HSA-977225:Amyloid fiber formation;R-HSA-392499:Metabolism of proteins	-	-	611953:Macular degeneration, age-related, 11;105150:Cerebral amyloid angiopathy	Nervous system diseases;Neurodegenerative diseases;H01185:Cerebral amyloid angiopathy (CAA);Other nervous and sensory system diseases;H00821:Macular degeneration	Cystatin C;Chronic kidney disease;Plasma cystastin c levels in acute coronary syndrome	GO:0001974:blood vessel remodeling;GO:0006508:proteolysis;GO:0006516:glycoprotein catabolic process;GO:0006950:response to stress;GO:0006952:defense response;GO:0008152:metabolic process;GO:0009056:catabolic process;GO:0009057:macromolecule catabolic process;GO:0009100:glycoprotein metabolic process;GO:0009653:anatomical structure morphogenesis;GO:0009892:negative regulation of metabolic process;…	GO:0001540:beta-amyloid binding;GO:0002020:protease binding;GO:0004857:enzyme inhibitor activity;GO:0004866:endopeptidase inhibitor activity;GO:0004869:cysteine-type endopeptidase inhibitor activity;GO:0005488:binding;GO:0005515:protein binding;GO:0019899:enzyme binding;GO:0030234:enzyme regulator activity;GO:0030414:peptidase inhibitor activity;GO:0033218:amide binding;GO:0042277:peptide binding…	GO:0005576:extracellular region;GO:0005615:extracellular space;GO:0031012:extracellular matrix;GO:0031982:vesicle;GO:0031988:membrane-bounded vesicle;GO:0043226:organelle;GO:0043227:membrane-bounded organelle;GO:0043230:extracellular organelle;GO:0044421:extracellular region part;GO:0070062:extracellular exosome;GO:1903561:extracellular vesicle
CHPF	1.65E-49	-0.506962497	0.023	0.331	0.047423713	0.55438621	6.47E-45	protein_coding	GRCh38.98	chr2	-	219538948	219543809	4862	ENSG00000123989	hsa:79586:CHPF, CHSY2, CSS2	79586	chondroitin polymerizing factor [Source:HGNC Symbol;Acc:HGNC:24291]	hsa01100:Metabolic pathways;hsa00532:Glycosaminoglycan biosynthesis - chondroitin sulfate / dermatan sulfate	R-HSA-1630316:Glycosaminoglycan metabolism;R-HSA-1430728:Metabolism;R-HSA-2022870:Chondroitin sulfate biosynthesis;R-HSA-1793185:Chondroitin sulfate/dermatan sulfate metabolism;R-HSA-71387:Metabolism of carbohydrates	-	-	-	-	-	GO:0006022:aminoglycan metabolic process;GO:0006023:aminoglycan biosynthetic process;GO:0006024:glycosaminoglycan biosynthetic process;GO:0006029:proteoglycan metabolic process;GO:0006790:sulfur compound metabolic process;GO:0006807:nitrogen compound metabolic process;GO:0008152:metabolic process;GO:0009058:biosynthetic process;GO:0009059:macromolecule biosynthetic process;GO:0009100:glycoprotein…	GO:0003824:catalytic activity;GO:0005488:binding;GO:0005515:protein binding;GO:0008194:UDP-glycosyltransferase activity;GO:0008376:acetylgalactosaminyltransferase activity;GO:0015020:glucuronosyltransferase activity;GO:0016740:transferase activity;GO:0016757:transferase activity, transferring glycosyl groups;GO:0016758:transferase activity, transferring hexosyl groups;GO:0043167:ion binding;GO:00…	GO:0000139:Golgi membrane;GO:0005622:intracellular;GO:0005623:cell;GO:0005737:cytoplasm;GO:0005739:mitochondrion;GO:0005759:mitochondrial matrix;GO:0005794:Golgi apparatus;GO:0005795:Golgi stack;GO:0005829:cytosol;GO:0012505:endomembrane system;GO:0016020:membrane;GO:0016021:integral component of membrane;GO:0031090:organelle membrane;GO:0031224:intrinsic component of membrane;GO:0031974:membrane…
HSH2D	2.00E-49	-0.6506428	0.06	0.492	0.15352057	0.80416337	7.84E-45	protein_coding	GRCh38.98	chr19	+	16134028	16158575	24548	ENSG00000196684	hsa:84941:HSH2D, ALX, HSH2	84941	hematopoietic SH2 domain containing [Source:HGNC Symbol;Acc:HGNC:24920]	-	-	-	-	-	-	-	GO:0001775:cell activation;GO:0001783:B cell apoptotic process;GO:0002376:immune system process;GO:0002902:regulation of B cell apoptotic process;GO:0002903:negative regulation of B cell apoptotic process;GO:0003254:regulation of membrane depolarization;GO:0006915:apoptotic process;GO:0007154:cell communication;GO:0007155:cell adhesion;GO:0007159:leukocyte cell-cell adhesion;GO:0007165:signal tra…	GO:0005070:SH3/SH2 adaptor activity;GO:0005488:binding;GO:0005515:protein binding;GO:0030674:protein binding, bridging;GO:0035591:signaling adaptor activity;GO:0060090:binding, bridging	GO:0005622:intracellular;GO:0005623:cell;GO:0005634:nucleus;GO:0005737:cytoplasm;GO:0005739:mitochondrion;GO:0005829:cytosol;GO:0043226:organelle;GO:0043227:membrane-bounded organelle;GO:0043229:intracellular organelle;GO:0043231:intracellular membrane-bounded organelle;GO:0044424:intracellular part;GO:0044444:cytoplasmic part;GO:0044464:cell part
SAT1	2.57E-48	1.692049647	0.998	0.958	5.887988343	4.195938696	1.01E-43	protein_coding	GRCh38.98	chrX	+	23783173	23786226	3054	ENSG00000130066	hsa:6303:SAT1, DC21, KFSD, KFSDX, SAT, SSAT, SSAT-1	6303	spermidine/spermine N1-acetyltransferase 1 [Source:HGNC Symbol;Acc:HGNC:10540]	hsa01100:Metabolic pathways;hsa00330:Arginine and proline metabolism	R-HSA-351200:Interconversion of polyamines;R-HSA-1430728:Metabolism;R-HSA-351202:Metabolism of polyamines;R-HSA-71291:Metabolism of amino acids and derivatives	PWY-0:putrescine degradation III;PWY-6117:spermine and spermidine degradation I	-	-	Skin diseases;Skin and soft tissue diseases;H00750:Keratosis follicularis spinulosa decalvans	-	GO:0001525:angiogenesis;GO:0001568:blood vessel development;GO:0001944:vasculature development;GO:0006576:cellular biogenic amine metabolic process;GO:0006595:polyamine metabolic process;GO:0006596:polyamine biosynthetic process;GO:0006598:polyamine catabolic process;GO:0006807:nitrogen compound metabolic process;GO:0007275:multicellular organism development;GO:0008152:metabolic process;GO:000828…	GO:0003824:catalytic activity;GO:0004145:diamine N-acetyltransferase activity;GO:0005488:binding;GO:0005515:protein binding;GO:0008080:N-acetyltransferase activity;GO:0016407:acetyltransferase activity;GO:0016410:N-acyltransferase activity;GO:0016740:transferase activity;GO:0016746:transferase activity, transferring acyl groups;GO:0016747:transferase activity, transferring acyl groups other than …	GO:0005622:intracellular;GO:0005623:cell;GO:0005737:cytoplasm;GO:0005829:cytosol;GO:0044424:intracellular part;GO:0044444:cytoplasmic part;GO:0044464:cell part
CTSB	1.03E-47	2.421892689	0.981	0.661	5.044122274	2.622229585	4.02E-43	protein_coding	GRCh38.98	chr8	-	11842524	11869448	26925	ENSG00000164733	hsa:1508:CTSB, APPS, CPSB	1508	cathepsin B [Source:HGNC Symbol;Acc:HGNC:2527]	hsa04612:Antigen processing and presentation;hsa04210:Apoptosis;hsa04142:Lysosome;hsa04924:Renin secretion	R-HSA-1474244:Extracellular matrix organization;R-HSA-168256:Immune System;R-HSA-1280218:Adaptive Immune System;R-HSA-168898:Toll-Like Receptors Cascades;R-HSA-2132295:MHC class II antigen presentation;R-HSA-2022090:Assembly of collagen fibrils and other multimeric structures;R-HSA-1474290:Collagen formation;R-HSA-1442490:Collagen degradation;R-HSA-1679131:Trafficking and processing of endosomal …	-	-	-	Digestive system diseases;Pancreas diseases;H00932:Tropical calcific pancreatitis	-	GO:0000003:reproduction;GO:0001890:placenta development;GO:0001893:maternal placenta development;GO:0002218:activation of innate immune response;GO:0002221:pattern recognition receptor signaling pathway;GO:0002224:toll-like receptor signaling pathway;GO:0002253:activation of immune response;GO:0002376:immune system process;GO:0002682:regulation of immune system process;GO:0002684:positive regulat…	GO:0001948:glycoprotein binding;GO:0003824:catalytic activity;GO:0004175:endopeptidase activity;GO:0004197:cysteine-type endopeptidase activity;GO:0004252:serine-type endopeptidase activity;GO:0005488:binding;GO:0005515:protein binding;GO:0005518:collagen binding;GO:0008233:peptidase activity;GO:0008234:cysteine-type peptidase activity;GO:0008236:serine-type peptidase activity;GO:0016787:hydrolas…	GO:0000323:lytic vacuole;GO:0005576:extracellular region;GO:0005615:extracellular space;GO:0005622:intracellular;GO:0005623:cell;GO:0005634:nucleus;GO:0005730:nucleolus;GO:0005737:cytoplasm;GO:0005739:mitochondrion;GO:0005764:lysosome;GO:0005768:endosome;GO:0005773:vacuole;GO:0005775:vacuolar lumen;GO:0005886:plasma membrane;GO:0005901:caveola;GO:0009897:external side of plasma membrane;GO:000998…
PNOC	4.86E-47	-0.370222232	0.011	0.254	0.025990407	0.396212638	1.90E-42	protein_coding	GRCh38.98	chr8	+	28316986	28343355	26370	ENSG00000168081	hsa:5368:PNOC, N/OFQ, NOP, OFQ, PPNOC, ppN/OFQ	5368	prepronociceptin [Source:HGNC Symbol;Acc:HGNC:9163]	-	R-HSA-373076:Class A/1 (Rhodopsin-like receptors);R-HSA-372790:Signaling by GPCR;R-HSA-375276:Peptide ligand-binding receptors;R-HSA-388396:GPCR downstream signaling;R-HSA-162582:Signal Transduction;R-HSA-418594:G alpha (i) signalling events;R-HSA-500792:GPCR ligand binding	-	-	-	-	-	GO:0000003:reproduction;GO:0003008:system process;GO:0007154:cell communication;GO:0007165:signal transduction;GO:0007186:G-protein coupled receptor signaling pathway;GO:0007218:neuropeptide signaling pathway;GO:0007267:cell-cell signaling;GO:0007268:chemical synaptic transmission;GO:0007565:female pregnancy;GO:0007600:sensory perception;GO:0009987:cellular process;GO:0022414:reproductive process…	GO:0001515:opioid peptide activity;GO:0001664:G-protein coupled receptor binding;GO:0005102:receptor binding;GO:0005179:hormone activity;GO:0005184:neuropeptide hormone activity;GO:0005488:binding;GO:0005515:protein binding;GO:0031628:opioid receptor binding	GO:0005576:extracellular region;GO:0005623:cell;GO:0005886:plasma membrane;GO:0016020:membrane;GO:0030424:axon;GO:0030425:dendrite;GO:0033267:axon part;GO:0036477:somatodendritic compartment;GO:0042995:cell projection;GO:0043005:neuron projection;GO:0043025:neuronal cell body;GO:0043679:axon terminus;GO:0044297:cell body;GO:0044306:neuron projection terminus;GO:0044463:cell projection part;GO:004…
CFL1	3.58E-46	1.548823427	0.982	0.763	3.328170891	1.779347464	1.40E-41	protein_coding	GRCh38.98	chr11	-	65823022	65862026	39005	ENSG00000172757	hsa:1072:CFL1, CFL, HEL-S-15, cofilin	1072	cofilin 1 [Source:HGNC Symbol;Acc:HGNC:1874]	hsa04810:Regulation of actin cytoskeleton;hsa04666:Fc gamma R-mediated phagocytosis;hsa05133:Pertussis;hsa04360:Axon guidance	R-HSA-2682334:EPH-Ephrin signaling;R-HSA-373755:Semaphorin interactions;R-HSA-1266738:Developmental Biology;R-HSA-168256:Immune System;R-HSA-399954:Sema3A PAK dependent Axon repulsion;R-HSA-422475:Axon guidance;R-HSA-2029480:Fcgamma receptor (FCGR) dependent phagocytosis;R-HSA-109582:Hemostasis;R-HSA-2029482:Regulation of actin dynamics for phagocytic cup formation;R-HSA-76005:Response to elevate…	-	P00016:Cytoskeletal regulation by Rho GTPase	-	-	Breast cancer;Acne (severe);DNA methylation (variation)	GO:0000902:cell morphogenesis;GO:0000904:cell morphogenesis involved in differentiation;GO:0006915:apoptotic process;GO:0006996:organelle organization;GO:0007010:cytoskeleton organization;GO:0007015:actin filament organization;GO:0007154:cell communication;GO:0007165:signal transduction;GO:0007264:small GTPase mediated signal transduction;GO:0007265:Ras protein signal transduction;GO:0007266:Rho …	GO:0003779:actin binding;GO:0005488:binding;GO:0005515:protein binding;GO:0008092:cytoskeletal protein binding	GO:0001726:ruffle;GO:0005576:extracellular region;GO:0005615:extracellular space;GO:0005622:intracellular;GO:0005623:cell;GO:0005634:nucleus;GO:0005737:cytoplasm;GO:0005856:cytoskeleton;GO:0005886:plasma membrane;GO:0005912:adherens junction;GO:0005924:cell-substrate adherens junction;GO:0005925:focal adhesion;GO:0015629:actin cytoskeleton;GO:0016020:membrane;GO:0016363:nuclear matrix;GO:0030027:…
FTH1	3.66E-46	2.178666985	1	1	7.821490058	5.642823073	1.43E-41	protein_coding	GRCh38.98	chr11	-	61959718	61967634	7917	ENSG00000167996	hsa:2495:FTH1, FHC, FTH, FTHL6, HFE5, PIG15, PLIF	2495	ferritin heavy chain 1 [Source:HGNC Symbol;Acc:HGNC:3976]	hsa04978:Mineral absorption	R-HSA-3000480:Scavenging by Class A Receptors;R-HSA-432722:Golgi Associated Vesicle Biogenesis;R-HSA-5653656:Vesicle-mediated transport;R-HSA-382551:Transmembrane transport of small molecules;R-HSA-917937:Iron uptake and transport;R-HSA-421837:Clathrin derived vesicle budding;R-HSA-2173782:Binding and Uptake of Ligands by Scavenger Receptors;R-HSA-199992:trans-Golgi Network Vesicle Budding;R-HSA-…	-	-	615517:Hemochromatosis, type 5	-	Phospholipid levels (plasma);Estradiol levels;Plasma omega-6 polyunsaturated fatty acid levels (linoleic acid);Plasma omega-6 polyunsaturated fatty acid levels (gamma-linolenic acid);Plasma omega-6 polyunsaturated fatty acid levels (arachidonic acid);Plasma omega-6 polyunsaturated fatty acid levels (dihomo-gamma-linolenic acid)	GO:0000041:transition metal ion transport;GO:0002376:immune system process;GO:0006810:transport;GO:0006811:ion transport;GO:0006812:cation transport;GO:0006826:iron ion transport;GO:0006873:cellular ion homeostasis;GO:0006875:cellular metal ion homeostasis;GO:0006879:cellular iron ion homeostasis;GO:0006880:intracellular sequestering of iron ion;GO:0006955:immune response;GO:0008152:metabolic pro…	GO:0003824:catalytic activity;GO:0004322:ferroxidase activity;GO:0005488:binding;GO:0005506:iron ion binding;GO:0005515:protein binding;GO:0008199:ferric iron binding;GO:0016491:oxidoreductase activity;GO:0016722:oxidoreductase activity, oxidizing metal ions;GO:0016724:oxidoreductase activity, oxidizing metal ions, oxygen as acceptor;GO:0043167:ion binding;GO:0043169:cation binding;GO:0046872:met…	GO:0005576:extracellular region;GO:0005622:intracellular;GO:0005623:cell;GO:0005634:nucleus;GO:0005737:cytoplasm;GO:0005829:cytosol;GO:0008043:intracellular ferritin complex;GO:0031982:vesicle;GO:0031988:membrane-bounded vesicle;GO:0032991:macromolecular complex;GO:0043226:organelle;GO:0043227:membrane-bounded organelle;GO:0043229:intracellular organelle;GO:0043230:extracellular organelle;GO:0043…
ZBP1	7.71E-46	-0.430233213	0.019	0.297	0.055070161	0.485303374	3.02E-41	protein_coding	GRCh38.98	chr20	-	57603846	57620576	16731	ENSG00000124256	hsa:81030:ZBP1, C20orf183, DAI, DLM-1, DLM1	81030	Z-DNA binding protein 1 [Source:HGNC Symbol;Acc:HGNC:16176]	hsa04623:Cytosolic DNA-sensing pathway	R-HSA-3270619:IRF3-mediated induction of type I IFN;R-HSA-168256:Immune System;R-HSA-3134975:Regulation of innate immune responses to cytosolic DNA;R-HSA-1834941:STING mediated induction of host immune responses;R-HSA-1606322:ZBP1(DAI) mediated induction of type I IFNs;R-HSA-1810476:RIP-mediated NFkB activation via ZBP1;R-HSA-1834949:Cytosolic sensors of pathogen-associated DNA ;R-HSA-168249:Inna…	-	-	-	-	Hippocampal atrophy;Response to fenofibrate (adiponectin levels);Verbal declarative memory	GO:0001816:cytokine production;GO:0001817:regulation of cytokine production;GO:0001819:positive regulation of cytokine production;GO:0002376:immune system process;GO:0006950:response to stress;GO:0006952:defense response;GO:0006955:immune response;GO:0032479:regulation of type I interferon production;GO:0032481:positive regulation of type I interferon production;GO:0032501:multicellular organisma…	GO:0003676:nucleic acid binding;GO:0003677:DNA binding;GO:0003692:left-handed Z-DNA binding;GO:0003723:RNA binding;GO:0003726:double-stranded RNA adenosine deaminase activity;GO:0003824:catalytic activity;GO:0004000:adenosine deaminase activity;GO:0005488:binding;GO:0005515:protein binding;GO:0016787:hydrolase activity;GO:0016810:hydrolase activity, acting on carbon-nitrogen (but not peptide) bon…	GO:0005622:intracellular;GO:0005623:cell;GO:0005634:nucleus;GO:0005737:cytoplasm;GO:0005829:cytosol;GO:0043226:organelle;GO:0043227:membrane-bounded organelle;GO:0043229:intracellular organelle;GO:0043231:intracellular membrane-bounded organelle;GO:0044424:intracellular part;GO:0044444:cytoplasmic part;GO:0044464:cell part
S100A11	1.22E-45	1.791932798	0.986	0.847	4.459542517	2.667609719	4.78E-41	protein_coding	GRCh38.98	chr1	-	152032506	152047907	15402	ENSG00000163191	hsa:6282:S100A11, HEL-S-43, MLN70, S100C	6282	S100 calcium binding protein A11 [Source:HGNC Symbol;Acc:HGNC:10488]	-	-	-	-	-	-	-	GO:0006139:nucleobase-containing compound metabolic process;GO:0006259:DNA metabolic process;GO:0006260:DNA replication;GO:0006275:regulation of DNA replication;GO:0006725:cellular aromatic compound metabolic process;GO:0006807:nitrogen compound metabolic process;GO:0007154:cell communication;GO:0007165:signal transduction;GO:0008152:metabolic process;GO:0008156:negative regulation of DNA replica…	GO:0005488:binding;GO:0005509:calcium ion binding;GO:0005515:protein binding;GO:0042802:identical protein binding;GO:0042803:protein homodimerization activity;GO:0043167:ion binding;GO:0043169:cation binding;GO:0044548:S100 protein binding;GO:0046872:metal ion binding;GO:0046983:protein dimerization activity;GO:0048306:calcium-dependent protein binding	GO:0001726:ruffle;GO:0005576:extracellular region;GO:0005615:extracellular space;GO:0005622:intracellular;GO:0005623:cell;GO:0005634:nucleus;GO:0005737:cytoplasm;GO:0031252:cell leading edge;GO:0031982:vesicle;GO:0031988:membrane-bounded vesicle;GO:0042995:cell projection;GO:0043226:organelle;GO:0043227:membrane-bounded organelle;GO:0043229:intracellular organelle;GO:0043230:extracellular organel…
JSRP1	1.28E-45	-0.587892094	0.016	0.28	0.038946336	0.62683843	5.00E-41	protein_coding	GRCh38.98	chr19	-	2252252	2269759	17508	ENSG00000167476	-	-	junctional sarcoplasmic reticulum protein 1 [Source:HGNC Symbol;Acc:HGNC:24963]	-	-	-	-	-	-	-	-	-	-
MT-CO1	6.00E-45	1.265117282	1	1	7.381082103	6.115964821	2.35E-40	protein_coding	GRCh38.98	chrM	+	5904	7445	1542	ENSG00000198804	-	-	mitochondrially encoded cytochrome c oxidase I [Source:HGNC Symbol;Acc:HGNC:7419]	-	-	-	-	-	-	-	-	-	-
GRN	1.51E-44	2.013319277	0.942	0.576	3.508054473	1.494735196	5.92E-40	protein_coding	GRCh38.98	chr17	+	44345246	44353106	7861	ENSG00000030582	hsa:2896:GRN, CLN11, GEP, GP88, PCDGF, PEPI, PGRN	2896	granulin precursor [Source:HGNC Symbol;Acc:HGNC:4601]	-	-	-	-	614706:Ceroid lipofuscinosis, neuronal, 11;607485:Aphasia, primary progressive	Nervous system diseases;Neurodegenerative diseases;H00078:Frontotemporal lobar degeneration (FTLD)	Intracranial volume;Subcortical brain region volumes	GO:0000003:reproduction;GO:0006810:transport;GO:0006897:endocytosis;GO:0006898:receptor-mediated endocytosis;GO:0007154:cell communication;GO:0007165:signal transduction;GO:0007275:multicellular organism development;GO:0007399:nervous system development;GO:0007610:behavior;GO:0007617:mating behavior;GO:0007618:mating;GO:0008283:cell proliferation;GO:0009987:cellular process;GO:0010033:response to…	GO:0003676:nucleic acid binding;GO:0003723:RNA binding;GO:0005102:receptor binding;GO:0005125:cytokine activity;GO:0005488:binding;GO:0005515:protein binding;GO:0008083:growth factor activity;GO:0044822:poly(A) RNA binding;GO:0097159:organic cyclic compound binding;GO:1901363:heterocyclic compound binding	GO:0005576:extracellular region;GO:0005615:extracellular space;GO:0005622:intracellular;GO:0005623:cell;GO:0005737:cytoplasm;GO:0005829:cytosol;GO:0031982:vesicle;GO:0031988:membrane-bounded vesicle;GO:0043226:organelle;GO:0043227:membrane-bounded organelle;GO:0043229:intracellular organelle;GO:0043230:extracellular organelle;GO:0043231:intracellular membrane-bounded organelle;GO:0044421:extracel…
PRDX4	2.41E-44	-1.134669248	0.213	0.771	0.499079765	1.633749012	9.45E-40	protein_coding	GRCh38.98	chrX	+	23664262	23686397	22136	ENSG00000123131	hsa:10549:PRDX4, AOE37-2, AOE372, HEL-S-97n, PRX-4	10549	peroxiredoxin 4 [Source:HGNC Symbol;Acc:HGNC:17169]	-	-	-	-	-	-	-	GO:0000003:reproduction;GO:0002176:male germ cell proliferation;GO:0003006:developmental process involved in reproduction;GO:0006082:organic acid metabolic process;GO:0006457:protein folding;GO:0006464:cellular protein modification process;GO:0006468:protein phosphorylation;GO:0006575:cellular modified amino acid metabolic process;GO:0006793:phosphorus metabolic process;GO:0006796:phosphate-conta…	GO:0003824:catalytic activity;GO:0004601:peroxidase activity;GO:0005488:binding;GO:0005515:protein binding;GO:0008379:thioredoxin peroxidase activity;GO:0016209:antioxidant activity;GO:0016491:oxidoreductase activity;GO:0016684:oxidoreductase activity, acting on peroxide as acceptor;GO:0042802:identical protein binding;GO:0042803:protein homodimerization activity;GO:0046983:protein dimerization a…	GO:0005576:extracellular region;GO:0005615:extracellular space;GO:0005622:intracellular;GO:0005623:cell;GO:0005634:nucleus;GO:0005737:cytoplasm;GO:0005739:mitochondrion;GO:0005783:endoplasmic reticulum;GO:0005790:smooth endoplasmic reticulum;GO:0005829:cytosol;GO:0012505:endomembrane system;GO:0031982:vesicle;GO:0031988:membrane-bounded vesicle;GO:0043226:organelle;GO:0043227:membrane-bounded org…
TGFBI	5.47E-44	2.210033128	0.93	0.441	3.564833899	1.354800771	2.14E-39	protein_coding	GRCh38.98	chr5	+	136028988	136063818	34831	ENSG00000120708	hsa:7045:TGFBI, BIGH3, CDB1, CDG2, CDGG1, CSD, CSD1, CSD2, CSD3, EBMD, LCD1	7045	transforming growth factor beta induced [Source:HGNC Symbol;Acc:HGNC:11771]	-	R-HSA-977225:Amyloid fiber formation;R-HSA-392499:Metabolism of proteins	-	-	602082:Corneal dystrophy, Thiel-Behnke type;121820:Corneal dystrophy, epithelial basement membrane;122200:Corneal dystrophy, lattice type I;121900:Corneal dystrophy, Groenouw type I;607541:Corneal dystrophy, Avellino type;608471:Corneal dystrophy, lattice type IIIA;608470:Corneal dystrophy, Reis-Bucklers type	Nervous system diseases;Other nervous and sensory system diseases;H00951:Reis-Bucklers corneal dystrophy (RBCD);H00952:Thiel-Behnke dystrophies (TBCD);H00955:Granular corneal dystrophies (GCD);H00956:Lattice corneal dystrophies (LCD);H01221:Epithelial basement membrane corneal dystrophy (EBMD)	Stroke;Response to cytidine analogues (gemcitabine)	GO:0001501:skeletal system development;GO:0001525:angiogenesis;GO:0001568:blood vessel development;GO:0001944:vasculature development;GO:0002062:chondrocyte differentiation;GO:0003008:system process;GO:0007155:cell adhesion;GO:0007162:negative regulation of cell adhesion;GO:0007275:multicellular organism development;GO:0007600:sensory perception;GO:0007601:visual perception;GO:0008152:metabolic p…	GO:0005102:receptor binding;GO:0005178:integrin binding;GO:0005488:binding;GO:0005515:protein binding;GO:0005518:collagen binding;GO:0032403:protein complex binding;GO:0044877:macromolecular complex binding;GO:0050839:cell adhesion molecule binding;GO:0050840:extracellular matrix binding	GO:0005576:extracellular region;GO:0005578:proteinaceous extracellular matrix;GO:0005604:basement membrane;GO:0005615:extracellular space;GO:0005622:intracellular;GO:0005623:cell;GO:0005737:cytoplasm;GO:0005794:Golgi apparatus;GO:0005802:trans-Golgi network;GO:0005886:plasma membrane;GO:0012505:endomembrane system;GO:0016020:membrane;GO:0031012:extracellular matrix;GO:0031982:vesicle;GO:0031984:o…
B2M	7.61E-43	1.054753307	1	1	7.649870333	6.595117026	2.98E-38	protein_coding	GRCh38.98	chr15	+	44711487	44718877	7391	ENSG00000166710	hsa:567:B2M, IMD43	567	beta-2-microglobulin [Source:HGNC Symbol;Acc:HGNC:914]	hsa04612:Antigen processing and presentation	R-HSA-2424491:DAP12 signaling;R-HSA-977225:Amyloid fiber formation;R-HSA-162909:Host Interactions of HIV factors;R-HSA-168256:Immune System;R-HSA-1280218:Adaptive Immune System;R-HSA-392499:Metabolism of proteins;R-HSA-2172127:DAP12 interactions;R-HSA-1236974:ER-Phagosome pathway;R-HSA-913531:Interferon Signaling;R-HSA-164938:Nef-mediates down modulation of cell surface receptors by recruiting th…	-	P00053:T cell activation	241600:Immunodeficiency 43;105200:Amyloidosis, renal	Cardiovascular diseases;Hematologic diseases;H01303:Hypercatabolic hypoproteinemia	-	GO:0000041:transition metal ion transport;GO:0001775:cell activation;GO:0001816:cytokine production;GO:0001817:regulation of cytokine production;GO:0001819:positive regulation of cytokine production;GO:0001894:tissue homeostasis;GO:0001895:retina homeostasis;GO:0001906:cell killing;GO:0001909:leukocyte mediated cytotoxicity;GO:0001910:regulation of leukocyte mediated cytotoxicity;GO:0001912:posit…	GO:0001948:glycoprotein binding;GO:0005488:binding;GO:0005515:protein binding;GO:0042802:identical protein binding;GO:0097367:carbohydrate derivative binding	GO:0000139:Golgi membrane;GO:0005576:extracellular region;GO:0005615:extracellular space;GO:0005622:intracellular;GO:0005623:cell;GO:0005737:cytoplasm;GO:0005768:endosome;GO:0005769:early endosome;GO:0005773:vacuole;GO:0005774:vacuolar membrane;GO:0005775:vacuolar lumen;GO:0005783:endoplasmic reticulum;GO:0005788:endoplasmic reticulum lumen;GO:0005794:Golgi apparatus;GO:0005886:plasma membrane;GO…
HLA-DRB1	1.60E-42	2.133990137	0.984	0.72	4.992674896	2.858684759	6.27E-38	protein_coding	GRCh38.98	chr6	-	32578769	32589848	11080	ENSG00000196126	hsa:3123:HLA-DRB1, DRB1, DRw10, HLA-DR1B, HLA-DRB, SS1	3123	major histocompatibility complex, class II, DR beta 1 [Source:HGNC Symbol;Acc:HGNC:4948]	hsa04514:Cell adhesion molecules (CAMs);hsa05152:Tuberculosis;hsa05164:Influenza A;hsa05168:Herpes simplex infection;hsa05320:Autoimmune thyroid disease;hsa05166:HTLV-I infection;hsa05310:Asthma;hsa04145:Phagosome;hsa04612:Antigen processing and presentation;hsa04940:Type I diabetes mellitus;hsa05169:Epstein-Barr virus infection;hsa05330:Allograft rejection;hsa05332:Graft-versus-host disease;hsa0…	R-HSA-202424:Downstream TCR signaling;R-HSA-388841:Costimulation by the CD28 family;R-HSA-168256:Immune System;R-HSA-1280218:Adaptive Immune System;R-HSA-913531:Interferon Signaling;R-HSA-2132295:MHC class II antigen presentation;R-HSA-1280215:Cytokine Signaling in Immune system;R-HSA-389948:PD-1 signaling;R-HSA-877300:Interferon gamma signaling;R-HSA-202430:Translocation of ZAP-70 to Immunologic…	-	-	180300:Rheumatoid arthritis, progression of;126200:Multiple sclerosis, susceptibility to, 1;181000:Sarcoidosis, susceptibility to, 1	Immune system diseases;Allergies and autoimmune diseases;H00079:Asthma;H00080:Systemic lupus erythematosus;H00081:Hashimoto's thyroiditis;H00082:Graves' disease;H01492:Systemic sclerosis;H01502:Sjogren's Syndrome;H01504:Vogt-Koyanagi-Harada syndrome;H01516:Adult onset Still's disease;Nervous system diseases;Other nervous and sensory system diseases;H01490:Multiple sclerosis;Cardiovascular disease…	Schizophrenia;Prostate cancer;Systemic lupus erythematosus;Type 1 diabetes;Rheumatoid arthritis;Crohn's disease;Multiple sclerosis;Alzheimer's disease (late onset);Arthritis (juvenile idiopathic);Ulcerative colitis;Lumiracoxib-related liver injury;Hepatocellular carcinoma;Immunoglobulin A;Asparaginase hypersensitivity in acute lymphoblastic leukemia;Nephropathy;Response to interferon beta therapy…	GO:0001775:cell activation;GO:0002250:adaptive immune response;GO:0002252:immune effector process;GO:0002253:activation of immune response;GO:0002376:immune system process;GO:0002377:immunoglobulin production;GO:0002381:immunoglobulin production involved in immunoglobulin mediated immune response;GO:0002396:MHC protein complex assembly;GO:0002399:MHC class II protein complex assembly;GO:0002429:i…	GO:0003823:antigen binding;GO:0005488:binding;GO:0033218:amide binding;GO:0042277:peptide binding;GO:0042605:peptide antigen binding	GO:0000139:Golgi membrane;GO:0000323:lytic vacuole;GO:0005622:intracellular;GO:0005623:cell;GO:0005737:cytoplasm;GO:0005764:lysosome;GO:0005765:lysosomal membrane;GO:0005768:endosome;GO:0005770:late endosome;GO:0005773:vacuole;GO:0005774:vacuolar membrane;GO:0005783:endoplasmic reticulum;GO:0005789:endoplasmic reticulum membrane;GO:0005794:Golgi apparatus;GO:0005802:trans-Golgi network;GO:0005886…
GPX1	9.36E-42	1.734470951	0.969	0.686	3.847300954	2.112830003	3.67E-37	-	-	-	-	-	-	-	-	-	-	-	-	-	-	-	-	-	-	-	-	-
TPD52	9.99E-42	-0.643525242	0.095	0.551	0.224177601	0.867702843	3.91E-37	protein_coding	GRCh38.98	chr8	-	80034745	80231232	196488	ENSG00000076554	hsa:7163:TPD52, D52, N8L, PC-1, PrLZ, hD52	7163	tumor protein D52 [Source:HGNC Symbol;Acc:HGNC:12005]	-	R-HSA-432722:Golgi Associated Vesicle Biogenesis;R-HSA-5653656:Vesicle-mediated transport;R-HSA-421837:Clathrin derived vesicle budding;R-HSA-199992:trans-Golgi Network Vesicle Budding;R-HSA-199991:Membrane Trafficking	-	-	-	-	Rheumatoid arthritis;Self-reported allergy;Metabolite levels (Pyroglutamine);Metabolite levels (HVA/MHPG ratio);Lapatinib-induced hepatotoxicity	GO:0001775:cell activation;GO:0002376:immune system process;GO:0002520:immune system development;GO:0002521:leukocyte differentiation;GO:0006810:transport;GO:0007275:multicellular organism development;GO:0009653:anatomical structure morphogenesis;GO:0009987:cellular process;GO:0030097:hemopoiesis;GO:0030098:lymphocyte differentiation;GO:0030154:cell differentiation;GO:0030183:B cell differentiati…	GO:0005488:binding;GO:0005509:calcium ion binding;GO:0005515:protein binding;GO:0042802:identical protein binding;GO:0042803:protein homodimerization activity;GO:0043167:ion binding;GO:0043169:cation binding;GO:0046872:metal ion binding;GO:0046982:protein heterodimerization activity;GO:0046983:protein dimerization activity	GO:0005622:intracellular;GO:0005623:cell;GO:0005737:cytoplasm;GO:0005783:endoplasmic reticulum;GO:0012505:endomembrane system;GO:0043226:organelle;GO:0043227:membrane-bounded organelle;GO:0043229:intracellular organelle;GO:0043231:intracellular membrane-bounded organelle;GO:0044424:intracellular part;GO:0044444:cytoplasmic part;GO:0044464:cell part;GO:0048471:perinuclear region of cytoplasm
HLA-DRA	1.04E-41	2.156809734	0.996	0.78	6.416139125	4.259329391	4.06E-37	protein_coding	GRCh38.98	chr6	+	32439878	32445046	5169	ENSG00000204287	hsa:3122:HLA-DRA, HLA-DRA1, MLRW	3122	major histocompatibility complex, class II, DR alpha [Source:HGNC Symbol;Acc:HGNC:4947]	hsa04514:Cell adhesion molecules (CAMs);hsa05152:Tuberculosis;hsa05164:Influenza A;hsa05168:Herpes simplex infection;hsa05320:Autoimmune thyroid disease;hsa05166:HTLV-I infection;hsa05310:Asthma;hsa04145:Phagosome;hsa04612:Antigen processing and presentation;hsa04940:Type I diabetes mellitus;hsa05169:Epstein-Barr virus infection;hsa05330:Allograft rejection;hsa05332:Graft-versus-host disease;hsa0…	R-HSA-202424:Downstream TCR signaling;R-HSA-388841:Costimulation by the CD28 family;R-HSA-168256:Immune System;R-HSA-1280218:Adaptive Immune System;R-HSA-913531:Interferon Signaling;R-HSA-2132295:MHC class II antigen presentation;R-HSA-1280215:Cytokine Signaling in Immune system;R-HSA-389948:PD-1 signaling;R-HSA-877300:Interferon gamma signaling;R-HSA-202430:Translocation of ZAP-70 to Immunologic…	-	P00053:T cell activation	-	-	Prostate cancer;Crohn's disease;Multiple sclerosis;Asthma;Parkinson's disease;Ulcerative colitis;Anti-cyclic Citrullinated Peptide Antibody;Hodgkin's lymphoma;Vitiligo;Cystic fibrosis severity;Systemic sclerosis;Hepatitis B vaccine response;HIV-1 viral setpoint;Non-obstructive azoospermia;Lymphoma;Multiple sclerosis (OCB status);Pubertal anthropometrics;Complement C3 and C4 levels;Sjögren's syndr…	GO:0001775:cell activation;GO:0002253:activation of immune response;GO:0002376:immune system process;GO:0002396:MHC protein complex assembly;GO:0002399:MHC class II protein complex assembly;GO:0002429:immune response-activating cell surface receptor signaling pathway;GO:0002478:antigen processing and presentation of exogenous peptide antigen;GO:0002495:antigen processing and presentation of pepti…	GO:0003823:antigen binding;GO:0004871:signal transducer activity;GO:0004872:receptor activity;GO:0004888:transmembrane signaling receptor activity;GO:0005488:binding;GO:0005515:protein binding;GO:0023023:MHC protein complex binding;GO:0023026:MHC class II protein complex binding;GO:0032395:MHC class II receptor activity;GO:0032403:protein complex binding;GO:0033218:amide binding;GO:0038023:signal…	GO:0000139:Golgi membrane;GO:0000323:lytic vacuole;GO:0005576:extracellular region;GO:0005622:intracellular;GO:0005623:cell;GO:0005737:cytoplasm;GO:0005764:lysosome;GO:0005765:lysosomal membrane;GO:0005768:endosome;GO:0005770:late endosome;GO:0005773:vacuole;GO:0005774:vacuolar membrane;GO:0005783:endoplasmic reticulum;GO:0005789:endoplasmic reticulum membrane;GO:0005794:Golgi apparatus;GO:000580…
ARPC3	1.07E-41	1.487045403	0.966	0.72	3.300559727	1.813514324	4.19E-37	protein_coding	GRCh38.98	chr12	-	110434823	110450422	15600	ENSG00000111229	hsa:10094:ARPC3, ARC21, p21-Arc	10094	actin related protein 2/3 complex subunit 3 [Source:HGNC Symbol;Acc:HGNC:706]	hsa04810:Regulation of actin cytoskeleton;hsa04144:Endocytosis;hsa04666:Fc gamma R-mediated phagocytosis;hsa05132:Salmonella infection;hsa05100:Bacterial invasion of epithelial cells;hsa05130:Pathogenic Escherichia coli infection;hsa05131:Shigellosis	R-HSA-2682334:EPH-Ephrin signaling;R-HSA-5663213:RHO GTPases Activate WASPs and WAVEs;R-HSA-8856828:Clathrin-mediated endocytosis;R-HSA-194315:Signaling by Rho GTPases;R-HSA-1266738:Developmental Biology;R-HSA-168256:Immune System;R-HSA-5653656:Vesicle-mediated transport;R-HSA-422475:Axon guidance;R-HSA-195258:RHO GTPase Effectors;R-HSA-2029480:Fcgamma receptor (FCGR) dependent phagocytosis;R-HSA…	-	P00031:Inflammation mediated by chemokine and cytokine signaling pathway;P00034:Integrin signalling pathway;P00016:Cytoskeletal regulation by Rho GTPase	-	-	-	GO:0002252:immune effector process;GO:0002253:activation of immune response;GO:0002376:immune system process;GO:0002429:immune response-activating cell surface receptor signaling pathway;GO:0002431:Fc receptor mediated stimulatory signaling pathway;GO:0002433:immune response-regulating cell surface receptor signaling pathway involved in phagocytosis;GO:0002682:regulation of immune system process;…	GO:0003779:actin binding;GO:0005198:structural molecule activity;GO:0005200:structural constituent of cytoskeleton;GO:0005488:binding;GO:0005515:protein binding;GO:0008092:cytoskeletal protein binding;GO:0032403:protein complex binding;GO:0044877:macromolecular complex binding;GO:0051015:actin filament binding	GO:0005576:extracellular region;GO:0005622:intracellular;GO:0005623:cell;GO:0005737:cytoplasm;GO:0005829:cytosol;GO:0005856:cytoskeleton;GO:0005885:Arp2/3 protein complex;GO:0005912:adherens junction;GO:0005924:cell-substrate adherens junction;GO:0005925:focal adhesion;GO:0015629:actin cytoskeleton;GO:0016020:membrane;GO:0030027:lamellipodium;GO:0030054:cell junction;GO:0030055:cell-substrate jun…
BRI3	1.12E-41	1.683276603	0.931	0.593	2.968258443	1.284981841	4.37E-37	protein_coding	GRCh38.98	chr7	+	98252379	98310441	58063	ENSG00000164713	hsa:25798:BRI3, I3	25798	brain protein I3 [Source:HGNC Symbol;Acc:HGNC:1109]	-	-	-	-	-	-	-	-	GO:0005488:binding;GO:0005515:protein binding;GO:0042802:identical protein binding	GO:0016020:membrane;GO:0016021:integral component of membrane;GO:0031224:intrinsic component of membrane;GO:0044425:membrane part
OAZ1	1.57E-41	1.221433586	0.992	0.941	3.709380258	2.487946672	6.14E-37	protein_coding	GRCh38.98	chr19	+	2269509	2273490	3982	ENSG00000104904	hsa:4946:OAZ1, AZI, OAZ	4946	ornithine decarboxylase antizyme 1 [Source:HGNC Symbol;Acc:HGNC:8095]	-	R-HSA-350562:Regulation of ornithine decarboxylase (ODC);R-HSA-1430728:Metabolism;R-HSA-351202:Metabolism of polyamines;R-HSA-71291:Metabolism of amino acids and derivatives	-	-	-	-	-	GO:0006082:organic acid metabolic process;GO:0006520:cellular amino acid metabolic process;GO:0006521:regulation of cellular amino acid metabolic process;GO:0006576:cellular biogenic amine metabolic process;GO:0006595:polyamine metabolic process;GO:0006596:polyamine biosynthetic process;GO:0006807:nitrogen compound metabolic process;GO:0006810:transport;GO:0006886:intracellular protein transport;…	GO:0004857:enzyme inhibitor activity;GO:0005488:binding;GO:0005515:protein binding;GO:0008073:ornithine decarboxylase inhibitor activity;GO:0030234:enzyme regulator activity;GO:0042979:ornithine decarboxylase regulator activity;GO:0098772:molecular function regulator	GO:0005622:intracellular;GO:0005623:cell;GO:0005737:cytoplasm;GO:0005829:cytosol;GO:0044424:intracellular part;GO:0044444:cytoplasmic part;GO:0044464:cell part
IGKC	1.78E-41	-5.992222304	0.802	0.983	4.928041101	10.92026341	6.99E-37	IG_C_gene	GRCh38.98	chr2	-	88857161	88857683	523	ENSG00000211592	-	-	immunoglobulin kappa constant [Source:HGNC Symbol;Acc:HGNC:5716]	-	-	-	-	-	-	-	-	-	-
CD74	4.53E-41	1.984173823	0.999	0.983	7.071839612	5.087665789	1.77E-36	protein_coding	GRCh38.98	chr5	-	150400041	150412929	12889	ENSG00000019582	hsa:972:CD74, DHLAG, HLADG, II, Ia-GAMMA	972	CD74 molecule [Source:HGNC Symbol;Acc:HGNC:1697]	hsa05152:Tuberculosis;hsa05168:Herpes simplex infection;hsa04612:Antigen processing and presentation	R-HSA-168256:Immune System;R-HSA-1280218:Adaptive Immune System;R-HSA-2132295:MHC class II antigen presentation;R-HSA-109582:Hemostasis;R-HSA-202733:Cell surface interactions at the vascular wall	-	P00053:T cell activation	-	-	-	GO:0000165:MAPK cascade;GO:0000187:activation of MAPK activity;GO:0001516:prostaglandin biosynthetic process;GO:0001775:cell activation;GO:0001776:leukocyte homeostasis;GO:0001782:B cell homeostasis;GO:0001783:B cell apoptotic process;GO:0001816:cytokine production;GO:0001817:regulation of cytokine production;GO:0001819:positive regulation of cytokine production;GO:0001932:regulation of protein p…	GO:0001540:beta-amyloid binding;GO:0003823:antigen binding;GO:0004871:signal transducer activity;GO:0004872:receptor activity;GO:0004888:transmembrane signaling receptor activity;GO:0004896:cytokine receptor activity;GO:0005102:receptor binding;GO:0005488:binding;GO:0005515:protein binding;GO:0019899:enzyme binding;GO:0019955:cytokine binding;GO:0023023:MHC protein complex binding;GO:0023026:MHC …	GO:0000139:Golgi membrane;GO:0000323:lytic vacuole;GO:0005576:extracellular region;GO:0005622:intracellular;GO:0005623:cell;GO:0005737:cytoplasm;GO:0005764:lysosome;GO:0005765:lysosomal membrane;GO:0005768:endosome;GO:0005770:late endosome;GO:0005771:multivesicular body;GO:0005773:vacuole;GO:0005774:vacuolar membrane;GO:0005775:vacuolar lumen;GO:0005783:endoplasmic reticulum;GO:0005789:endoplasmi…
SH3BGRL3	4.92E-41	1.918678622	0.974	0.831	4.402859151	2.484180529	1.93E-36	protein_coding	GRCh38.98	chr1	+	26280086	26281522	1437	ENSG00000142669	hsa:83442:SH3BGRL3, HEL-S-297, SH3BP-1, TIP-B1	83442	SH3 domain binding glutamate rich protein like 3 [Source:HGNC Symbol;Acc:HGNC:15568]	-	-	-	-	-	-	-	GO:0001667:ameboidal-type cell migration;GO:0006928:movement of cell or subcellular component;GO:0006996:organelle organization;GO:0007010:cytoskeleton organization;GO:0007015:actin filament organization;GO:0008064:regulation of actin polymerization or depolymerization;GO:0008152:metabolic process;GO:0008154:actin polymerization or depolymerization;GO:0009987:cellular process;GO:0010594:regulatio…	GO:0003824:catalytic activity;GO:0005096:GTPase activator activity;GO:0005102:receptor binding;GO:0005488:binding;GO:0005515:protein binding;GO:0008047:enzyme activator activity;GO:0009055:electron carrier activity;GO:0015035:protein disulfide oxidoreductase activity;GO:0015036:disulfide oxidoreductase activity;GO:0016491:oxidoreductase activity;GO:0016667:oxidoreductase activity, acting on a sul…	GO:0005576:extracellular region;GO:0005622:intracellular;GO:0005623:cell;GO:0005634:nucleus;GO:0005737:cytoplasm;GO:0030027:lamellipodium;GO:0031252:cell leading edge;GO:0031982:vesicle;GO:0031988:membrane-bounded vesicle;GO:0042995:cell projection;GO:0043226:organelle;GO:0043227:membrane-bounded organelle;GO:0043229:intracellular organelle;GO:0043230:extracellular organelle;GO:0043231:intracellu…
ITGB2	8.17E-40	1.720878152	0.908	0.5	2.824045482	1.103167331	3.20E-35	protein_coding	GRCh38.98	chr21	-	44885953	44931989	46037	ENSG00000160255	hsa:3689:ITGB2, CD18, LAD, LCAMB, LFA-1, MAC-1, MF17, MFI7	3689	integrin subunit beta 2 [Source:HGNC Symbol;Acc:HGNC:6155]	hsa04514:Cell adhesion molecules (CAMs);hsa04670:Leukocyte transendothelial migration;hsa04650:Natural killer cell mediated cytotoxicity;hsa05152:Tuberculosis;hsa04390:Hippo signaling pathway;hsa05166:HTLV-I infection;hsa04015:Rap1 signaling pathway;hsa04810:Regulation of actin cytoskeleton;hsa04145:Phagosome;hsa05416:Viral myocarditis;hsa05140:Leishmaniasis;hsa05146:Amoebiasis;hsa05150:Staphyloc…	R-HSA-1474244:Extracellular matrix organization;R-HSA-168256:Immune System;R-HSA-1280218:Adaptive Immune System;R-HSA-168898:Toll-Like Receptors Cascades;R-HSA-198933:Immunoregulatory interactions between a Lymphoid and a non-Lymphoid cell;R-HSA-109582:Hemostasis;R-HSA-216083:Integrin cell surface interactions;R-HSA-166016:Toll Like Receptor 4 (TLR4) Cascade;R-HSA-168249:Innate Immune System;R-HS…	-	P00034:Integrin signalling pathway	116920:Leukocyte adhesion deficiency	Immune system diseases;Primary immunodeficiency;H00099:Leukocyte adhesion deficiency	-	GO:0000902:cell morphogenesis;GO:0001525:angiogenesis;GO:0001568:blood vessel development;GO:0001667:ameboidal-type cell migration;GO:0001704:formation of primary germ layer;GO:0001706:endoderm formation;GO:0001775:cell activation;GO:0001932:regulation of protein phosphorylation;GO:0001944:vasculature development;GO:0002218:activation of innate immune response;GO:0002221:pattern recognition recep…	GO:0001948:glycoprotein binding;GO:0004871:signal transducer activity;GO:0004872:receptor activity;GO:0004888:transmembrane signaling receptor activity;GO:0005488:binding;GO:0005515:protein binding;GO:0019899:enzyme binding;GO:0019900:kinase binding;GO:0019901:protein kinase binding;GO:0030369:ICAM-3 receptor activity;GO:0032403:protein complex binding;GO:0038023:signaling receptor activity;GO:00…	GO:0005576:extracellular region;GO:0005622:intracellular;GO:0005623:cell;GO:0005737:cytoplasm;GO:0005886:plasma membrane;GO:0005887:integral component of plasma membrane;GO:0008305:integrin complex;GO:0009986:cell surface;GO:0012505:endomembrane system;GO:0016020:membrane;GO:0016021:integral component of membrane;GO:0016023:cytoplasmic, membrane-bounded vesicle;GO:0030141:secretory granule;GO:003…
MT-CO3	6.96E-39	1.126367718	1	0.992	6.32901124	5.202643522	2.73E-34	protein_coding	GRCh38.98	chrM	+	9207	9990	784	ENSG00000198938	-	-	mitochondrially encoded cytochrome c oxidase III [Source:HGNC Symbol;Acc:HGNC:7422]	-	-	-	-	-	-	-	-	-	-
CD14	9.20E-39	2.455457404	0.904	0.508	3.943397762	1.487940358	3.60E-34	protein_coding	GRCh38.98	chr5	-	140631728	140633701	1974	ENSG00000170458	hsa:929:CD14	929	CD14 molecule [Source:HGNC Symbol;Acc:HGNC:1628]	hsa05202:Transcriptional misregulation in cancer;hsa04620:Toll-like receptor signaling pathway;hsa05152:Tuberculosis;hsa04010:MAPK signaling pathway;hsa04810:Regulation of actin cytoskeleton;hsa04145:Phagosome;hsa04064:NF-kappa B signaling pathway;hsa04640:Hematopoietic cell lineage;hsa05146:Amoebiasis;hsa05133:Pertussis;hsa05132:Salmonella infection;hsa05134:Legionellosis;hsa05130:Pathogenic Esc…	R-HSA-936964:Activation of IRF3/IRF7 mediated by TBK1/IKK epsilon;R-HSA-5602498:MyD88 deficiency (TLR2/4);R-HSA-166054:Activated TLR4 signalling;R-HSA-168164:Toll Like Receptor 3 (TLR3) Cascade;R-HSA-166020:Transfer of LPS from LBP carrier to CD14;R-HSA-5602358:Diseases associated with the TLR signaling cascade;R-HSA-140534:Ligand-dependent caspase activation;R-HSA-168188:Toll Like Receptor TLR6:…	-	P00054:Toll receptor signaling pathway	-	Immune system diseases;Allergies and autoimmune diseases;H00079:Asthma;H01360:Allergic rhinitis	-	GO:0001816:cytokine production;GO:0001817:regulation of cytokine production;GO:0001819:positive regulation of cytokine production;GO:0002218:activation of innate immune response;GO:0002221:pattern recognition receptor signaling pathway;GO:0002224:toll-like receptor signaling pathway;GO:0002237:response to molecule of bacterial origin;GO:0002253:activation of immune response;GO:0002376:immune syst…	GO:0001530:lipopolysaccharide binding;GO:0001847:opsonin receptor activity;GO:0004871:signal transducer activity;GO:0004872:receptor activity;GO:0004888:transmembrane signaling receptor activity;GO:0005488:binding;GO:0005515:protein binding;GO:0008289:lipid binding;GO:0008329:signaling pattern recognition receptor activity;GO:0016019:peptidoglycan receptor activity;GO:0038023:signaling receptor a…	GO:0005576:extracellular region;GO:0005615:extracellular space;GO:0005622:intracellular;GO:0005623:cell;GO:0005737:cytoplasm;GO:0005768:endosome;GO:0005773:vacuole;GO:0005774:vacuolar membrane;GO:0005794:Golgi apparatus;GO:0005886:plasma membrane;GO:0009897:external side of plasma membrane;GO:0009986:cell surface;GO:0010008:endosome membrane;GO:0012505:endomembrane system;GO:0016020:membrane;GO:0…
RAB30	1.24E-38	-0.677947129	0.017	0.254	0.036223659	0.714170788	4.87E-34	protein_coding	GRCh38.98	chr11	-	82973133	83071923	98791	ENSG00000137502	hsa:27314:RAB30	27314	RAB30, member RAS oncogene family [Source:HGNC Symbol;Acc:HGNC:9770]	-	R-HSA-5653656:Vesicle-mediated transport;R-HSA-6811438:Intra-Golgi traffic;R-HSA-6811442:Intra-Golgi and retrograde Golgi-to-ER traffic;R-HSA-199991:Membrane Trafficking	-	-	-	-	Age-related macular degeneration;Economic and political preferences (feminism/equality)	GO:0006996:organelle organization;GO:0007030:Golgi organization;GO:0007154:cell communication;GO:0007165:signal transduction;GO:0007264:small GTPase mediated signal transduction;GO:0009987:cellular process;GO:0010256:endomembrane system organization;GO:0016043:cellular component organization;GO:0023052:signaling;GO:0035556:intracellular signal transduction;GO:0044699:single-organism process;GO:00…	GO:0000166:nucleotide binding;GO:0001882:nucleoside binding;GO:0001883:purine nucleoside binding;GO:0003824:catalytic activity;GO:0003924:GTPase activity;GO:0005488:binding;GO:0005525:GTP binding;GO:0016462:pyrophosphatase activity;GO:0016787:hydrolase activity;GO:0016817:hydrolase activity, acting on acid anhydrides;GO:0016818:hydrolase activity, acting on acid anhydrides, in phosphorus-containi…	GO:0000139:Golgi membrane;GO:0005622:intracellular;GO:0005623:cell;GO:0005737:cytoplasm;GO:0005794:Golgi apparatus;GO:0005795:Golgi stack;GO:0005801:cis-Golgi network;GO:0005802:trans-Golgi network;GO:0012505:endomembrane system;GO:0016020:membrane;GO:0031090:organelle membrane;GO:0031984:organelle subcompartment;GO:0031985:Golgi cisterna;GO:0043226:organelle;GO:0043227:membrane-bounded organelle…
ITM2B	2.32E-38	1.656627002	0.973	0.856	3.869557392	2.21293039	9.08E-34	protein_coding	GRCh38.98	chr13	+	48232612	48270357	37746	ENSG00000136156	hsa:9445:ITM2B, ABRI, BRI, BRI2, BRICD2B, E25B, E3-16, FBD, RDGCA, imBRI2	9445	integral membrane protein 2B [Source:HGNC Symbol;Acc:HGNC:6174]	-	R-HSA-977225:Amyloid fiber formation;R-HSA-392499:Metabolism of proteins	-	-	176500:Dementia, familial British;616079:Retinal dystrophy with inner retinal dysfunction and ganglion cell abnormalities;117300:Dementia, familial Danish	Nervous system diseases;Neurodegenerative diseases;H01184:Familial dementia	-	GO:0007275:multicellular organism development;GO:0007399:nervous system development;GO:0008152:metabolic process;GO:0009058:biosynthetic process;GO:0009059:macromolecule biosynthetic process;GO:0009100:glycoprotein metabolic process;GO:0009101:glycoprotein biosynthetic process;GO:0009889:regulation of biosynthetic process;GO:0009890:negative regulation of biosynthetic process;GO:0009892:negative …	GO:0000166:nucleotide binding;GO:0001540:beta-amyloid binding;GO:0001882:nucleoside binding;GO:0001883:purine nucleoside binding;GO:0005488:binding;GO:0005515:protein binding;GO:0005524:ATP binding;GO:0017076:purine nucleotide binding;GO:0030554:adenyl nucleotide binding;GO:0032549:ribonucleoside binding;GO:0032550:purine ribonucleoside binding;GO:0032553:ribonucleotide binding;GO:0032555:purine …	GO:0005576:extracellular region;GO:0005615:extracellular space;GO:0005622:intracellular;GO:0005623:cell;GO:0005737:cytoplasm;GO:0005768:endosome;GO:0005773:vacuole;GO:0005774:vacuolar membrane;GO:0005794:Golgi apparatus;GO:0005798:Golgi-associated vesicle;GO:0005886:plasma membrane;GO:0010008:endosome membrane;GO:0012505:endomembrane system;GO:0016020:membrane;GO:0016021:integral component of mem…
PABPC1	2.86E-38	1.261339011	0.991	0.941	4.226496977	2.965157966	1.12E-33	protein_coding	GRCh38.98	chr8	-	100685816	100722809	36994	ENSG00000070756	hsa:26986:PABPC1, PAB1, PABP, PABP1, PABPC2, PABPL1	26986	poly(A) binding protein cytoplasmic 1 [Source:HGNC Symbol;Acc:HGNC:8554]	hsa03013:RNA transport;hsa03015:mRNA surveillance pathway;hsa03018:RNA degradation	R-HSA-72737:Cap-dependent Translation Initiation;R-HSA-156827:L13a-mediated translational silencing of Ceruloplasmin expression;R-HSA-72649:Translation initiation complex formation;R-HSA-927802:Nonsense-Mediated Decay (NMD);R-HSA-72662:Activation of the mRNA upon binding of the cap-binding complex and eIFs, and subsequent binding to 43S;R-HSA-72766:Translation;R-HSA-392499:Metabolism of proteins;…	-	-	-	-	-	GO:0000184:nuclear-transcribed mRNA catabolic process, nonsense-mediated decay;GO:0000288:nuclear-transcribed mRNA catabolic process, deadenylation-dependent decay;GO:0000289:nuclear-transcribed mRNA poly(A) tail shortening;GO:0000375:RNA splicing, via transesterification reactions;GO:0000377:RNA splicing, via transesterification reactions with bulged adenosine as nucleophile;GO:0000398:mRNA spli…	GO:0000166:nucleotide binding;GO:0003676:nucleic acid binding;GO:0003723:RNA binding;GO:0003727:single-stranded RNA binding;GO:0005488:binding;GO:0005515:protein binding;GO:0008022:protein C-terminus binding;GO:0008143:poly(A) binding;GO:0008187:poly-pyrimidine tract binding;GO:0008266:poly(U) RNA binding;GO:0008494:translation activator activity;GO:0036094:small molecule binding;GO:0044822:poly(…	GO:0005576:extracellular region;GO:0005622:intracellular;GO:0005623:cell;GO:0005634:nucleus;GO:0005681:spliceosomal complex;GO:0005737:cytoplasm;GO:0005829:cytosol;GO:0005912:adherens junction;GO:0005924:cell-substrate adherens junction;GO:0005925:focal adhesion;GO:0010494:cytoplasmic stress granule;GO:0016020:membrane;GO:0030054:cell junction;GO:0030055:cell-substrate junction;GO:0030529:intrace…
IGLV6-57	4.25E-38	-1.472653792	0.061	0.415	0.153051451	1.625705243	1.66E-33	IG_V_gene	GRCh38.98	chr22	+	22195799	22196276	478	ENSG00000211640	-	-	immunoglobulin lambda variable 6-57 [Source:HGNC Symbol;Acc:HGNC:5927]	-	-	-	-	-	-	-	-	-	-
IGHA1	1.42E-37	-5.610470703	0.734	0.949	4.903259624	10.51373033	5.55E-33	IG_C_gene	GRCh38.98	chr14	-	105703995	105708665	4671	ENSG00000211895	-	-	immunoglobulin heavy constant alpha 1 [Source:HGNC Symbol;Acc:HGNC:5478]	-	-	-	-	-	-	-	-	-	-
GAPDH	2.00E-37	1.598683707	0.98	0.915	4.173367961	2.574684254	7.84E-33	protein_coding	GRCh38.98	chr12	+	6534512	6538374	3863	ENSG00000111640	hsa:2597:GAPDH, G3PD, GAPD, HEL-S-162eP	2597	glyceraldehyde-3-phosphate dehydrogenase [Source:HGNC Symbol;Acc:HGNC:4141]	hsa01100:Metabolic pathways;hsa01200:Carbon metabolism;hsa01230:Biosynthesis of amino acids;hsa00010:Glycolysis / Gluconeogenesis;hsa04066:HIF-1 signaling pathway;hsa05010:Alzheimer's disease	R-HSA-70171:Glycolysis;R-HSA-70326:Glucose metabolism;R-HSA-1430728:Metabolism;R-HSA-71387:Metabolism of carbohydrates;R-HSA-70263:Gluconeogenesis	PWY66-399:gluconeogenesis;PWY-6938:NADH repair;PWY66-407:superpathway of conversion of glucose to acetyl CoA and entry into the TCA cycle;PWY66-400:glycolysis	P00024:Glycolysis;P00029:Huntington disease	-	-	-	GO:0000226:microtubule cytoskeleton organization;GO:0002376:immune system process;GO:0005975:carbohydrate metabolic process;GO:0005996:monosaccharide metabolic process;GO:0006006:glucose metabolic process;GO:0006007:glucose catabolic process;GO:0006082:organic acid metabolic process;GO:0006090:pyruvate metabolic process;GO:0006091:generation of precursor metabolites and energy;GO:0006094:gluconeo…	GO:0000166:nucleotide binding;GO:0003824:catalytic activity;GO:0004365:glyceraldehyde-3-phosphate dehydrogenase (NAD+) (phosphorylating) activity;GO:0005488:binding;GO:0005515:protein binding;GO:0008017:microtubule binding;GO:0008092:cytoskeletal protein binding;GO:0015631:tubulin binding;GO:0016491:oxidoreductase activity;GO:0016620:oxidoreductase activity, acting on the aldehyde or oxo group of…	GO:0005576:extracellular region;GO:0005622:intracellular;GO:0005623:cell;GO:0005634:nucleus;GO:0005635:nuclear envelope;GO:0005737:cytoplasm;GO:0005811:lipid particle;GO:0005829:cytosol;GO:0005856:cytoskeleton;GO:0005886:plasma membrane;GO:0012505:endomembrane system;GO:0015630:microtubule cytoskeleton;GO:0016020:membrane;GO:0030529:intracellular ribonucleoprotein complex;GO:0031090:organelle mem…
ANXA2	4.23E-37	1.806143776	0.927	0.593	3.360675595	1.55453182	1.66E-32	protein_coding	GRCh38.98	chr15	-	60347134	60402883	55750	ENSG00000182718	hsa:302:ANXA2, ANX2, ANX2L4, CAL1H, HEL-S-270, LIP2, LPC2, LPC2D, P36, PAP-IV	302	annexin A2 [Source:HGNC Symbol;Acc:HGNC:537]	-	R-HSA-397014:Muscle contraction;R-HSA-109582:Hemostasis;R-HSA-445355:Smooth Muscle Contraction;R-HSA-75205:Dissolution of Fibrin Clot	-	-	-	-	Type 2 diabetes	GO:0001501:skeletal system development;GO:0001525:angiogenesis;GO:0001568:blood vessel development;GO:0001765:membrane raft assembly;GO:0001932:regulation of protein phosphorylation;GO:0001934:positive regulation of protein phosphorylation;GO:0001944:vasculature development;GO:0002090:regulation of receptor internalization;GO:0002091:negative regulation of receptor internalization;GO:0002376:immu…	GO:0002020:protease binding;GO:0003676:nucleic acid binding;GO:0003723:RNA binding;GO:0004857:enzyme inhibitor activity;GO:0004859:phospholipase inhibitor activity;GO:0005488:binding;GO:0005509:calcium ion binding;GO:0005515:protein binding;GO:0005543:phospholipid binding;GO:0005544:calcium-dependent phospholipid binding;GO:0005546:phosphatidylinositol-4,5-bisphosphate binding;GO:0008092:cytoskel…	GO:0000323:lytic vacuole;GO:0001726:ruffle;GO:0005576:extracellular region;GO:0005578:proteinaceous extracellular matrix;GO:0005604:basement membrane;GO:0005615:extracellular space;GO:0005622:intracellular;GO:0005623:cell;GO:0005634:nucleus;GO:0005737:cytoplasm;GO:0005764:lysosome;GO:0005765:lysosomal membrane;GO:0005768:endosome;GO:0005769:early endosome;GO:0005770:late endosome;GO:0005773:vacuo…
SRGN	5.08E-37	1.730283962	0.997	0.958	5.630659359	3.900375396	1.99E-32	protein_coding	GRCh38.98	chr10	+	69088103	69104805	16703	ENSG00000122862	hsa:5552:SRGN, PPG, PRG, PRG1	5552	serglycin [Source:HGNC Symbol;Acc:HGNC:9361]	-	R-HSA-109582:Hemostasis;R-HSA-76005:Response to elevated platelet cytosolic Ca2+;R-HSA-76002:Platelet activation, signaling and aggregation;R-HSA-114608:Platelet degranulation	-	-	-	-	Glycemic traits (pregnancy)	GO:0001503:ossification;GO:0001816:cytokine production;GO:0001817:regulation of cytokine production;GO:0001818:negative regulation of cytokine production;GO:0002576:platelet degranulation;GO:0006508:proteolysis;GO:0006810:transport;GO:0006887:exocytosis;GO:0006915:apoptotic process;GO:0006996:organelle organization;GO:0007154:cell communication;GO:0007165:signal transduction;GO:0007275:multicellu…	GO:0005488:binding;GO:0005515:protein binding;GO:0005518:collagen binding;GO:0032403:protein complex binding;GO:0044877:macromolecular complex binding	GO:0000139:Golgi membrane;GO:0000323:lytic vacuole;GO:0005576:extracellular region;GO:0005615:extracellular space;GO:0005622:intracellular;GO:0005623:cell;GO:0005737:cytoplasm;GO:0005764:lysosome;GO:0005773:vacuole;GO:0005794:Golgi apparatus;GO:0012505:endomembrane system;GO:0016020:membrane;GO:0016023:cytoplasmic, membrane-bounded vesicle;GO:0030141:secretory granule;GO:0031090:organelle membran…
NPC2	6.10E-37	1.558515645	0.941	0.653	3.280727276	1.722211631	2.39E-32	protein_coding	GRCh38.98	chr14	-	74476192	74494177	17986	ENSG00000119655	hsa:10577:NPC2, EDDM1, HE1	10577	NPC intracellular cholesterol transporter 2 [Source:HGNC Symbol;Acc:HGNC:14537]	hsa04142:Lysosome	-	-	-	607625:Niemann-pick disease, type C2	Congenital disorders of metabolism;Lysosomal storage diseases;H00136:Niemann-Pick disease type C	-	GO:0006066:alcohol metabolic process;GO:0006629:lipid metabolic process;GO:0006720:isoprenoid metabolic process;GO:0006810:transport;GO:0006869:lipid transport;GO:0008152:metabolic process;GO:0008202:steroid metabolic process;GO:0008203:cholesterol metabolic process;GO:0009605:response to external stimulus;GO:0009607:response to biotic stimulus;GO:0009615:response to virus;GO:0009987:cellular pro…	GO:0005488:binding;GO:0005496:steroid binding;GO:0005515:protein binding;GO:0008289:lipid binding;GO:0015485:cholesterol binding;GO:0019899:enzyme binding;GO:0032934:sterol binding;GO:0036094:small molecule binding;GO:0043178:alcohol binding;GO:0097159:organic cyclic compound binding	GO:0000323:lytic vacuole;GO:0005576:extracellular region;GO:0005622:intracellular;GO:0005623:cell;GO:0005737:cytoplasm;GO:0005764:lysosome;GO:0005773:vacuole;GO:0005783:endoplasmic reticulum;GO:0012505:endomembrane system;GO:0031982:vesicle;GO:0031988:membrane-bounded vesicle;GO:0043226:organelle;GO:0043227:membrane-bounded organelle;GO:0043229:intracellular organelle;GO:0043230:extracellular org…
GLUL	9.36E-37	1.83343299	0.918	0.636	3.393981698	1.560548708	3.67E-32	protein_coding	GRCh38.98	chr1	-	182381704	182392206	10503	ENSG00000135821	hsa:2752:GLUL, GLNS, GS, PIG43, PIG59	2752	glutamate-ammonia ligase [Source:HGNC Symbol;Acc:HGNC:4341]	hsa01100:Metabolic pathways;hsa01230:Biosynthesis of amino acids;hsa04724:Glutamatergic synapse;hsa04727:GABAergic synapse;hsa00250:Alanine, aspartate and glutamate metabolism;hsa00630:Glyoxylate and dicarboxylate metabolism;hsa00220:Arginine biosynthesis;hsa00910:Nitrogen metabolism	R-HSA-112313:Neurotransmitter uptake and Metabolism In Glial Cells;R-HSA-112316:Neuronal System;R-HSA-70614:Amino acid synthesis and interconversion (transamination);R-HSA-1430728:Metabolism;R-HSA-210455:Astrocytic Glutamate-Glutamine Uptake And Metabolism;R-HSA-112315:Transmission across Chemical Synapses;R-HSA-71291:Metabolism of amino acids and derivatives	GLNSYN-PWY:glutamine biosynthesis;GLUDEG-I-PWY:GABA shunt;PWY0-1305:glutamate dependent acid resistance	P02745:Glutamine glutamate conversion	610015:Glutamine deficiency, congenital	Congenital disorders of metabolism;Congenital disorders of amino acid metabolism;H00923:Congenital systemic glutamine deficiency (CSGD);H01400:Secondary hyperammonemia	Cardiovascular heart disease in diabetics	GO:0001504:neurotransmitter uptake;GO:0001505:regulation of neurotransmitter levels;GO:0002790:peptide secretion;GO:0002791:regulation of peptide secretion;GO:0002793:positive regulation of peptide secretion;GO:0006082:organic acid metabolic process;GO:0006461:protein complex assembly;GO:0006520:cellular amino acid metabolic process;GO:0006536:glutamate metabolic process;GO:0006538:glutamate cata…	GO:0000166:nucleotide binding;GO:0000287:magnesium ion binding;GO:0001882:nucleoside binding;GO:0001883:purine nucleoside binding;GO:0003824:catalytic activity;GO:0004351:glutamate decarboxylase activity;GO:0004356:glutamate-ammonia ligase activity;GO:0005488:binding;GO:0005515:protein binding;GO:0005524:ATP binding;GO:0016211:ammonia ligase activity;GO:0016595:glutamate binding;GO:0016829:lyase …	GO:0005576:extracellular region;GO:0005622:intracellular;GO:0005623:cell;GO:0005634:nucleus;GO:0005737:cytoplasm;GO:0005739:mitochondrion;GO:0005783:endoplasmic reticulum;GO:0005791:rough endoplasmic reticulum;GO:0005829:cytosol;GO:0012505:endomembrane system;GO:0030424:axon;GO:0031982:vesicle;GO:0031988:membrane-bounded vesicle;GO:0032991:macromolecular complex;GO:0033267:axon part;GO:0036477:so…
CD63	1.54E-36	1.522725068	0.958	0.839	3.787136478	2.264411409	6.03E-32	protein_coding	GRCh38.98	chr12	-	55725323	55729707	4385	ENSG00000135404	hsa:967:CD63, LAMP-3, ME491, MLA1, OMA81H, TSPAN30	967	CD63 molecule [Source:HGNC Symbol;Acc:HGNC:1692]	hsa05205:Proteoglycans in cancer;hsa04142:Lysosome	R-HSA-109582:Hemostasis;R-HSA-76005:Response to elevated platelet cytosolic Ca2+;R-HSA-76002:Platelet activation, signaling and aggregation;R-HSA-114608:Platelet degranulation	-	-	-	-	-	GO:0001667:ameboidal-type cell migration;GO:0002090:regulation of receptor internalization;GO:0002092:positive regulation of receptor internalization;GO:0002576:platelet degranulation;GO:0006810:transport;GO:0006811:ion transport;GO:0006812:cation transport;GO:0006887:exocytosis;GO:0006897:endocytosis;GO:0006898:receptor-mediated endocytosis;GO:0006928:movement of cell or subcellular component;GO…	GO:0005488:binding;GO:0005515:protein binding;GO:0032403:protein complex binding;GO:0044877:macromolecular complex binding	GO:0000323:lytic vacuole;GO:0005576:extracellular region;GO:0005615:extracellular space;GO:0005622:intracellular;GO:0005623:cell;GO:0005737:cytoplasm;GO:0005764:lysosome;GO:0005765:lysosomal membrane;GO:0005768:endosome;GO:0005770:late endosome;GO:0005771:multivesicular body;GO:0005773:vacuole;GO:0005774:vacuolar membrane;GO:0005775:vacuolar lumen;GO:0005886:plasma membrane;GO:0005887:integral co…
HLA-A	2.46E-36	1.292238716	0.991	0.932	3.814897104	2.522658388	9.63E-32	protein_coding	GRCh38.98	chr6	+	29941260	29945884	4625	ENSG00000206503	hsa:3105:HLA-A, Aw-33, Aw-74, HLAA	3105	major histocompatibility complex, class I, A [Source:HGNC Symbol;Acc:HGNC:4931]	hsa04514:Cell adhesion molecules (CAMs);hsa04650:Natural killer cell mediated cytotoxicity;hsa05168:Herpes simplex infection;hsa05320:Autoimmune thyroid disease;hsa05166:HTLV-I infection;hsa04144:Endocytosis;hsa04145:Phagosome;hsa04612:Antigen processing and presentation;hsa04940:Type I diabetes mellitus;hsa05169:Epstein-Barr virus infection;hsa05203:Viral carcinogenesis;hsa05330:Allograft reject…	R-HSA-168256:Immune System;R-HSA-1280218:Adaptive Immune System;R-HSA-909733:Interferon alpha/beta signaling;R-HSA-1236974:ER-Phagosome pathway;R-HSA-913531:Interferon Signaling;R-HSA-198933:Immunoregulatory interactions between a Lymphoid and a non-Lymphoid cell;R-HSA-1280215:Cytokine Signaling in Immune system;R-HSA-983169:Class I MHC mediated antigen processing & presentation;R-HSA-877300:Inte…	-	-	608579:Stevens-Johnson syndrome, susceptibility to	-	Crohn's disease;IgE levels;Menarche (age at onset);Nasopharyngeal carcinoma;HIV-1 control;Adverse response to carbamapezine;Vitiligo;Drug-induced liver injury (amoxicillin-clavulanate);IgA nephropathy;Beta-2 microglubulin plasma levels;Complement C3 and C4 levels;Change in intraocular pressure in response to steroid treatment (triamcinolone acetonide)	GO:0001906:cell killing;GO:0001909:leukocyte mediated cytotoxicity;GO:0001910:regulation of leukocyte mediated cytotoxicity;GO:0001912:positive regulation of leukocyte mediated cytotoxicity;GO:0001913:T cell mediated cytotoxicity;GO:0001914:regulation of T cell mediated cytotoxicity;GO:0001916:positive regulation of T cell mediated cytotoxicity;GO:0002250:adaptive immune response;GO:0002252:immun…	GO:0003823:antigen binding;GO:0005488:binding;GO:0005515:protein binding;GO:0030881:beta-2-microglobulin binding;GO:0033218:amide binding;GO:0042277:peptide binding;GO:0042605:peptide antigen binding;GO:0046977:TAP binding	GO:0000139:Golgi membrane;GO:0005576:extracellular region;GO:0005622:intracellular;GO:0005623:cell;GO:0005737:cytoplasm;GO:0005768:endosome;GO:0005769:early endosome;GO:0005773:vacuole;GO:0005774:vacuolar membrane;GO:0005783:endoplasmic reticulum;GO:0005789:endoplasmic reticulum membrane;GO:0005794:Golgi apparatus;GO:0005886:plasma membrane;GO:0005887:integral component of plasma membrane;GO:0009…
TLE1	4.59E-36	-0.308514347	0.02	0.263	0.055033646	0.363547993	1.80E-31	protein_coding	GRCh38.98	chr9	-	81583683	81689547	105865	ENSG00000196781	hsa:7088:TLE1, ESG, ESG1, GRG1	7088	TLE family member 1, transcriptional corepressor [Source:HGNC Symbol;Acc:HGNC:11837]	-	R-HSA-201722:Formation of the beta-catenin:TCF transactivating complex;R-HSA-162582:Signal Transduction;R-HSA-157118:Signaling by NOTCH;R-HSA-4641265:Repression of WNT target genes;R-HSA-2122947:NOTCH1 Intracellular Domain Regulates Transcription;R-HSA-3769402:Deactivation of the beta-catenin transactivating complex;R-HSA-195253:Degradation of beta-catenin by the destruction complex;R-HSA-201681:…	-	P00057:Wnt signaling pathway	-	-	Type 2 diabetes;Schizophrenia;Hippocampal atrophy;Visceral fat;Visceral adipose tissue adjusted for BMI	GO:0000122:negative regulation of transcription from RNA polymerase II promoter;GO:0006139:nucleobase-containing compound metabolic process;GO:0006351:transcription, DNA-templated;GO:0006355:regulation of transcription, DNA-templated;GO:0006357:regulation of transcription from RNA polymerase II promoter;GO:0006366:transcription from RNA polymerase II promoter;GO:0006461:protein complex assembly;G…	GO:0000988:transcription factor activity, protein binding;GO:0000989:transcription factor activity, transcription factor binding;GO:0001076:transcription factor activity, RNA polymerase II transcription factor binding;GO:0001104:RNA polymerase II transcription cofactor activity;GO:0001106:RNA polymerase II transcription corepressor activity;GO:0001191:transcriptional repressor activity, RNA polym…	GO:0005622:intracellular;GO:0005623:cell;GO:0005634:nucleus;GO:0005654:nucleoplasm;GO:0005730:nucleolus;GO:0005737:cytoplasm;GO:0005829:cytosol;GO:0031974:membrane-enclosed lumen;GO:0031981:nuclear lumen;GO:0043226:organelle;GO:0043227:membrane-bounded organelle;GO:0043228:non-membrane-bounded organelle;GO:0043229:intracellular organelle;GO:0043231:intracellular membrane-bounded organelle;GO:0043…
LAX1	6.03E-36	-0.350574585	0.009	0.195	0.021165849	0.371740433	2.36E-31	protein_coding	GRCh38.98	chr1	+	203765177	203776372	11196	ENSG00000122188	hsa:54900:LAX1, LAX	54900	lymphocyte transmembrane adaptor 1 [Source:HGNC Symbol;Acc:HGNC:26005]	-	-	-	-	-	-	-	GO:0000165:MAPK cascade;GO:0000188:inactivation of MAPK activity;GO:0001775:cell activation;GO:0001932:regulation of protein phosphorylation;GO:0001933:negative regulation of protein phosphorylation;GO:0002250:adaptive immune response;GO:0002253:activation of immune response;GO:0002376:immune system process;GO:0002377:immunoglobulin production;GO:0002429:immune response-activating cell surface re…	GO:0005488:binding;GO:0005515:protein binding;GO:0019899:enzyme binding;GO:0019900:kinase binding;GO:0019901:protein kinase binding;GO:0019904:protein domain specific binding;GO:0042169:SH2 domain binding	GO:0005622:intracellular;GO:0005623:cell;GO:0005737:cytoplasm;GO:0005794:Golgi apparatus;GO:0005886:plasma membrane;GO:0012505:endomembrane system;GO:0016020:membrane;GO:0016021:integral component of membrane;GO:0031224:intrinsic component of membrane;GO:0043226:organelle;GO:0043227:membrane-bounded organelle;GO:0043229:intracellular organelle;GO:0043231:intracellular membrane-bounded organelle;G…
APLP2	9.76E-36	1.957760167	0.832	0.424	2.669396949	0.711636782	3.82E-31	protein_coding	GRCh38.98	chr11	+	130068147	130144811	76665	ENSG00000084234	hsa:334:APLP2, APLP-2, APPH, APPL2, CDEBP	334	amyloid beta precursor like protein 2 [Source:HGNC Symbol;Acc:HGNC:598]	-	R-HSA-109582:Hemostasis;R-HSA-76005:Response to elevated platelet cytosolic Ca2+;R-HSA-76002:Platelet activation, signaling and aggregation;R-HSA-114608:Platelet degranulation	-	-	-	-	-	GO:0002576:platelet degranulation;GO:0006508:proteolysis;GO:0006810:transport;GO:0006887:exocytosis;GO:0007154:cell communication;GO:0007165:signal transduction;GO:0007186:G-protein coupled receptor signaling pathway;GO:0008152:metabolic process;GO:0009892:negative regulation of metabolic process;GO:0009987:cellular process;GO:0010466:negative regulation of peptidase activity;GO:0010605:negative …	GO:0003676:nucleic acid binding;GO:0003677:DNA binding;GO:0004857:enzyme inhibitor activity;GO:0004866:endopeptidase inhibitor activity;GO:0004867:serine-type endopeptidase inhibitor activity;GO:0005488:binding;GO:0005515:protein binding;GO:0005539:glycosaminoglycan binding;GO:0008201:heparin binding;GO:0030234:enzyme regulator activity;GO:0030414:peptidase inhibitor activity;GO:0042802:identical…	GO:0005576:extracellular region;GO:0005622:intracellular;GO:0005623:cell;GO:0005634:nucleus;GO:0005737:cytoplasm;GO:0005886:plasma membrane;GO:0012505:endomembrane system;GO:0012506:vesicle membrane;GO:0016020:membrane;GO:0016021:integral component of membrane;GO:0016023:cytoplasmic, membrane-bounded vesicle;GO:0030141:secretory granule;GO:0030659:cytoplasmic vesicle membrane;GO:0030667:secretory…
GLCCI1	1.12E-35	-0.483444035	0.031	0.305	0.067735719	0.551179754	4.37E-31	protein_coding	GRCh38.98	chr7	+	7968796	8094272	125477	ENSG00000106415	hsa:113263:GLCCI1, FAM117C, GCTR, GIG18, TSSN1	113263	glucocorticoid induced 1 [Source:HGNC Symbol;Acc:HGNC:18713]	-	-	-	-	614400:Glucocorticoid therapy, response to	-	Cognitive function;Intraocular pressure	-	-	-
HNRNPA2B1	1.66E-35	1.256529671	0.984	0.907	3.616563539	2.360033868	6.49E-31	protein_coding	GRCh38.98	chr7	-	26173057	26201529	28473	ENSG00000122566	hsa:3181:HNRNPA2B1, HNRNPA2, HNRNPB1, HNRPA2, HNRPA2B1, HNRPB1, IBMPFD2, RNPA2, SNRPB1	3181	heterogeneous nuclear ribonucleoprotein A2/B1 [Source:HGNC Symbol;Acc:HGNC:5033]	-	R-HSA-72163:mRNA Splicing - Major Pathway;R-HSA-72172:mRNA Splicing;R-HSA-72203:Processing of Capped Intron-Containing Pre-mRNA;R-HSA-74160:Gene Expression	-	-	615422:Inclusion body myopathy with early-onset Paget disease with or without frontotemporal dementia 2	-	-	GO:0000122:negative regulation of transcription from RNA polymerase II promoter;GO:0000375:RNA splicing, via transesterification reactions;GO:0000377:RNA splicing, via transesterification reactions with bulged adenosine as nucleophile;GO:0000398:mRNA splicing, via spliceosome;GO:0006139:nucleobase-containing compound metabolic process;GO:0006351:transcription, DNA-templated;GO:0006355:regulation …	GO:0000166:nucleotide binding;GO:0003676:nucleic acid binding;GO:0003677:DNA binding;GO:0003697:single-stranded DNA binding;GO:0003723:RNA binding;GO:0003729:mRNA binding;GO:0003730:mRNA 3'-UTR binding;GO:0005488:binding;GO:0005515:protein binding;GO:0035198:miRNA binding;GO:0036002:pre-mRNA binding;GO:0036094:small molecule binding;GO:0042162:telomeric DNA binding;GO:0043047:single-stranded telo…	GO:0005576:extracellular region;GO:0005622:intracellular;GO:0005623:cell;GO:0005634:nucleus;GO:0005654:nucleoplasm;GO:0005681:spliceosomal complex;GO:0005737:cytoplasm;GO:0016020:membrane;GO:0030529:intracellular ribonucleoprotein complex;GO:0031974:membrane-enclosed lumen;GO:0031981:nuclear lumen;GO:0031982:vesicle;GO:0031988:membrane-bounded vesicle;GO:0032991:macromolecular complex;GO:0043226:…
MT-ATP6	1.66E-35	1.083984297	1	0.992	5.77638545	4.692401153	6.51E-31	protein_coding	GRCh38.98	chrM	+	8527	9207	681	ENSG00000198899	-	-	mitochondrially encoded ATP synthase membrane subunit 6 [Source:HGNC Symbol;Acc:HGNC:7414]	-	-	-	-	-	-	-	-	-	-
LYZ	2.51E-35	1.992804683	0.982	0.788	5.659290391	3.666485707	9.85E-31	protein_coding	GRCh38.98	chr12	+	69348341	69354234	5894	ENSG00000090382	hsa:4069:LYZ, LYZF1, LZM	4069	lysozyme [Source:HGNC Symbol;Acc:HGNC:6740]	hsa04970:Salivary secretion	R-HSA-977225:Amyloid fiber formation;R-HSA-392499:Metabolism of proteins	-	-	105200:Amyloidosis, renal	Nervous system diseases;Neurodegenerative diseases;H00845:Familial amyloidosis	Height;Response to diuretic therapy	GO:0001894:tissue homeostasis;GO:0001895:retina homeostasis;GO:0006950:response to stress;GO:0006952:defense response;GO:0006954:inflammatory response;GO:0008152:metabolic process;GO:0009605:response to external stimulus;GO:0009607:response to biotic stimulus;GO:0009617:response to bacterium;GO:0009987:cellular process;GO:0019538:protein metabolic process;GO:0019835:cytolysis;GO:0032501:multicell…	GO:0003796:lysozyme activity;GO:0003824:catalytic activity;GO:0004553:hydrolase activity, hydrolyzing O-glycosyl compounds;GO:0005488:binding;GO:0005515:protein binding;GO:0016787:hydrolase activity;GO:0016798:hydrolase activity, acting on glycosyl bonds;GO:0042802:identical protein binding	GO:0005576:extracellular region;GO:0005615:extracellular space;GO:0031982:vesicle;GO:0031988:membrane-bounded vesicle;GO:0043226:organelle;GO:0043227:membrane-bounded organelle;GO:0043230:extracellular organelle;GO:0044421:extracellular region part;GO:0070062:extracellular exosome;GO:1903561:extracellular vesicle
GNAI2	3.07E-35	1.355650534	0.911	0.678	2.632680891	1.277030357	1.20E-30	protein_coding	GRCh38.98	chr3	+	50226292	50259362	33071	ENSG00000114353	hsa:2771:GNAI2, GIP, GNAI2B, H_LUCA15.1, H_LUCA16.1	2771	G protein subunit alpha i2 [Source:HGNC Symbol;Acc:HGNC:4385]	hsa04024:cAMP signaling pathway;hsa04971:Gastric acid secretion;hsa04530:Tight junction;hsa04670:Leukocyte transendothelial migration;hsa04916:Melanogenesis;hsa05200:Pathways in cancer;hsa04022:cGMP-PKG signaling pathway;hsa04923:Regulation of lipolysis in adipocytes;hsa04015:Rap1 signaling pathway;hsa04062:Chemokine signaling pathway;hsa04071:Sphingolipid signaling pathway;hsa04914:Progesterone-…	R-HSA-422356:Regulation of insulin secretion;R-HSA-997269:Inhibition of adenylate cyclase pathway;R-HSA-400042:Adrenaline,noradrenaline inhibits insulin secretion;R-HSA-392518:Signal amplification;R-HSA-6814122:Cooperation of PDCL (PhLP1) and TRiC/CCT in G-protein beta folding;R-HSA-112316:Neuronal System;R-HSA-111885:Opioid Signalling;R-HSA-372790:Signaling by GPCR;R-HSA-977443:GABA receptor act…	-	P00043:Muscarinic acetylcholine receptor 2 and 4 signaling pathway;P00031:Inflammation mediated by chemokine and cytokine signaling pathway;P05916:Opioid prodynorphin pathway;P05917:Opioid proopiomelanocortin pathway;P05915:Opioid proenkephalin pathway;P00039:Metabotropic glutamate receptor group III pathway;P04373:5HT1 type receptor mediated signaling pathway;P00026:Heterotrimeric G-protein sign…	192605:Ventricular tachycardia, idiopathic	Cancers;Cancers of endocrine organs;H00033:Adrenal carcinoma;Cardiovascular diseases;Cardiac diseases;H01019:Catecholaminergic polymorphic ventricular tachycardia	-	GO:0000165:MAPK cascade;GO:0000186:activation of MAPKK activity;GO:0001932:regulation of protein phosphorylation;GO:0001934:positive regulation of protein phosphorylation;GO:0001973:adenosine receptor signaling pathway;GO:0006139:nucleobase-containing compound metabolic process;GO:0006140:regulation of nucleotide metabolic process;GO:0006163:purine nucleotide metabolic process;GO:0006164:purine n…	GO:0000166:nucleotide binding;GO:0001664:G-protein coupled receptor binding;GO:0001882:nucleoside binding;GO:0001883:purine nucleoside binding;GO:0003824:catalytic activity;GO:0003924:GTPase activity;GO:0004871:signal transducer activity;GO:0005102:receptor binding;GO:0005488:binding;GO:0005515:protein binding;GO:0005525:GTP binding;GO:0016462:pyrophosphatase activity;GO:0016787:hydrolase activit…	GO:0005576:extracellular region;GO:0005622:intracellular;GO:0005623:cell;GO:0005634:nucleus;GO:0005654:nucleoplasm;GO:0005737:cytoplasm;GO:0005813:centrosome;GO:0005815:microtubule organizing center;GO:0005829:cytosol;GO:0005834:heterotrimeric G-protein complex;GO:0005856:cytoskeleton;GO:0005886:plasma membrane;GO:0009898:cytoplasmic side of plasma membrane;GO:0015630:microtubule cytoskeleton;GO:…
MT-CO2	3.09E-35	0.958468913	1	0.992	5.616466648	4.657997736	1.21E-30	protein_coding	GRCh38.98	chrM	+	7586	8269	684	ENSG00000198712	-	-	mitochondrially encoded cytochrome c oxidase II [Source:HGNC Symbol;Acc:HGNC:7421]	-	-	-	-	-	-	-	-	-	-
MEI1	3.67E-35	-0.583782491	0.043	0.347	0.106162885	0.689945377	1.44E-30	protein_coding	GRCh38.98	chr22	+	41699503	41799456	99954	ENSG00000167077	hsa:150365:MEI1, SPATA38	150365	meiotic double-stranded break formation protein 1 [Source:HGNC Symbol;Acc:HGNC:28613]	-	-	-	-	-	-	-	GO:0000003:reproduction;GO:0000280:nuclear division;GO:0003006:developmental process involved in reproduction;GO:0006996:organelle organization;GO:0007049:cell cycle;GO:0007059:chromosome segregation;GO:0007126:meiotic nuclear division;GO:0007127:meiosis I;GO:0007140:male meiosis;GO:0007141:male meiosis I;GO:0007276:gamete generation;GO:0007281:germ cell development;GO:0007283:spermatogenesis;GO:…	-	GO:0005623:cell
MAFB	3.68E-35	2.09470925	0.853	0.432	3.150991781	1.056282531	1.44E-30	protein_coding	GRCh38.98	chr20	-	40685848	40689236	3389	ENSG00000204103	hsa:9935:MAFB, KRML, MCTO	9935	MAF bZIP transcription factor B [Source:HGNC Symbol;Acc:HGNC:6408]	-	R-HSA-1266738:Developmental Biology;R-HSA-5619507:Activation of HOX genes during differentiation;R-HSA-5617472:Activation of anterior HOX genes in hindbrain development during early embryogenesis	-	-	166300:Multicentric carpotarsal osteolysis syndrome;617041:Duane retraction syndrome 3	-	LDL cholesterol;Height;Obesity-related traits;Response to TNF antagonist treatment;Cholesterol, total;Drug-induced Stevens-Johnson syndrome or toxic epidermal necrolysis (SJS/TEN);Nonsyndromic cleft lip with or without cleft palate;Dupuytren's disease	GO:0001775:cell activation;GO:0002262:myeloid cell homeostasis;GO:0002376:immune system process;GO:0002520:immune system development;GO:0002521:leukocyte differentiation;GO:0002573:myeloid leukocyte differentiation;GO:0002682:regulation of immune system process;GO:0002683:negative regulation of immune system process;GO:0002761:regulation of myeloid leukocyte differentiation;GO:0002762:negative re…	GO:0000975:regulatory region DNA binding;GO:0000976:transcription regulatory region sequence-specific DNA binding;GO:0000977:RNA polymerase II regulatory region sequence-specific DNA binding;GO:0000978:RNA polymerase II core promoter proximal region sequence-specific DNA binding;GO:0000981:RNA polymerase II transcription factor activity, sequence-specific DNA binding;GO:0000982:transcription fact…	GO:0005622:intracellular;GO:0005623:cell;GO:0005634:nucleus;GO:0005667:transcription factor complex;GO:0032991:macromolecular complex;GO:0043226:organelle;GO:0043227:membrane-bounded organelle;GO:0043229:intracellular organelle;GO:0043231:intracellular membrane-bounded organelle;GO:0043234:protein complex;GO:0044424:intracellular part;GO:0044464:cell part
CEBPB	3.76E-35	1.92847492	0.951	0.729	4.055686193	2.127211273	1.47E-30	protein_coding	GRCh38.98	chr20	+	50190830	50192668	1839	ENSG00000172216	hsa:1051:CEBPB, C/EBP-beta, IL6DBP, NF-IL6, TCF5	1051	CCAAT enhancer binding protein beta [Source:HGNC Symbol;Acc:HGNC:1834]	hsa05202:Transcriptional misregulation in cancer;hsa05152:Tuberculosis;hsa04668:TNF signaling pathway	R-HSA-381340:Transcriptional regulation of white adipocyte differentiation;R-HSA-1266738:Developmental Biology;R-HSA-2559582:Senescence-Associated Secretory Phenotype (SASP);R-HSA-2262752:Cellular responses to stress;R-HSA-2559583:Cellular Senescence	-	-	-	-	Inflammatory bowel disease;Bronchodilator response in asthma	GO:0000003:reproduction;GO:0001101:response to acid chemical;GO:0001503:ossification;GO:0001541:ovarian follicle development;GO:0001649:osteoblast differentiation;GO:0001701:in utero embryonic development;GO:0001775:cell activation;GO:0001816:cytokine production;GO:0001817:regulation of cytokine production;GO:0001819:positive regulation of cytokine production;GO:0001889:liver development;GO:00018…	GO:0000975:regulatory region DNA binding;GO:0000976:transcription regulatory region sequence-specific DNA binding;GO:0000977:RNA polymerase II regulatory region sequence-specific DNA binding;GO:0000978:RNA polymerase II core promoter proximal region sequence-specific DNA binding;GO:0000981:RNA polymerase II transcription factor activity, sequence-specific DNA binding;GO:0000982:transcription fact…	GO:0000228:nuclear chromosome;GO:0000775:chromosome, centromeric region;GO:0000779:condensed chromosome, centromeric region;GO:0000785:chromatin;GO:0000790:nuclear chromatin;GO:0000793:condensed chromosome;GO:0005622:intracellular;GO:0005623:cell;GO:0005634:nucleus;GO:0005654:nucleoplasm;GO:0005667:transcription factor complex;GO:0005694:chromosome;GO:0005737:cytoplasm;GO:0016363:nuclear matrix;G…
MS4A6A	4.51E-35	2.188059131	0.871	0.475	3.628200836	1.440141705	1.77E-30	protein_coding	GRCh38.98	chr11	-	60172014	60184666	12653	ENSG00000110077	hsa:64231:MS4A6A, 4SPAN3, 4SPAN3.2, CD20L3, CDA01, MS4A6, MST090, MSTP090	64231	membrane spanning 4-domains A6A [Source:HGNC Symbol;Acc:HGNC:13375]	-	-	-	-	-	-	Alzheimer's disease (late onset);Alzheimer's disease;Fibrinogen;Alzheimer's disease in APOE e4- carriers	-	-	GO:0016020:membrane;GO:0016021:integral component of membrane;GO:0031224:intrinsic component of membrane;GO:0044425:membrane part
CCR10	4.52E-35	-0.295278252	0.008	0.186	0.017998699	0.313276951	1.77E-30	protein_coding	GRCh38.98	chr17	-	42678889	42683917	5029	ENSG00000184451	hsa:2826:CCR10, GPR2	2826	C-C motif chemokine receptor 10 [Source:HGNC Symbol;Acc:HGNC:4474]	hsa04060:Cytokine-cytokine receptor interaction;hsa04062:Chemokine signaling pathway;hsa04672:Intestinal immune network for IgA production	R-HSA-373076:Class A/1 (Rhodopsin-like receptors);R-HSA-372790:Signaling by GPCR;R-HSA-375276:Peptide ligand-binding receptors;R-HSA-388396:GPCR downstream signaling;R-HSA-162582:Signal Transduction;R-HSA-418594:G alpha (i) signalling events;R-HSA-500792:GPCR ligand binding;R-HSA-380108:Chemokine receptors bind chemokines	-	P00031:Inflammation mediated by chemokine and cytokine signaling pathway	-	-	-	GO:0002376:immune system process;GO:0006873:cellular ion homeostasis;GO:0006874:cellular calcium ion homeostasis;GO:0006875:cellular metal ion homeostasis;GO:0006935:chemotaxis;GO:0006955:immune response;GO:0007154:cell communication;GO:0007165:signal transduction;GO:0007166:cell surface receptor signaling pathway;GO:0007186:G-protein coupled receptor signaling pathway;GO:0007204:positive regulat…	GO:0001637:G-protein coupled chemoattractant receptor activity;GO:0001653:peptide receptor activity;GO:0004871:signal transducer activity;GO:0004872:receptor activity;GO:0004888:transmembrane signaling receptor activity;GO:0004896:cytokine receptor activity;GO:0004930:G-protein coupled receptor activity;GO:0004950:chemokine receptor activity;GO:0008528:G-protein coupled peptide receptor activity;…	GO:0005622:intracellular;GO:0005623:cell;GO:0005737:cytoplasm;GO:0005829:cytosol;GO:0005886:plasma membrane;GO:0005887:integral component of plasma membrane;GO:0009986:cell surface;GO:0016020:membrane;GO:0016021:integral component of membrane;GO:0031224:intrinsic component of membrane;GO:0031226:intrinsic component of plasma membrane;GO:0044424:intracellular part;GO:0044425:membrane part;GO:00444…
SPINK2	5.70E-35	-0.366050907	0.002	0.136	0.002607085	0.368657993	2.23E-30	protein_coding	GRCh38.98	chr4	-	56809860	56821742	11883	ENSG00000128040	hsa:6691:SPINK2, HUSI-II	6691	serine peptidase inhibitor, Kazal type 2 [Source:HGNC Symbol;Acc:HGNC:11245]	-	-	-	-	-	-	Stroke	GO:0000003:reproduction;GO:0006508:proteolysis;GO:0007338:single fertilization;GO:0007340:acrosome reaction;GO:0008152:metabolic process;GO:0009566:fertilization;GO:0009892:negative regulation of metabolic process;GO:0009987:cellular process;GO:0010466:negative regulation of peptidase activity;GO:0010605:negative regulation of macromolecule metabolic process;GO:0010951:negative regulation of endo…	GO:0004857:enzyme inhibitor activity;GO:0004866:endopeptidase inhibitor activity;GO:0004867:serine-type endopeptidase inhibitor activity;GO:0005488:binding;GO:0005515:protein binding;GO:0030234:enzyme regulator activity;GO:0030414:peptidase inhibitor activity;GO:0061134:peptidase regulator activity;GO:0061135:endopeptidase regulator activity;GO:0098772:molecular function regulator	GO:0001669:acrosomal vesicle;GO:0005576:extracellular region;GO:0005615:extracellular space;GO:0005622:intracellular;GO:0005623:cell;GO:0005737:cytoplasm;GO:0012505:endomembrane system;GO:0016023:cytoplasmic, membrane-bounded vesicle;GO:0030141:secretory granule;GO:0031410:cytoplasmic vesicle;GO:0031982:vesicle;GO:0031988:membrane-bounded vesicle;GO:0043226:organelle;GO:0043227:membrane-bounded o…
ASAH1	8.97E-35	1.722407782	0.904	0.542	3.101439269	1.379031487	3.51E-30	protein_coding	GRCh38.98	chr8	-	18055992	18084998	29007	ENSG00000104763	hsa:427:ASAH1, AC, ACDase, ASAH, PHP, PHP32, SMAPME	427	N-acylsphingosine amidohydrolase 1 [Source:HGNC Symbol;Acc:HGNC:735]	hsa01100:Metabolic pathways;hsa04071:Sphingolipid signaling pathway;hsa00600:Sphingolipid metabolism;hsa04142:Lysosome	R-HSA-1430728:Metabolism;R-HSA-556833:Metabolism of lipids and lipoproteins;R-HSA-428157:Sphingolipid metabolism;R-HSA-1660662:Glycosphingolipid metabolism	PWY3DJ-11470:sphingosine and sphingosine-1-phosphate metabolism	-	159950:Spinal muscular atrophy with progressive myoclonic epilepsy;228000:Farber lipogranulomatosis	Congenital disorders of metabolism;Congenital disorders of lipid/glycolipid metabolism;H00138:Farber lipogranulomatosis;Lysosomal storage diseases;H00424:Defects in the degradation of sphingomyelin	Obesity	GO:0006629:lipid metabolic process;GO:0006643:membrane lipid metabolic process;GO:0006664:glycolipid metabolic process;GO:0006665:sphingolipid metabolic process;GO:0006672:ceramide metabolic process;GO:0006687:glycosphingolipid metabolic process;GO:0006807:nitrogen compound metabolic process;GO:0008152:metabolic process;GO:0009987:cellular process;GO:0034641:cellular nitrogen compound metabolic p…	GO:0003824:catalytic activity;GO:0016787:hydrolase activity;GO:0016810:hydrolase activity, acting on carbon-nitrogen (but not peptide) bonds;GO:0016811:hydrolase activity, acting on carbon-nitrogen (but not peptide) bonds, in linear amides;GO:0017040:ceramidase activity	GO:0000323:lytic vacuole;GO:0005576:extracellular region;GO:0005615:extracellular space;GO:0005622:intracellular;GO:0005623:cell;GO:0005737:cytoplasm;GO:0005764:lysosome;GO:0005773:vacuole;GO:0005775:vacuolar lumen;GO:0031974:membrane-enclosed lumen;GO:0031982:vesicle;GO:0031988:membrane-bounded vesicle;GO:0043202:lysosomal lumen;GO:0043226:organelle;GO:0043227:membrane-bounded organelle;GO:00432…
ANXA5	9.42E-35	1.400373672	0.918	0.644	2.862862429	1.462488757	3.69E-30	protein_coding	GRCh38.98	chr4	-	121667946	121696995	29050	ENSG00000164111	hsa:308:ANXA5, ANX5, ENX2, HEL-S-7, PP4, RPRGL3	308	annexin A5 [Source:HGNC Symbol;Acc:HGNC:543]	-	R-HSA-109582:Hemostasis;R-HSA-76005:Response to elevated platelet cytosolic Ca2+;R-HSA-76002:Platelet activation, signaling and aggregation;R-HSA-114608:Platelet degranulation	-	-	614391:Pregnancy loss, recurrent, susceptibility to, 3	-	Age at smoking initiation in chronic obstructive pulmonary disease	GO:0000422:mitophagy;GO:0000423:macromitophagy;GO:0002230:positive regulation of defense response to virus by host;GO:0002252:immune effector process;GO:0002376:immune system process;GO:0002682:regulation of immune system process;GO:0002697:regulation of immune effector process;GO:0002790:peptide secretion;GO:0002791:regulation of peptide secretion;GO:0002792:negative regulation of peptide secret…	GO:0003824:catalytic activity;GO:0004857:enzyme inhibitor activity;GO:0004859:phospholipase inhibitor activity;GO:0005102:receptor binding;GO:0005215:transporter activity;GO:0005388:calcium-transporting ATPase activity;GO:0005488:binding;GO:0005509:calcium ion binding;GO:0005515:protein binding;GO:0005543:phospholipid binding;GO:0005544:calcium-dependent phospholipid binding;GO:0008289:lipid bind…	GO:0005576:extracellular region;GO:0005615:extracellular space;GO:0005622:intracellular;GO:0005623:cell;GO:0005634:nucleus;GO:0005737:cytoplasm;GO:0005783:endoplasmic reticulum;GO:0005829:cytosol;GO:0005886:plasma membrane;GO:0005911:cell-cell junction;GO:0005912:adherens junction;GO:0005924:cell-substrate adherens junction;GO:0005925:focal adhesion;GO:0008021:synaptic vesicle;GO:0009897:external…
GRINA	1.31E-34	1.567499547	0.842	0.458	2.363454615	0.795955068	5.11E-30	protein_coding	GRCh38.98	chr8	+	143990056	143993415	3360	ENSG00000178719	hsa:2907:GRINA, HNRGW, LFG1, NMDARA1, TMBIM3	2907	glutamate ionotropic receptor NMDA type subunit associated protein 1 [Source:HGNC Symbol;Acc:HGNC:4589]	-	-	-	P00041:Metabotropic glutamate receptor group I pathway	-	-	LDL cholesterol	GO:0006873:cellular ion homeostasis;GO:0006874:cellular calcium ion homeostasis;GO:0006875:cellular metal ion homeostasis;GO:0006915:apoptotic process;GO:0006950:response to stress;GO:0007154:cell communication;GO:0007165:signal transduction;GO:0008219:cell death;GO:0009966:regulation of signal transduction;GO:0009968:negative regulation of signal transduction;GO:0009987:cellular process;GO:00106…	GO:0005488:binding;GO:0005515:protein binding;GO:0044325:ion channel binding	GO:0005622:intracellular;GO:0005623:cell;GO:0005737:cytoplasm;GO:0005783:endoplasmic reticulum;GO:0005794:Golgi apparatus;GO:0012505:endomembrane system;GO:0016020:membrane;GO:0016021:integral component of membrane;GO:0031224:intrinsic component of membrane;GO:0043226:organelle;GO:0043227:membrane-bounded organelle;GO:0043229:intracellular organelle;GO:0043231:intracellular membrane-bounded organ…
FCGR2A	3.36E-34	1.711761703	0.871	0.449	2.985216155	1.273454452	1.32E-29	protein_coding	GRCh38.98	chr1	+	161505430	161524013	18584	ENSG00000143226	hsa:2212:FCGR2A, CD32, CD32A, CDw32, FCG2, FCGR2, FCGR2A1, FcGR, IGFR2	2212	Fc fragment of IgG receptor IIa [Source:HGNC Symbol;Acc:HGNC:3616]	hsa05152:Tuberculosis;hsa04145:Phagosome;hsa04666:Fc gamma R-mediated phagocytosis;hsa05140:Leishmaniasis;hsa05150:Staphylococcus aureus infection;hsa05322:Systemic lupus erythematosus;hsa04380:Osteoclast differentiation;hsa04611:Platelet activation	R-HSA-168256:Immune System;R-HSA-2029485:Role of phospholipids in phagocytosis;R-HSA-2029480:Fcgamma receptor (FCGR) dependent phagocytosis;R-HSA-2029482:Regulation of actin dynamics for phagocytic cup formation;R-HSA-168249:Innate Immune System;R-HSA-2029481:FCGR activation	-	-	611162:Malaria, resistance to;219700:Cystic fibrosis;152700:Lupus nephritis, susceptibility to	Immune system diseases;Allergies and autoimmune diseases;H00080:Systemic lupus erythematosus;H01360:Allergic rhinitis	Systemic lupus erythematosus;Rheumatoid arthritis;Inflammatory bowel disease;Ulcerative colitis;Kawasaki disease;Lipid metabolism phenotypes;Functional impairment in major depressive disorder, bipolar disorder and schizophrenia;Helicobacter pylori serologic status	GO:0002252:immune effector process;GO:0002253:activation of immune response;GO:0002376:immune system process;GO:0002429:immune response-activating cell surface receptor signaling pathway;GO:0002431:Fc receptor mediated stimulatory signaling pathway;GO:0002433:immune response-regulating cell surface receptor signaling pathway involved in phagocytosis;GO:0002682:regulation of immune system process;…	GO:0005488:binding;GO:0005515:protein binding;GO:0019864:IgG binding;GO:0019865:immunoglobulin binding;GO:0032403:protein complex binding;GO:0044877:macromolecular complex binding	GO:0005576:extracellular region;GO:0005623:cell;GO:0005886:plasma membrane;GO:0016020:membrane;GO:0016021:integral component of membrane;GO:0031224:intrinsic component of membrane;GO:0031982:vesicle;GO:0031988:membrane-bounded vesicle;GO:0043226:organelle;GO:0043227:membrane-bounded organelle;GO:0043230:extracellular organelle;GO:0044421:extracellular region part;GO:0044425:membrane part;GO:00444…
ISG20	4.95E-34	-1.047221828	0.304	0.839	1.027488081	2.074709909	1.94E-29	protein_coding	GRCh38.98	chr15	+	88636153	88656483	20331	ENSG00000172183	hsa:3669:ISG20, CD25, HEM45	3669	interferon stimulated exonuclease gene 20 [Source:HGNC Symbol;Acc:HGNC:6130]	-	R-HSA-168256:Immune System;R-HSA-909733:Interferon alpha/beta signaling;R-HSA-913531:Interferon Signaling;R-HSA-1280215:Cytokine Signaling in Immune system	-	-	-	-	Obesity-related traits;Dupuytren's disease	GO:0000738:DNA catabolic process, exonucleolytic;GO:0002252:immune effector process;GO:0002376:immune system process;GO:0006139:nucleobase-containing compound metabolic process;GO:0006259:DNA metabolic process;GO:0006308:DNA catabolic process;GO:0006364:rRNA processing;GO:0006396:RNA processing;GO:0006401:RNA catabolic process;GO:0006725:cellular aromatic compound metabolic process;GO:0006807:nit…	GO:0000175:3'-5'-exoribonuclease activity;GO:0003676:nucleic acid binding;GO:0003723:RNA binding;GO:0003824:catalytic activity;GO:0004518:nuclease activity;GO:0004527:exonuclease activity;GO:0004529:exodeoxyribonuclease activity;GO:0004532:exoribonuclease activity;GO:0004536:deoxyribonuclease activity;GO:0004540:ribonuclease activity;GO:0005488:binding;GO:0008296:3'-5'-exodeoxyribonuclease activi…	GO:0005622:intracellular;GO:0005623:cell;GO:0005634:nucleus;GO:0005654:nucleoplasm;GO:0005730:nucleolus;GO:0005737:cytoplasm;GO:0015030:Cajal body;GO:0016604:nuclear body;GO:0016605:PML body;GO:0031974:membrane-enclosed lumen;GO:0031981:nuclear lumen;GO:0043226:organelle;GO:0043227:membrane-bounded organelle;GO:0043228:non-membrane-bounded organelle;GO:0043229:intracellular organelle;GO:0043231:i…
HLA-B	1.14E-33	1.074488032	0.998	0.992	4.403263927	3.328775895	4.46E-29	protein_coding	GRCh38.98	chr6	-	31269491	31357188	87698	ENSG00000234745	hsa:3106:HLA-B, AS, Bw-47, Bw-50, HLAB, SPDA1	3106	major histocompatibility complex, class I, B [Source:HGNC Symbol;Acc:HGNC:4932]	hsa04514:Cell adhesion molecules (CAMs);hsa04650:Natural killer cell mediated cytotoxicity;hsa05168:Herpes simplex infection;hsa05320:Autoimmune thyroid disease;hsa05166:HTLV-I infection;hsa04144:Endocytosis;hsa04145:Phagosome;hsa04612:Antigen processing and presentation;hsa04940:Type I diabetes mellitus;hsa05169:Epstein-Barr virus infection;hsa05203:Viral carcinogenesis;hsa05330:Allograft reject…	R-HSA-168256:Immune System;R-HSA-1280218:Adaptive Immune System;R-HSA-909733:Interferon alpha/beta signaling;R-HSA-1236974:ER-Phagosome pathway;R-HSA-913531:Interferon Signaling;R-HSA-198933:Immunoregulatory interactions between a Lymphoid and a non-Lymphoid cell;R-HSA-1280215:Cytokine Signaling in Immune system;R-HSA-983169:Class I MHC mediated antigen processing & presentation;R-HSA-877300:Inte…	-	-	608579:Stevens-Johnson syndrome, susceptibility to;106300:Spondyloarthropathy, susceptibility to, 1	Immune system diseases;Allergies and autoimmune diseases;H01476:Behcet Disease;Musculoskeletal diseases;Skeletal diseases;H01507:Seronegative arthritis (SpA);Skin diseases;Skin and soft tissue diseases	Type 2 diabetes;Height;Multiple sclerosis;Atopic dermatitis;Systolic blood pressure;Diastolic blood pressure;Nasopharyngeal carcinoma;Drug-induced liver injury (flucloxacillin);CD4:CD8 lymphocyte ratio;HIV-1 control;HIV-1 susceptibility;Vitiligo;Platelet count;White blood cell count;Ankylosing spondylitis;Graves' disease;Hypothyroidism;HIV-1 viral setpoint;IgA nephropathy;Visceral adipose tissue …	GO:0001816:cytokine production;GO:0001817:regulation of cytokine production;GO:0001906:cell killing;GO:0001909:leukocyte mediated cytotoxicity;GO:0001910:regulation of leukocyte mediated cytotoxicity;GO:0001911:negative regulation of leukocyte mediated cytotoxicity;GO:0002228:natural killer cell mediated immunity;GO:0002249:lymphocyte anergy;GO:0002252:immune effector process;GO:0002376:immune sy…	GO:0003823:antigen binding;GO:0005102:receptor binding;GO:0005488:binding;GO:0005515:protein binding;GO:0033218:amide binding;GO:0042277:peptide binding;GO:0042605:peptide antigen binding	GO:0000139:Golgi membrane;GO:0005576:extracellular region;GO:0005622:intracellular;GO:0005623:cell;GO:0005737:cytoplasm;GO:0005768:endosome;GO:0005769:early endosome;GO:0005773:vacuole;GO:0005774:vacuolar membrane;GO:0005783:endoplasmic reticulum;GO:0005789:endoplasmic reticulum membrane;GO:0005794:Golgi apparatus;GO:0005886:plasma membrane;GO:0005887:integral component of plasma membrane;GO:0009…
CD53	1.35E-33	1.414628399	0.93	0.644	2.91316582	1.498537422	5.31E-29	protein_coding	GRCh38.98	chr1	+	110871188	110899922	28735	ENSG00000143119	hsa:963:CD53, MOX44, TSPAN25	963	CD53 molecule [Source:HGNC Symbol;Acc:HGNC:1686]	-	-	-	-	-	-	Obesity-related traits;Cytomegalovirus antibody response	GO:0000768:syncytium formation by plasma membrane fusion;GO:0006949:syncytium formation;GO:0007154:cell communication;GO:0007165:signal transduction;GO:0007166:cell surface receptor signaling pathway;GO:0007520:myoblast fusion;GO:0009653:anatomical structure morphogenesis;GO:0009987:cellular process;GO:0010830:regulation of myotube differentiation;GO:0010831:positive regulation of myotube differe…	GO:0005488:binding;GO:0005515:protein binding	GO:0001772:immunological synapse;GO:0005576:extracellular region;GO:0005623:cell;GO:0005886:plasma membrane;GO:0005887:integral component of plasma membrane;GO:0005911:cell-cell junction;GO:0009986:cell surface;GO:0016020:membrane;GO:0016021:integral component of membrane;GO:0030054:cell junction;GO:0031224:intrinsic component of membrane;GO:0031226:intrinsic component of plasma membrane;GO:00319…
IGHA2	1.56E-33	-5.53858077	0.637	0.915	2.399779156	7.938359927	6.12E-29	IG_C_gene	GRCh38.98	chr14	-	105583731	105588395	4665	ENSG00000211890	-	-	immunoglobulin heavy constant alpha 2 (A2m marker) [Source:HGNC Symbol;Acc:HGNC:5479]	-	-	-	-	-	-	-	-	-	-
ACTG1	3.55E-33	1.381298483	0.973	0.814	3.624261843	2.24296336	1.39E-28	protein_coding	GRCh38.98	chr17	-	81509971	81523847	13877	ENSG00000184009	hsa:71:ACTG1, ACT, ACTG, BRWS2, DFNA20, DFNA26, HEL-176	71	actin gamma 1 [Source:HGNC Symbol;Acc:HGNC:144]	hsa04530:Tight junction;hsa04670:Leukocyte transendothelial migration;hsa05164:Influenza A;hsa04390:Hippo signaling pathway;hsa05205:Proteoglycans in cancer;hsa04015:Rap1 signaling pathway;hsa04810:Regulation of actin cytoskeleton;hsa04145:Phagosome;hsa05416:Viral myocarditis;hsa04921:Oxytocin signaling pathway;hsa05414:Dilated cardiomyopathy;hsa05132:Salmonella infection;hsa04611:Platelet activa…	R-HSA-2424491:DAP12 signaling;R-HSA-375165:NCAM signaling for neurite out-growth;R-HSA-2682334:EPH-Ephrin signaling;R-HSA-5654741:Signaling by FGFR3;R-HSA-5663213:RHO GTPases Activate WASPs and WAVEs;R-HSA-187037:NGF signalling via TRKA from the plasma membrane;R-HSA-8856828:Clathrin-mediated endocytosis;R-HSA-190236:Signaling by FGFR;R-HSA-5673001:RAF/MAP kinase cascade;R-HSA-190828:Gap junction…	-	P00031:Inflammation mediated by chemokine and cytokine signaling pathway;P00034:Integrin signalling pathway;P00044:Nicotinic acetylcholine receptor signaling pathway;P00029:Huntington disease;P00004:Alzheimer disease-presenilin pathway;P00016:Cytoskeletal regulation by Rho GTPase;P00012:Cadherin signaling pathway	614583:Baraitser-Winter syndrome 2;604717:Deafness, autosomal dominant 20/26	Nervous system diseases;Other nervous and sensory system diseases;H00604:Deafness, autosomal dominant	-	GO:0001775:cell activation;GO:0001894:tissue homeostasis;GO:0001895:retina homeostasis;GO:0002252:immune effector process;GO:0002253:activation of immune response;GO:0002376:immune system process;GO:0002429:immune response-activating cell surface receptor signaling pathway;GO:0002431:Fc receptor mediated stimulatory signaling pathway;GO:0002433:immune response-regulating cell surface receptor sig…	GO:0000166:nucleotide binding;GO:0001882:nucleoside binding;GO:0001883:purine nucleoside binding;GO:0005198:structural molecule activity;GO:0005200:structural constituent of cytoskeleton;GO:0005488:binding;GO:0005515:protein binding;GO:0005524:ATP binding;GO:0017076:purine nucleotide binding;GO:0019899:enzyme binding;GO:0030554:adenyl nucleotide binding;GO:0031625:ubiquitin protein ligase binding…	GO:0005576:extracellular region;GO:0005615:extracellular space;GO:0005622:intracellular;GO:0005623:cell;GO:0005634:nucleus;GO:0005737:cytoplasm;GO:0005829:cytosol;GO:0005856:cytoskeleton;GO:0005884:actin filament;GO:0005886:plasma membrane;GO:0005912:adherens junction;GO:0005924:cell-substrate adherens junction;GO:0005925:focal adhesion;GO:0015629:actin cytoskeleton;GO:0016020:membrane;GO:0030016…
ARPC5	4.10E-33	1.411074092	0.859	0.5	2.357033082	0.94595899	1.61E-28	protein_coding	GRCh38.98	chr1	-	183620846	183635783	14938	ENSG00000162704	hsa:10092:ARPC5, ARC16, dJ127C7.3, p16-Arc	10092	actin related protein 2/3 complex subunit 5 [Source:HGNC Symbol;Acc:HGNC:708]	hsa04810:Regulation of actin cytoskeleton;hsa04144:Endocytosis;hsa04666:Fc gamma R-mediated phagocytosis;hsa05132:Salmonella infection;hsa05100:Bacterial invasion of epithelial cells;hsa05130:Pathogenic Escherichia coli infection;hsa05131:Shigellosis	R-HSA-2682334:EPH-Ephrin signaling;R-HSA-5663213:RHO GTPases Activate WASPs and WAVEs;R-HSA-8856828:Clathrin-mediated endocytosis;R-HSA-194315:Signaling by Rho GTPases;R-HSA-1266738:Developmental Biology;R-HSA-168256:Immune System;R-HSA-5653656:Vesicle-mediated transport;R-HSA-422475:Axon guidance;R-HSA-195258:RHO GTPase Effectors;R-HSA-2029480:Fcgamma receptor (FCGR) dependent phagocytosis;R-HSA…	-	P00031:Inflammation mediated by chemokine and cytokine signaling pathway;P00034:Integrin signalling pathway;P00029:Huntington disease;P00016:Cytoskeletal regulation by Rho GTPase	-	-	-	GO:0002252:immune effector process;GO:0002253:activation of immune response;GO:0002376:immune system process;GO:0002429:immune response-activating cell surface receptor signaling pathway;GO:0002431:Fc receptor mediated stimulatory signaling pathway;GO:0002433:immune response-regulating cell surface receptor signaling pathway involved in phagocytosis;GO:0002682:regulation of immune system process;…	GO:0003779:actin binding;GO:0005198:structural molecule activity;GO:0005200:structural constituent of cytoskeleton;GO:0005488:binding;GO:0005515:protein binding;GO:0008092:cytoskeletal protein binding;GO:0032403:protein complex binding;GO:0044877:macromolecular complex binding;GO:0051015:actin filament binding	GO:0005576:extracellular region;GO:0005622:intracellular;GO:0005623:cell;GO:0005737:cytoplasm;GO:0005829:cytosol;GO:0005856:cytoskeleton;GO:0005885:Arp2/3 protein complex;GO:0005912:adherens junction;GO:0005924:cell-substrate adherens junction;GO:0005925:focal adhesion;GO:0015629:actin cytoskeleton;GO:0030054:cell junction;GO:0030055:cell-substrate junction;GO:0031982:vesicle;GO:0031988:membrane-…
HLA-DRB6	4.37E-33	1.587413763	0.874	0.5	2.757441716	1.170027953	1.71E-28	-	-	-	-	-	-	-	-	-	-	-	-	-	-	-	-	-	-	-	-	-
ARHGDIB	1.16E-32	1.355720043	0.938	0.703	3.071000817	1.715280774	4.53E-28	protein_coding	GRCh38.98	chr12	-	14942031	14961728	19698	ENSG00000111348	hsa:397:ARHGDIB, D4, GDIA2, GDID4, LYGDI, Ly-GDI, RAP1GN1, RhoGDI2	397	Rho GDP dissociation inhibitor beta [Source:HGNC Symbol;Acc:HGNC:679]	hsa04722:Neurotrophin signaling pathway;hsa04962:Vasopressin-regulated water reabsorption	R-HSA-194840:Rho GTPase cycle;R-HSA-194315:Signaling by Rho GTPases;R-HSA-162582:Signal Transduction	-	-	-	-	-	GO:0000003:reproduction;GO:0001667:ameboidal-type cell migration;GO:0006928:movement of cell or subcellular component;GO:0006996:organelle organization;GO:0007010:cytoskeleton organization;GO:0007154:cell communication;GO:0007155:cell adhesion;GO:0007162:negative regulation of cell adhesion;GO:0007165:signal transduction;GO:0007264:small GTPase mediated signal transduction;GO:0007265:Ras protein …	GO:0003824:catalytic activity;GO:0003924:GTPase activity;GO:0005092:GDP-dissociation inhibitor activity;GO:0005094:Rho GDP-dissociation inhibitor activity;GO:0005096:GTPase activator activity;GO:0005488:binding;GO:0005515:protein binding;GO:0008047:enzyme activator activity;GO:0016462:pyrophosphatase activity;GO:0016787:hydrolase activity;GO:0016817:hydrolase activity, acting on acid anhydrides;G…	GO:0005576:extracellular region;GO:0005622:intracellular;GO:0005623:cell;GO:0005737:cytoplasm;GO:0005829:cytosol;GO:0005856:cytoskeleton;GO:0016020:membrane;GO:0016023:cytoplasmic, membrane-bounded vesicle;GO:0031410:cytoplasmic vesicle;GO:0031982:vesicle;GO:0031988:membrane-bounded vesicle;GO:0043226:organelle;GO:0043227:membrane-bounded organelle;GO:0043228:non-membrane-bounded organelle;GO:004…
CTSD	1.34E-32	2.316751367	0.9	0.593	4.310173881	1.993422514	5.25E-28	protein_coding	GRCh38.98	chr11	-	1752755	1764573	11819	ENSG00000117984	hsa:1509:CTSD, CLN10, CPSD, HEL-S-130P	1509	cathepsin D [Source:HGNC Symbol;Acc:HGNC:2529]	hsa05152:Tuberculosis;hsa04071:Sphingolipid signaling pathway;hsa04210:Apoptosis;hsa04142:Lysosome	R-HSA-2980736:Peptide hormone metabolism;R-HSA-1474244:Extracellular matrix organization;R-HSA-168256:Immune System;R-HSA-1280218:Adaptive Immune System;R-HSA-392499:Metabolism of proteins;R-HSA-2022377:Metabolism of Angiotensinogen to Angiotensins;R-HSA-2132295:MHC class II antigen presentation;R-HSA-1442490:Collagen degradation;R-HSA-1474228:Degradation of the extracellular matrix	PWY-6241:thyroid hormone biosynthesis	-	610127:Ceroid lipofuscinosis, neuronal, 10	Nervous system diseases;Other nervous and sensory system diseases;H00810:Progressive myoclonic epilepsy (PME);Congenital disorders of metabolism;Congenital disorders of lipid/glycolipid metabolism;H00149:Neuronal ceroid lipofuscinosis;Lysosomal storage diseases	-	GO:0002376:immune system process;GO:0002478:antigen processing and presentation of exogenous peptide antigen;GO:0002495:antigen processing and presentation of peptide antigen via MHC class II;GO:0002504:antigen processing and presentation of peptide or polysaccharide antigen via MHC class II;GO:0006508:proteolysis;GO:0006914:autophagy;GO:0008152:metabolic process;GO:0009056:catabolic process;GO:0…	GO:0003824:catalytic activity;GO:0004175:endopeptidase activity;GO:0004190:aspartic-type endopeptidase activity;GO:0004197:cysteine-type endopeptidase activity;GO:0004252:serine-type endopeptidase activity;GO:0005488:binding;GO:0005515:protein binding;GO:0008233:peptidase activity;GO:0008234:cysteine-type peptidase activity;GO:0008236:serine-type peptidase activity;GO:0016787:hydrolase activity;G…	GO:0000323:lytic vacuole;GO:0005576:extracellular region;GO:0005615:extracellular space;GO:0005622:intracellular;GO:0005623:cell;GO:0005737:cytoplasm;GO:0005764:lysosome;GO:0005773:vacuole;GO:0005775:vacuolar lumen;GO:0016020:membrane;GO:0016023:cytoplasmic, membrane-bounded vesicle;GO:0031012:extracellular matrix;GO:0031410:cytoplasmic vesicle;GO:0031974:membrane-enclosed lumen;GO:0031982:vesicl…
SPI1	1.61E-32	1.449684755	0.873	0.508	2.536059574	1.086374819	6.31E-28	protein_coding	GRCh38.98	chr11	-	47354860	47378576	23717	ENSG00000066336	hsa:6688:SPI1, OF, PU.1, SFPI1, SPI-1, SPI-A	6688	Spi-1 proto-oncogene [Source:HGNC Symbol;Acc:HGNC:11241]	hsa05202:Transcriptional misregulation in cancer;hsa05166:HTLV-I infection;hsa05200:Pathways in cancer;hsa05169:Epstein-Barr virus infection;hsa04380:Osteoclast differentiation;hsa05221:Acute myeloid leukemia	-	-	P00036:Interleukin signaling pathway	-	Cancers;Cancers of haematopoietic and lymphoid tissues;H00003:Acute myeloid leukemia (AML)	Intraocular pressure	GO:0000122:negative regulation of transcription from RNA polymerase II promoter;GO:0001525:angiogenesis;GO:0001568:blood vessel development;GO:0001569:patterning of blood vessels;GO:0001763:morphogenesis of a branching structure;GO:0001773:myeloid dendritic cell activation;GO:0001775:cell activation;GO:0001944:vasculature development;GO:0002009:morphogenesis of an epithelium;GO:0002244:hematopoie…	GO:0000975:regulatory region DNA binding;GO:0000976:transcription regulatory region sequence-specific DNA binding;GO:0000977:RNA polymerase II regulatory region sequence-specific DNA binding;GO:0000978:RNA polymerase II core promoter proximal region sequence-specific DNA binding;GO:0000979:RNA polymerase II core promoter sequence-specific DNA binding;GO:0000980:RNA polymerase II distal enhancer s…	GO:0000228:nuclear chromosome;GO:0000785:chromatin;GO:0000790:nuclear chromatin;GO:0005622:intracellular;GO:0005623:cell;GO:0005634:nucleus;GO:0005694:chromosome;GO:0031974:membrane-enclosed lumen;GO:0031981:nuclear lumen;GO:0032991:macromolecular complex;GO:0043226:organelle;GO:0043227:membrane-bounded organelle;GO:0043228:non-membrane-bounded organelle;GO:0043229:intracellular organelle;GO:0043…
PTMA	3.10E-32	1.08213459	0.998	0.966	4.398420617	3.316286027	1.22E-27	protein_coding	GRCh38.98	chr2	+	231706895	231713541	6647	ENSG00000187514	hsa:5757:PTMA, TMSA	5757	prothymosin alpha [Source:HGNC Symbol;Acc:HGNC:9623]	hsa05169:Epstein-Barr virus infection	-	-	-	-	-	Height;Eating disorders (purging via substances)	GO:0006139:nucleobase-containing compound metabolic process;GO:0006351:transcription, DNA-templated;GO:0006725:cellular aromatic compound metabolic process;GO:0006807:nitrogen compound metabolic process;GO:0008152:metabolic process;GO:0009058:biosynthetic process;GO:0009059:macromolecule biosynthetic process;GO:0009987:cellular process;GO:0010467:gene expression;GO:0016070:RNA metabolic process;G…	GO:0005488:binding;GO:0005515:protein binding	GO:0005576:extracellular region;GO:0005622:intracellular;GO:0005623:cell;GO:0005634:nucleus;GO:0005654:nucleoplasm;GO:0005737:cytoplasm;GO:0031974:membrane-enclosed lumen;GO:0031981:nuclear lumen;GO:0031982:vesicle;GO:0031988:membrane-bounded vesicle;GO:0043226:organelle;GO:0043227:membrane-bounded organelle;GO:0043229:intracellular organelle;GO:0043230:extracellular organelle;GO:0043231:intracel…
PTPRC	3.23E-32	1.337829659	0.908	0.644	2.788074529	1.45024487	1.27E-27	protein_coding	GRCh38.98	chr1	+	198638457	198757476	119020	ENSG00000081237	hsa:5788:PTPRC, B220, CD45, CD45R, GP180, L-CA, LCA, LY5, T200	5788	protein tyrosine phosphatase receptor type C [Source:HGNC Symbol;Acc:HGNC:9666]	hsa04514:Cell adhesion molecules (CAMs);hsa04666:Fc gamma R-mediated phagocytosis;hsa05340:Primary immunodeficiency;hsa04660:T cell receptor signaling pathway	R-HSA-373755:Semaphorin interactions;R-HSA-1266738:Developmental Biology;R-HSA-168256:Immune System;R-HSA-1280218:Adaptive Immune System;R-HSA-422475:Axon guidance;R-HSA-416700:Other semaphorin interactions;R-HSA-202427:Phosphorylation of CD3 and TCR zeta chains;R-HSA-202403:TCR signaling	-	P00053:T cell activation;P00010:B cell activation;P00038:JAK/STAT signaling pathway	609532:Hepatitis C virus, resistance to;608971:Severe combined immunodeficiency, T cell-negative, B-cell/natural killer-cell positive	Immune system diseases;Primary immunodeficiency;H00091:T-B+ Severe combined immunodeficiencies	Crohn's disease;Inflammatory bowel disease;Ulcerative colitis;Mean corpuscular hemoglobin	GO:0001501:skeletal system development;GO:0001775:cell activation;GO:0001906:cell killing;GO:0001909:leukocyte mediated cytotoxicity;GO:0001910:regulation of leukocyte mediated cytotoxicity;GO:0001911:negative regulation of leukocyte mediated cytotoxicity;GO:0001913:T cell mediated cytotoxicity;GO:0001914:regulation of T cell mediated cytotoxicity;GO:0001915:negative regulation of T cell mediated…	GO:0003824:catalytic activity;GO:0004721:phosphoprotein phosphatase activity;GO:0004725:protein tyrosine phosphatase activity;GO:0004871:signal transducer activity;GO:0004872:receptor activity;GO:0004888:transmembrane signaling receptor activity;GO:0005001:transmembrane receptor protein tyrosine phosphatase activity;GO:0005488:binding;GO:0005515:protein binding;GO:0016787:hydrolase activity;GO:00…	GO:0005576:extracellular region;GO:0005622:intracellular;GO:0005623:cell;GO:0005886:plasma membrane;GO:0005887:integral component of plasma membrane;GO:0005912:adherens junction;GO:0005924:cell-substrate adherens junction;GO:0005925:focal adhesion;GO:0009897:external side of plasma membrane;GO:0009986:cell surface;GO:0016020:membrane;GO:0016021:integral component of membrane;GO:0030054:cell junct…
ENAM	5.41E-32	-0.697642546	0.108	0.508	0.23616436	0.933806906	2.12E-27	protein_coding	GRCh38.98	chr4	+	70628744	70646824	18081	ENSG00000132464	hsa:10117:ENAM, ADAI, AI1C, AIH2	10117	enamelin [Source:HGNC Symbol;Acc:HGNC:3344]	-	-	-	-	204650:Amelogenesis imperfecta, type IC;104500:Amelogenesis imperfecta, type IB	Digestive system diseases;Mouth and dental diseases;H00615:Amelogenesis imperfecta	-	GO:0007275:multicellular organism development;GO:0009653:anatomical structure morphogenesis;GO:0009887:organ morphogenesis;GO:0009888:tissue development;GO:0031214:biomineral tissue development;GO:0032501:multicellular organismal process;GO:0032502:developmental process;GO:0042475:odontogenesis of dentin-containing tooth;GO:0042476:odontogenesis;GO:0044699:single-organism process;GO:0044707:singl…	-	GO:0005576:extracellular region;GO:0005578:proteinaceous extracellular matrix;GO:0031012:extracellular matrix;GO:0044421:extracellular region part
MYL12A	2.23E-31	1.399652746	0.891	0.653	2.663211274	1.263558528	8.74E-27	protein_coding	GRCh38.98	chr18	+	3247481	3256236	8756	ENSG00000101608	hsa:10627:MYL12A, HEL-S-24, MLC-2B, MLCB, MRCL3, MRLC3, MYL2B	10627	myosin light chain 12A [Source:HGNC Symbol;Acc:HGNC:16701]	hsa04530:Tight junction;hsa04670:Leukocyte transendothelial migration;hsa04810:Regulation of actin cytoskeleton;hsa04611:Platelet activation;hsa04510:Focal adhesion	R-HSA-2682334:EPH-Ephrin signaling;R-HSA-1266738:Developmental Biology;R-HSA-3928664:Ephrin signaling;R-HSA-397014:Muscle contraction;R-HSA-422475:Axon guidance;R-HSA-445355:Smooth Muscle Contraction	-	-	-	-	-	GO:0001775:cell activation;GO:0003008:system process;GO:0003012:muscle system process;GO:0006936:muscle contraction;GO:0006950:response to stress;GO:0007154:cell communication;GO:0007155:cell adhesion;GO:0007165:signal transduction;GO:0007166:cell surface receptor signaling pathway;GO:0007167:enzyme linked receptor protein signaling pathway;GO:0007169:transmembrane receptor protein tyrosine kinas…	GO:0005488:binding;GO:0005509:calcium ion binding;GO:0005515:protein binding;GO:0043167:ion binding;GO:0043169:cation binding;GO:0046872:metal ion binding	GO:0005576:extracellular region;GO:0005622:intracellular;GO:0005623:cell;GO:0005737:cytoplasm;GO:0005829:cytosol;GO:0005856:cytoskeleton;GO:0015629:actin cytoskeleton;GO:0016459:myosin complex;GO:0031982:vesicle;GO:0031988:membrane-bounded vesicle;GO:0032991:macromolecular complex;GO:0043226:organelle;GO:0043227:membrane-bounded organelle;GO:0043228:non-membrane-bounded organelle;GO:0043229:intra…
CAPZB	2.45E-31	1.347196974	0.868	0.542	2.427790241	1.080593267	9.60E-27	protein_coding	GRCh38.98	chr1	-	19338775	19485539	146765	ENSG00000077549	hsa:832:CAPZB, CAPB, CAPPB, CAPZ	832	capping actin protein of muscle Z-line subunit beta [Source:HGNC Symbol;Acc:HGNC:1491]	hsa04144:Endocytosis	R-HSA-983231:Factors involved in megakaryocyte development and platelet production;R-HSA-109582:Hemostasis	-	-	-	-	Thyroid volume;Thyroid function;Crohn's disease and psoriasis;Serum thyroid-stimulating hormone levels;Thyroid hormone levels;Lead levels in blood	GO:0000902:cell morphogenesis;GO:0006461:protein complex assembly;GO:0006928:movement of cell or subcellular component;GO:0006950:response to stress;GO:0006996:organelle organization;GO:0007010:cytoskeleton organization;GO:0007015:actin filament organization;GO:0007596:blood coagulation;GO:0007599:hemostasis;GO:0008064:regulation of actin polymerization or depolymerization;GO:0008154:actin polyme…	GO:0003779:actin binding;GO:0005488:binding;GO:0005515:protein binding;GO:0008092:cytoskeletal protein binding;GO:0032403:protein complex binding;GO:0044877:macromolecular complex binding;GO:0051015:actin filament binding	GO:0005576:extracellular region;GO:0005622:intracellular;GO:0005623:cell;GO:0005737:cytoplasm;GO:0005829:cytosol;GO:0005856:cytoskeleton;GO:0005884:actin filament;GO:0008290:F-actin capping protein complex;GO:0015629:actin cytoskeleton;GO:0030016:myofibril;GO:0030017:sarcomere;GO:0031982:vesicle;GO:0031988:membrane-bounded vesicle;GO:0032991:macromolecular complex;GO:0043226:organelle;GO:0043227:…
CEBPD	4.02E-31	1.905385933	0.945	0.703	4.246017806	2.340631873	1.57E-26	protein_coding	GRCh38.98	chr8	-	47736913	47738164	1252	ENSG00000221869	hsa:1052:CEBPD, C/EBP-delta, CELF, CRP3, NF-IL6-beta	1052	CCAAT enhancer binding protein delta [Source:HGNC Symbol;Acc:HGNC:1835]	-	R-HSA-381340:Transcriptional regulation of white adipocyte differentiation;R-HSA-1266738:Developmental Biology	-	-	-	-	-	GO:0006139:nucleobase-containing compound metabolic process;GO:0006351:transcription, DNA-templated;GO:0006355:regulation of transcription, DNA-templated;GO:0006357:regulation of transcription from RNA polymerase II promoter;GO:0006366:transcription from RNA polymerase II promoter;GO:0006725:cellular aromatic compound metabolic process;GO:0006807:nitrogen compound metabolic process;GO:0008152:met…	GO:0000975:regulatory region DNA binding;GO:0000976:transcription regulatory region sequence-specific DNA binding;GO:0000977:RNA polymerase II regulatory region sequence-specific DNA binding;GO:0000978:RNA polymerase II core promoter proximal region sequence-specific DNA binding;GO:0000981:RNA polymerase II transcription factor activity, sequence-specific DNA binding;GO:0000982:transcription fact…	GO:0005622:intracellular;GO:0005623:cell;GO:0005634:nucleus;GO:0043226:organelle;GO:0043227:membrane-bounded organelle;GO:0043229:intracellular organelle;GO:0043231:intracellular membrane-bounded organelle;GO:0044424:intracellular part;GO:0044464:cell part
PYCR1	4.35E-31	-0.258305301	0.015	0.212	0.03709969	0.295404991	1.71E-26	protein_coding	GRCh38.98	chr17	-	81932384	81942412	10029	ENSG00000183010	hsa:5831:PYCR1, ARCL2B, ARCL3B, P5C, P5CR, PIG45, PP222, PRO3, PYCR	5831	pyrroline-5-carboxylate reductase 1 [Source:HGNC Symbol;Acc:HGNC:9721]	hsa01100:Metabolic pathways;hsa01230:Biosynthesis of amino acids;hsa00330:Arginine and proline metabolism	R-HSA-70614:Amino acid synthesis and interconversion (transamination);R-HSA-1430728:Metabolism;R-HSA-71291:Metabolism of amino acids and derivatives	PROSYN-PWY:proline biosynthesis;PWY66-425:lysine degradation II (pipecolate pathway)	P02768:Proline biosynthesis	612940:Cutis laxa, autosomal recessive, type IIB;614438:Cutis laxa, autosomal recessive, type IIIB	Musculoskeletal diseases;Skeletal diseases;H00558:Geroderma osteodysplasticum;Skin diseases;Skin and soft tissue diseases;H00557:Cutis laxa	-	GO:0000302:response to reactive oxygen species;GO:0006082:organic acid metabolic process;GO:0006520:cellular amino acid metabolic process;GO:0006560:proline metabolic process;GO:0006561:proline biosynthetic process;GO:0006807:nitrogen compound metabolic process;GO:0006950:response to stress;GO:0006979:response to oxidative stress;GO:0008152:metabolic process;GO:0008219:cell death;GO:0008652:cellu…	GO:0003824:catalytic activity;GO:0004735:pyrroline-5-carboxylate reductase activity;GO:0005488:binding;GO:0005515:protein binding;GO:0016491:oxidoreductase activity;GO:0016645:oxidoreductase activity, acting on the CH-NH group of donors;GO:0016646:oxidoreductase activity, acting on the CH-NH group of donors, NAD or NADP as acceptor;GO:0042802:identical protein binding	GO:0005622:intracellular;GO:0005623:cell;GO:0005737:cytoplasm;GO:0005739:mitochondrion;GO:0005759:mitochondrial matrix;GO:0031974:membrane-enclosed lumen;GO:0043226:organelle;GO:0043227:membrane-bounded organelle;GO:0043229:intracellular organelle;GO:0043231:intracellular membrane-bounded organelle;GO:0043233:organelle lumen;GO:0044422:organelle part;GO:0044424:intracellular part;GO:0044429:mitoc…
SERF2	4.69E-31	0.92118461	0.995	0.958	3.868935486	2.947750876	1.84E-26	protein_coding	GRCh38.98	chr15	+	43777087	43802589	25503	ENSG00000140264	-	-	small EDRK-rich factor 2 [Source:HGNC Symbol;Acc:HGNC:10757]	-	-	-	-	-	-	-	-	-	-
COTL1	7.87E-31	1.53770942	0.892	0.593	2.918573959	1.380864539	3.08E-26	protein_coding	GRCh38.98	chr16	-	84565596	84618078	52483	ENSG00000103187	hsa:23406:COTL1, CLP	23406	coactosin like F-actin binding protein 1 [Source:HGNC Symbol;Acc:HGNC:18304]	-	-	-	-	-	-	Epilepsy and lamotrigine-induced maculopapular eruptions	GO:0006950:response to stress;GO:0006952:defense response;GO:0009605:response to external stimulus;GO:0009607:response to biotic stimulus;GO:0009620:response to fungus;GO:0043207:response to external biotic stimulus;GO:0050832:defense response to fungus;GO:0050896:response to stimulus;GO:0051704:multi-organism process;GO:0051707:response to other organism;GO:0098542:defense response to other orga…	GO:0003779:actin binding;GO:0005488:binding;GO:0005515:protein binding;GO:0008092:cytoskeletal protein binding;GO:0019899:enzyme binding	GO:0005576:extracellular region;GO:0005622:intracellular;GO:0005623:cell;GO:0005634:nucleus;GO:0005737:cytoplasm;GO:0005856:cytoskeleton;GO:0031982:vesicle;GO:0031988:membrane-bounded vesicle;GO:0043226:organelle;GO:0043227:membrane-bounded organelle;GO:0043228:non-membrane-bounded organelle;GO:0043229:intracellular organelle;GO:0043230:extracellular organelle;GO:0043231:intracellular membrane-bo…
GSTO1	9.59E-31	1.777998638	0.817	0.415	2.642421129	0.864422491	3.76E-26	protein_coding	GRCh38.98	chr10	+	104235356	104267459	32104	ENSG00000148834	hsa:9446:GSTO1, GSTO_1-1, GSTTLp28, HEL-S-21, P28, SPG-R	9446	glutathione S-transferase omega 1 [Source:HGNC Symbol;Acc:HGNC:13312]	hsa01524:Platinum drug resistance;hsa00480:Glutathione metabolism;hsa00980:Metabolism of xenobiotics by cytochrome P450;hsa00982:Drug metabolism - cytochrome P450;hsa05204:Chemical carcinogenesis	R-HSA-156590:Glutathione conjugation;R-HSA-156581:Methylation;R-HSA-211859:Biological oxidations;R-HSA-196836:Vitamin C (ascorbate) metabolism;R-HSA-196849:Metabolism of water-soluble vitamins and cofactors;R-HSA-1430728:Metabolism;R-HSA-196854:Metabolism of vitamins and cofactors;R-HSA-156580:Phase II conjugation	PWY-6370:ascorbate recycling (cytosolic);PWY-4202:arsenate detoxification I (glutaredoxin)	-	-	-	-	GO:0003008:system process;GO:0003009:skeletal muscle contraction;GO:0003012:muscle system process;GO:0003013:circulatory system process;GO:0003015:heart process;GO:0006082:organic acid metabolic process;GO:0006518:peptide metabolic process;GO:0006575:cellular modified amino acid metabolic process;GO:0006749:glutathione metabolic process;GO:0006766:vitamin metabolic process;GO:0006767:water-solubl…	GO:0003824:catalytic activity;GO:0004364:glutathione transferase activity;GO:0005488:binding;GO:0005515:protein binding;GO:0015036:disulfide oxidoreductase activity;GO:0015037:peptide disulfide oxidoreductase activity;GO:0015038:glutathione disulfide oxidoreductase activity;GO:0016209:antioxidant activity;GO:0016491:oxidoreductase activity;GO:0016667:oxidoreductase activity, acting on a sulfur gr…	GO:0005576:extracellular region;GO:0005578:proteinaceous extracellular matrix;GO:0005604:basement membrane;GO:0005622:intracellular;GO:0005623:cell;GO:0005634:nucleus;GO:0005635:nuclear envelope;GO:0005737:cytoplasm;GO:0005829:cytosol;GO:0012505:endomembrane system;GO:0016020:membrane;GO:0030424:axon;GO:0031012:extracellular matrix;GO:0031090:organelle membrane;GO:0031965:nuclear membrane;GO:0031…
ENO1	2.13E-30	1.448044507	0.841	0.492	2.429531074	0.981486567	8.36E-26	protein_coding	GRCh38.98	chr1	-	8861000	8879190	18191	ENSG00000074800	hsa:2023:ENO1, ENO1L1, HEL-S-17, MPB1, NNE, PPH	2023	enolase 1 [Source:HGNC Symbol;Acc:HGNC:3350]	hsa01100:Metabolic pathways;hsa01200:Carbon metabolism;hsa01230:Biosynthesis of amino acids;hsa00010:Glycolysis / Gluconeogenesis;hsa04066:HIF-1 signaling pathway;hsa03018:RNA degradation	R-HSA-70171:Glycolysis;R-HSA-70326:Glucose metabolism;R-HSA-1430728:Metabolism;R-HSA-71387:Metabolism of carbohydrates;R-HSA-70263:Gluconeogenesis	PWY66-399:gluconeogenesis;PWY66-407:superpathway of conversion of glucose to acetyl CoA and entry into the TCA cycle;PWY66-400:glycolysis	P00024:Glycolysis	-	-	Autism spectrum disorder, attention deficit-hyperactivity disorder, bipolar disorder, major depressive disorder, and schizophrenia (combined)	GO:0000122:negative regulation of transcription from RNA polymerase II promoter;GO:0001558:regulation of cell growth;GO:0001701:in utero embryonic development;GO:0005975:carbohydrate metabolic process;GO:0005996:monosaccharide metabolic process;GO:0006006:glucose metabolic process;GO:0006007:glucose catabolic process;GO:0006082:organic acid metabolic process;GO:0006090:pyruvate metabolic process;…	GO:0000287:magnesium ion binding;GO:0000988:transcription factor activity, protein binding;GO:0000989:transcription factor activity, transcription factor binding;GO:0001071:nucleic acid binding transcription factor activity;GO:0003676:nucleic acid binding;GO:0003677:DNA binding;GO:0003700:transcription factor activity, sequence-specific DNA binding;GO:0003712:transcription cofactor activity;GO:00…	GO:0000015:phosphopyruvate hydratase complex;GO:0005576:extracellular region;GO:0005615:extracellular space;GO:0005622:intracellular;GO:0005623:cell;GO:0005634:nucleus;GO:0005737:cytoplasm;GO:0005829:cytosol;GO:0005886:plasma membrane;GO:0016020:membrane;GO:0019897:extrinsic component of plasma membrane;GO:0019898:extrinsic component of membrane;GO:0030016:myofibril;GO:0030017:sarcomere;GO:003143…
ANXA1	2.21E-30	1.949748625	0.857	0.449	3.522165887	1.572417262	8.67E-26	protein_coding	GRCh38.98	chr9	+	73151865	73170393	18529	ENSG00000135046	hsa:301:ANXA1, ANX1, LPC1	301	annexin A1 [Source:HGNC Symbol;Acc:HGNC:533]	-	R-HSA-373076:Class A/1 (Rhodopsin-like receptors);R-HSA-397014:Muscle contraction;R-HSA-444473:Formyl peptide receptors bind formyl peptides and many other ligands;R-HSA-372790:Signaling by GPCR;R-HSA-375276:Peptide ligand-binding receptors;R-HSA-388396:GPCR downstream signaling;R-HSA-162582:Signal Transduction;R-HSA-881907:Gastrin-CREB signalling pathway via PKC and MAPK;R-HSA-418594:G alpha (i)…	-	-	-	-	Parkinson's disease;Schizophrenia, bipolar disorder and depression (combined);Urate levels in obese individuals	GO:0000003:reproduction;GO:0000082:G1/S transition of mitotic cell cycle;GO:0000278:mitotic cell cycle;GO:0000302:response to reactive oxygen species;GO:0000733:DNA strand renaturation;GO:0000902:cell morphogenesis;GO:0001516:prostaglandin biosynthetic process;GO:0001655:urogenital system development;GO:0001775:cell activation;GO:0001776:leukocyte homeostasis;GO:0001780:neutrophil homeostasis;GO:…	GO:0003676:nucleic acid binding;GO:0003677:DNA binding;GO:0003697:single-stranded DNA binding;GO:0003723:RNA binding;GO:0003727:single-stranded RNA binding;GO:0003824:catalytic activity;GO:0004386:helicase activity;GO:0004857:enzyme inhibitor activity;GO:0004859:phospholipase inhibitor activity;GO:0005102:receptor binding;GO:0005198:structural molecule activity;GO:0005488:binding;GO:0005509:calci…	GO:0000306:extrinsic component of vacuolar membrane;GO:0000323:lytic vacuole;GO:0001533:cornified envelope;GO:0001891:phagocytic cup;GO:0005576:extracellular region;GO:0005615:extracellular space;GO:0005622:intracellular;GO:0005623:cell;GO:0005634:nucleus;GO:0005654:nucleoplasm;GO:0005737:cytoplasm;GO:0005739:mitochondrion;GO:0005740:mitochondrial envelope;GO:0005764:lysosome;GO:0005768:endosome;…
PLIN2	2.61E-30	2.23552631	0.926	0.585	4.946082483	2.710556173	1.02E-25	protein_coding	GRCh38.98	chr9	-	19108375	19149290	40916	ENSG00000147872	hsa:123:PLIN2, ADFP, ADRP	123	perilipin 2 [Source:HGNC Symbol;Acc:HGNC:248]	hsa03320:PPAR signaling pathway	R-HSA-535734:Fatty acid, triacylglycerol, and ketone body metabolism;R-HSA-400206:Regulation of lipid metabolism by Peroxisome proliferator-activated receptor alpha (PPARalpha);R-HSA-1430728:Metabolism;R-HSA-556833:Metabolism of lipids and lipoproteins;R-HSA-1989781:PPARA activates gene expression	-	-	-	-	-	GO:0006810:transport;GO:0006811:ion transport;GO:0006820:anion transport;GO:0006869:lipid transport;GO:0010033:response to organic substance;GO:0010876:lipid localization;GO:0014070:response to organic cyclic compound;GO:0015711:organic anion transport;GO:0015718:monocarboxylic acid transport;GO:0015908:fatty acid transport;GO:0015909:long-chain fatty acid transport;GO:0019915:lipid storage;GO:00…	-	GO:0005576:extracellular region;GO:0005622:intracellular;GO:0005623:cell;GO:0005634:nucleus;GO:0005737:cytoplasm;GO:0005783:endoplasmic reticulum;GO:0005811:lipid particle;GO:0005829:cytosol;GO:0005886:plasma membrane;GO:0012505:endomembrane system;GO:0016020:membrane;GO:0043226:organelle;GO:0043227:membrane-bounded organelle;GO:0043228:non-membrane-bounded organelle;GO:0043229:intracellular orga…
MT-ND1	3.45E-30	0.86873096	0.998	0.966	4.555460444	3.686729483	1.35E-25	protein_coding	GRCh38.98	chrM	+	3307	4262	956	ENSG00000198888	-	-	mitochondrially encoded NADH:ubiquinone oxidoreductase core subunit 1 [Source:HGNC Symbol;Acc:HGNC:7455]	-	-	-	-	-	-	-	-	-	-
MYL12B	3.72E-30	1.386739219	0.897	0.568	2.646833597	1.260094378	1.46E-25	protein_coding	GRCh38.98	chr18	+	3261479	3278431	16953	ENSG00000118680	hsa:103910:MYL12B, MLC-B, MRLC2	103910	myosin light chain 12B [Source:HGNC Symbol;Acc:HGNC:29827]	hsa04530:Tight junction;hsa04670:Leukocyte transendothelial migration;hsa04810:Regulation of actin cytoskeleton;hsa04611:Platelet activation;hsa04510:Focal adhesion	R-HSA-2682334:EPH-Ephrin signaling;R-HSA-5627117:RHO GTPases Activate ROCKs;R-HSA-400685:Sema4D in semaphorin signaling;R-HSA-373755:Semaphorin interactions;R-HSA-194315:Signaling by Rho GTPases;R-HSA-1266738:Developmental Biology;R-HSA-397014:Muscle contraction;R-HSA-422475:Axon guidance;R-HSA-195258:RHO GTPase Effectors;R-HSA-416572:Sema4D induced cell migration and growth-cone collapse;R-HSA-1…	-	-	-	-	Response to methotrexate in juvenile idiopathic arthritis	GO:0000902:cell morphogenesis;GO:0003008:system process;GO:0003012:muscle system process;GO:0006936:muscle contraction;GO:0008360:regulation of cell shape;GO:0009653:anatomical structure morphogenesis;GO:0009987:cellular process;GO:0016043:cellular component organization;GO:0022603:regulation of anatomical structure morphogenesis;GO:0022604:regulation of cell morphogenesis;GO:0032501:multicellula…	GO:0005488:binding;GO:0005509:calcium ion binding;GO:0005515:protein binding;GO:0008092:cytoskeletal protein binding;GO:0017022:myosin binding;GO:0032036:myosin heavy chain binding;GO:0043167:ion binding;GO:0043169:cation binding;GO:0046872:metal ion binding	GO:0001725:stress fiber;GO:0005576:extracellular region;GO:0005622:intracellular;GO:0005623:cell;GO:0005737:cytoplasm;GO:0005829:cytosol;GO:0005856:cytoskeleton;GO:0005903:brush border;GO:0015629:actin cytoskeleton;GO:0016459:myosin complex;GO:0016460:myosin II complex;GO:0030016:myofibril;GO:0030017:sarcomere;GO:0030018:Z disc;GO:0031674:I band;GO:0031982:vesicle;GO:0031988:membrane-bounded vesi…
ARPC2	4.02E-30	1.199461896	0.938	0.788	3.008024607	1.808562711	1.57E-25	protein_coding	GRCh38.98	chr2	+	218217141	218254356	37216	ENSG00000163466	hsa:10109:ARPC2, ARC34, PNAS-139, PRO2446, p34-Arc	10109	actin related protein 2/3 complex subunit 2 [Source:HGNC Symbol;Acc:HGNC:705]	hsa04810:Regulation of actin cytoskeleton;hsa04144:Endocytosis;hsa04666:Fc gamma R-mediated phagocytosis;hsa05132:Salmonella infection;hsa05100:Bacterial invasion of epithelial cells;hsa05130:Pathogenic Escherichia coli infection;hsa05131:Shigellosis	R-HSA-2682334:EPH-Ephrin signaling;R-HSA-5663213:RHO GTPases Activate WASPs and WAVEs;R-HSA-8856828:Clathrin-mediated endocytosis;R-HSA-194315:Signaling by Rho GTPases;R-HSA-1266738:Developmental Biology;R-HSA-168256:Immune System;R-HSA-5653656:Vesicle-mediated transport;R-HSA-422475:Axon guidance;R-HSA-195258:RHO GTPase Effectors;R-HSA-2029480:Fcgamma receptor (FCGR) dependent phagocytosis;R-HSA…	-	P00031:Inflammation mediated by chemokine and cytokine signaling pathway;P00034:Integrin signalling pathway;P00016:Cytoskeletal regulation by Rho GTPase	-	-	Obesity-related traits;Inflammatory bowel disease;White blood cell count	GO:0000902:cell morphogenesis;GO:0000904:cell morphogenesis involved in differentiation;GO:0002252:immune effector process;GO:0002253:activation of immune response;GO:0002376:immune system process;GO:0002429:immune response-activating cell surface receptor signaling pathway;GO:0002431:Fc receptor mediated stimulatory signaling pathway;GO:0002433:immune response-regulating cell surface receptor si…	GO:0003779:actin binding;GO:0005198:structural molecule activity;GO:0005200:structural constituent of cytoskeleton;GO:0005488:binding;GO:0005515:protein binding;GO:0008092:cytoskeletal protein binding;GO:0032403:protein complex binding;GO:0044877:macromolecular complex binding;GO:0051015:actin filament binding	GO:0005576:extracellular region;GO:0005622:intracellular;GO:0005623:cell;GO:0005737:cytoplasm;GO:0005768:endosome;GO:0005773:vacuole;GO:0005794:Golgi apparatus;GO:0005829:cytosol;GO:0005856:cytoskeleton;GO:0005885:Arp2/3 protein complex;GO:0005886:plasma membrane;GO:0005912:adherens junction;GO:0005924:cell-substrate adherens junction;GO:0005925:focal adhesion;GO:0012505:endomembrane system;GO:00…
CYBB	1.16E-29	1.540610087	0.804	0.364	2.352002821	0.811392734	4.54E-25	protein_coding	GRCh38.98	chrX	+	37780011	37813461	33451	ENSG00000165168	hsa:1536:CYBB, AMCBX2, CGD, GP91-1, GP91-PHOX, GP91PHOX, IMD34, NOX2, p91-PHOX	1536	cytochrome b-245 beta chain [Source:HGNC Symbol;Acc:HGNC:2578]	hsa04670:Leukocyte transendothelial migration;hsa04066:HIF-1 signaling pathway;hsa04145:Phagosome;hsa04380:Osteoclast differentiation;hsa04933:AGE-RAGE signaling pathway in diabetic complications	R-HSA-194315:Signaling by Rho GTPases;R-HSA-168256:Immune System;R-HSA-1280218:Adaptive Immune System;R-HSA-5668599:RHO GTPases Activate NADPH Oxidases;R-HSA-195258:RHO GTPase Effectors;R-HSA-1236973:Cross-presentation of particulate exogenous antigens (phagosomes);R-HSA-4420097:VEGFA-VEGFR2 Pathway;R-HSA-1222556:ROS, RNS production in response to bacteria;R-HSA-162582:Signal Transduction;R-HSA-9…	-	-	306400:Chronic granulomatous disease, X-linked;300645:Immunodeficiency 34, mycobacteriosis, X-linked	Immune system diseases;Primary immunodeficiency;H00098:Chronic granulomatous disease	-	GO:0000302:response to reactive oxygen species;GO:0002376:immune system process;GO:0002474:antigen processing and presentation of peptide antigen via MHC class I;GO:0002478:antigen processing and presentation of exogenous peptide antigen;GO:0002479:antigen processing and presentation of exogenous peptide antigen via MHC class I, TAP-dependent;GO:0006801:superoxide metabolic process;GO:0006810:tra…	GO:0000166:nucleotide binding;GO:0003824:catalytic activity;GO:0005215:transporter activity;GO:0005216:ion channel activity;GO:0005244:voltage-gated ion channel activity;GO:0005488:binding;GO:0005515:protein binding;GO:0009055:electron carrier activity;GO:0015075:ion transmembrane transporter activity;GO:0015267:channel activity;GO:0016175:superoxide-generating NADPH oxidase activity;GO:0016491:o…	GO:0005622:intracellular;GO:0005623:cell;GO:0005737:cytoplasm;GO:0005739:mitochondrion;GO:0005783:endoplasmic reticulum;GO:0005789:endoplasmic reticulum membrane;GO:0005886:plasma membrane;GO:0005887:integral component of plasma membrane;GO:0012505:endomembrane system;GO:0012506:vesicle membrane;GO:0016020:membrane;GO:0016021:integral component of membrane;GO:0016023:cytoplasmic, membrane-bounded…
SELENOM	1.23E-29	-0.665237064	0.12	0.517	0.27066048	0.935897544	4.80E-25	protein_coding	GRCh38.98	chr22	-	31104772	31120069	15298	ENSG00000198832	hsa:140606:SELM, SEPM	140606	selenoprotein M [Source:HGNC Symbol;Acc:HGNC:30397]	-	-	-	-	-	-	-	-	GO:0005488:binding;GO:0005515:protein binding	GO:0005622:intracellular;GO:0005623:cell;GO:0005737:cytoplasm;GO:0005783:endoplasmic reticulum;GO:0005794:Golgi apparatus;GO:0012505:endomembrane system;GO:0043226:organelle;GO:0043227:membrane-bounded organelle;GO:0043229:intracellular organelle;GO:0043231:intracellular membrane-bounded organelle;GO:0044424:intracellular part;GO:0044444:cytoplasmic part;GO:0044464:cell part;GO:0048471:perinuclea…
RHOA	1.52E-29	1.168190178	0.933	0.763	2.916118795	1.747928617	5.97E-25	protein_coding	GRCh38.98	chr3	-	49359145	49412998	53854	ENSG00000067560	hsa:387:RHOA, ARH12, ARHA, RHO12, RHOH12	387	ras homolog family member A [Source:HGNC Symbol;Acc:HGNC:667]	hsa04024:cAMP signaling pathway;hsa04530:Tight junction;hsa04670:Leukocyte transendothelial migration;hsa05152:Tuberculosis;hsa04150:mTOR signaling pathway;hsa04310:Wnt signaling pathway;hsa05200:Pathways in cancer;hsa05205:Proteoglycans in cancer;hsa04022:cGMP-PKG signaling pathway;hsa04014:Ras signaling pathway;hsa04015:Rap1 signaling pathway;hsa04810:Regulation of actin cytoskeleton;hsa04062:C…	R-HSA-194840:Rho GTPase cycle;R-HSA-170834:Signaling by TGF-beta Receptor Complex;R-HSA-2682334:EPH-Ephrin signaling;R-HSA-209563:Axonal growth stimulation;R-HSA-114604:GPVI-mediated activation cascade;R-HSA-187037:NGF signalling via TRKA from the plasma membrane;R-HSA-193634:Axonal growth inhibition (RHOA activation);R-HSA-5627117:RHO GTPases Activate ROCKs;R-HSA-6785631:ERBB2 Regulates Cell Mot…	-	P00031:Inflammation mediated by chemokine and cytokine signaling pathway;P00034:Integrin signalling pathway;P04393:Ras Pathway;P00005:Angiogenesis;P06959:CCKR signaling map;P00027:Heterotrimeric G-protein signaling pathway-Gq alpha and Go alpha mediated pathway;P00007:Axon guidance mediated by semaphorins	-	-	Cognitive function	GO:0000226:microtubule cytoskeleton organization;GO:0000278:mitotic cell cycle;GO:0000280:nuclear division;GO:0000281:mitotic cytokinesis;GO:0000902:cell morphogenesis;GO:0000904:cell morphogenesis involved in differentiation;GO:0000910:cytokinesis;GO:0001501:skeletal system development;GO:0001503:ossification;GO:0001525:angiogenesis;GO:0001568:blood vessel development;GO:0001667:ameboidal-type c…	GO:0000166:nucleotide binding;GO:0001882:nucleoside binding;GO:0001883:purine nucleoside binding;GO:0003824:catalytic activity;GO:0003924:GTPase activity;GO:0005488:binding;GO:0005515:protein binding;GO:0005525:GTP binding;GO:0008092:cytoskeletal protein binding;GO:0016462:pyrophosphatase activity;GO:0016787:hydrolase activity;GO:0016817:hydrolase activity, acting on acid anhydrides;GO:0016818:hy…	GO:0005576:extracellular region;GO:0005622:intracellular;GO:0005623:cell;GO:0005737:cytoplasm;GO:0005768:endosome;GO:0005773:vacuole;GO:0005783:endoplasmic reticulum;GO:0005789:endoplasmic reticulum membrane;GO:0005829:cytosol;GO:0005856:cytoskeleton;GO:0005886:plasma membrane;GO:0005911:cell-cell junction;GO:0005912:adherens junction;GO:0005924:cell-substrate adherens junction;GO:0005925:focal a…
CD163	1.86E-29	1.740369909	0.805	0.398	2.658588	0.918218091	7.28E-25	protein_coding	GRCh38.98	chr12	-	7470813	7503893	33081	ENSG00000177575	hsa:9332:CD163, M130, MM130, SCARI1	9332	CD163 molecule [Source:HGNC Symbol;Acc:HGNC:1631]	-	R-HSA-5653656:Vesicle-mediated transport;R-HSA-2173782:Binding and Uptake of Ligands by Scavenger Receptors;R-HSA-2168880:Scavenging of heme from plasma	-	-	-	-	Hematological and biochemical traits	GO:0002526:acute inflammatory response;GO:0006810:transport;GO:0006897:endocytosis;GO:0006898:receptor-mediated endocytosis;GO:0006950:response to stress;GO:0006952:defense response;GO:0006953:acute-phase response;GO:0006954:inflammatory response;GO:0016192:vesicle-mediated transport;GO:0050896:response to stimulus;GO:0051179:localization;GO:0051234:establishment of localization	GO:0004872:receptor activity;GO:0005044:scavenger receptor activity;GO:0005488:binding;GO:0005515:protein binding;GO:0038024:cargo receptor activity;GO:0060089:molecular transducer activity	GO:0005576:extracellular region;GO:0005622:intracellular;GO:0005623:cell;GO:0005737:cytoplasm;GO:0005886:plasma membrane;GO:0005887:integral component of plasma membrane;GO:0012506:vesicle membrane;GO:0016020:membrane;GO:0016021:integral component of membrane;GO:0016023:cytoplasmic, membrane-bounded vesicle;GO:0030139:endocytic vesicle;GO:0030659:cytoplasmic vesicle membrane;GO:0030666:endocytic …
CPNE5	2.35E-29	-0.290694575	0.013	0.195	0.03112628	0.321820855	9.22E-25	protein_coding	GRCh38.98	chr6	-	36740775	36839444	98670	ENSG00000124772	hsa:57699:CPNE5, COPN5, CPN5	57699	copine 5 [Source:HGNC Symbol;Acc:HGNC:2318]	-	-	-	-	-	-	Acne (severe);Heart rate	GO:0000902:cell morphogenesis;GO:0001558:regulation of cell growth;GO:0007275:multicellular organism development;GO:0007399:nervous system development;GO:0009653:anatomical structure morphogenesis;GO:0009987:cellular process;GO:0010720:positive regulation of cell development;GO:0010975:regulation of neuron projection development;GO:0010976:positive regulation of neuron projection development;GO:0…	-	GO:0005576:extracellular region;GO:0005623:cell;GO:0031982:vesicle;GO:0031988:membrane-bounded vesicle;GO:0036477:somatodendritic compartment;GO:0042995:cell projection;GO:0043005:neuron projection;GO:0043025:neuronal cell body;GO:0043204:perikaryon;GO:0043226:organelle;GO:0043227:membrane-bounded organelle;GO:0043230:extracellular organelle;GO:0044297:cell body;GO:0044421:extracellular region pa…
ITM2C	5.23E-29	-0.708657711	0.141	0.559	0.407386007	1.116043718	2.05E-24	protein_coding	GRCh38.98	chr2	+	230864639	230879248	14610	ENSG00000135916	hsa:81618:ITM2C, BRI3, BRICD2C, E25, E25C, ITM3	81618	integral membrane protein 2C [Source:HGNC Symbol;Acc:HGNC:6175]	-	-	-	-	-	-	-	GO:0006915:apoptotic process;GO:0007154:cell communication;GO:0007165:signal transduction;GO:0007166:cell surface receptor signaling pathway;GO:0007275:multicellular organism development;GO:0007399:nervous system development;GO:0008152:metabolic process;GO:0008219:cell death;GO:0009058:biosynthetic process;GO:0009059:macromolecule biosynthetic process;GO:0009100:glycoprotein metabolic process;GO:…	GO:0000166:nucleotide binding;GO:0001540:beta-amyloid binding;GO:0001882:nucleoside binding;GO:0001883:purine nucleoside binding;GO:0005488:binding;GO:0005515:protein binding;GO:0005524:ATP binding;GO:0017076:purine nucleotide binding;GO:0030554:adenyl nucleotide binding;GO:0032549:ribonucleoside binding;GO:0032550:purine ribonucleoside binding;GO:0032553:ribonucleotide binding;GO:0032555:purine …	GO:0000323:lytic vacuole;GO:0005576:extracellular region;GO:0005622:intracellular;GO:0005623:cell;GO:0005737:cytoplasm;GO:0005764:lysosome;GO:0005765:lysosomal membrane;GO:0005773:vacuole;GO:0005774:vacuolar membrane;GO:0005794:Golgi apparatus;GO:0005886:plasma membrane;GO:0012505:endomembrane system;GO:0016020:membrane;GO:0016021:integral component of membrane;GO:0031090:organelle membrane;GO:00…
CTSZ	6.20E-29	1.750752216	0.846	0.525	3.028671783	1.277919567	2.43E-24	protein_coding	GRCh38.98	chr20	-	58995185	59007254	12070	ENSG00000101160	hsa:1522:CTSZ, CTSX	1522	cathepsin Z [Source:HGNC Symbol;Acc:HGNC:2547]	hsa04210:Apoptosis;hsa04142:Lysosome	R-HSA-2980736:Peptide hormone metabolism;R-HSA-5694530:Cargo concentration in the ER;R-HSA-446203:Asparagine N-linked glycosylation;R-HSA-204005:COPII (Coat Protein 2) Mediated Vesicle Transport;R-HSA-5653656:Vesicle-mediated transport;R-HSA-392499:Metabolism of proteins;R-HSA-597592:Post-translational protein modification;R-HSA-2022377:Metabolism of Angiotensinogen to Angiotensins;R-HSA-432720:L…	-	-	-	-	Inflammatory bowel disease;Mean platelet volume	GO:0001763:morphogenesis of a branching structure;GO:0001990:regulation of systemic arterial blood pressure by hormone;GO:0001991:regulation of systemic arterial blood pressure by circulatory renin-angiotensin;GO:0002002:regulation of angiotensin levels in blood;GO:0002003:angiotensin maturation;GO:0002009:morphogenesis of an epithelium;GO:0003008:system process;GO:0003013:circulatory system proc…	GO:0003824:catalytic activity;GO:0004175:endopeptidase activity;GO:0004197:cysteine-type endopeptidase activity;GO:0005488:binding;GO:0005515:protein binding;GO:0008233:peptidase activity;GO:0008234:cysteine-type peptidase activity;GO:0016787:hydrolase activity;GO:0070011:peptidase activity, acting on L-amino acid peptides	GO:0000139:Golgi membrane;GO:0000323:lytic vacuole;GO:0005576:extracellular region;GO:0005615:extracellular space;GO:0005622:intracellular;GO:0005623:cell;GO:0005737:cytoplasm;GO:0005764:lysosome;GO:0005773:vacuole;GO:0005783:endoplasmic reticulum;GO:0005788:endoplasmic reticulum lumen;GO:0005793:endoplasmic reticulum-Golgi intermediate compartment;GO:0005794:Golgi apparatus;GO:0005886:plasma mem…
CD79B	6.44E-29	-0.342461022	0.049	0.339	0.151740651	0.494201673	2.52E-24	protein_coding	GRCh38.98	chr17	-	63928740	63932354	3615	ENSG00000007312	hsa:974:CD79B, AGM6, B29, IGB	974	CD79b molecule [Source:HGNC Symbol;Acc:HGNC:1699]	hsa04662:B cell receptor signaling pathway	R-HSA-983705:Signaling by the B Cell Receptor (BCR);R-HSA-983695:Antigen activates B Cell Receptor (BCR) leading to generation of second messengers;R-HSA-168256:Immune System;R-HSA-1280218:Adaptive Immune System;R-HSA-5690714:CD22 mediated BCR regulation	-	P00010:B cell activation	612692:Agammaglobulinemia 6	Immune system diseases;Primary immunodeficiency;H00085:Agammaglobulinemias	Height	GO:0001775:cell activation;GO:0002250:adaptive immune response;GO:0002253:activation of immune response;GO:0002376:immune system process;GO:0002429:immune response-activating cell surface receptor signaling pathway;GO:0002520:immune system development;GO:0002521:leukocyte differentiation;GO:0002682:regulation of immune system process;GO:0002684:positive regulation of immune system process;GO:0002…	GO:0004871:signal transducer activity;GO:0004872:receptor activity;GO:0004888:transmembrane signaling receptor activity;GO:0005488:binding;GO:0005515:protein binding;GO:0038023:signaling receptor activity;GO:0060089:molecular transducer activity	GO:0005576:extracellular region;GO:0005622:intracellular;GO:0005623:cell;GO:0005634:nucleus;GO:0005654:nucleoplasm;GO:0005737:cytoplasm;GO:0005794:Golgi apparatus;GO:0005886:plasma membrane;GO:0005887:integral component of plasma membrane;GO:0009897:external side of plasma membrane;GO:0009986:cell surface;GO:0012505:endomembrane system;GO:0016020:membrane;GO:0016021:integral component of membrane…
HLA-E	1.10E-28	1.112671241	0.968	0.881	3.430559911	2.31788867	4.33E-24	protein_coding	GRCh38.98	chr6	+	30489509	30494194	4686	ENSG00000204592	hsa:3133:HLA-E, EA1.2, EA2.1, HLA-6.2, MHC, QA1	3133	major histocompatibility complex, class I, E [Source:HGNC Symbol;Acc:HGNC:4962]	hsa04514:Cell adhesion molecules (CAMs);hsa04650:Natural killer cell mediated cytotoxicity;hsa05168:Herpes simplex infection;hsa05320:Autoimmune thyroid disease;hsa05166:HTLV-I infection;hsa04144:Endocytosis;hsa04145:Phagosome;hsa04612:Antigen processing and presentation;hsa04940:Type I diabetes mellitus;hsa05169:Epstein-Barr virus infection;hsa05203:Viral carcinogenesis;hsa05330:Allograft reject…	R-HSA-2424491:DAP12 signaling;R-HSA-168256:Immune System;R-HSA-1280218:Adaptive Immune System;R-HSA-909733:Interferon alpha/beta signaling;R-HSA-2172127:DAP12 interactions;R-HSA-1236974:ER-Phagosome pathway;R-HSA-913531:Interferon Signaling;R-HSA-198933:Immunoregulatory interactions between a Lymphoid and a non-Lymphoid cell;R-HSA-1280215:Cytokine Signaling in Immune system;R-HSA-983169:Class I M…	-	-	-	-	-	GO:0001775:cell activation;GO:0001816:cytokine production;GO:0001817:regulation of cytokine production;GO:0001819:positive regulation of cytokine production;GO:0001906:cell killing;GO:0001909:leukocyte mediated cytotoxicity;GO:0001910:regulation of leukocyte mediated cytotoxicity;GO:0001911:negative regulation of leukocyte mediated cytotoxicity;GO:0001912:positive regulation of leukocyte mediated…	GO:0003823:antigen binding;GO:0005102:receptor binding;GO:0005488:binding;GO:0005515:protein binding;GO:0030881:beta-2-microglobulin binding;GO:0033218:amide binding;GO:0042277:peptide binding;GO:0042287:MHC protein binding;GO:0042288:MHC class I protein binding;GO:0042605:peptide antigen binding;GO:0046703:natural killer cell lectin-like receptor binding	GO:0000139:Golgi membrane;GO:0005576:extracellular region;GO:0005622:intracellular;GO:0005623:cell;GO:0005737:cytoplasm;GO:0005768:endosome;GO:0005769:early endosome;GO:0005773:vacuole;GO:0005774:vacuolar membrane;GO:0005783:endoplasmic reticulum;GO:0005789:endoplasmic reticulum membrane;GO:0005794:Golgi apparatus;GO:0005886:plasma membrane;GO:0009986:cell surface;GO:0010008:endosome membrane;GO:…
FCGRT	1.45E-28	1.665795165	0.85	0.551	2.813442702	1.147647538	5.68E-24	protein_coding	GRCh38.98	chr19	+	49506816	49526428	19613	ENSG00000104870	hsa:2217:FCGRT, FCRN, alpha-chain	2217	Fc fragment of IgG receptor and transporter [Source:HGNC Symbol;Acc:HGNC:3621]	-	-	-	-	-	-	Hematological and biochemical traits;Serum albumin level;Serum total protein level	GO:0002376:immune system process;GO:0002414:immunoglobulin transcytosis in epithelial cells;GO:0002416:IgG immunoglobulin transcytosis in epithelial cells mediated by FcRn immunoglobulin receptor;GO:0002682:regulation of immune system process;GO:0002764:immune response-regulating signaling pathway;GO:0002768:immune response-regulating cell surface receptor signaling pathway;GO:0006810:transport;G…	GO:0003823:antigen binding;GO:0004871:signal transducer activity;GO:0004872:receptor activity;GO:0004888:transmembrane signaling receptor activity;GO:0005488:binding;GO:0005515:protein binding;GO:0019763:immunoglobulin receptor activity;GO:0019770:IgG receptor activity;GO:0019864:IgG binding;GO:0019865:immunoglobulin binding;GO:0030881:beta-2-microglobulin binding;GO:0032403:protein complex bindi…	GO:0005623:cell;GO:0005886:plasma membrane;GO:0016020:membrane;GO:0016021:integral component of membrane;GO:0031224:intrinsic component of membrane;GO:0044425:membrane part;GO:0044464:cell part;GO:0071944:cell periphery
MT-ND4	1.83E-28	0.877069258	0.999	1	6.019960039	5.142890781	7.19E-24	protein_coding	GRCh38.98	chrM	+	10760	12137	1378	ENSG00000198886	-	-	mitochondrially encoded NADH:ubiquinone oxidoreductase core subunit 4 [Source:HGNC Symbol;Acc:HGNC:7459]	-	-	-	-	-	-	-	-	-	-
CTSC	2.21E-28	2.15045213	0.861	0.568	3.98341735	1.83296522	8.65E-24	protein_coding	GRCh38.98	chr11	-	88293592	88337761	44170	ENSG00000109861	hsa:1075:CTSC, CPPI, DPP-I, DPP1, DPPI, HMS, JP, JPD, PALS, PDON1, PLS	1075	cathepsin C [Source:HGNC Symbol;Acc:HGNC:2528]	hsa04210:Apoptosis;hsa04142:Lysosome	R-HSA-5694530:Cargo concentration in the ER;R-HSA-446203:Asparagine N-linked glycosylation;R-HSA-204005:COPII (Coat Protein 2) Mediated Vesicle Transport;R-HSA-168256:Immune System;R-HSA-1280218:Adaptive Immune System;R-HSA-5653656:Vesicle-mediated transport;R-HSA-392499:Metabolism of proteins;R-HSA-597592:Post-translational protein modification;R-HSA-2132295:MHC class II antigen presentation;R-H…	-	-	245010:Haim-Munk syndrome;170650:Periodontitis 1, juvenile;245000:Papillon-Lefevre syndrome	Skin diseases;Skin and soft tissue diseases;H00696:Haim-Munk syndrome;Congenital disorders of metabolism;Lysosomal storage diseases;H00425:Lysosomal cysteine protease deficiencies;H00274:Papillon-Lefevre syndrome	-	GO:0001906:cell killing;GO:0001909:leukocyte mediated cytotoxicity;GO:0001913:T cell mediated cytotoxicity;GO:0002250:adaptive immune response;GO:0002252:immune effector process;GO:0002376:immune system process;GO:0002443:leukocyte mediated immunity;GO:0002449:lymphocyte mediated immunity;GO:0002456:T cell mediated immunity;GO:0002460:adaptive immune response based on somatic recombination of imm…	GO:0003824:catalytic activity;GO:0004175:endopeptidase activity;GO:0004197:cysteine-type endopeptidase activity;GO:0004252:serine-type endopeptidase activity;GO:0005488:binding;GO:0005515:protein binding;GO:0008047:enzyme activator activity;GO:0008233:peptidase activity;GO:0008234:cysteine-type peptidase activity;GO:0008236:serine-type peptidase activity;GO:0016504:peptidase activator activity;GO…	GO:0000139:Golgi membrane;GO:0000323:lytic vacuole;GO:0005576:extracellular region;GO:0005615:extracellular space;GO:0005622:intracellular;GO:0005623:cell;GO:0005737:cytoplasm;GO:0005764:lysosome;GO:0005773:vacuole;GO:0005783:endoplasmic reticulum;GO:0005788:endoplasmic reticulum lumen;GO:0005793:endoplasmic reticulum-Golgi intermediate compartment;GO:0005794:Golgi apparatus;GO:0012505:endomembra…
MS4A7	2.34E-28	1.850166079	0.799	0.373	2.869245787	1.019079708	9.17E-24	protein_coding	GRCh38.98	chr11	+	60378485	60395951	17467	ENSG00000166927	hsa:58475:MS4A7, 4SPAN2, CD20L4, CFFM4, MS4A8	58475	membrane spanning 4-domains A7 [Source:HGNC Symbol;Acc:HGNC:13378]	-	-	-	-	-	-	-	-	-	GO:0016020:membrane;GO:0016021:integral component of membrane;GO:0031224:intrinsic component of membrane;GO:0044425:membrane part
GNG7	3.55E-28	-0.452284284	0.042	0.305	0.09757588	0.549860164	1.39E-23	protein_coding	GRCh38.98	chr19	-	2511219	2702694	191476	ENSG00000176533	hsa:2788:GNG7	2788	G protein subunit gamma 7 [Source:HGNC Symbol;Acc:HGNC:4410]	hsa04151:PI3K-Akt signaling pathway;hsa05200:Pathways in cancer;hsa04014:Ras signaling pathway;hsa04062:Chemokine signaling pathway;hsa04740:Olfactory transduction;hsa04728:Dopaminergic synapse;hsa04713:Circadian entrainment;hsa04723:Retrograde endocannabinoid signaling;hsa04724:Glutamatergic synapse;hsa04725:Cholinergic synapse;hsa04727:GABAergic synapse;hsa05032:Morphine addiction;hsa05034:Alco…	R-HSA-422356:Regulation of insulin secretion;R-HSA-428930:Thromboxane signalling through TP receptor;R-HSA-418346:Platelet homeostasis;R-HSA-997272:Inhibition of voltage gated Ca2+ channels via Gbeta/gamma subunits;R-HSA-400042:Adrenaline,noradrenaline inhibits insulin secretion;R-HSA-392518:Signal amplification;R-HSA-6814122:Cooperation of PDCL (PhLP1) and TRiC/CCT in G-protein beta folding;R-HS…	-	P00043:Muscarinic acetylcholine receptor 2 and 4 signaling pathway;P05730:Endogenous cannabinoid signaling;P00031:Inflammation mediated by chemokine and cytokine signaling pathway;P05916:Opioid prodynorphin pathway;P00057:Wnt signaling pathway;P04374:5HT2 type receptor mediated signaling pathway;P05917:Opioid proopiomelanocortin pathway;P04377:Beta1 adrenergic receptor signaling pathway;P05731:GA…	-	-	-	GO:0007154:cell communication;GO:0007165:signal transduction;GO:0007186:G-protein coupled receptor signaling pathway;GO:0008277:regulation of G-protein coupled receptor protein signaling pathway;GO:0009719:response to endogenous stimulus;GO:0009725:response to hormone;GO:0009966:regulation of signal transduction;GO:0009987:cellular process;GO:0010033:response to organic substance;GO:0010243:respo…	GO:0004871:signal transducer activity	GO:0005576:extracellular region;GO:0005622:intracellular;GO:0005623:cell;GO:0005834:heterotrimeric G-protein complex;GO:0005886:plasma membrane;GO:0009898:cytoplasmic side of plasma membrane;GO:0016020:membrane;GO:0019897:extrinsic component of plasma membrane;GO:0019898:extrinsic component of membrane;GO:0031234:extrinsic component of cytoplasmic side of plasma membrane;GO:0031982:vesicle;GO:003…
SPATS2	4.77E-28	-0.461095989	0.069	0.39	0.141619147	0.602715135	1.87E-23	protein_coding	GRCh38.98	chr12	+	49366584	49527424	160841	ENSG00000123352	hsa:65244:SPATS2, Nbla00526, P59SCR, SCR59, SPATA10	65244	spermatogenesis associated serine rich 2 [Source:HGNC Symbol;Acc:HGNC:18650]	-	-	-	-	-	-	-	-	GO:0003676:nucleic acid binding;GO:0003723:RNA binding;GO:0005488:binding;GO:0044822:poly(A) RNA binding;GO:0097159:organic cyclic compound binding;GO:1901363:heterocyclic compound binding	GO:0005622:intracellular;GO:0005623:cell;GO:0005737:cytoplasm;GO:0044424:intracellular part;GO:0044464:cell part
IGSF6	6.48E-28	1.557848913	0.852	0.542	2.953394377	1.395545464	2.54E-23	protein_coding	GRCh38.98	chr16	-	21639550	21652608	13059	ENSG00000140749	hsa:10261:IGSF6, DORA	10261	immunoglobulin superfamily member 6 [Source:HGNC Symbol;Acc:HGNC:5953]	-	-	-	-	-	-	-	GO:0002376:immune system process;GO:0006955:immune response;GO:0007154:cell communication;GO:0007165:signal transduction;GO:0007166:cell surface receptor signaling pathway;GO:0009987:cellular process;GO:0023052:signaling;GO:0044699:single-organism process;GO:0044700:single organism signaling;GO:0044763:single-organism cellular process;GO:0050789:regulation of biological process;GO:0050794:regulat…	GO:0004871:signal transducer activity;GO:0004872:receptor activity;GO:0004888:transmembrane signaling receptor activity;GO:0038023:signaling receptor activity;GO:0060089:molecular transducer activity	GO:0005623:cell;GO:0005886:plasma membrane;GO:0005887:integral component of plasma membrane;GO:0016020:membrane;GO:0016021:integral component of membrane;GO:0031224:intrinsic component of membrane;GO:0031226:intrinsic component of plasma membrane;GO:0044425:membrane part;GO:0044459:plasma membrane part;GO:0044464:cell part;GO:0071944:cell periphery
IFITM3	6.49E-28	1.78886127	0.885	0.585	3.362875373	1.574014103	2.54E-23	protein_coding	GRCh38.98	chr11	-	319676	327537	7862	ENSG00000142089	hsa:10410:IFITM3, 1-8U, DSPA2b, IP15	10410	interferon induced transmembrane protein 3 [Source:HGNC Symbol;Acc:HGNC:5414]	-	R-HSA-168256:Immune System;R-HSA-909733:Interferon alpha/beta signaling;R-HSA-913531:Interferon Signaling;R-HSA-1280215:Cytokine Signaling in Immune system	-	-	614680:Influenza, severe, susceptibility to	-	-	GO:0002252:immune effector process;GO:0002376:immune system process;GO:0006139:nucleobase-containing compound metabolic process;GO:0006725:cellular aromatic compound metabolic process;GO:0006807:nitrogen compound metabolic process;GO:0006950:response to stress;GO:0006952:defense response;GO:0006955:immune response;GO:0007154:cell communication;GO:0007165:signal transduction;GO:0007166:cell surfac…	GO:0005488:binding;GO:0005515:protein binding	GO:0000323:lytic vacuole;GO:0005576:extracellular region;GO:0005622:intracellular;GO:0005623:cell;GO:0005737:cytoplasm;GO:0005764:lysosome;GO:0005765:lysosomal membrane;GO:0005768:endosome;GO:0005770:late endosome;GO:0005773:vacuole;GO:0005774:vacuolar membrane;GO:0005886:plasma membrane;GO:0010008:endosome membrane;GO:0012505:endomembrane system;GO:0016020:membrane;GO:0016021:integral component …
HLA-DPA1	6.62E-28	1.848114239	0.929	0.712	4.672389074	2.824274835	2.59E-23	protein_coding	GRCh38.98	chr6	-	33064569	33080775	16207	ENSG00000231389	hsa:3113:HLA-DPA1, DP(W3), DP(W4), HLA-DP1A, HLADP, HLASB, PLT1	3113	major histocompatibility complex, class II, DP alpha 1 [Source:HGNC Symbol;Acc:HGNC:4938]	hsa04514:Cell adhesion molecules (CAMs);hsa05152:Tuberculosis;hsa05164:Influenza A;hsa05168:Herpes simplex infection;hsa05320:Autoimmune thyroid disease;hsa05166:HTLV-I infection;hsa05310:Asthma;hsa04145:Phagosome;hsa04612:Antigen processing and presentation;hsa04940:Type I diabetes mellitus;hsa05169:Epstein-Barr virus infection;hsa05330:Allograft rejection;hsa05332:Graft-versus-host disease;hsa0…	R-HSA-202424:Downstream TCR signaling;R-HSA-388841:Costimulation by the CD28 family;R-HSA-168256:Immune System;R-HSA-1280218:Adaptive Immune System;R-HSA-913531:Interferon Signaling;R-HSA-2132295:MHC class II antigen presentation;R-HSA-1280215:Cytokine Signaling in Immune system;R-HSA-389948:PD-1 signaling;R-HSA-877300:Interferon gamma signaling;R-HSA-202430:Translocation of ZAP-70 to Immunologic…	-	P00053:T cell activation	-	Immune system diseases;Allergies and autoimmune diseases;H01492:Systemic sclerosis;Cardiovascular diseases;Cardiac diseases;H00294:Dilated cardiomyopathy (DCM);Skin diseases;Skin and soft tissue diseases	Hepatitis B;Nephropathy;Systemic sclerosis;IgA nephropathy;Hepatitis B (viral clearance);Chronic hepatitis B infection;Sjögren's syndrome	GO:0001775:cell activation;GO:0001816:cytokine production;GO:0001817:regulation of cytokine production;GO:0001819:positive regulation of cytokine production;GO:0002253:activation of immune response;GO:0002376:immune system process;GO:0002429:immune response-activating cell surface receptor signaling pathway;GO:0002478:antigen processing and presentation of exogenous peptide antigen;GO:0002495:ant…	GO:0003823:antigen binding;GO:0004871:signal transducer activity;GO:0004872:receptor activity;GO:0004888:transmembrane signaling receptor activity;GO:0005488:binding;GO:0032395:MHC class II receptor activity;GO:0033218:amide binding;GO:0038023:signaling receptor activity;GO:0042277:peptide binding;GO:0042605:peptide antigen binding;GO:0060089:molecular transducer activity	GO:0000139:Golgi membrane;GO:0000323:lytic vacuole;GO:0005622:intracellular;GO:0005623:cell;GO:0005737:cytoplasm;GO:0005764:lysosome;GO:0005765:lysosomal membrane;GO:0005768:endosome;GO:0005773:vacuole;GO:0005774:vacuolar membrane;GO:0005783:endoplasmic reticulum;GO:0005789:endoplasmic reticulum membrane;GO:0005794:Golgi apparatus;GO:0005802:trans-Golgi network;GO:0005886:plasma membrane;GO:00058…
MT-ND3	9.44E-28	0.958914412	0.987	0.941	3.972758933	3.01384452	3.70E-23	protein_coding	GRCh38.98	chrM	+	10059	10404	346	ENSG00000198840	-	-	mitochondrially encoded NADH:ubiquinone oxidoreductase core subunit 3 [Source:HGNC Symbol;Acc:HGNC:7458]	-	-	-	-	-	-	-	-	-	-
LCP1	1.27E-27	1.41090136	0.888	0.602	2.874730457	1.463829097	4.97E-23	protein_coding	GRCh38.98	chr13	-	46125920	46211871	85952	ENSG00000136167	hsa:3936:LCP1, CP64, HEL-S-37, L-PLASTIN, LC64P, LPL, PLS2	3936	lymphocyte cytosolic protein 1 [Source:HGNC Symbol;Acc:HGNC:6528]	-	-	-	-	-	-	Non-alcoholic fatty liver disease histology (other)	GO:0001775:cell activation;GO:0002252:immune effector process;GO:0002263:cell activation involved in immune response;GO:0002285:lymphocyte activation involved in immune response;GO:0002286:T cell activation involved in immune response;GO:0002366:leukocyte activation involved in immune response;GO:0002376:immune system process;GO:0006461:protein complex assembly;GO:0006810:transport;GO:0006886:int…	GO:0003779:actin binding;GO:0005488:binding;GO:0005509:calcium ion binding;GO:0005515:protein binding;GO:0008092:cytoskeletal protein binding;GO:0019899:enzyme binding;GO:0032403:protein complex binding;GO:0042802:identical protein binding;GO:0043167:ion binding;GO:0043169:cation binding;GO:0044877:macromolecular complex binding;GO:0046872:metal ion binding;GO:0051015:actin filament binding;GO:00…	GO:0001725:stress fiber;GO:0001726:ruffle;GO:0001891:phagocytic cup;GO:0002102:podosome;GO:0005576:extracellular region;GO:0005615:extracellular space;GO:0005622:intracellular;GO:0005623:cell;GO:0005737:cytoplasm;GO:0005829:cytosol;GO:0005856:cytoskeleton;GO:0005884:actin filament;GO:0005886:plasma membrane;GO:0005912:adherens junction;GO:0005924:cell-substrate adherens junction;GO:0005925:focal …
TPM3	1.95E-27	1.295462118	0.862	0.593	2.46361207	1.168149952	7.63E-23	protein_coding	GRCh38.98	chr1	-	154155304	154194648	39345	ENSG00000143549	hsa:7170:TPM3, CAPM1, CFTD, HEL-189, HEL-S-82p, NEM1, OK/SW-cl.5, TM-5, TM3, TM30, TM30nm, TM5, TPMsk3, TRK, hscp30	7170	tropomyosin 3 [Source:HGNC Symbol;Acc:HGNC:12012]	hsa05200:Pathways in cancer;hsa05414:Dilated cardiomyopathy;hsa04261:Adrenergic signaling in cardiomyocytes;hsa05410:Hypertrophic cardiomyopathy (HCM);hsa05216:Thyroid cancer;hsa04260:Cardiac muscle contraction	R-HSA-397014:Muscle contraction;R-HSA-390522:Striated Muscle Contraction;R-HSA-445355:Smooth Muscle Contraction	-	-	255310:Myopathy, congenital, with fiber-type disproportion;609284:CAP myopathy 1	Cancers;Cancers of endocrine organs;H00032:Thyroid cancer;Musculoskeletal diseases;Muscular diseases;H00698:Nemaline myopathy;H00701:Congenital fiber type disproportion (CFTD);H00702:Cap myopathy	-	GO:0003008:system process;GO:0003012:muscle system process;GO:0006928:movement of cell or subcellular component;GO:0006936:muscle contraction;GO:0009987:cellular process;GO:0030029:actin filament-based process;GO:0030048:actin filament-based movement;GO:0030049:muscle filament sliding;GO:0032501:multicellular organismal process;GO:0033275:actin-myosin filament sliding;GO:0044699:single-organism p…	GO:0003779:actin binding;GO:0005488:binding;GO:0005515:protein binding;GO:0008092:cytoskeletal protein binding	GO:0001725:stress fiber;GO:0005576:extracellular region;GO:0005622:intracellular;GO:0005623:cell;GO:0005737:cytoplasm;GO:0005829:cytosol;GO:0005856:cytoskeleton;GO:0005862:muscle thin filament tropomyosin;GO:0005865:striated muscle thin filament;GO:0015629:actin cytoskeleton;GO:0030016:myofibril;GO:0030017:sarcomere;GO:0031982:vesicle;GO:0031988:membrane-bounded vesicle;GO:0032432:actin filament …
LGALS3	3.60E-27	1.617946481	0.881	0.602	3.378834545	1.760888063	1.41E-22	protein_coding	GRCh38.98	chr14	+	55124110	55145423	21314	ENSG00000131981	hsa:3958:LGALS3, CBP35, GAL3, GALBP, GALIG, L31, LGALS2, MAC2	3958	galectin 3 [Source:HGNC Symbol;Acc:HGNC:6563]	-	R-HSA-168256:Immune System;R-HSA-879415:Advanced glycosylation endproduct receptor signaling;R-HSA-168249:Innate Immune System	-	-	-	-	Protein biomarker	GO:0001771:immunological synapse formation;GO:0001775:cell activation;GO:0002252:immune effector process;GO:0002253:activation of immune response;GO:0002263:cell activation involved in immune response;GO:0002285:lymphocyte activation involved in immune response;GO:0002286:T cell activation involved in immune response;GO:0002291:T cell activation via T cell receptor contact with antigen bound to M…	GO:0003676:nucleic acid binding;GO:0003723:RNA binding;GO:0005488:binding;GO:0005515:protein binding;GO:0019863:IgE binding;GO:0019865:immunoglobulin binding;GO:0030246:carbohydrate binding;GO:0032403:protein complex binding;GO:0042056:chemoattractant activity;GO:0043236:laminin binding;GO:0044822:poly(A) RNA binding;GO:0044877:macromolecular complex binding;GO:0050840:extracellular matrix bindin…	GO:0001772:immunological synapse;GO:0005576:extracellular region;GO:0005615:extracellular space;GO:0005622:intracellular;GO:0005623:cell;GO:0005634:nucleus;GO:0005681:spliceosomal complex;GO:0005737:cytoplasm;GO:0005739:mitochondrion;GO:0005740:mitochondrial envelope;GO:0005743:mitochondrial inner membrane;GO:0005886:plasma membrane;GO:0016020:membrane;GO:0019866:organelle inner membrane;GO:00305…
PAIP2B	4.48E-27	-0.265006801	0.006	0.144	0.012696881	0.277703682	1.75E-22	protein_coding	GRCh38.98	chr2	-	71182738	71227103	44366	ENSG00000124374	hsa:400961:PAIP2B	400961	poly(A) binding protein interacting protein 2B [Source:HGNC Symbol;Acc:HGNC:29200]	-	-	-	-	-	-	-	GO:0006412:translation;GO:0006413:translational initiation;GO:0006417:regulation of translation;GO:0006446:regulation of translational initiation;GO:0006518:peptide metabolic process;GO:0006807:nitrogen compound metabolic process;GO:0008152:metabolic process;GO:0009058:biosynthetic process;GO:0009059:macromolecule biosynthetic process;GO:0009889:regulation of biosynthetic process;GO:0009890:negat…	GO:0000900:translation repressor activity, nucleic acid binding;GO:0003676:nucleic acid binding;GO:0005488:binding;GO:0005515:protein binding;GO:0030371:translation repressor activity;GO:0045182:translation regulator activity;GO:0090079:translation regulator activity, nucleic acid binding;GO:0097159:organic cyclic compound binding;GO:1901363:heterocyclic compound binding	GO:0005622:intracellular;GO:0005623:cell;GO:0005737:cytoplasm;GO:0044424:intracellular part;GO:0044464:cell part
FKBP2	4.51E-27	-1.183034621	0.518	0.898	1.262866385	2.445901006	1.77E-22	protein_coding	GRCh38.98	chr11	+	64241003	64244134	3132	ENSG00000173486	hsa:2286:FKBP2, FKBP-13, PPIase	2286	FKBP prolyl isomerase 2 [Source:HGNC Symbol;Acc:HGNC:3718]	-	-	-	P00052:TGF-beta signaling pathway	-	-	-	GO:0000413:protein peptidyl-prolyl isomerization;GO:0006457:protein folding;GO:0006464:cellular protein modification process;GO:0008152:metabolic process;GO:0009987:cellular process;GO:0018193:peptidyl-amino acid modification;GO:0018208:peptidyl-proline modification;GO:0019538:protein metabolic process;GO:0036211:protein modification process;GO:0043170:macromolecule metabolic process;GO:0043412:m…	GO:0003755:peptidyl-prolyl cis-trans isomerase activity;GO:0003824:catalytic activity;GO:0005488:binding;GO:0005515:protein binding;GO:0005527:macrolide binding;GO:0005528:FK506 binding;GO:0008144:drug binding;GO:0016853:isomerase activity;GO:0016859:cis-trans isomerase activity;GO:0097159:organic cyclic compound binding;GO:1901363:heterocyclic compound binding	GO:0005576:extracellular region;GO:0005622:intracellular;GO:0005623:cell;GO:0005737:cytoplasm;GO:0005783:endoplasmic reticulum;GO:0005789:endoplasmic reticulum membrane;GO:0012505:endomembrane system;GO:0016020:membrane;GO:0031982:vesicle;GO:0031988:membrane-bounded vesicle;GO:0042175:nuclear outer membrane-endoplasmic reticulum membrane network;GO:0043226:organelle;GO:0043227:membrane-bounded or…
MYL6	5.20E-27	1.17109198	0.969	0.958	3.759319271	2.588227291	2.04E-22	protein_coding	GRCh38.98	chr12	+	56158161	56163496	5336	ENSG00000092841	hsa:4637:MYL6, ESMLC, LC17, LC17-GI, LC17-NM, LC17A, LC17B, MLC-3, MLC1SM, MLC3NM, MLC3SM	4637	myosin light chain 6 [Source:HGNC Symbol;Acc:HGNC:7587]	hsa04921:Oxytocin signaling pathway;hsa04270:Vascular smooth muscle contraction	R-HSA-2682334:EPH-Ephrin signaling;R-HSA-5627117:RHO GTPases Activate ROCKs;R-HSA-400685:Sema4D in semaphorin signaling;R-HSA-373755:Semaphorin interactions;R-HSA-194315:Signaling by Rho GTPases;R-HSA-1266738:Developmental Biology;R-HSA-397014:Muscle contraction;R-HSA-422475:Axon guidance;R-HSA-195258:RHO GTPase Effectors;R-HSA-416572:Sema4D induced cell migration and growth-cone collapse;R-HSA-1…	-	-	-	-	-	GO:0003008:system process;GO:0003012:muscle system process;GO:0006928:movement of cell or subcellular component;GO:0006936:muscle contraction;GO:0007275:multicellular organism development;GO:0007517:muscle organ development;GO:0007519:skeletal muscle tissue development;GO:0009888:tissue development;GO:0009987:cellular process;GO:0014706:striated muscle tissue development;GO:0030029:actin filament…	GO:0003774:motor activity;GO:0003824:catalytic activity;GO:0005198:structural molecule activity;GO:0005488:binding;GO:0005509:calcium ion binding;GO:0005515:protein binding;GO:0008307:structural constituent of muscle;GO:0016462:pyrophosphatase activity;GO:0016787:hydrolase activity;GO:0016817:hydrolase activity, acting on acid anhydrides;GO:0016818:hydrolase activity, acting on acid anhydrides, i…	GO:0005576:extracellular region;GO:0005622:intracellular;GO:0005623:cell;GO:0005737:cytoplasm;GO:0005829:cytosol;GO:0005856:cytoskeleton;GO:0005903:brush border;GO:0015629:actin cytoskeleton;GO:0016020:membrane;GO:0016459:myosin complex;GO:0016461:unconventional myosin complex;GO:0031982:vesicle;GO:0031988:membrane-bounded vesicle;GO:0032991:macromolecular complex;GO:0043226:organelle;GO:0043227:…
VIM	6.53E-27	1.426959411	0.945	0.788	3.845538674	2.418579263	2.56E-22	protein_coding	GRCh38.98	chr10	+	17228241	17237593	9353	ENSG00000026025	hsa:7431:VIM, CTRCT30, HEL113	7431	vimentin [Source:HGNC Symbol;Acc:HGNC:12692]	hsa05169:Epstein-Barr virus infection;hsa05206:MicroRNAs in cancer	R-HSA-397014:Muscle contraction;R-HSA-75153:Apoptotic execution phase;R-HSA-390522:Striated Muscle Contraction;R-HSA-264870:Caspase-mediated cleavage of cytoskeletal proteins;R-HSA-5357801:Programmed Cell Death;R-HSA-109581:Apoptosis;R-HSA-111465:Apoptotic cleavage of cellular proteins	-	-	116300:Cataract 30, pulverulent	Nervous system diseases;Other nervous and sensory system diseases;H01202:Cataract	Cholesterol, total	GO:0001654:eye development;GO:0002064:epithelial cell development;GO:0002088:lens development in camera-type eye;GO:0003008:system process;GO:0003012:muscle system process;GO:0006928:movement of cell or subcellular component;GO:0006936:muscle contraction;GO:0006996:organelle organization;GO:0007010:cytoskeleton organization;GO:0007154:cell communication;GO:0007165:signal transduction;GO:0007166:c…	GO:0001948:glycoprotein binding;GO:0003676:nucleic acid binding;GO:0003723:RNA binding;GO:0003725:double-stranded RNA binding;GO:0005198:structural molecule activity;GO:0005200:structural constituent of cytoskeleton;GO:0005212:structural constituent of eye lens;GO:0005488:binding;GO:0005515:protein binding;GO:0008022:protein C-terminus binding;GO:0019215:intermediate filament binding;GO:0032403:p…	GO:0005576:extracellular region;GO:0005622:intracellular;GO:0005623:cell;GO:0005737:cytoplasm;GO:0005777:peroxisome;GO:0005829:cytosol;GO:0005856:cytoskeleton;GO:0005882:intermediate filament;GO:0005886:plasma membrane;GO:0005912:adherens junction;GO:0005924:cell-substrate adherens junction;GO:0005925:focal adhesion;GO:0016020:membrane;GO:0030054:cell junction;GO:0030055:cell-substrate junction;G…
CTSL	7.23E-27	2.22673171	0.757	0.339	3.274739919	1.048008209	2.83E-22	protein_coding	GRCh38.98	chr9	+	87726109	87731469	5361	ENSG00000135047	hsa:1514:CTSL, CATL, CTSL1, MEP	1514	cathepsin L [Source:HGNC Symbol;Acc:HGNC:2537]	hsa05205:Proteoglycans in cancer;hsa04145:Phagosome;hsa04612:Antigen processing and presentation;hsa05323:Rheumatoid arthritis;hsa04210:Apoptosis;hsa04142:Lysosome	R-HSA-1474244:Extracellular matrix organization;R-HSA-168256:Immune System;R-HSA-1280218:Adaptive Immune System;R-HSA-168898:Toll-Like Receptors Cascades;R-HSA-2132295:MHC class II antigen presentation;R-HSA-983169:Class I MHC mediated antigen processing & presentation;R-HSA-2022090:Assembly of collagen fibrils and other multimeric structures;R-HSA-1474290:Collagen formation;R-HSA-1442490:Collage…	-	-	-	-	-	GO:0002218:activation of innate immune response;GO:0002221:pattern recognition receptor signaling pathway;GO:0002224:toll-like receptor signaling pathway;GO:0002250:adaptive immune response;GO:0002253:activation of immune response;GO:0002376:immune system process;GO:0002478:antigen processing and presentation of exogenous peptide antigen;GO:0002495:antigen processing and presentation of peptide a…	GO:0001948:glycoprotein binding;GO:0001968:fibronectin binding;GO:0003824:catalytic activity;GO:0004175:endopeptidase activity;GO:0004197:cysteine-type endopeptidase activity;GO:0004252:serine-type endopeptidase activity;GO:0005488:binding;GO:0005515:protein binding;GO:0005518:collagen binding;GO:0008233:peptidase activity;GO:0008234:cysteine-type peptidase activity;GO:0008236:serine-type peptida…	GO:0000323:lytic vacuole;GO:0005576:extracellular region;GO:0005615:extracellular space;GO:0005622:intracellular;GO:0005623:cell;GO:0005634:nucleus;GO:0005737:cytoplasm;GO:0005764:lysosome;GO:0005768:endosome;GO:0005773:vacuole;GO:0005775:vacuolar lumen;GO:0012505:endomembrane system;GO:0031904:endosome lumen;GO:0031974:membrane-enclosed lumen;GO:0031982:vesicle;GO:0031988:membrane-bounded vesicl…
RAC1	8.98E-27	1.191515152	0.855	0.576	2.307186483	1.115671331	3.52E-22	protein_coding	GRCh38.98	chr7	+	6374527	6403967	29441	ENSG00000136238	hsa:5879:RAC1, MIG5, Rac-1, TC-25, p21-Rac1	5879	Rac family small GTPase 1 [Source:HGNC Symbol;Acc:HGNC:9801]	hsa04024:cAMP signaling pathway;hsa04670:Leukocyte transendothelial migration;hsa04151:PI3K-Akt signaling pathway;hsa04620:Toll-like receptor signaling pathway;hsa04650:Natural killer cell mediated cytotoxicity;hsa04310:Wnt signaling pathway;hsa05200:Pathways in cancer;hsa05205:Proteoglycans in cancer;hsa04010:MAPK signaling pathway;hsa04014:Ras signaling pathway;hsa04015:Rap1 signaling pathway;h…	R-HSA-376172:DSCAM interactions;R-HSA-204998:Cell death signalling via NRAGE, NRIF and NADE;R-HSA-194840:Rho GTPase cycle;R-HSA-2424491:DAP12 signaling;R-HSA-2682334:EPH-Ephrin signaling;R-HSA-114604:GPVI-mediated activation cascade;R-HSA-5663213:RHO GTPases Activate WASPs and WAVEs;R-HSA-388841:Costimulation by the CD28 family;R-HSA-983231:Factors involved in megakaryocyte development and platel…	-	P00031:Inflammation mediated by chemokine and cytokine signaling pathway;P00034:Integrin signalling pathway;P00053:T cell activation;P00029:Huntington disease;P00018:EGF receptor signaling pathway;P04393:Ras Pathway;P00010:B cell activation;P00056:VEGF signaling pathway;P00008:Axon guidance mediated by Slit/Robo;P00016:Cytoskeletal regulation by Rho GTPase;P00009:Axon guidance mediated by netrin;…	-	-	-	GO:0000902:cell morphogenesis;GO:0000904:cell morphogenesis involved in differentiation;GO:0001667:ameboidal-type cell migration;GO:0001736:establishment of planar polarity;GO:0001738:morphogenesis of a polarized epithelium;GO:0001775:cell activation;GO:0001816:cytokine production;GO:0001817:regulation of cytokine production;GO:0001818:negative regulation of cytokine production;GO:0001894:tissue …	GO:0000166:nucleotide binding;GO:0001882:nucleoside binding;GO:0001883:purine nucleoside binding;GO:0003824:catalytic activity;GO:0003924:GTPase activity;GO:0005488:binding;GO:0005515:protein binding;GO:0005525:GTP binding;GO:0016462:pyrophosphatase activity;GO:0016787:hydrolase activity;GO:0016817:hydrolase activity, acting on acid anhydrides;GO:0016818:hydrolase activity, acting on acid anhydri…	GO:0000139:Golgi membrane;GO:0001726:ruffle;GO:0001891:phagocytic cup;GO:0005576:extracellular region;GO:0005622:intracellular;GO:0005623:cell;GO:0005634:nucleus;GO:0005737:cytoplasm;GO:0005768:endosome;GO:0005769:early endosome;GO:0005773:vacuole;GO:0005774:vacuolar membrane;GO:0005783:endoplasmic reticulum;GO:0005789:endoplasmic reticulum membrane;GO:0005794:Golgi apparatus;GO:0005802:trans-Gol…
RNF130	9.13E-27	1.395673682	0.782	0.424	2.23320798	0.837534298	3.58E-22	protein_coding	GRCh38.98	chr5	-	179911651	180072113	160463	ENSG00000113269	hsa:55819:RNF130, G1RZFP, GOLIATH, GP	55819	ring finger protein 130 [Source:HGNC Symbol;Acc:HGNC:18280]	-	R-HSA-168256:Immune System;R-HSA-1280218:Adaptive Immune System;R-HSA-983169:Class I MHC mediated antigen processing & presentation;R-HSA-983168:Antigen processing: Ubiquitination & Proteasome degradation	-	-	-	-	LDL cholesterol	GO:0006464:cellular protein modification process;GO:0006915:apoptotic process;GO:0008152:metabolic process;GO:0008219:cell death;GO:0009987:cellular process;GO:0012501:programmed cell death;GO:0016567:protein ubiquitination;GO:0019538:protein metabolic process;GO:0032446:protein modification by small protein conjugation;GO:0036211:protein modification process;GO:0043170:macromolecule metabolic pr…	GO:0003824:catalytic activity;GO:0004842:ubiquitin-protein transferase activity;GO:0005488:binding;GO:0008270:zinc ion binding;GO:0016740:transferase activity;GO:0016874:ligase activity;GO:0019787:ubiquitin-like protein transferase activity;GO:0043167:ion binding;GO:0043169:cation binding;GO:0046872:metal ion binding;GO:0046914:transition metal ion binding	GO:0005622:intracellular;GO:0005623:cell;GO:0005634:nucleus;GO:0005737:cytoplasm;GO:0016020:membrane;GO:0016021:integral component of membrane;GO:0031224:intrinsic component of membrane;GO:0043226:organelle;GO:0043227:membrane-bounded organelle;GO:0043229:intracellular organelle;GO:0043231:intracellular membrane-bounded organelle;GO:0044424:intracellular part;GO:0044425:membrane part;GO:0044464:c…
TYMP	1.21E-26	1.457711074	0.812	0.508	2.482483728	1.024772653	4.74E-22	protein_coding	GRCh38.98	chr22	-	50525752	50530032	4281	ENSG00000025708	hsa:1890:TYMP, ECGF, ECGF1, MEDPS1, MNGIE, MTDPS1, PDECGF, TP, hPD-ECGF	1890	thymidine phosphorylase [Source:HGNC Symbol;Acc:HGNC:3148]	hsa00240:Pyrimidine metabolism;hsa00983:Drug metabolism - other enzymes;hsa01100:Metabolic pathways;hsa05219:Bladder cancer	R-HSA-15869:Metabolism of nucleotides;R-HSA-73621:Pyrimidine catabolism;R-HSA-1430728:Metabolism;R-HSA-73848:Pyrimidine metabolism;R-HSA-73614:Pyrimidine salvage reactions	PWY-7181:pyrimidine deoxyribonucleosides degradation	-	603041:Mitochondrial DNA depletion syndrome 1 (MNGIE type)	Congenital disorders of metabolism;Mitochondrial diseases;H00469:Mitochondrial DNA depletion syndrome (MDS);H01390:Mitochondrial neurogastrointestinal encephalomyopathy	Red blood cell traits;Mean corpuscular hemoglobin;Blood metabolite levels	GO:0000002:mitochondrial genome maintenance;GO:0001525:angiogenesis;GO:0001568:blood vessel development;GO:0001944:vasculature development;GO:0006139:nucleobase-containing compound metabolic process;GO:0006206:pyrimidine nucleobase metabolic process;GO:0006213:pyrimidine nucleoside metabolic process;GO:0006220:pyrimidine nucleotide metabolic process;GO:0006259:DNA metabolic process;GO:0006260:DNA…	GO:0003824:catalytic activity;GO:0004645:phosphorylase activity;GO:0005102:receptor binding;GO:0005161:platelet-derived growth factor receptor binding;GO:0005488:binding;GO:0005515:protein binding;GO:0008083:growth factor activity;GO:0009032:thymidine phosphorylase activity;GO:0016154:pyrimidine-nucleoside phosphorylase activity;GO:0016740:transferase activity;GO:0016757:transferase activity, tra…	GO:0005622:intracellular;GO:0005623:cell;GO:0005737:cytoplasm;GO:0005829:cytosol;GO:0044424:intracellular part;GO:0044444:cytoplasmic part;GO:0044464:cell part
CD19	1.42E-26	-0.286185549	0.013	0.178	0.029713623	0.315899171	5.58E-22	protein_coding	GRCh38.98	chr16	+	28931939	28939347	7409	ENSG00000177455	hsa:930:CD19, B4, CVID3	930	CD19 molecule [Source:HGNC Symbol;Acc:HGNC:1633]	hsa04151:PI3K-Akt signaling pathway;hsa05169:Epstein-Barr virus infection;hsa04640:Hematopoietic cell lineage;hsa04662:B cell receptor signaling pathway;hsa05340:Primary immunodeficiency	R-HSA-2424491:DAP12 signaling;R-HSA-5654741:Signaling by FGFR3;R-HSA-187037:NGF signalling via TRKA from the plasma membrane;R-HSA-190236:Signaling by FGFR;R-HSA-198203:PI3K/AKT activation;R-HSA-1257604:PIP3 activates AKT signaling;R-HSA-5654689:PI-3K cascade:FGFR1;R-HSA-1433557:Signaling by SCF-KIT;R-HSA-983705:Signaling by the B Cell Receptor (BCR);R-HSA-983695:Antigen activates B Cell Receptor…	-	P00010:B cell activation	613493:Immunodeficiency, common variable, 3	Immune system diseases;Primary immunodeficiency;H00088:Common variable immunodeficiency	Crohn's disease	GO:0002253:activation of immune response;GO:0002376:immune system process;GO:0002429:immune response-activating cell surface receptor signaling pathway;GO:0002682:regulation of immune system process;GO:0002684:positive regulation of immune system process;GO:0002757:immune response-activating signal transduction;GO:0002764:immune response-regulating signaling pathway;GO:0002768:immune response-reg…	GO:0003824:catalytic activity;GO:0004871:signal transducer activity;GO:0005057:receptor signaling protein activity;GO:0005488:binding;GO:0005515:protein binding;GO:0016301:kinase activity;GO:0016740:transferase activity;GO:0016772:transferase activity, transferring phosphorus-containing groups;GO:0016773:phosphotransferase activity, alcohol group as acceptor;GO:0035004:phosphatidylinositol 3-kina…	GO:0005576:extracellular region;GO:0005622:intracellular;GO:0005623:cell;GO:0005886:plasma membrane;GO:0005887:integral component of plasma membrane;GO:0009897:external side of plasma membrane;GO:0009986:cell surface;GO:0016020:membrane;GO:0016021:integral component of membrane;GO:0031224:intrinsic component of membrane;GO:0031226:intrinsic component of plasma membrane;GO:0031982:vesicle;GO:00319…
CPVL	1.88E-26	1.681183502	0.759	0.356	2.475429308	0.794245806	7.38E-22	protein_coding	GRCh38.98	chr7	-	28995235	29195451	200217	ENSG00000106066	hsa:54504:CPVL, HVLP	54504	carboxypeptidase vitellogenic like [Source:HGNC Symbol;Acc:HGNC:14399]	-	-	-	-	-	-	Diabetes related insulin traits;Cognitive performance;Psychosis (atypical)	GO:0006508:proteolysis;GO:0008152:metabolic process;GO:0009056:catabolic process;GO:0009057:macromolecule catabolic process;GO:0009987:cellular process;GO:0019538:protein metabolic process;GO:0030163:protein catabolic process;GO:0043170:macromolecule metabolic process;GO:0044237:cellular metabolic process;GO:0044238:primary metabolic process;GO:0044248:cellular catabolic process;GO:0044257:cellul…	GO:0003824:catalytic activity;GO:0004180:carboxypeptidase activity;GO:0004185:serine-type carboxypeptidase activity;GO:0008233:peptidase activity;GO:0008236:serine-type peptidase activity;GO:0008238:exopeptidase activity;GO:0016787:hydrolase activity;GO:0017171:serine hydrolase activity;GO:0070008:serine-type exopeptidase activity;GO:0070011:peptidase activity, acting on L-amino acid peptides	GO:0005576:extracellular region;GO:0031982:vesicle;GO:0031988:membrane-bounded vesicle;GO:0043226:organelle;GO:0043227:membrane-bounded organelle;GO:0043230:extracellular organelle;GO:0044421:extracellular region part;GO:0070062:extracellular exosome;GO:1903561:extracellular vesicle
S100A10	2.64E-26	2.100098625	0.834	0.542	3.474423388	1.374324763	1.03E-21	protein_coding	GRCh38.98	chr1	-	151982915	151993859	10945	ENSG00000197747	hsa:6281:S100A10, 42C, ANX2L, ANX2LG, CAL1L, CLP11, Ca[1], GP11, P11, p10	6281	S100 calcium binding protein A10 [Source:HGNC Symbol;Acc:HGNC:10487]	-	R-HSA-109582:Hemostasis;R-HSA-75205:Dissolution of Fibrin Clot	-	-	-	-	-	GO:0000902:cell morphogenesis;GO:0000904:cell morphogenesis involved in differentiation;GO:0001765:membrane raft assembly;GO:0001952:regulation of cell-matrix adhesion;GO:0001954:positive regulation of cell-matrix adhesion;GO:0006461:protein complex assembly;GO:0006810:transport;GO:0006900:membrane budding;GO:0006996:organelle organization;GO:0007009:plasma membrane organization;GO:0007010:cytosk…	GO:0005488:binding;GO:0005509:calcium ion binding;GO:0005515:protein binding;GO:0042802:identical protein binding;GO:0042803:protein homodimerization activity;GO:0043167:ion binding;GO:0043169:cation binding;GO:0044325:ion channel binding;GO:0046872:metal ion binding;GO:0046983:protein dimerization activity	GO:0005576:extracellular region;GO:0005623:cell;GO:0005886:plasma membrane;GO:0016020:membrane;GO:0019897:extrinsic component of plasma membrane;GO:0019898:extrinsic component of membrane;GO:0031982:vesicle;GO:0031988:membrane-bounded vesicle;GO:0043226:organelle;GO:0043227:membrane-bounded organelle;GO:0043230:extracellular organelle;GO:0044421:extracellular region part;GO:0044425:membrane part;…
LST1	6.48E-26	1.435848039	0.833	0.576	2.55350501	1.117656971	2.54E-21	protein_coding	GRCh38.98	chr6	+	31586124	31588909	2786	ENSG00000204482	hsa:7940:LST1, B144, D6S49E, LST-1	7940	leukocyte specific transcript 1 [Source:HGNC Symbol;Acc:HGNC:14189]	-	-	-	-	-	-	Crohn's disease	GO:0000902:cell morphogenesis;GO:0001775:cell activation;GO:0002376:immune system process;GO:0002682:regulation of immune system process;GO:0002683:negative regulation of immune system process;GO:0002694:regulation of leukocyte activation;GO:0002695:negative regulation of leukocyte activation;GO:0006955:immune response;GO:0007275:multicellular organism development;GO:0007399:nervous system develo…	-	GO:0000139:Golgi membrane;GO:0005622:intracellular;GO:0005623:cell;GO:0005737:cytoplasm;GO:0005794:Golgi apparatus;GO:0012505:endomembrane system;GO:0016020:membrane;GO:0016021:integral component of membrane;GO:0031090:organelle membrane;GO:0031224:intrinsic component of membrane;GO:0043226:organelle;GO:0043227:membrane-bounded organelle;GO:0043229:intracellular organelle;GO:0043231:intracellular…
SDCBP	6.79E-26	1.160504816	0.897	0.593	2.669861759	1.509356943	2.66E-21	protein_coding	GRCh38.98	chr8	+	58552924	58582859	29936	ENSG00000137575	hsa:6386:SDCBP, MDA-9, MDA9, ST1, SYCL, TACIP18	6386	syndecan binding protein [Source:HGNC Symbol;Acc:HGNC:10662]	-	R-HSA-2682334:EPH-Ephrin signaling;R-HSA-1266738:Developmental Biology;R-HSA-3928664:Ephrin signaling;R-HSA-422475:Axon guidance;R-HSA-373760:L1CAM interactions;R-HSA-447043:Neurofascin interactions	-	-	-	-	-	GO:0000165:MAPK cascade;GO:0000278:mitotic cell cycle;GO:0000902:cell morphogenesis;GO:0000904:cell morphogenesis involved in differentiation;GO:0001558:regulation of cell growth;GO:0001837:epithelial to mesenchymal transition;GO:0001932:regulation of protein phosphorylation;GO:0001934:positive regulation of protein phosphorylation;GO:0002090:regulation of receptor internalization;GO:0002091:nega…	GO:0001664:G-protein coupled receptor binding;GO:0001948:glycoprotein binding;GO:0005102:receptor binding;GO:0005109:frizzled binding;GO:0005126:cytokine receptor binding;GO:0005137:interleukin-5 receptor binding;GO:0005488:binding;GO:0005515:protein binding;GO:0008022:protein C-terminus binding;GO:0008092:cytoskeletal protein binding;GO:0008093:cytoskeletal adaptor activity;GO:0019838:growth fac…	GO:0005576:extracellular region;GO:0005615:extracellular space;GO:0005622:intracellular;GO:0005623:cell;GO:0005634:nucleus;GO:0005737:cytoplasm;GO:0005783:endoplasmic reticulum;GO:0005789:endoplasmic reticulum membrane;GO:0005829:cytosol;GO:0005856:cytoskeleton;GO:0005886:plasma membrane;GO:0005887:integral component of plasma membrane;GO:0005895:interleukin-5 receptor complex;GO:0005912:adherens…
FGL2	8.51E-26	1.80835174	0.821	0.576	3.137152499	1.328800759	3.33E-21	protein_coding	GRCh38.98	chr7	-	77193369	77199848	6480	ENSG00000127951	hsa:10875:FGL2, T49, pT49	10875	fibrinogen like 2 [Source:HGNC Symbol;Acc:HGNC:3696]	-	-	-	-	-	-	-	GO:0006508:proteolysis;GO:0008152:metabolic process;GO:0019538:protein metabolic process;GO:0043170:macromolecule metabolic process;GO:0044238:primary metabolic process;GO:0071704:organic substance metabolic process	GO:0003824:catalytic activity;GO:0008233:peptidase activity;GO:0016787:hydrolase activity	GO:0005576:extracellular region;GO:0005577:fibrinogen complex;GO:0005615:extracellular space;GO:0031982:vesicle;GO:0031988:membrane-bounded vesicle;GO:0032991:macromolecular complex;GO:0043226:organelle;GO:0043227:membrane-bounded organelle;GO:0043230:extracellular organelle;GO:0043234:protein complex;GO:0044421:extracellular region part;GO:0070062:extracellular exosome;GO:1903561:extracellular v…
MTATP6P1	8.60E-26	1.040690292	0.927	0.814	2.887233237	1.846542945	3.37E-21	-	-	-	-	-	-	-	-	-	-	-	-	-	-	-	-	-	-	-	-	-
PLPP5	1.04E-25	-0.544742673	0.129	0.517	0.295150411	0.839893084	4.09E-21	protein_coding	GRCh38.98	chr8	-	38263130	38269243	6114	ENSG00000147535	hsa:84513:PLPP5, DPPL1, HTPAP, PPAPDC1B	84513	phospholipid phosphatase 5 [Source:HGNC Symbol;Acc:HGNC:25026]	-	R-HSA-168256:Immune System;R-HSA-2029485:Role of phospholipids in phagocytosis;R-HSA-2029480:Fcgamma receptor (FCGR) dependent phagocytosis;R-HSA-168249:Innate Immune System	-	-	-	-	-	GO:0006629:lipid metabolic process;GO:0006644:phospholipid metabolic process;GO:0006793:phosphorus metabolic process;GO:0006796:phosphate-containing compound metabolic process;GO:0007154:cell communication;GO:0007165:signal transduction;GO:0008152:metabolic process;GO:0009987:cellular process;GO:0016311:dephosphorylation;GO:0019637:organophosphate metabolic process;GO:0023052:signaling;GO:0030258…	GO:0003824:catalytic activity;GO:0008195:phosphatidate phosphatase activity;GO:0016787:hydrolase activity;GO:0016788:hydrolase activity, acting on ester bonds;GO:0016791:phosphatase activity;GO:0042578:phosphoric ester hydrolase activity	GO:0005622:intracellular;GO:0005623:cell;GO:0005737:cytoplasm;GO:0005886:plasma membrane;GO:0005887:integral component of plasma membrane;GO:0016020:membrane;GO:0016021:integral component of membrane;GO:0031224:intrinsic component of membrane;GO:0031226:intrinsic component of plasma membrane;GO:0044424:intracellular part;GO:0044425:membrane part;GO:0044459:plasma membrane part;GO:0044464:cell par…
CAP1	3.29E-25	1.21883355	0.81	0.568	2.156850683	0.938017134	1.29E-20	protein_coding	GRCh38.98	chr1	+	40040233	40072649	32417	ENSG00000131236	hsa:10487:CAP1, CAP, CAP1-PEN	10487	cyclase associated actin cytoskeleton regulatory protein 1 [Source:HGNC Symbol;Acc:HGNC:20040]	-	R-HSA-1266738:Developmental Biology;R-HSA-422475:Axon guidance;R-HSA-376176:Signaling by Robo receptor;R-HSA-109582:Hemostasis;R-HSA-428890:Role of Abl in Robo-Slit signaling;R-HSA-76005:Response to elevated platelet cytosolic Ca2+;R-HSA-76002:Platelet activation, signaling and aggregation;R-HSA-114608:Platelet degranulation	-	-	-	-	-	GO:0000902:cell morphogenesis;GO:0001667:ameboidal-type cell migration;GO:0006139:nucleobase-containing compound metabolic process;GO:0006140:regulation of nucleotide metabolic process;GO:0006163:purine nucleotide metabolic process;GO:0006164:purine nucleotide biosynthetic process;GO:0006171:cAMP biosynthetic process;GO:0006725:cellular aromatic compound metabolic process;GO:0006753:nucleoside ph…	GO:0003779:actin binding;GO:0005488:binding;GO:0005515:protein binding;GO:0008092:cytoskeletal protein binding	GO:0005576:extracellular region;GO:0005622:intracellular;GO:0005623:cell;GO:0005737:cytoplasm;GO:0005856:cytoskeleton;GO:0005886:plasma membrane;GO:0005912:adherens junction;GO:0005924:cell-substrate adherens junction;GO:0005925:focal adhesion;GO:0005938:cell cortex;GO:0015629:actin cytoskeleton;GO:0016020:membrane;GO:0030054:cell junction;GO:0030055:cell-substrate junction;GO:0030863:cortical cy…
YBX1	3.30E-25	1.068504475	0.893	0.712	2.593427323	1.524922848	1.29E-20	protein_coding	GRCh38.98	chr1	+	42682418	42703805	21388	ENSG00000065978	hsa:4904:YBX1, BP-8, CBF-A, CSDA2, CSDB, DBPB, EFI-A, MDR-NF1, NSEP-1, NSEP1, YB-1, YB1	4904	Y-box binding protein 1 [Source:HGNC Symbol;Acc:HGNC:8014]	-	R-HSA-72163:mRNA Splicing - Major Pathway;R-HSA-72172:mRNA Splicing;R-HSA-72203:Processing of Capped Intron-Containing Pre-mRNA;R-HSA-72165:mRNA Splicing - Minor Pathway;R-HSA-74160:Gene Expression	-	-	-	-	-	GO:0000375:RNA splicing, via transesterification reactions;GO:0000377:RNA splicing, via transesterification reactions with bulged adenosine as nucleophile;GO:0000398:mRNA splicing, via spliceosome;GO:0006139:nucleobase-containing compound metabolic process;GO:0006351:transcription, DNA-templated;GO:0006355:regulation of transcription, DNA-templated;GO:0006357:regulation of transcription from RNA …	GO:0000975:regulatory region DNA binding;GO:0000976:transcription regulatory region sequence-specific DNA binding;GO:0000977:RNA polymerase II regulatory region sequence-specific DNA binding;GO:0000978:RNA polymerase II core promoter proximal region sequence-specific DNA binding;GO:0000981:RNA polymerase II transcription factor activity, sequence-specific DNA binding;GO:0000982:transcription fact…	GO:0005576:extracellular region;GO:0005622:intracellular;GO:0005623:cell;GO:0005634:nucleus;GO:0005635:nuclear envelope;GO:0005654:nucleoplasm;GO:0005681:spliceosomal complex;GO:0005689:U12-type spliceosomal complex;GO:0005737:cytoplasm;GO:0010494:cytoplasmic stress granule;GO:0012505:endomembrane system;GO:0016020:membrane;GO:0030529:intracellular ribonucleoprotein complex;GO:0031090:organelle m…
CSTB	4.10E-25	1.346375327	0.862	0.619	2.853273743	1.506898416	1.61E-20	protein_coding	GRCh38.98	chr21	-	43772511	43776445	3935	ENSG00000160213	hsa:1476:CSTB, CST6, EPM1, EPM1A, PME, STFB, ULD	1476	cystatin B [Source:HGNC Symbol;Acc:HGNC:2482]	-	-	-	-	254800:Epilepsy, progressive myoclonic 1A (Unverricht and Lundborg)	Nervous system diseases;Other nervous and sensory system diseases;H00810:Progressive myoclonic epilepsy (PME)	-	GO:0006508:proteolysis;GO:0007610:behavior;GO:0007626:locomotory behavior;GO:0008152:metabolic process;GO:0008344:adult locomotory behavior;GO:0009892:negative regulation of metabolic process;GO:0009987:cellular process;GO:0010466:negative regulation of peptidase activity;GO:0010605:negative regulation of macromolecule metabolic process;GO:0010951:negative regulation of endopeptidase activity;GO:…	GO:0002020:protease binding;GO:0003676:nucleic acid binding;GO:0003723:RNA binding;GO:0004857:enzyme inhibitor activity;GO:0004866:endopeptidase inhibitor activity;GO:0004869:cysteine-type endopeptidase inhibitor activity;GO:0005488:binding;GO:0005515:protein binding;GO:0019899:enzyme binding;GO:0030234:enzyme regulator activity;GO:0030414:peptidase inhibitor activity;GO:0044822:poly(A) RNA bindi…	GO:0005576:extracellular region;GO:0005615:extracellular space;GO:0005622:intracellular;GO:0005623:cell;GO:0005634:nucleus;GO:0005730:nucleolus;GO:0005737:cytoplasm;GO:0031974:membrane-enclosed lumen;GO:0031981:nuclear lumen;GO:0031982:vesicle;GO:0031988:membrane-bounded vesicle;GO:0043226:organelle;GO:0043227:membrane-bounded organelle;GO:0043228:non-membrane-bounded organelle;GO:0043229:intrace…
HLA-DPB1	4.85E-25	1.840307659	0.881	0.619	4.417730392	2.577422733	1.90E-20	protein_coding	GRCh38.98	chr6	+	33075990	33089696	13707	ENSG00000223865	hsa:3115:HLA-DPB1, DPB1, HLA-DP, HLA-DP1B, HLA-DPB	3115	major histocompatibility complex, class II, DP beta 1 [Source:HGNC Symbol;Acc:HGNC:4940]	hsa04514:Cell adhesion molecules (CAMs);hsa05152:Tuberculosis;hsa05164:Influenza A;hsa05168:Herpes simplex infection;hsa05320:Autoimmune thyroid disease;hsa05166:HTLV-I infection;hsa05310:Asthma;hsa04145:Phagosome;hsa04612:Antigen processing and presentation;hsa04940:Type I diabetes mellitus;hsa05169:Epstein-Barr virus infection;hsa05330:Allograft rejection;hsa05332:Graft-versus-host disease;hsa0…	R-HSA-202424:Downstream TCR signaling;R-HSA-388841:Costimulation by the CD28 family;R-HSA-168256:Immune System;R-HSA-1280218:Adaptive Immune System;R-HSA-913531:Interferon Signaling;R-HSA-2132295:MHC class II antigen presentation;R-HSA-1280215:Cytokine Signaling in Immune system;R-HSA-389948:PD-1 signaling;R-HSA-877300:Interferon gamma signaling;R-HSA-202430:Translocation of ZAP-70 to Immunologic…	-	-	-	Immune system diseases;Allergies and autoimmune diseases;H01492:Systemic sclerosis;Cardiovascular diseases;Cardiac diseases;H00294:Dilated cardiomyopathy (DCM);Skin diseases;Skin and soft tissue diseases	Asthma;Hepatitis B;Nephropathy;Systemic sclerosis;Hepatitis B vaccine response;Graves' disease;IgA nephropathy;Hepatitis B (viral clearance);Antineutrophil cytoplasmic antibody-associated vasculitis;Aspirin exacerbated respiratory disease in asthmatics;Wegener's granulomatosis;Chronic hepatitis B infection;Sjögren's syndrome	GO:0001775:cell activation;GO:0001816:cytokine production;GO:0001817:regulation of cytokine production;GO:0001819:positive regulation of cytokine production;GO:0002253:activation of immune response;GO:0002376:immune system process;GO:0002429:immune response-activating cell surface receptor signaling pathway;GO:0002478:antigen processing and presentation of exogenous peptide antigen;GO:0002495:ant…	GO:0003823:antigen binding;GO:0005488:binding;GO:0033218:amide binding;GO:0042277:peptide binding;GO:0042605:peptide antigen binding	GO:0000139:Golgi membrane;GO:0000323:lytic vacuole;GO:0005622:intracellular;GO:0005623:cell;GO:0005737:cytoplasm;GO:0005764:lysosome;GO:0005765:lysosomal membrane;GO:0005768:endosome;GO:0005773:vacuole;GO:0005774:vacuolar membrane;GO:0005783:endoplasmic reticulum;GO:0005789:endoplasmic reticulum membrane;GO:0005794:Golgi apparatus;GO:0005802:trans-Golgi network;GO:0005886:plasma membrane;GO:00099…
AC243960.1	6.12E-25	-0.331316357	0.024	0.22	0.064440542	0.395756899	2.40E-20	lncRNA	GRCh38.98	chr19	+	41545192	41555462	10271	ENSG00000268027	-	-	novel transcript, sense intronic to CEACAM21	-	-	-	-	-	-	-	-	-	-
HLA-DQB1	6.89E-25	1.828300121	0.813	0.517	3.456653906	1.628353784	2.70E-20	protein_coding	GRCh38.98	chr6	-	32659467	32668383	8917	ENSG00000179344	hsa:3119:HLA-DQB1, CELIAC1, HLA-DQB, IDDM1	3119	major histocompatibility complex, class II, DQ beta 1 [Source:HGNC Symbol;Acc:HGNC:4944]	hsa04514:Cell adhesion molecules (CAMs);hsa05152:Tuberculosis;hsa05164:Influenza A;hsa05168:Herpes simplex infection;hsa05320:Autoimmune thyroid disease;hsa05166:HTLV-I infection;hsa05310:Asthma;hsa04145:Phagosome;hsa04612:Antigen processing and presentation;hsa04940:Type I diabetes mellitus;hsa05169:Epstein-Barr virus infection;hsa05330:Allograft rejection;hsa05332:Graft-versus-host disease;hsa0…	R-HSA-202424:Downstream TCR signaling;R-HSA-388841:Costimulation by the CD28 family;R-HSA-168256:Immune System;R-HSA-1280218:Adaptive Immune System;R-HSA-913531:Interferon Signaling;R-HSA-2132295:MHC class II antigen presentation;R-HSA-1280215:Cytokine Signaling in Immune system;R-HSA-389948:PD-1 signaling;R-HSA-877300:Interferon gamma signaling;R-HSA-202430:Translocation of ZAP-70 to Immunologic…	-	-	212750:Celiac disease, susceptibility to;123400:Creutzfeldt-Jakob disease;126200:Multiple sclerosis, susceptibility to, 1	Immune system diseases;Allergies and autoimmune diseases;H00079:Asthma;H00080:Systemic lupus erythematosus;H00081:Hashimoto's thyroiditis;H00082:Graves' disease;H01362:Dermatitis herpetiformis;H01492:Systemic sclerosis;Nervous system diseases;Other nervous and sensory system diseases;H01490:Multiple sclerosis;Cardiovascular diseases;Cardiac diseases;H00294:Dilated cardiomyopathy (DCM);H00295:Vira…	Celiac disease;Prostate cancer;Systemic lupus erythematosus;Rheumatoid arthritis;Pulmonary function;Crohn's disease;Multiple sclerosis;Asthma;Parkinson's disease;Knee osteoarthritis;IgE levels;Ulcerative colitis;Hepatitis B;Primary biliary cirrhosis;Follicular lymphoma;Chronic hepatitis C infection;Nephropathy;Systemic sclerosis;HPV seropositivity;Hypothyroidism;Nodular sclerosis Hodgkin lymphoma…	GO:0001775:cell activation;GO:0002250:adaptive immune response;GO:0002252:immune effector process;GO:0002253:activation of immune response;GO:0002376:immune system process;GO:0002377:immunoglobulin production;GO:0002381:immunoglobulin production involved in immunoglobulin mediated immune response;GO:0002429:immune response-activating cell surface receptor signaling pathway;GO:0002440:production o…	GO:0003823:antigen binding;GO:0004871:signal transducer activity;GO:0004872:receptor activity;GO:0004888:transmembrane signaling receptor activity;GO:0005488:binding;GO:0032395:MHC class II receptor activity;GO:0033218:amide binding;GO:0038023:signaling receptor activity;GO:0042277:peptide binding;GO:0042605:peptide antigen binding;GO:0060089:molecular transducer activity	GO:0000139:Golgi membrane;GO:0000323:lytic vacuole;GO:0005622:intracellular;GO:0005623:cell;GO:0005737:cytoplasm;GO:0005764:lysosome;GO:0005765:lysosomal membrane;GO:0005768:endosome;GO:0005773:vacuole;GO:0005774:vacuolar membrane;GO:0005783:endoplasmic reticulum;GO:0005789:endoplasmic reticulum membrane;GO:0005794:Golgi apparatus;GO:0005802:trans-Golgi network;GO:0005886:plasma membrane;GO:00100…
SLA	9.98E-25	1.347472462	0.745	0.356	2.016552456	0.669079994	3.91E-20	protein_coding	GRCh38.98	chr8	-	133036728	133102912	66185	ENSG00000155926	hsa:6503:SLA, SLA1, SLAP	6503	Src like adaptor [Source:HGNC Symbol;Acc:HGNC:10902]	-	-	-	-	-	-	Vitiligo;Graves' disease;Temperament	GO:0007154:cell communication;GO:0007165:signal transduction;GO:0009966:regulation of signal transduction;GO:0009967:positive regulation of signal transduction;GO:0009987:cellular process;GO:0010646:regulation of cell communication;GO:0010647:positive regulation of cell communication;GO:0023051:regulation of signaling;GO:0023052:signaling;GO:0023056:positive regulation of signaling;GO:0044699:sin…	GO:0005070:SH3/SH2 adaptor activity;GO:0005488:binding;GO:0005515:protein binding;GO:0030674:protein binding, bridging;GO:0035591:signaling adaptor activity;GO:0060090:binding, bridging	GO:0005622:intracellular;GO:0005623:cell;GO:0005737:cytoplasm;GO:0005768:endosome;GO:0005773:vacuole;GO:0012505:endomembrane system;GO:0043226:organelle;GO:0043227:membrane-bounded organelle;GO:0043229:intracellular organelle;GO:0043231:intracellular membrane-bounded organelle;GO:0044424:intracellular part;GO:0044444:cytoplasmic part;GO:0044464:cell part
RPS9	1.22E-24	0.952497439	0.983	0.941	3.644748628	2.692251189	4.78E-20	protein_coding	GRCh38.98	chr19	+	54200809	54249003	48195	ENSG00000170889	hsa:6203:RPS9, S9	6203	ribosomal protein S9 [Source:HGNC Symbol;Acc:HGNC:10442]	hsa03010:Ribosome	R-HSA-72706:GTP hydrolysis and joining of the 60S ribosomal subunit;R-HSA-72689:Formation of a pool of free 40S subunits;R-HSA-72737:Cap-dependent Translation Initiation;R-HSA-156827:L13a-mediated translational silencing of Ceruloplasmin expression;R-HSA-72764:Eukaryotic Translation Termination;R-HSA-72649:Translation initiation complex formation;R-HSA-2408522:Selenoamino acid metabolism;R-HSA-72…	-	-	-	-	-	GO:0000184:nuclear-transcribed mRNA catabolic process, nonsense-mediated decay;GO:0000956:nuclear-transcribed mRNA catabolic process;GO:0006139:nucleobase-containing compound metabolic process;GO:0006364:rRNA processing;GO:0006396:RNA processing;GO:0006401:RNA catabolic process;GO:0006402:mRNA catabolic process;GO:0006412:translation;GO:0006413:translational initiation;GO:0006414:translational el…	GO:0003676:nucleic acid binding;GO:0003723:RNA binding;GO:0003735:structural constituent of ribosome;GO:0005198:structural molecule activity;GO:0005488:binding;GO:0005515:protein binding;GO:0019843:rRNA binding;GO:0044822:poly(A) RNA binding;GO:0045182:translation regulator activity;GO:0097159:organic cyclic compound binding;GO:1901363:heterocyclic compound binding	GO:0005576:extracellular region;GO:0005622:intracellular;GO:0005623:cell;GO:0005634:nucleus;GO:0005654:nucleoplasm;GO:0005730:nucleolus;GO:0005737:cytoplasm;GO:0005829:cytosol;GO:0005840:ribosome;GO:0005912:adherens junction;GO:0005924:cell-substrate adherens junction;GO:0005925:focal adhesion;GO:0015935:small ribosomal subunit;GO:0016020:membrane;GO:0022626:cytosolic ribosome;GO:0022627:cytosoli…
ZYX	1.40E-24	1.354585812	0.726	0.339	1.925486404	0.570900592	5.48E-20	protein_coding	GRCh38.98	chr7	+	143381295	143391111	9817	ENSG00000159840	hsa:7791:ZYX, ESP-2, HED-2	7791	zyxin [Source:HGNC Symbol;Acc:HGNC:13200]	hsa04510:Focal adhesion	-	-	-	-	-	-	GO:0006950:response to stress;GO:0006952:defense response;GO:0006954:inflammatory response;GO:0006996:organelle organization;GO:0007010:cytoskeleton organization;GO:0007015:actin filament organization;GO:0007154:cell communication;GO:0007155:cell adhesion;GO:0007160:cell-matrix adhesion;GO:0007165:signal transduction;GO:0007166:cell surface receptor signaling pathway;GO:0007167:enzyme linked rece…	GO:0003676:nucleic acid binding;GO:0003723:RNA binding;GO:0005488:binding;GO:0005515:protein binding;GO:0008270:zinc ion binding;GO:0043167:ion binding;GO:0043169:cation binding;GO:0044822:poly(A) RNA binding;GO:0046872:metal ion binding;GO:0046914:transition metal ion binding;GO:0097159:organic cyclic compound binding;GO:1901363:heterocyclic compound binding	GO:0001725:stress fiber;GO:0005622:intracellular;GO:0005623:cell;GO:0005634:nucleus;GO:0005737:cytoplasm;GO:0005856:cytoskeleton;GO:0005886:plasma membrane;GO:0005887:integral component of plasma membrane;GO:0005911:cell-cell junction;GO:0005912:adherens junction;GO:0005913:cell-cell adherens junction;GO:0005924:cell-substrate adherens junction;GO:0005925:focal adhesion;GO:0015629:actin cytoskele…
ACTR2	1.71E-24	1.197909011	0.806	0.492	2.139422184	0.941513173	6.71E-20	protein_coding	GRCh38.98	chr2	+	65227753	65271253	43501	ENSG00000138071	hsa:10097:ACTR2, ARP2	10097	actin related protein 2 [Source:HGNC Symbol;Acc:HGNC:169]	-	R-HSA-2682334:EPH-Ephrin signaling;R-HSA-5663213:RHO GTPases Activate WASPs and WAVEs;R-HSA-8856828:Clathrin-mediated endocytosis;R-HSA-194315:Signaling by Rho GTPases;R-HSA-1266738:Developmental Biology;R-HSA-168256:Immune System;R-HSA-5653656:Vesicle-mediated transport;R-HSA-422475:Axon guidance;R-HSA-195258:RHO GTPase Effectors;R-HSA-2029480:Fcgamma receptor (FCGR) dependent phagocytosis;R-HSA…	-	P00029:Huntington disease;P00004:Alzheimer disease-presenilin pathway;P00012:Cadherin signaling pathway	-	-	-	GO:0000003:reproduction;GO:0000280:nuclear division;GO:0000902:cell morphogenesis;GO:0000910:cytokinesis;GO:0002252:immune effector process;GO:0002253:activation of immune response;GO:0002376:immune system process;GO:0002429:immune response-activating cell surface receptor signaling pathway;GO:0002431:Fc receptor mediated stimulatory signaling pathway;GO:0002433:immune response-regulating cell su…	GO:0000166:nucleotide binding;GO:0001882:nucleoside binding;GO:0001883:purine nucleoside binding;GO:0003779:actin binding;GO:0005198:structural molecule activity;GO:0005200:structural constituent of cytoskeleton;GO:0005488:binding;GO:0005515:protein binding;GO:0005524:ATP binding;GO:0008092:cytoskeletal protein binding;GO:0017076:purine nucleotide binding;GO:0030554:adenyl nucleotide binding;GO:0…	GO:0005576:extracellular region;GO:0005622:intracellular;GO:0005623:cell;GO:0005737:cytoplasm;GO:0005829:cytosol;GO:0005856:cytoskeleton;GO:0005885:Arp2/3 protein complex;GO:0005912:adherens junction;GO:0005924:cell-substrate adherens junction;GO:0005925:focal adhesion;GO:0005938:cell cortex;GO:0015629:actin cytoskeleton;GO:0016020:membrane;GO:0030054:cell junction;GO:0030055:cell-substrate junct…
TNFRSF18	2.12E-24	-0.341135553	0.016	0.186	0.040274619	0.381410172	8.32E-20	protein_coding	GRCh38.98	chr1	-	1203508	1206592	3085	ENSG00000186891	hsa:8784:TNFRSF18, AITR, CD357, GITR, GITR-D	8784	TNF receptor superfamily member 18 [Source:HGNC Symbol;Acc:HGNC:11914]	hsa04060:Cytokine-cytokine receptor interaction	R-HSA-168256:Immune System;R-HSA-1280215:Cytokine Signaling in Immune system;R-HSA-5668541:TNFR2 non-canonical NF-kB pathway;R-HSA-5669034:TNFs bind their physiological receptors	-	-	-	-	Inflammatory bowel disease	GO:0001932:regulation of protein phosphorylation;GO:0001934:positive regulation of protein phosphorylation;GO:0002237:response to molecule of bacterial origin;GO:0002376:immune system process;GO:0002682:regulation of immune system process;GO:0002684:positive regulation of immune system process;GO:0002685:regulation of leukocyte migration;GO:0002687:positive regulation of leukocyte migration;GO:00…	GO:0004871:signal transducer activity;GO:0004872:receptor activity;GO:0004888:transmembrane signaling receptor activity;GO:0005031:tumor necrosis factor-activated receptor activity;GO:0005035:death receptor activity;GO:0038023:signaling receptor activity;GO:0060089:molecular transducer activity	GO:0005576:extracellular region;GO:0005623:cell;GO:0005886:plasma membrane;GO:0005887:integral component of plasma membrane;GO:0009897:external side of plasma membrane;GO:0009986:cell surface;GO:0016020:membrane;GO:0016021:integral component of membrane;GO:0031224:intrinsic component of membrane;GO:0031226:intrinsic component of plasma membrane;GO:0044425:membrane part;GO:0044459:plasma membrane …
C1orf162	2.16E-24	1.607090477	0.759	0.347	2.513731182	0.906640704	8.44E-20	protein_coding	GRCh38.98	chr1	+	111473792	111478512	4721	ENSG00000143110	hsa:128346:C1orf162	128346	chromosome 1 open reading frame 162 [Source:HGNC Symbol;Acc:HGNC:28344]	-	-	-	-	-	-	-	-	-	GO:0016020:membrane;GO:0016021:integral component of membrane;GO:0031224:intrinsic component of membrane;GO:0044425:membrane part
COX4I1	2.25E-24	0.942035001	0.953	0.873	2.935662708	1.993627706	8.80E-20	protein_coding	GRCh38.98	chr16	+	85798633	85807054	8422	ENSG00000131143	hsa:1327:COX4I1, COX_IV-1, COX4, COX4-1, COXIV, COXIV-1	1327	cytochrome c oxidase subunit 4I1 [Source:HGNC Symbol;Acc:HGNC:2265]	hsa01100:Metabolic pathways;hsa04932:Non-alcoholic fatty liver disease (NAFLD);hsa05010:Alzheimer's disease;hsa05012:Parkinson's disease;hsa05016:Huntington's disease;hsa00190:Oxidative phosphorylation;hsa04260:Cardiac muscle contraction	R-HSA-3700989:Transcriptional Regulation by TP53;R-HSA-1430728:Metabolism;R-HSA-1428517:The citric acid (TCA) cycle and respiratory electron transport;R-HSA-212436:Generic Transcription Pathway;R-HSA-74160:Gene Expression;R-HSA-5628897:TP53 Regulates Metabolic Genes;R-HSA-611105:Respiratory electron transport;R-HSA-163200:Respiratory electron transport, ATP synthesis by chemiosmotic coupling, and…	-	-	-	-	Leprosy;Thiazide-induced adverse metabolic effects in hypertensive patients	GO:0006091:generation of precursor metabolites and energy;GO:0006119:oxidative phosphorylation;GO:0006123:mitochondrial electron transport, cytochrome c to oxygen;GO:0006139:nucleobase-containing compound metabolic process;GO:0006163:purine nucleotide metabolic process;GO:0006725:cellular aromatic compound metabolic process;GO:0006753:nucleoside phosphate metabolic process;GO:0006793:phosphorus m…	GO:0003824:catalytic activity;GO:0004129:cytochrome-c oxidase activity;GO:0005215:transporter activity;GO:0005488:binding;GO:0005515:protein binding;GO:0008324:cation transmembrane transporter activity;GO:0009055:electron carrier activity;GO:0015002:heme-copper terminal oxidase activity;GO:0015075:ion transmembrane transporter activity;GO:0015077:monovalent inorganic cation transmembrane transpor…	GO:0005576:extracellular region;GO:0005622:intracellular;GO:0005623:cell;GO:0005634:nucleus;GO:0005737:cytoplasm;GO:0005739:mitochondrion;GO:0005740:mitochondrial envelope;GO:0005743:mitochondrial inner membrane;GO:0005746:mitochondrial respiratory chain;GO:0005751:mitochondrial respiratory chain complex IV;GO:0016020:membrane;GO:0019866:organelle inner membrane;GO:0031090:organelle membrane;GO:0…
PPIA	2.87E-24	1.109989636	0.873	0.653	2.491775087	1.38178545	1.12E-19	protein_coding	GRCh38.98	chr7	+	44796680	44824564	27885	ENSG00000196262	hsa:5478:PPIA, CYPA, CYPH, HEL-S-69p	5478	peptidylprolyl isomerase A [Source:HGNC Symbol;Acc:HGNC:9253]	-	R-HSA-162909:Host Interactions of HIV factors;R-HSA-164516:Minus-strand DNA synthesis;R-HSA-162599:Late Phase of HIV Life Cycle;R-HSA-173107:Binding and entry of HIV virion;R-HSA-162589:Reverse Transcription of HIV RNA;R-HSA-162906:HIV Infection;R-HSA-109582:Hemostasis;R-HSA-162592:Integration of provirus;R-HSA-162587:HIV Life Cycle;R-HSA-76005:Response to elevated platelet cytosolic Ca2+;R-HSA-7…	-	-	-	-	-	GO:0000413:protein peptidyl-prolyl isomerization;GO:0002376:immune system process;GO:0006139:nucleobase-containing compound metabolic process;GO:0006259:DNA metabolic process;GO:0006278:RNA-dependent DNA biosynthetic process;GO:0006457:protein folding;GO:0006464:cellular protein modification process;GO:0006725:cellular aromatic compound metabolic process;GO:0006807:nitrogen compound metabolic pro…	GO:0003676:nucleic acid binding;GO:0003723:RNA binding;GO:0003755:peptidyl-prolyl cis-trans isomerase activity;GO:0003824:catalytic activity;GO:0005488:binding;GO:0005515:protein binding;GO:0016853:isomerase activity;GO:0016859:cis-trans isomerase activity;GO:0033218:amide binding;GO:0042277:peptide binding;GO:0044822:poly(A) RNA binding;GO:0046790:virion binding;GO:0051082:unfolded protein bindi…	GO:0005576:extracellular region;GO:0005615:extracellular space;GO:0005622:intracellular;GO:0005623:cell;GO:0005634:nucleus;GO:0005737:cytoplasm;GO:0005829:cytosol;GO:0005912:adherens junction;GO:0005924:cell-substrate adherens junction;GO:0005925:focal adhesion;GO:0016020:membrane;GO:0030054:cell junction;GO:0030055:cell-substrate junction;GO:0031982:vesicle;GO:0031988:membrane-bounded vesicle;GO…
ATP6V1F	2.99E-24	1.218376659	0.854	0.602	2.587144849	1.36876819	1.17E-19	protein_coding	GRCh38.98	chr7	+	128862856	128865847	2992	ENSG00000128524	hsa:9296:ATP6V1F, ATP6S14, VATF, Vma7	9296	ATPase H+ transporting V1 subunit F [Source:HGNC Symbol;Acc:HGNC:16832]	hsa01100:Metabolic pathways;hsa04150:mTOR signaling pathway;hsa04145:Phagosome;hsa05323:Rheumatoid arthritis;hsa00190:Oxidative phosphorylation;hsa05120:Epithelial cell signaling in Helicobacter pylori infection;hsa04721:Synaptic vesicle cycle;hsa05110:Vibrio cholerae infection;hsa04966:Collecting duct acid secretion	R-HSA-74752:Signaling by Insulin receptor;R-HSA-168256:Immune System;R-HSA-382551:Transmembrane transport of small molecules;R-HSA-1222556:ROS, RNS production in response to bacteria;R-HSA-162582:Signal Transduction;R-HSA-917937:Iron uptake and transport;R-HSA-77387:Insulin receptor recycling;R-HSA-917977:Transferrin endocytosis and recycling;R-HSA-983712:Ion channel transport	PWY-841:purine nucleotides de novo biosynthesis;PWY66-409:superpathway of purine nucleotide salvage	-	-	-	-	GO:0000041:transition metal ion transport;GO:0006810:transport;GO:0006811:ion transport;GO:0006812:cation transport;GO:0006818:hydrogen transport;GO:0006826:iron ion transport;GO:0006873:cellular ion homeostasis;GO:0006885:regulation of pH;GO:0006996:organelle organization;GO:0007154:cell communication;GO:0007165:signal transduction;GO:0007166:cell surface receptor signaling pathway;GO:0007167:en…	GO:0003824:catalytic activity;GO:0005215:transporter activity;GO:0005488:binding;GO:0005515:protein binding;GO:0008324:cation transmembrane transporter activity;GO:0015075:ion transmembrane transporter activity;GO:0015077:monovalent inorganic cation transmembrane transporter activity;GO:0015078:hydrogen ion transmembrane transporter activity;GO:0015399:primary active transmembrane transporter act…	GO:0005576:extracellular region;GO:0005622:intracellular;GO:0005623:cell;GO:0005737:cytoplasm;GO:0005773:vacuole;GO:0005774:vacuolar membrane;GO:0005829:cytosol;GO:0016020:membrane;GO:0016469:proton-transporting two-sector ATPase complex;GO:0016471:vacuolar proton-transporting V-type ATPase complex;GO:0031090:organelle membrane;GO:0031982:vesicle;GO:0031988:membrane-bounded vesicle;GO:0032991:mac…
H2AFY	2.99E-24	1.190483006	0.768	0.424	1.948457203	0.757974198	1.17E-19	protein_coding	GRCh38.98	chr5	-	135333900	135399914	66015	ENSG00000113648	hsa:9555:H2AFY, H2A.y, H2A/y, H2AF12M, MACROH2A1.1, mH2A1, macroH2A1.2	9555	H2A histone family member Y [Source:HGNC Symbol;Acc:HGNC:4740]	hsa05322:Systemic lupus erythematosus;hsa05034:Alcoholism	-	-	-	-	-	Obesity-related traits;AIDS progression;Immune response to anthrax vaccine	GO:0000070:mitotic sister chromatid segregation;GO:0000122:negative regulation of transcription from RNA polymerase II promoter;GO:0000278:mitotic cell cycle;GO:0000280:nuclear division;GO:0000819:sister chromatid segregation;GO:0001932:regulation of protein phosphorylation;GO:0001933:negative regulation of protein phosphorylation;GO:0006139:nucleobase-containing compound metabolic process;GO:000…	GO:0000182:rDNA binding;GO:0000975:regulatory region DNA binding;GO:0000976:transcription regulatory region sequence-specific DNA binding;GO:0000977:RNA polymerase II regulatory region sequence-specific DNA binding;GO:0000979:RNA polymerase II core promoter sequence-specific DNA binding;GO:0001012:RNA polymerase II regulatory region DNA binding;GO:0001046:core promoter sequence-specific DNA bindi…	GO:0000228:nuclear chromosome;GO:0000775:chromosome, centromeric region;GO:0000781:chromosome, telomeric region;GO:0000784:nuclear chromosome, telomeric region;GO:0000785:chromatin;GO:0000786:nucleosome;GO:0000790:nuclear chromatin;GO:0000792:heterochromatin;GO:0000793:condensed chromosome;GO:0000803:sex chromosome;GO:0000805:X chromosome;GO:0001739:sex chromatin;GO:0001740:Barr body;GO:0005576:e…
CLIC1	5.67E-24	1.414226295	0.874	0.627	2.851274618	1.437048323	2.22E-19	protein_coding	GRCh38.98	chr6	-	31730581	31739763	9183	ENSG00000213719	hsa:1192:CLIC1, G6, NCC27	1192	chloride intracellular channel 1 [Source:HGNC Symbol;Acc:HGNC:2062]	-	-	-	-	-	-	-	GO:0001503:ossification;GO:0001649:osteoblast differentiation;GO:0001775:cell activation;GO:0006810:transport;GO:0006811:ion transport;GO:0006820:anion transport;GO:0006821:chloride transport;GO:0006950:response to stress;GO:0007049:cell cycle;GO:0007154:cell communication;GO:0007155:cell adhesion;GO:0007165:signal transduction;GO:0007596:blood coagulation;GO:0007599:hemostasis;GO:0009611:respons…	GO:0005215:transporter activity;GO:0005216:ion channel activity;GO:0005244:voltage-gated ion channel activity;GO:0005253:anion channel activity;GO:0005254:chloride channel activity;GO:0005488:binding;GO:0005515:protein binding;GO:0008509:anion transmembrane transporter activity;GO:0015075:ion transmembrane transporter activity;GO:0015103:inorganic anion transmembrane transporter activity;GO:00151…	GO:0005576:extracellular region;GO:0005615:extracellular space;GO:0005622:intracellular;GO:0005623:cell;GO:0005634:nucleus;GO:0005635:nuclear envelope;GO:0005737:cytoplasm;GO:0005739:mitochondrion;GO:0005886:plasma membrane;GO:0005903:brush border;GO:0012505:endomembrane system;GO:0016020:membrane;GO:0016021:integral component of membrane;GO:0031090:organelle membrane;GO:0031224:intrinsic compone…
CTSA	8.12E-24	1.383123846	0.73	0.364	2.060331771	0.677207925	3.18E-19	protein_coding	GRCh38.98	chr20	+	45890144	45898820	8677	ENSG00000064601	hsa:5476:CTSA, GLB2, GSL, NGBE, PPCA, PPGB	5476	cathepsin A [Source:HGNC Symbol;Acc:HGNC:9251]	hsa04614:Renin-angiotensin system;hsa04142:Lysosome	R-HSA-446203:Asparagine N-linked glycosylation;R-HSA-168256:Immune System;R-HSA-1280218:Adaptive Immune System;R-HSA-446219:Synthesis of substrates in N-glycan biosythesis;R-HSA-392499:Metabolism of proteins;R-HSA-597592:Post-translational protein modification;R-HSA-1430728:Metabolism;R-HSA-2132295:MHC class II antigen presentation;R-HSA-4085001:Sialic acid metabolism;R-HSA-556833:Metabolism of l…	-	-	256540:Galactosialidosis	Congenital disorders of metabolism;Congenital disorders of glycan/glycoprotein metabolism;H00276:Galactosialidosis;Lysosomal storage diseases;H00422:Glycoproteinoses	-	GO:0006508:proteolysis;GO:0006629:lipid metabolic process;GO:0006643:membrane lipid metabolic process;GO:0006664:glycolipid metabolic process;GO:0006665:sphingolipid metabolic process;GO:0006687:glycosphingolipid metabolic process;GO:0006807:nitrogen compound metabolic process;GO:0006810:transport;GO:0006886:intracellular protein transport;GO:0006914:autophagy;GO:0008104:protein localization;GO:0…	GO:0003824:catalytic activity;GO:0004180:carboxypeptidase activity;GO:0004185:serine-type carboxypeptidase activity;GO:0004308:exo-alpha-sialidase activity;GO:0004553:hydrolase activity, hydrolyzing O-glycosyl compounds;GO:0008047:enzyme activator activity;GO:0008233:peptidase activity;GO:0008236:serine-type peptidase activity;GO:0008238:exopeptidase activity;GO:0016787:hydrolase activity;GO:0016…	GO:0000323:lytic vacuole;GO:0005576:extracellular region;GO:0005622:intracellular;GO:0005623:cell;GO:0005634:nucleus;GO:0005654:nucleoplasm;GO:0005737:cytoplasm;GO:0005764:lysosome;GO:0005765:lysosomal membrane;GO:0005773:vacuole;GO:0005774:vacuolar membrane;GO:0005775:vacuolar lumen;GO:0005783:endoplasmic reticulum;GO:0012505:endomembrane system;GO:0016020:membrane;GO:0031090:organelle membrane;…
HCK	1.01E-23	1.425662669	0.706	0.322	1.973477472	0.547814803	3.95E-19	protein_coding	GRCh38.98	chr20	+	32052188	32101856	49669	ENSG00000101336	hsa:3055:HCK, JTK9, p59Hck, p61Hck	3055	HCK proto-oncogene, Src family tyrosine kinase [Source:HGNC Symbol;Acc:HGNC:4840]	hsa04062:Chemokine signaling pathway;hsa04666:Fc gamma R-mediated phagocytosis	R-HSA-512988:Interleukin-3, 5 and GM-CSF signaling;R-HSA-162909:Host Interactions of HIV factors;R-HSA-168256:Immune System;R-HSA-2029480:Fcgamma receptor (FCGR) dependent phagocytosis;R-HSA-1280215:Cytokine Signaling in Immune system;R-HSA-162906:HIV Infection;R-HSA-164952:The role of Nef in HIV-1 replication and disease pathogenesis;R-HSA-164944:Nef and signal transduction;R-HSA-449147:Signalin…	-	P00049:Parkinson disease	-	-	Inflammatory bowel disease	GO:0000902:cell morphogenesis;GO:0002218:activation of innate immune response;GO:0002237:response to molecule of bacterial origin;GO:0002252:immune effector process;GO:0002253:activation of immune response;GO:0002376:immune system process;GO:0002429:immune response-activating cell surface receptor signaling pathway;GO:0002431:Fc receptor mediated stimulatory signaling pathway;GO:0002433:immune re…	GO:0000166:nucleotide binding;GO:0001882:nucleoside binding;GO:0001883:purine nucleoside binding;GO:0003824:catalytic activity;GO:0004672:protein kinase activity;GO:0004713:protein tyrosine kinase activity;GO:0004715:non-membrane spanning protein tyrosine kinase activity;GO:0005102:receptor binding;GO:0005488:binding;GO:0005515:protein binding;GO:0005524:ATP binding;GO:0016301:kinase activity;GO:…	GO:0000323:lytic vacuole;GO:0005622:intracellular;GO:0005623:cell;GO:0005634:nucleus;GO:0005737:cytoplasm;GO:0005764:lysosome;GO:0005773:vacuole;GO:0005794:Golgi apparatus;GO:0005829:cytosol;GO:0005856:cytoskeleton;GO:0005884:actin filament;GO:0005886:plasma membrane;GO:0005901:caveola;GO:0005912:adherens junction;GO:0005924:cell-substrate adherens junction;GO:0005925:focal adhesion;GO:0009898:cy…
EFHD2	1.03E-23	1.312496108	0.787	0.483	2.211770273	0.899274165	4.05E-19	protein_coding	GRCh38.98	chr1	+	15409888	15430339	20452	ENSG00000142634	hsa:79180:EFHD2, SWS1	79180	EF-hand domain family member D2 [Source:HGNC Symbol;Acc:HGNC:28670]	-	-	-	-	-	-	-	-	GO:0005488:binding;GO:0005509:calcium ion binding;GO:0043167:ion binding;GO:0043169:cation binding;GO:0046872:metal ion binding	GO:0016020:membrane;GO:0044425:membrane part;GO:0045121:membrane raft;GO:0098589:membrane region;GO:0098805:whole membrane
HLA-DOB	1.18E-23	-0.260457664	0.021	0.203	0.043928454	0.304386119	4.61E-19	protein_coding	GRCh38.98	chr6	-	32812763	32820466	7704	ENSG00000241106	hsa:3112:HLA-DOB, DOB	3112	major histocompatibility complex, class II, DO beta [Source:HGNC Symbol;Acc:HGNC:4937]	hsa04514:Cell adhesion molecules (CAMs);hsa05152:Tuberculosis;hsa05164:Influenza A;hsa05168:Herpes simplex infection;hsa05320:Autoimmune thyroid disease;hsa05166:HTLV-I infection;hsa05310:Asthma;hsa04145:Phagosome;hsa04612:Antigen processing and presentation;hsa04940:Type I diabetes mellitus;hsa05330:Allograft rejection;hsa05332:Graft-versus-host disease;hsa05416:Viral myocarditis;hsa04672:Intest…	R-HSA-168256:Immune System;R-HSA-1280218:Adaptive Immune System;R-HSA-2132295:MHC class II antigen presentation	-	-	-	-	Crohn's disease;Kawasaki disease	GO:0002376:immune system process;GO:0002478:antigen processing and presentation of exogenous peptide antigen;GO:0002495:antigen processing and presentation of peptide antigen via MHC class II;GO:0002504:antigen processing and presentation of peptide or polysaccharide antigen via MHC class II;GO:0002577:regulation of antigen processing and presentation;GO:0002578:negative regulation of antigen pro…	GO:0003823:antigen binding;GO:0004871:signal transducer activity;GO:0004872:receptor activity;GO:0004888:transmembrane signaling receptor activity;GO:0005488:binding;GO:0005515:protein binding;GO:0023023:MHC protein complex binding;GO:0023026:MHC class II protein complex binding;GO:0032395:MHC class II receptor activity;GO:0032403:protein complex binding;GO:0038023:signaling receptor activity;GO:…	GO:0000323:lytic vacuole;GO:0005622:intracellular;GO:0005623:cell;GO:0005737:cytoplasm;GO:0005764:lysosome;GO:0005765:lysosomal membrane;GO:0005768:endosome;GO:0005773:vacuole;GO:0005774:vacuolar membrane;GO:0005886:plasma membrane;GO:0010008:endosome membrane;GO:0012505:endomembrane system;GO:0016020:membrane;GO:0016021:integral component of membrane;GO:0031090:organelle membrane;GO:0031224:intr…
RTN4	1.26E-23	1.234908266	0.722	0.331	1.827654516	0.59274625	4.94E-19	protein_coding	GRCh38.98	chr2	-	54972187	55112621	140435	ENSG00000115310	hsa:57142:RTN4, ASY, NI220/250, NOGO, NOGO-A, NOGOC, NSP, NSP-CL, Nbla00271, Nbla10545, Nogo-B, Nogo-C, RTN-X, RTN4-A, RTN4-B1, RTN4-B2, RTN4-C	57142	reticulon 4 [Source:HGNC Symbol;Acc:HGNC:14085]	-	R-HSA-193634:Axonal growth inhibition (RHOA activation);R-HSA-166520:Signalling by NGF;R-HSA-193704:p75 NTR receptor-mediated signalling;R-HSA-162582:Signal Transduction;R-HSA-193697:p75NTR regulates axonogenesis	-	-	-	-	Obesity (extreme)	GO:0000902:cell morphogenesis;GO:0000904:cell morphogenesis involved in differentiation;GO:0001558:regulation of cell growth;GO:0001763:morphogenesis of a branching structure;GO:0001837:epithelial to mesenchymal transition;GO:0003007:heart morphogenesis;GO:0006461:protein complex assembly;GO:0006915:apoptotic process;GO:0006928:movement of cell or subcellular component;GO:0006996:organelle organi…	GO:0003676:nucleic acid binding;GO:0003723:RNA binding;GO:0005488:binding;GO:0005515:protein binding;GO:0044822:poly(A) RNA binding;GO:0097159:organic cyclic compound binding;GO:1901363:heterocyclic compound binding	GO:0005576:extracellular region;GO:0005622:intracellular;GO:0005623:cell;GO:0005634:nucleus;GO:0005635:nuclear envelope;GO:0005737:cytoplasm;GO:0005783:endoplasmic reticulum;GO:0005789:endoplasmic reticulum membrane;GO:0005886:plasma membrane;GO:0012505:endomembrane system;GO:0016020:membrane;GO:0016021:integral component of membrane;GO:0030176:integral component of endoplasmic reticulum membrane…
DAZAP2	1.71E-23	1.120648442	0.815	0.534	2.096944783	0.976296341	6.71E-19	protein_coding	GRCh38.98	chr12	+	51238724	51271362	32639	ENSG00000183283	hsa:9802:DAZAP2, PRTB	9802	DAZ associated protein 2 [Source:HGNC Symbol;Acc:HGNC:2684]	-	-	-	-	-	-	-	-	GO:0005488:binding;GO:0005515:protein binding;GO:0019904:protein domain specific binding;GO:0050699:WW domain binding	GO:0005622:intracellular;GO:0005623:cell;GO:0005634:nucleus;GO:0005737:cytoplasm;GO:0043226:organelle;GO:0043227:membrane-bounded organelle;GO:0043229:intracellular organelle;GO:0043231:intracellular membrane-bounded organelle;GO:0044424:intracellular part;GO:0044464:cell part
PSMA7	1.77E-23	1.07841148	0.929	0.771	3.034656975	1.956245495	6.92E-19	protein_coding	GRCh38.98	chr20	-	62136733	62143440	6708	ENSG00000101182	hsa:5688:PSMA7, C6, HEL-S-276, HSPC, RC6-1, XAPC7	5688	proteasome subunit alpha 7 [Source:HGNC Symbol;Acc:HGNC:9536]	hsa03050:Proteasome	R-HSA-5689603:UCH proteinases;R-HSA-2424491:DAP12 signaling;R-HSA-375165:NCAM signaling for neurite out-growth;R-HSA-174084:Autodegradation of Cdh1 by Cdh1:APC/C;R-HSA-174113:SCF-beta-TrCP mediated degradation of Emi1;R-HSA-202424:Downstream TCR signaling;R-HSA-169911:Regulation of Apoptosis;R-HSA-69481:G2/M Checkpoints;R-HSA-69613:p53-Independent G1/S DNA damage checkpoint;R-HSA-68949:Orc1 remov…	-	P00049:Parkinson disease	-	-	-	GO:0000165:MAPK cascade;GO:0000209:protein polyubiquitination;GO:0000278:mitotic cell cycle;GO:0001736:establishment of planar polarity;GO:0001738:morphogenesis of a polarized epithelium;GO:0002009:morphogenesis of an epithelium;GO:0002218:activation of innate immune response;GO:0002220:innate immune response activating cell surface receptor signaling pathway;GO:0002223:stimulatory C-type lectin …	GO:0003824:catalytic activity;GO:0004175:endopeptidase activity;GO:0004298:threonine-type endopeptidase activity;GO:0005488:binding;GO:0005515:protein binding;GO:0008233:peptidase activity;GO:0016787:hydrolase activity;GO:0042802:identical protein binding;GO:0070003:threonine-type peptidase activity;GO:0070011:peptidase activity, acting on L-amino acid peptides	GO:0000502:proteasome complex;GO:0005576:extracellular region;GO:0005622:intracellular;GO:0005623:cell;GO:0005634:nucleus;GO:0005654:nucleoplasm;GO:0005737:cytoplasm;GO:0005829:cytosol;GO:0005839:proteasome core complex;GO:0019773:proteasome core complex, alpha-subunit complex;GO:0031974:membrane-enclosed lumen;GO:0031981:nuclear lumen;GO:0031982:vesicle;GO:0031988:membrane-bounded vesicle;GO:003…
ATP5F1E	1.91E-23	0.839260523	0.98	0.932	3.339854278	2.500593754	7.48E-19	protein_coding	GRCh38.98	chr20	-	59025475	59032345	6871	ENSG00000124172	hsa:514:ATP5E, ATPE, MC5DN3	514	ATP synthase F1 subunit epsilon [Source:HGNC Symbol;Acc:HGNC:838]	hsa01100:Metabolic pathways;hsa05010:Alzheimer's disease;hsa05012:Parkinson's disease;hsa05016:Huntington's disease;hsa00190:Oxidative phosphorylation	R-HSA-1430728:Metabolism;R-HSA-1428517:The citric acid (TCA) cycle and respiratory electron transport;R-HSA-163210:Formation of ATP by chemiosmotic coupling;R-HSA-163200:Respiratory electron transport, ATP synthesis by chemiosmotic coupling, and heat production by uncoupling proteins.	PWY-841:purine nucleotides de novo biosynthesis;PWY-7219:adenosine ribonucleotides de novo biosynthesis;PWY66-409:superpathway of purine nucleotide salvage	-	614053:Mitochondrial complex V (ATP synthase) deficiency, nuclear type 3	Congenital disorders of metabolism;Mitochondrial diseases;H01369:ATP synthase deficiency	-	GO:0006139:nucleobase-containing compound metabolic process;GO:0006163:purine nucleotide metabolic process;GO:0006164:purine nucleotide biosynthetic process;GO:0006725:cellular aromatic compound metabolic process;GO:0006753:nucleoside phosphate metabolic process;GO:0006754:ATP biosynthetic process;GO:0006793:phosphorus metabolic process;GO:0006796:phosphate-containing compound metabolic process;G…	GO:0003824:catalytic activity;GO:0005215:transporter activity;GO:0008324:cation transmembrane transporter activity;GO:0015075:ion transmembrane transporter activity;GO:0015077:monovalent inorganic cation transmembrane transporter activity;GO:0015078:hydrogen ion transmembrane transporter activity;GO:0015399:primary active transmembrane transporter activity;GO:0015405:P-P-bond-hydrolysis-driven tr…	GO:0000275:mitochondrial proton-transporting ATP synthase complex, catalytic core F(1);GO:0005622:intracellular;GO:0005623:cell;GO:0005737:cytoplasm;GO:0005739:mitochondrion;GO:0005740:mitochondrial envelope;GO:0005743:mitochondrial inner membrane;GO:0005753:mitochondrial proton-transporting ATP synthase complex;GO:0005759:mitochondrial matrix;GO:0016020:membrane;GO:0016469:proton-transporting tw…
SERPINA1	3.09E-23	1.959926289	0.792	0.5	3.299293744	1.339367455	1.21E-18	protein_coding	GRCh38.98	chr14	-	94376747	94390693	13947	ENSG00000197249	hsa:5265:SERPINA1, A1A, A1AT, AAT, PI, PI1, PRO2275, alpha1AT	5265	serpin family A member 1 [Source:HGNC Symbol;Acc:HGNC:8941]	hsa04610:Complement and coagulation cascades	R-HSA-5694530:Cargo concentration in the ER;R-HSA-446203:Asparagine N-linked glycosylation;R-HSA-204005:COPII (Coat Protein 2) Mediated Vesicle Transport;R-HSA-5653656:Vesicle-mediated transport;R-HSA-392499:Metabolism of proteins;R-HSA-597592:Post-translational protein modification;R-HSA-109582:Hemostasis;R-HSA-76005:Response to elevated platelet cytosolic Ca2+;R-HSA-199977:ER to Golgi Anterogra…	-	P00011:Blood coagulation	606963:COPD, rate of decline of lung function in;613490:Emphysema due to AAT deficiency	Respiratory diseases;Lung diseases;H01103:Alpha-1-antitrypsin (A1AT) deficiency	Metabolite levels;Antineutrophil cytoplasmic antibody-associated vasculitis;Manganese levels	GO:0002526:acute inflammatory response;GO:0002576:platelet degranulation;GO:0006461:protein complex assembly;GO:0006508:proteolysis;GO:0006810:transport;GO:0006887:exocytosis;GO:0006888:ER to Golgi vesicle-mediated transport;GO:0006900:membrane budding;GO:0006901:vesicle coating;GO:0006903:vesicle targeting;GO:0006950:response to stress;GO:0006952:defense response;GO:0006953:acute-phase response;…	GO:0001948:glycoprotein binding;GO:0002020:protease binding;GO:0004857:enzyme inhibitor activity;GO:0004866:endopeptidase inhibitor activity;GO:0004867:serine-type endopeptidase inhibitor activity;GO:0005488:binding;GO:0005515:protein binding;GO:0019899:enzyme binding;GO:0030234:enzyme regulator activity;GO:0030414:peptidase inhibitor activity;GO:0042802:identical protein binding;GO:0061134:pepti…	GO:0000139:Golgi membrane;GO:0005576:extracellular region;GO:0005578:proteinaceous extracellular matrix;GO:0005615:extracellular space;GO:0005622:intracellular;GO:0005623:cell;GO:0005737:cytoplasm;GO:0005783:endoplasmic reticulum;GO:0005788:endoplasmic reticulum lumen;GO:0005793:endoplasmic reticulum-Golgi intermediate compartment;GO:0005794:Golgi apparatus;GO:0012505:endomembrane system;GO:00160…
NINJ1	3.17E-23	1.512619447	0.783	0.432	2.602752013	1.090132566	1.24E-18	protein_coding	GRCh38.98	chr9	-	93121496	93134251	12756	ENSG00000131669	hsa:4814:NINJ1, NIN1, NINJURIN	4814	ninjurin 1 [Source:HGNC Symbol;Acc:HGNC:7824]	-	-	-	-	-	-	Obesity (early onset extreme)	GO:0001654:eye development;GO:0001952:regulation of cell-matrix adhesion;GO:0001954:positive regulation of cell-matrix adhesion;GO:0006950:response to stress;GO:0007155:cell adhesion;GO:0007160:cell-matrix adhesion;GO:0007275:multicellular organism development;GO:0007399:nervous system development;GO:0007423:sensory organ development;GO:0009611:response to wounding;GO:0009653:anatomical structure…	GO:0005488:binding;GO:0005515:protein binding	GO:0016020:membrane;GO:0016021:integral component of membrane;GO:0031224:intrinsic component of membrane;GO:0044425:membrane part
ATP6V0E1	3.20E-23	1.126251149	0.878	0.703	2.605525861	1.479274712	1.25E-18	protein_coding	GRCh38.98	chr5	+	172983771	173035445	51675	ENSG00000113732	hsa:8992:ATP6V0E1, ATP6H, ATP6V0E, M9.2, Vma21, Vma21p	8992	ATPase H+ transporting V0 subunit e1 [Source:HGNC Symbol;Acc:HGNC:863]	hsa01100:Metabolic pathways;hsa04145:Phagosome;hsa05323:Rheumatoid arthritis;hsa00190:Oxidative phosphorylation;hsa05120:Epithelial cell signaling in Helicobacter pylori infection;hsa04721:Synaptic vesicle cycle;hsa05110:Vibrio cholerae infection;hsa04966:Collecting duct acid secretion	R-HSA-74752:Signaling by Insulin receptor;R-HSA-168256:Immune System;R-HSA-382551:Transmembrane transport of small molecules;R-HSA-1222556:ROS, RNS production in response to bacteria;R-HSA-162582:Signal Transduction;R-HSA-917937:Iron uptake and transport;R-HSA-77387:Insulin receptor recycling;R-HSA-917977:Transferrin endocytosis and recycling;R-HSA-983712:Ion channel transport	PWY-841:purine nucleotides de novo biosynthesis;PWY66-409:superpathway of purine nucleotide salvage	-	-	-	-	GO:0000041:transition metal ion transport;GO:0006810:transport;GO:0006811:ion transport;GO:0006812:cation transport;GO:0006818:hydrogen transport;GO:0006826:iron ion transport;GO:0006873:cellular ion homeostasis;GO:0006885:regulation of pH;GO:0006914:autophagy;GO:0006996:organelle organization;GO:0007035:vacuolar acidification;GO:0007154:cell communication;GO:0007165:signal transduction;GO:000716…	GO:0003824:catalytic activity;GO:0005215:transporter activity;GO:0008324:cation transmembrane transporter activity;GO:0015075:ion transmembrane transporter activity;GO:0015077:monovalent inorganic cation transmembrane transporter activity;GO:0015078:hydrogen ion transmembrane transporter activity;GO:0015399:primary active transmembrane transporter activity;GO:0015405:P-P-bond-hydrolysis-driven tr…	GO:0005622:intracellular;GO:0005623:cell;GO:0005737:cytoplasm;GO:0005768:endosome;GO:0005773:vacuole;GO:0005774:vacuolar membrane;GO:0010008:endosome membrane;GO:0012505:endomembrane system;GO:0012506:vesicle membrane;GO:0016020:membrane;GO:0016021:integral component of membrane;GO:0016023:cytoplasmic, membrane-bounded vesicle;GO:0016469:proton-transporting two-sector ATPase complex;GO:0030139:en…
CD68	4.09E-23	1.264620832	0.632	0.195	1.541056455	0.276435623	1.60E-18	protein_coding	GRCh38.98	chr17	+	7579491	7582111	2621	ENSG00000129226	hsa:968:CD68, GP110, LAMP4, SCARD1	968	CD68 molecule [Source:HGNC Symbol;Acc:HGNC:1693]	hsa04142:Lysosome	-	-	-	-	-	-	GO:0009987:cellular process;GO:0010033:response to organic substance;GO:0042221:response to chemical;GO:0050896:response to stimulus;GO:0051716:cellular response to stimulus;GO:0070887:cellular response to chemical stimulus;GO:0071310:cellular response to organic substance	-	GO:0000323:lytic vacuole;GO:0005622:intracellular;GO:0005623:cell;GO:0005737:cytoplasm;GO:0005764:lysosome;GO:0005765:lysosomal membrane;GO:0005768:endosome;GO:0005773:vacuole;GO:0005774:vacuolar membrane;GO:0005886:plasma membrane;GO:0010008:endosome membrane;GO:0012505:endomembrane system;GO:0016020:membrane;GO:0016021:integral component of membrane;GO:0031090:organelle membrane;GO:0031224:intr…
RAB7A	5.24E-23	1.26167635	0.749	0.458	1.956626479	0.694950129	2.05E-18	protein_coding	GRCh38.98	chr3	+	128726122	128814796	88675	ENSG00000075785	hsa:7879:RAB7A, PRO2706, RAB7	7879	RAB7A, member RAS oncogene family [Source:HGNC Symbol;Acc:HGNC:9788]	hsa05152:Tuberculosis;hsa04144:Endocytosis;hsa04145:Phagosome;hsa05146:Amoebiasis;hsa05132:Salmonella infection	R-HSA-168256:Immune System;R-HSA-1280218:Adaptive Immune System;R-HSA-2132295:MHC class II antigen presentation	-	-	600882:Charcot-Marie-Tooth disease, type 2B	Nervous system diseases;Neurodegenerative diseases;H00264:Charcot-Marie-Tooth disease (CMT);H00265:Hereditary sensory and autonomic neuropathy (HSAN)	-	GO:0000045:autophagosome assembly;GO:0001845:phagolysosome assembly;GO:0001894:tissue homeostasis;GO:0002376:immune system process;GO:0002478:antigen processing and presentation of exogenous peptide antigen;GO:0002495:antigen processing and presentation of peptide antigen via MHC class II;GO:0002504:antigen processing and presentation of peptide or polysaccharide antigen via MHC class II;GO:00066…	GO:0000166:nucleotide binding;GO:0001882:nucleoside binding;GO:0001883:purine nucleoside binding;GO:0003824:catalytic activity;GO:0003924:GTPase activity;GO:0005488:binding;GO:0005515:protein binding;GO:0005525:GTP binding;GO:0016462:pyrophosphatase activity;GO:0016787:hydrolase activity;GO:0016817:hydrolase activity, acting on acid anhydrides;GO:0016818:hydrolase activity, acting on acid anhydri…	GO:0000306:extrinsic component of vacuolar membrane;GO:0000323:lytic vacuole;GO:0000407:pre-autophagosomal structure;GO:0000421:autophagosome membrane;GO:0005576:extracellular region;GO:0005622:intracellular;GO:0005623:cell;GO:0005737:cytoplasm;GO:0005764:lysosome;GO:0005765:lysosomal membrane;GO:0005768:endosome;GO:0005770:late endosome;GO:0005773:vacuole;GO:0005774:vacuolar membrane;GO:0005776:…
IER3	5.41E-23	1.800678074	0.905	0.771	4.313785436	2.513107362	2.12E-18	protein_coding	GRCh38.98	chr6	-	30743199	30744548	1350	ENSG00000137331	hsa:8870:IER3, DIF-2, DIF2, GLY96, IEX-1, IEX-1L, IEX1, PRG1	8870	immediate early response 3 [Source:HGNC Symbol;Acc:HGNC:5392]	-	R-HSA-2424491:DAP12 signaling;R-HSA-5654741:Signaling by FGFR3;R-HSA-187037:NGF signalling via TRKA from the plasma membrane;R-HSA-190236:Signaling by FGFR;R-HSA-198203:PI3K/AKT activation;R-HSA-1257604:PIP3 activates AKT signaling;R-HSA-5654689:PI-3K cascade:FGFR1;R-HSA-1433557:Signaling by SCF-KIT;R-HSA-983705:Signaling by the B Cell Receptor (BCR);R-HSA-168256:Immune System;R-HSA-1280218:Adapt…	-	P06959:CCKR signaling map	-	-	Age-related macular degeneration;Ulcerative colitis;Sleep duration;Type 1 diabetes and autoimmune thyroid diseases	GO:0006915:apoptotic process;GO:0006950:response to stress;GO:0006974:cellular response to DNA damage stimulus;GO:0007154:cell communication;GO:0007165:signal transduction;GO:0008219:cell death;GO:0009653:anatomical structure morphogenesis;GO:0009966:regulation of signal transduction;GO:0009987:cellular process;GO:0010646:regulation of cell communication;GO:0010941:regulation of cell death;GO:001…	GO:0005488:binding;GO:0005515:protein binding	GO:0005622:intracellular;GO:0005623:cell;GO:0005634:nucleus;GO:0005737:cytoplasm;GO:0005829:cytosol;GO:0016020:membrane;GO:0016021:integral component of membrane;GO:0031224:intrinsic component of membrane;GO:0043226:organelle;GO:0043227:membrane-bounded organelle;GO:0043229:intracellular organelle;GO:0043231:intracellular membrane-bounded organelle;GO:0044424:intracellular part;GO:0044425:membran…
ATP6V0B	6.05E-23	1.121065951	0.847	0.678	2.438081049	1.317015098	2.37E-18	protein_coding	GRCh38.98	chr1	+	43974487	43978295	3809	ENSG00000117410	hsa:533:ATP6V0B, ATP6F, HATPL, VMA16	533	ATPase H+ transporting V0 subunit b [Source:HGNC Symbol;Acc:HGNC:861]	hsa01100:Metabolic pathways;hsa05152:Tuberculosis;hsa04145:Phagosome;hsa05323:Rheumatoid arthritis;hsa00190:Oxidative phosphorylation;hsa04142:Lysosome;hsa05120:Epithelial cell signaling in Helicobacter pylori infection;hsa04721:Synaptic vesicle cycle;hsa05110:Vibrio cholerae infection	R-HSA-74752:Signaling by Insulin receptor;R-HSA-168256:Immune System;R-HSA-382551:Transmembrane transport of small molecules;R-HSA-1222556:ROS, RNS production in response to bacteria;R-HSA-162582:Signal Transduction;R-HSA-917937:Iron uptake and transport;R-HSA-77387:Insulin receptor recycling;R-HSA-917977:Transferrin endocytosis and recycling;R-HSA-983712:Ion channel transport	PWY-841:purine nucleotides de novo biosynthesis;PWY66-409:superpathway of purine nucleotide salvage	-	-	-	-	GO:0000041:transition metal ion transport;GO:0006810:transport;GO:0006811:ion transport;GO:0006812:cation transport;GO:0006818:hydrogen transport;GO:0006826:iron ion transport;GO:0006873:cellular ion homeostasis;GO:0006885:regulation of pH;GO:0006914:autophagy;GO:0006996:organelle organization;GO:0007035:vacuolar acidification;GO:0007154:cell communication;GO:0007165:signal transduction;GO:000716…	GO:0003824:catalytic activity;GO:0005215:transporter activity;GO:0008324:cation transmembrane transporter activity;GO:0015075:ion transmembrane transporter activity;GO:0015077:monovalent inorganic cation transmembrane transporter activity;GO:0015078:hydrogen ion transmembrane transporter activity;GO:0015399:primary active transmembrane transporter activity;GO:0015405:P-P-bond-hydrolysis-driven tr…	GO:0000220:vacuolar proton-transporting V-type ATPase, V0 domain;GO:0005622:intracellular;GO:0005623:cell;GO:0005737:cytoplasm;GO:0005768:endosome;GO:0005773:vacuole;GO:0005774:vacuolar membrane;GO:0010008:endosome membrane;GO:0012505:endomembrane system;GO:0012506:vesicle membrane;GO:0016020:membrane;GO:0016021:integral component of membrane;GO:0016023:cytoplasmic, membrane-bounded vesicle;GO:00…
EEF1A1	1.23E-22	0.768690435	0.993	0.975	3.730083952	2.961393517	4.81E-18	protein_coding	GRCh38.98	chr6	-	73515750	73523797	8048	ENSG00000156508	hsa:1915:EEF1A1, CCS-3, CCS3, EE1A1, EEF-1, EEF1A, EF-Tu, EF1A, GRAF-1EF, HNGC:16303, LENG7, PTI1, eEF1A-1	1915	eukaryotic translation elongation factor 1 alpha 1 [Source:HGNC Symbol;Acc:HGNC:3189]	hsa03013:RNA transport;hsa05134:Legionellosis	R-HSA-72766:Translation;R-HSA-392499:Metabolism of proteins;R-HSA-2262752:Cellular responses to stress;R-HSA-156902:Peptide chain elongation;R-HSA-74160:Gene Expression;R-HSA-156842:Eukaryotic Translation Elongation;R-HSA-3371511:HSF1 activation;R-HSA-3371556:Cellular response to heat stress	-	-	-	-	-	GO:0006139:nucleobase-containing compound metabolic process;GO:0006351:transcription, DNA-templated;GO:0006355:regulation of transcription, DNA-templated;GO:0006412:translation;GO:0006414:translational elongation;GO:0006518:peptide metabolic process;GO:0006725:cellular aromatic compound metabolic process;GO:0006807:nitrogen compound metabolic process;GO:0006914:autophagy;GO:0008152:metabolic proc…	GO:0000049:tRNA binding;GO:0000166:nucleotide binding;GO:0001882:nucleoside binding;GO:0001883:purine nucleoside binding;GO:0003676:nucleic acid binding;GO:0003723:RNA binding;GO:0003746:translation elongation factor activity;GO:0003824:catalytic activity;GO:0003924:GTPase activity;GO:0005488:binding;GO:0005515:protein binding;GO:0005525:GTP binding;GO:0008135:translation factor activity, RNA bin…	GO:0000323:lytic vacuole;GO:0001726:ruffle;GO:0005576:extracellular region;GO:0005615:extracellular space;GO:0005622:intracellular;GO:0005623:cell;GO:0005634:nucleus;GO:0005730:nucleolus;GO:0005737:cytoplasm;GO:0005764:lysosome;GO:0005765:lysosomal membrane;GO:0005773:vacuole;GO:0005774:vacuolar membrane;GO:0005829:cytosol;GO:0005853:eukaryotic translation elongation factor 1 complex;GO:0005856:c…
SYNE2	1.29E-22	-0.282972047	0.036	0.254	0.103688801	0.386660848	5.07E-18	protein_coding	GRCh38.98	chr14	+	63852983	64226433	373451	ENSG00000054654	hsa:23224:SYNE2, EDMD5, NUA, NUANCE, Nesp2, Nesprin-2, SYNE-2, TROPH	23224	spectrin repeat containing nuclear envelope protein 2 [Source:HGNC Symbol;Acc:HGNC:17084]	-	R-HSA-1221632:Meiotic synapsis;R-HSA-1640170:Cell Cycle;R-HSA-1500620:Meiosis	-	-	612999:Emery-Dreifuss muscular dystrophy 5, autosomal dominant	Nervous system diseases;Other nervous and sensory system diseases;H00563:Emery-Dreifuss muscular dystrophy	Atrial fibrillation;Pulmonary function decline	GO:0001667:ameboidal-type cell migration;GO:0006810:transport;GO:0006928:movement of cell or subcellular component;GO:0006996:organelle organization;GO:0006997:nucleus organization;GO:0006998:nuclear envelope organization;GO:0007010:cytoskeleton organization;GO:0007097:nuclear migration;GO:0007163:establishment or maintenance of cell polarity;GO:0008104:protein localization;GO:0009987:cellular pr…	GO:0003779:actin binding;GO:0005488:binding;GO:0005515:protein binding;GO:0008092:cytoskeletal protein binding;GO:0032403:protein complex binding;GO:0044877:macromolecular complex binding;GO:0051015:actin filament binding	GO:0005576:extracellular region;GO:0005622:intracellular;GO:0005623:cell;GO:0005634:nucleus;GO:0005635:nuclear envelope;GO:0005640:nuclear outer membrane;GO:0005654:nucleoplasm;GO:0005737:cytoplasm;GO:0005739:mitochondrion;GO:0005783:endoplasmic reticulum;GO:0005789:endoplasmic reticulum membrane;GO:0005856:cytoskeleton;GO:0005886:plasma membrane;GO:0005912:adherens junction;GO:0005924:cell-subst…
LIMS1	1.39E-22	1.269966777	0.695	0.288	1.827739434	0.557772657	5.44E-18	protein_coding	GRCh38.98	chr2	+	108534355	108687246	152892	ENSG00000169756	hsa:3987:LIMS1, PINCH, PINCH-1, PINCH1	3987	LIM zinc finger domain containing 1 [Source:HGNC Symbol;Acc:HGNC:6616]	-	R-HSA-446353:Cell-extracellular matrix interactions;R-HSA-446728:Cell junction organization;R-HSA-1500931:Cell-Cell communication;R-HSA-446388:Regulation of cytoskeletal remodeling and cell spreading by IPP complex components	-	P00034:Integrin signalling pathway	-	-	-	GO:0000902:cell morphogenesis;GO:0000904:cell morphogenesis involved in differentiation;GO:0001952:regulation of cell-matrix adhesion;GO:0001954:positive regulation of cell-matrix adhesion;GO:0006139:nucleobase-containing compound metabolic process;GO:0006351:transcription, DNA-templated;GO:0006355:regulation of transcription, DNA-templated;GO:0006725:cellular aromatic compound metabolic process;…	GO:0005488:binding;GO:0005515:protein binding;GO:0008270:zinc ion binding;GO:0019899:enzyme binding;GO:0019900:kinase binding;GO:0019901:protein kinase binding;GO:0043167:ion binding;GO:0043169:cation binding;GO:0046872:metal ion binding;GO:0046914:transition metal ion binding	GO:0005622:intracellular;GO:0005623:cell;GO:0005737:cytoplasm;GO:0005829:cytosol;GO:0005886:plasma membrane;GO:0005911:cell-cell junction;GO:0005912:adherens junction;GO:0005924:cell-substrate adherens junction;GO:0005925:focal adhesion;GO:0016020:membrane;GO:0030054:cell junction;GO:0030055:cell-substrate junction;GO:0044424:intracellular part;GO:0044444:cytoplasmic part;GO:0044464:cell part;GO:…
LCP2	1.49E-22	1.666831482	0.717	0.373	2.406411412	0.73957993	5.83E-18	protein_coding	GRCh38.98	chr5	-	170246233	170297818	51586	ENSG00000043462	hsa:3937:LCP2, SLP-76, SLP76	3937	lymphocyte cytosolic protein 2 [Source:HGNC Symbol;Acc:HGNC:6529]	hsa04650:Natural killer cell mediated cytotoxicity;hsa04015:Rap1 signaling pathway;hsa04664:Fc epsilon RI signaling pathway;hsa04380:Osteoclast differentiation;hsa04660:T cell receptor signaling pathway;hsa04611:Platelet activation	R-HSA-2424491:DAP12 signaling;R-HSA-114604:GPVI-mediated activation cascade;R-HSA-2871809:FCERI mediated Ca+2 mobilization;R-HSA-168256:Immune System;R-HSA-1280218:Adaptive Immune System;R-HSA-2871796:FCERI mediated MAPK activation;R-HSA-2172127:DAP12 interactions;R-HSA-109582:Hemostasis;R-HSA-2454202:Fc epsilon receptor (FCERI) signaling;R-HSA-76002:Platelet activation, signaling and aggregation…	-	P00053:T cell activation	-	-	Acne (severe)	GO:0001775:cell activation;GO:0001816:cytokine production;GO:0001932:regulation of protein phosphorylation;GO:0001934:positive regulation of protein phosphorylation;GO:0002253:activation of immune response;GO:0002274:myeloid leukocyte activation;GO:0002376:immune system process;GO:0002429:immune response-activating cell surface receptor signaling pathway;GO:0002682:regulation of immune system pro…	GO:0005488:binding;GO:0005515:protein binding	GO:0005622:intracellular;GO:0005623:cell;GO:0005737:cytoplasm;GO:0005829:cytosol;GO:0005886:plasma membrane;GO:0005911:cell-cell junction;GO:0016020:membrane;GO:0030054:cell junction;GO:0032991:macromolecular complex;GO:0036398:TCR signalosome;GO:0043234:protein complex;GO:0044424:intracellular part;GO:0044425:membrane part;GO:0044444:cytoplasmic part;GO:0044459:plasma membrane part;GO:0044464:ce…
TPP1	1.55E-22	1.273133278	0.697	0.331	1.804488771	0.531355494	6.07E-18	protein_coding	GRCh38.98	chr11	-	6612768	6619448	6681	ENSG00000166340	hsa:1200:TPP1, CLN2, GIG1, LPIC, SCAR7, TPP-1	1200	tripeptidyl peptidase 1 [Source:HGNC Symbol;Acc:HGNC:2073]	hsa04142:Lysosome	R-HSA-392499:Metabolism of proteins;R-HSA-381038:XBP1(S) activates chaperone genes;R-HSA-381119:Unfolded Protein Response (UPR);R-HSA-381070:IRE1alpha activates chaperones	-	-	609270:Spinocerebellar ataxia, autosomal recessive 7;204500:Ceroid lipofuscinosis, neuronal, 2	Nervous system diseases;Other nervous and sensory system diseases;H00810:Progressive myoclonic epilepsy (PME);Congenital disorders of metabolism;Congenital disorders of lipid/glycolipid metabolism;H00149:Neuronal ceroid lipofuscinosis;Lysosomal storage diseases	-	GO:0001894:tissue homeostasis;GO:0003008:system process;GO:0006508:proteolysis;GO:0006518:peptide metabolic process;GO:0006629:lipid metabolic process;GO:0006807:nitrogen compound metabolic process;GO:0006950:response to stress;GO:0006986:response to unfolded protein;GO:0006996:organelle organization;GO:0007033:vacuole organization;GO:0007040:lysosome organization;GO:0007154:cell communication;GO…	GO:0003824:catalytic activity;GO:0004175:endopeptidase activity;GO:0004252:serine-type endopeptidase activity;GO:0005488:binding;GO:0005515:protein binding;GO:0008233:peptidase activity;GO:0008236:serine-type peptidase activity;GO:0008238:exopeptidase activity;GO:0008240:tripeptidyl-peptidase activity;GO:0016787:hydrolase activity;GO:0017171:serine hydrolase activity;GO:0033218:amide binding;GO:0…	GO:0000323:lytic vacuole;GO:0005576:extracellular region;GO:0005622:intracellular;GO:0005623:cell;GO:0005737:cytoplasm;GO:0005739:mitochondrion;GO:0005764:lysosome;GO:0005773:vacuole;GO:0005775:vacuolar lumen;GO:0016023:cytoplasmic, membrane-bounded vesicle;GO:0031410:cytoplasmic vesicle;GO:0031974:membrane-enclosed lumen;GO:0031982:vesicle;GO:0031988:membrane-bounded vesicle;GO:0042470:melanosom…
VAMP8	1.57E-22	1.289990628	0.762	0.483	2.214836073	0.924845446	6.17E-18	protein_coding	GRCh38.98	chr2	+	85561562	85582031	20470	ENSG00000118640	hsa:8673:VAMP8, EDB, VAMP-8	8673	vesicle associated membrane protein 8 [Source:HGNC Symbol;Acc:HGNC:12647]	hsa04611:Platelet activation;hsa04130:SNARE interactions in vesicular transport	R-HSA-8856828:Clathrin-mediated endocytosis;R-HSA-168256:Immune System;R-HSA-432722:Golgi Associated Vesicle Biogenesis;R-HSA-1280218:Adaptive Immune System;R-HSA-5653656:Vesicle-mediated transport;R-HSA-8856825:Cargo recognition for clathrin-mediated endocytosis;R-HSA-1236974:ER-Phagosome pathway;R-HSA-432720:Lysosome Vesicle Biogenesis;R-HSA-983169:Class I MHC mediated antigen processing & pres…	-	P00043:Muscarinic acetylcholine receptor 2 and 4 signaling pathway;P05916:Opioid prodynorphin pathway;P00044:Nicotinic acetylcholine receptor signaling pathway;P04374:5HT2 type receptor mediated signaling pathway;P05917:Opioid proopiomelanocortin pathway;P04377:Beta1 adrenergic receptor signaling pathway;P04375:5HT3 type receptor mediated signaling pathway;P05915:Opioid proenkephalin pathway;P043…	-	-	Prostate cancer	GO:0001775:cell activation;GO:0001821:histamine secretion;GO:0002252:immune effector process;GO:0002263:cell activation involved in immune response;GO:0002274:myeloid leukocyte activation;GO:0002275:myeloid cell activation involved in immune response;GO:0002279:mast cell activation involved in immune response;GO:0002349:histamine production involved in inflammatory response;GO:0002366:leukocyte a…	GO:0000149:SNARE binding;GO:0005484:SNAP receptor activity;GO:0005488:binding;GO:0005515:protein binding;GO:0008200:ion channel inhibitor activity;GO:0016247:channel regulator activity;GO:0016248:channel inhibitor activity;GO:0017081:chloride channel regulator activity;GO:0019869:chloride channel inhibitor activity;GO:0098772:molecular function regulator	GO:0000323:lytic vacuole;GO:0005576:extracellular region;GO:0005622:intracellular;GO:0005623:cell;GO:0005737:cytoplasm;GO:0005764:lysosome;GO:0005765:lysosomal membrane;GO:0005766:primary lysosome;GO:0005768:endosome;GO:0005769:early endosome;GO:0005770:late endosome;GO:0005773:vacuole;GO:0005774:vacuolar membrane;GO:0005829:cytosol;GO:0005886:plasma membrane;GO:0010008:endosome membrane;GO:00125…
DDX5	1.63E-22	0.878279855	0.969	0.924	3.391778218	2.513498363	6.39E-18	protein_coding	GRCh38.98	chr17	-	64498254	64508199	9946	ENSG00000108654	hsa:1655:DDX5, G17P1, HLR1, HUMP68, p68	1655	DEAD-box helicase 5 [Source:HGNC Symbol;Acc:HGNC:2746]	hsa05202:Transcriptional misregulation in cancer;hsa05205:Proteoglycans in cancer;hsa03040:Spliceosome	R-HSA-72163:mRNA Splicing - Major Pathway;R-HSA-72172:mRNA Splicing;R-HSA-72203:Processing of Capped Intron-Containing Pre-mRNA;R-HSA-74160:Gene Expression	-	-	-	Cancers;Cancers of the urinary system and male genital organs;H00024:Prostate cancer	-	GO:0000122:negative regulation of transcription from RNA polymerase II promoter;GO:0000375:RNA splicing, via transesterification reactions;GO:0000377:RNA splicing, via transesterification reactions with bulged adenosine as nucleophile;GO:0000380:alternative mRNA splicing, via spliceosome;GO:0000381:regulation of alternative mRNA splicing, via spliceosome;GO:0000398:mRNA splicing, via spliceosome;…	GO:0000166:nucleotide binding;GO:0000988:transcription factor activity, protein binding;GO:0000989:transcription factor activity, transcription factor binding;GO:0001882:nucleoside binding;GO:0001883:purine nucleoside binding;GO:0003676:nucleic acid binding;GO:0003712:transcription cofactor activity;GO:0003713:transcription coactivator activity;GO:0003723:RNA binding;GO:0003724:RNA helicase activ…	GO:0005576:extracellular region;GO:0005622:intracellular;GO:0005623:cell;GO:0005634:nucleus;GO:0005654:nucleoplasm;GO:0005681:spliceosomal complex;GO:0005730:nucleolus;GO:0016020:membrane;GO:0030529:intracellular ribonucleoprotein complex;GO:0031974:membrane-enclosed lumen;GO:0031981:nuclear lumen;GO:0031982:vesicle;GO:0031988:membrane-bounded vesicle;GO:0032991:macromolecular complex;GO:0043226:…
GPX4	1.71E-22	1.060358591	0.867	0.653	2.532896556	1.472537964	6.69E-18	protein_coding	GRCh38.98	chr19	+	1103926	1106791	2866	ENSG00000167468	hsa:2879:GPX4, GPx-4, GSHPx-4, MCSP, PHGPx, SMDS, snGPx, snPHGPx	2879	glutathione peroxidase 4 [Source:HGNC Symbol;Acc:HGNC:4556]	hsa00480:Glutathione metabolism	R-HSA-2142753:Arachidonic acid metabolism;R-HSA-2142688:Synthesis of 5-eicosatetraenoic acids;R-HSA-1430728:Metabolism;R-HSA-2142712:Synthesis of 12-eicosatetraenoic acid derivatives;R-HSA-2142770:Synthesis of 15-eicosatetraenoic acid derivatives;R-HSA-556833:Metabolism of lipids and lipoproteins	PWY-4081:glutathione redox reactions I	-	250220:Spondylometaphyseal dysplasia, Sedaghatian type	-	Crohn's disease	GO:0006082:organic acid metabolic process;GO:0006629:lipid metabolic process;GO:0006631:fatty acid metabolic process;GO:0006644:phospholipid metabolic process;GO:0006690:icosanoid metabolic process;GO:0006793:phosphorus metabolic process;GO:0006796:phosphate-containing compound metabolic process;GO:0006950:response to stress;GO:0006979:response to oxidative stress;GO:0007275:multicellular organis…	GO:0003824:catalytic activity;GO:0004601:peroxidase activity;GO:0004602:glutathione peroxidase activity;GO:0016209:antioxidant activity;GO:0016491:oxidoreductase activity;GO:0016684:oxidoreductase activity, acting on peroxide as acceptor;GO:0047066:phospholipid-hydroperoxide glutathione peroxidase activity	GO:0005576:extracellular region;GO:0005622:intracellular;GO:0005623:cell;GO:0005634:nucleus;GO:0005737:cytoplasm;GO:0005739:mitochondrion;GO:0005829:cytosol;GO:0031982:vesicle;GO:0031988:membrane-bounded vesicle;GO:0043226:organelle;GO:0043227:membrane-bounded organelle;GO:0043229:intracellular organelle;GO:0043230:extracellular organelle;GO:0043231:intracellular membrane-bounded organelle;GO:004…
TMEM176B	1.83E-22	1.792653572	0.7	0.339	2.597296281	0.804642709	7.18E-18	protein_coding	GRCh38.98	chr7	-	150791285	150801360	10076	ENSG00000106565	hsa:28959:TMEM176B, LR8, MS4B2	28959	transmembrane protein 176B [Source:HGNC Symbol;Acc:HGNC:29596]	-	-	-	-	-	-	-	GO:0002376:immune system process;GO:0002520:immune system development;GO:0002521:leukocyte differentiation;GO:0002682:regulation of immune system process;GO:0002683:negative regulation of immune system process;GO:0007275:multicellular organism development;GO:0009653:anatomical structure morphogenesis;GO:0009887:organ morphogenesis;GO:0009987:cellular process;GO:0030097:hemopoiesis;GO:0030154:cell…	-	GO:0005622:intracellular;GO:0005623:cell;GO:0005634:nucleus;GO:0005635:nuclear envelope;GO:0012505:endomembrane system;GO:0016020:membrane;GO:0016021:integral component of membrane;GO:0031090:organelle membrane;GO:0031224:intrinsic component of membrane;GO:0031965:nuclear membrane;GO:0031967:organelle envelope;GO:0031975:envelope;GO:0043226:organelle;GO:0043227:membrane-bounded organelle;GO:00432…
PDK1	1.97E-22	-0.274701437	0.042	0.271	0.103563588	0.378265024	7.73E-18	protein_coding	GRCh38.98	chr2	+	172555373	172608669	53297	ENSG00000152256	hsa:5163:PDK1	5163	pyruvate dehydrogenase kinase 1 [Source:HGNC Symbol;Acc:HGNC:8809]	hsa04066:HIF-1 signaling pathway;hsa05230:Central carbon metabolism in cancer;hsa04360:Axon guidance	R-HSA-5362517:Signaling by Retinoic Acid;R-HSA-70268:Pyruvate metabolism;R-HSA-1430728:Metabolism;R-HSA-1428517:The citric acid (TCA) cycle and respiratory electron transport;R-HSA-162582:Signal Transduction;R-HSA-204174:Regulation of pyruvate dehydrogenase (PDH) complex;R-HSA-71406:Pyruvate metabolism and Citric Acid (TCA) cycle	-	-	-	-	Fasting plasma glucose;Erectile dysfunction in type 1 diabetes	GO:0000422:mitophagy;GO:0000423:macromitophagy;GO:0001666:response to hypoxia;GO:0005975:carbohydrate metabolic process;GO:0005996:monosaccharide metabolic process;GO:0006006:glucose metabolic process;GO:0006082:organic acid metabolic process;GO:0006084:acetyl-CoA metabolic process;GO:0006085:acetyl-CoA biosynthetic process;GO:0006086:acetyl-CoA biosynthetic process from pyruvate;GO:0006090:pyruv…	GO:0000166:nucleotide binding;GO:0001882:nucleoside binding;GO:0001883:purine nucleoside binding;GO:0003824:catalytic activity;GO:0004672:protein kinase activity;GO:0004740:pyruvate dehydrogenase (acetyl-transferring) kinase activity;GO:0005488:binding;GO:0005515:protein binding;GO:0005524:ATP binding;GO:0016301:kinase activity;GO:0016740:transferase activity;GO:0016772:transferase activity, tran…	GO:0005622:intracellular;GO:0005623:cell;GO:0005737:cytoplasm;GO:0005739:mitochondrion;GO:0005759:mitochondrial matrix;GO:0005967:mitochondrial pyruvate dehydrogenase complex;GO:0031974:membrane-enclosed lumen;GO:0032991:macromolecular complex;GO:0043226:organelle;GO:0043227:membrane-bounded organelle;GO:0043229:intracellular organelle;GO:0043231:intracellular membrane-bounded organelle;GO:004323…
TAGLN2	2.28E-22	1.168793835	0.879	0.669	2.657628776	1.488834941	8.93E-18	protein_coding	GRCh38.98	chr1	-	159918107	159925732	7626	ENSG00000158710	hsa:8407:TAGLN2, HA1756	8407	transgelin 2 [Source:HGNC Symbol;Acc:HGNC:11554]	-	R-HSA-109582:Hemostasis;R-HSA-76005:Response to elevated platelet cytosolic Ca2+;R-HSA-76002:Platelet activation, signaling and aggregation;R-HSA-114608:Platelet degranulation	-	-	-	-	Crohn's disease-related phenotypes	GO:0009888:tissue development;GO:0009987:cellular process;GO:0030154:cell differentiation;GO:0030855:epithelial cell differentiation;GO:0032502:developmental process;GO:0044699:single-organism process;GO:0044763:single-organism cellular process;GO:0044767:single-organism developmental process;GO:0048856:anatomical structure development;GO:0048869:cellular developmental process;GO:0060429:epitheli…	GO:0005488:binding;GO:0005515:protein binding	GO:0005576:extracellular region;GO:0031982:vesicle;GO:0031988:membrane-bounded vesicle;GO:0043226:organelle;GO:0043227:membrane-bounded organelle;GO:0043230:extracellular organelle;GO:0044421:extracellular region part;GO:0070062:extracellular exosome;GO:1903561:extracellular vesicle
IGLV3-1	3.01E-22	-0.947444568	0.098	0.415	0.224869946	1.172314514	1.18E-17	IG_V_gene	GRCh38.98	chr22	+	22880706	22881396	691	ENSG00000211673	-	-	immunoglobulin lambda variable 3-1 [Source:HGNC Symbol;Acc:HGNC:5896]	-	-	-	-	-	-	-	-	-	-
ARRB2	3.40E-22	1.115391821	0.734	0.381	1.778221206	0.662829385	1.33E-17	protein_coding	GRCh38.98	chr17	+	4710596	4721499	10904	ENSG00000141480	hsa:409:ARRB2, ARB2, ARR2, BARR2	409	arrestin beta 2 [Source:HGNC Symbol;Acc:HGNC:712]	hsa04010:MAPK signaling pathway;hsa04062:Chemokine signaling pathway;hsa04144:Endocytosis;hsa04740:Olfactory transduction;hsa04728:Dopaminergic synapse;hsa05032:Morphine addiction;hsa04340:Hedgehog signaling pathway	R-HSA-2424491:DAP12 signaling;R-HSA-375165:NCAM signaling for neurite out-growth;R-HSA-5654741:Signaling by FGFR3;R-HSA-187037:NGF signalling via TRKA from the plasma membrane;R-HSA-8856828:Clathrin-mediated endocytosis;R-HSA-190236:Signaling by FGFR;R-HSA-5673001:RAF/MAP kinase cascade;R-HSA-112399:IRS-mediated signalling;R-HSA-1266738:Developmental Biology;R-HSA-74752:Signaling by Insulin recep…	-	P00031:Inflammation mediated by chemokine and cytokine signaling pathway;P00057:Wnt signaling pathway;P00026:Heterotrimeric G-protein signaling pathway-Gi alpha and Gs alpha mediated pathway;P06959:CCKR signaling map;P05911:Angiotensin II-stimulated signaling through G proteins and beta-arrestin	-	-	-	GO:0000003:reproduction;GO:0000165:MAPK cascade;GO:0001541:ovarian follicle development;GO:0001736:establishment of planar polarity;GO:0001738:morphogenesis of a polarized epithelium;GO:0001775:cell activation;GO:0001816:cytokine production;GO:0001817:regulation of cytokine production;GO:0001818:negative regulation of cytokine production;GO:0001836:release of cytochrome c from mitochondria;GO:000…	GO:0001664:G-protein coupled receptor binding;GO:0005102:receptor binding;GO:0005198:structural molecule activity;GO:0005488:binding;GO:0005515:protein binding;GO:0019899:enzyme binding;GO:0019900:kinase binding;GO:0019901:protein kinase binding;GO:0019904:protein domain specific binding;GO:0031625:ubiquitin protein ligase binding;GO:0031690:adrenergic receptor binding;GO:0031691:alpha-1A adrener…	GO:0005622:intracellular;GO:0005623:cell;GO:0005634:nucleus;GO:0005737:cytoplasm;GO:0005829:cytosol;GO:0005886:plasma membrane;GO:0005905:clathrin-coated pit;GO:0012505:endomembrane system;GO:0014069:postsynaptic density;GO:0016020:membrane;GO:0016023:cytoplasmic, membrane-bounded vesicle;GO:0016323:basolateral plasma membrane;GO:0030139:endocytic vesicle;GO:0030425:dendrite;GO:0031410:cytoplasmi…
FYB1	4.19E-22	1.181132028	0.826	0.576	2.3224647	1.141332672	1.64E-17	protein_coding	GRCh38.98	chr5	-	39105252	39274528	169277	ENSG00000082074	hsa:2533:FYB, ADAP, PRO0823, SLAP-130, SLAP130	2533	FYN binding protein 1 [Source:HGNC Symbol;Acc:HGNC:4036]	hsa04015:Rap1 signaling pathway	R-HSA-168256:Immune System;R-HSA-1280218:Adaptive Immune System;R-HSA-1500931:Cell-Cell communication;R-HSA-391160:Signal regulatory protein (SIRP) family interactions;R-HSA-202403:TCR signaling;R-HSA-202433:Generation of second messenger molecules	-	-	-	-	Crohn's disease;Inflammatory bowel disease;Ulcerative colitis	GO:0002253:activation of immune response;GO:0002376:immune system process;GO:0002429:immune response-activating cell surface receptor signaling pathway;GO:0002682:regulation of immune system process;GO:0002684:positive regulation of immune system process;GO:0002757:immune response-activating signal transduction;GO:0002764:immune response-regulating signaling pathway;GO:0002768:immune response-reg…	GO:0005102:receptor binding;GO:0005488:binding;GO:0005515:protein binding;GO:0032403:protein complex binding;GO:0044877:macromolecular complex binding	GO:0005622:intracellular;GO:0005623:cell;GO:0005634:nucleus;GO:0005737:cytoplasm;GO:0005829:cytosol;GO:0005856:cytoskeleton;GO:0005886:plasma membrane;GO:0015629:actin cytoskeleton;GO:0016020:membrane;GO:0030054:cell junction;GO:0043226:organelle;GO:0043227:membrane-bounded organelle;GO:0043228:non-membrane-bounded organelle;GO:0043229:intracellular organelle;GO:0043231:intracellular membrane-bou…
HLA-DMA	4.43E-22	1.420273375	0.819	0.602	2.969061693	1.548788318	1.74E-17	protein_coding	GRCh38.98	chr6	-	32948613	32969094	20482	ENSG00000204257	hsa:3108:HLA-DMA, D6S222E, DMA, HLADM, RING6	3108	major histocompatibility complex, class II, DM alpha [Source:HGNC Symbol;Acc:HGNC:4934]	hsa04514:Cell adhesion molecules (CAMs);hsa05152:Tuberculosis;hsa05164:Influenza A;hsa05168:Herpes simplex infection;hsa05320:Autoimmune thyroid disease;hsa05166:HTLV-I infection;hsa05310:Asthma;hsa04145:Phagosome;hsa04612:Antigen processing and presentation;hsa04940:Type I diabetes mellitus;hsa05330:Allograft rejection;hsa05332:Graft-versus-host disease;hsa05416:Viral myocarditis;hsa04672:Intest…	-	-	-	-	Immune system diseases;Allergies and autoimmune diseases;H00083:Allograft rejection	-	-	-	-
TPI1	4.88E-22	1.165813837	0.831	0.627	2.40772163	1.241907792	1.91E-17	protein_coding	GRCh38.98	chr12	+	6867119	6870948	3830	ENSG00000111669	hsa:7167:TPI1, HEL-S-49, TIM, TPI, TPID	7167	triosephosphate isomerase 1 [Source:HGNC Symbol;Acc:HGNC:12009]	hsa01100:Metabolic pathways;hsa01200:Carbon metabolism;hsa01230:Biosynthesis of amino acids;hsa00010:Glycolysis / Gluconeogenesis;hsa00051:Fructose and mannose metabolism;hsa00562:Inositol phosphate metabolism	R-HSA-70171:Glycolysis;R-HSA-70326:Glucose metabolism;R-HSA-1430728:Metabolism;R-HSA-71387:Metabolism of carbohydrates;R-HSA-70263:Gluconeogenesis	PWY66-399:gluconeogenesis;PWY66-373:sucrose degradation;PWY66-407:superpathway of conversion of glucose to acetyl CoA and entry into the TCA cycle;PWY66-400:glycolysis	P00024:Glycolysis	615512:Hemolytic anemia due to triosephosphate isomerase deficiency	Cardiovascular diseases;Hematologic diseases;H00664:Anemia due to disorders of glycolytic enzymes	-	GO:0005975:carbohydrate metabolic process;GO:0005996:monosaccharide metabolic process;GO:0006006:glucose metabolic process;GO:0006007:glucose catabolic process;GO:0006066:alcohol metabolic process;GO:0006071:glycerol metabolic process;GO:0006081:cellular aldehyde metabolic process;GO:0006082:organic acid metabolic process;GO:0006090:pyruvate metabolic process;GO:0006091:generation of precursor me…	GO:0003824:catalytic activity;GO:0004807:triose-phosphate isomerase activity;GO:0005488:binding;GO:0005515:protein binding;GO:0016853:isomerase activity;GO:0016860:intramolecular oxidoreductase activity;GO:0016861:intramolecular oxidoreductase activity, interconverting aldoses and ketoses;GO:0019899:enzyme binding;GO:0031625:ubiquitin protein ligase binding;GO:0044389:ubiquitin-like protein ligas…	GO:0005576:extracellular region;GO:0005615:extracellular space;GO:0005622:intracellular;GO:0005623:cell;GO:0005634:nucleus;GO:0005737:cytoplasm;GO:0005829:cytosol;GO:0031982:vesicle;GO:0031988:membrane-bounded vesicle;GO:0043226:organelle;GO:0043227:membrane-bounded organelle;GO:0043229:intracellular organelle;GO:0043230:extracellular organelle;GO:0043231:intracellular membrane-bounded organelle;…
AQP3	5.79E-22	-0.273687872	0.017	0.178	0.036508411	0.310196283	2.27E-17	protein_coding	GRCh38.98	chr9	-	33441156	33447596	6441	ENSG00000165272	hsa:360:AQP3, AQP-3, GIL	360	aquaporin 3 (Gill blood group) [Source:HGNC Symbol;Acc:HGNC:636]	hsa04962:Vasopressin-regulated water reabsorption	R-HSA-382551:Transmembrane transport of small molecules;R-HSA-445717:Aquaporin-mediated transport;R-HSA-432047:Passive transport by Aquaporins;R-HSA-432040:Vasopressin regulates renal water homeostasis via Aquaporins	-	-	607457:Blood group GIL	-	-	GO:0001101:response to acid chemical;GO:0002376:immune system process;GO:0002682:regulation of immune system process;GO:0002684:positive regulation of immune system process;GO:0003008:system process;GO:0003014:renal system process;GO:0003091:renal water homeostasis;GO:0003097:renal water transport;GO:0006810:transport;GO:0006811:ion transport;GO:0006833:water transport;GO:0006884:cell volume home…	GO:0005215:transporter activity;GO:0005372:water transmembrane transporter activity;GO:0015144:carbohydrate transmembrane transporter activity;GO:0015166:polyol transmembrane transporter activity;GO:0015168:glycerol transmembrane transporter activity;GO:0015204:urea transmembrane transporter activity;GO:0015250:water channel activity;GO:0015254:glycerol channel activity;GO:0015267:channel activit…	GO:0005622:intracellular;GO:0005623:cell;GO:0005634:nucleus;GO:0005737:cytoplasm;GO:0005886:plasma membrane;GO:0005887:integral component of plasma membrane;GO:0005911:cell-cell junction;GO:0016020:membrane;GO:0016021:integral component of membrane;GO:0016323:basolateral plasma membrane;GO:0030054:cell junction;GO:0031224:intrinsic component of membrane;GO:0031226:intrinsic component of plasma me…
MCL1	6.13E-22	1.281443102	0.895	0.78	3.151191538	1.869748437	2.40E-17	protein_coding	GRCh38.98	chr1	-	150574551	150579738	5188	ENSG00000143384	hsa:4170:MCL1, BCL2L3, EAT, MCL1-ES, MCL1L, MCL1S, Mcl-1, TM, bcl2-L-3, mcl1/EAT	4170	MCL1 apoptosis regulator, BCL2 family member [Source:HGNC Symbol;Acc:HGNC:6943]	hsa04151:PI3K-Akt signaling pathway;hsa04630:Jak-STAT signaling pathway;hsa05206:MicroRNAs in cancer;hsa04210:Apoptosis	-	-	P00006:Apoptosis signaling pathway;P06959:CCKR signaling map	-	-	Melanoma;Rhegmatogenous retinal detachment	GO:0001709:cell fate determination;GO:0006810:transport;GO:0006915:apoptotic process;GO:0006950:response to stress;GO:0006974:cellular response to DNA damage stimulus;GO:0006979:response to oxidative stress;GO:0006996:organelle organization;GO:0007005:mitochondrion organization;GO:0007154:cell communication;GO:0007165:signal transduction;GO:0007166:cell surface receptor signaling pathway;GO:00072…	GO:0005215:transporter activity;GO:0005488:binding;GO:0005515:protein binding;GO:0008320:protein transmembrane transporter activity;GO:0008565:protein transporter activity;GO:0015266:protein channel activity;GO:0015267:channel activity;GO:0019904:protein domain specific binding;GO:0022803:passive transmembrane transporter activity;GO:0022857:transmembrane transporter activity;GO:0022884:macromole…	GO:0005622:intracellular;GO:0005623:cell;GO:0005634:nucleus;GO:0005654:nucleoplasm;GO:0005737:cytoplasm;GO:0005739:mitochondrion;GO:0005740:mitochondrial envelope;GO:0005741:mitochondrial outer membrane;GO:0005759:mitochondrial matrix;GO:0005829:cytosol;GO:0016020:membrane;GO:0016021:integral component of membrane;GO:0019867:outer membrane;GO:0031090:organelle membrane;GO:0031224:intrinsic compon…
CRELD2	6.15E-22	-0.522980633	0.152	0.525	0.333228577	0.85620921	2.41E-17	protein_coding	GRCh38.98	chr22	+	49918167	49927540	9374	ENSG00000184164	hsa:79174:CRELD2	79174	cysteine rich with EGF like domains 2 [Source:HGNC Symbol;Acc:HGNC:28150]	-	-	-	-	-	-	Acne (severe)	-	GO:0005488:binding;GO:0005509:calcium ion binding;GO:0005515:protein binding;GO:0043167:ion binding;GO:0043169:cation binding;GO:0046872:metal ion binding	GO:0005576:extracellular region;GO:0005615:extracellular space;GO:0005622:intracellular;GO:0005623:cell;GO:0005737:cytoplasm;GO:0005783:endoplasmic reticulum;GO:0005794:Golgi apparatus;GO:0012505:endomembrane system;GO:0043226:organelle;GO:0043227:membrane-bounded organelle;GO:0043229:intracellular organelle;GO:0043231:intracellular membrane-bounded organelle;GO:0044421:extracellular region part;…
HCLS1	6.51E-22	1.096774618	0.792	0.525	2.019005172	0.922230554	2.55E-17	protein_coding	GRCh38.98	chr3	-	121631399	121660927	29529	ENSG00000180353	hsa:3059:HCLS1, CTTNL, HS1, lckBP1, p75	3059	hematopoietic cell-specific Lyn substrate 1 [Source:HGNC Symbol;Acc:HGNC:4844]	hsa04530:Tight junction;hsa05205:Proteoglycans in cancer;hsa05100:Bacterial invasion of epithelial cells;hsa05130:Pathogenic Escherichia coli infection;hsa05131:Shigellosis	-	-	-	-	-	-	GO:0000122:negative regulation of transcription from RNA polymerase II promoter;GO:0001932:regulation of protein phosphorylation;GO:0001934:positive regulation of protein phosphorylation;GO:0002262:myeloid cell homeostasis;GO:0002376:immune system process;GO:0002520:immune system development;GO:0002521:leukocyte differentiation;GO:0002573:myeloid leukocyte differentiation;GO:0002682:regulation of…	GO:0001085:RNA polymerase II transcription factor binding;GO:0003779:actin binding;GO:0005488:binding;GO:0005515:protein binding;GO:0008092:cytoskeletal protein binding;GO:0008134:transcription factor binding;GO:0017124:SH3 domain binding;GO:0019899:enzyme binding;GO:0019900:kinase binding;GO:0019901:protein kinase binding;GO:0019904:protein domain specific binding;GO:0032403:protein complex bind…	GO:0005622:intracellular;GO:0005623:cell;GO:0005634:nucleus;GO:0005667:transcription factor complex;GO:0005737:cytoplasm;GO:0005739:mitochondrion;GO:0016020:membrane;GO:0032991:macromolecular complex;GO:0043226:organelle;GO:0043227:membrane-bounded organelle;GO:0043229:intracellular organelle;GO:0043231:intracellular membrane-bounded organelle;GO:0043234:protein complex;GO:0044424:intracellular p…
RAB31	8.12E-22	1.258344415	0.748	0.398	2.057143787	0.798799372	3.18E-17	protein_coding	GRCh38.98	chr18	+	9708275	9862551	154277	ENSG00000168461	hsa:11031:RAB31, Rab22B	11031	RAB31, member RAS oncogene family [Source:HGNC Symbol;Acc:HGNC:9771]	hsa04144:Endocytosis	-	-	-	-	-	Blood pressure (age interaction)	GO:0006810:transport;GO:0006887:exocytosis;GO:0006897:endocytosis;GO:0006898:receptor-mediated endocytosis;GO:0006996:organelle organization;GO:0007009:plasma membrane organization;GO:0007154:cell communication;GO:0007165:signal transduction;GO:0007264:small GTPase mediated signal transduction;GO:0008104:protein localization;GO:0008152:metabolic process;GO:0009719:response to endogenous stimulus;…	GO:0000166:nucleotide binding;GO:0001882:nucleoside binding;GO:0001883:purine nucleoside binding;GO:0003824:catalytic activity;GO:0003924:GTPase activity;GO:0005488:binding;GO:0005525:GTP binding;GO:0016462:pyrophosphatase activity;GO:0016787:hydrolase activity;GO:0016817:hydrolase activity, acting on acid anhydrides;GO:0016818:hydrolase activity, acting on acid anhydrides, in phosphorus-containi…	GO:0000139:Golgi membrane;GO:0005622:intracellular;GO:0005623:cell;GO:0005737:cytoplasm;GO:0005768:endosome;GO:0005769:early endosome;GO:0005770:late endosome;GO:0005773:vacuole;GO:0005794:Golgi apparatus;GO:0005802:trans-Golgi network;GO:0012505:endomembrane system;GO:0012506:vesicle membrane;GO:0016020:membrane;GO:0016023:cytoplasmic, membrane-bounded vesicle;GO:0030139:endocytic vesicle;GO:003…
HLA-DMB	8.30E-22	1.571091752	0.755	0.432	2.701061087	1.129969335	3.25E-17	protein_coding	GRCh38.98	chr6	-	32934629	32941028	6400	ENSG00000242574	hsa:3109:HLA-DMB, D6S221E, RING7	3109	major histocompatibility complex, class II, DM beta [Source:HGNC Symbol;Acc:HGNC:4935]	hsa04514:Cell adhesion molecules (CAMs);hsa05152:Tuberculosis;hsa05164:Influenza A;hsa05168:Herpes simplex infection;hsa05320:Autoimmune thyroid disease;hsa05166:HTLV-I infection;hsa05310:Asthma;hsa04145:Phagosome;hsa04612:Antigen processing and presentation;hsa04940:Type I diabetes mellitus;hsa05330:Allograft rejection;hsa05332:Graft-versus-host disease;hsa05416:Viral myocarditis;hsa04672:Intest…	R-HSA-168256:Immune System;R-HSA-1280218:Adaptive Immune System;R-HSA-2132295:MHC class II antigen presentation	-	P00053:T cell activation	-	-	-	GO:0001775:cell activation;GO:0002252:immune effector process;GO:0002263:cell activation involved in immune response;GO:0002285:lymphocyte activation involved in immune response;GO:0002286:T cell activation involved in immune response;GO:0002291:T cell activation via T cell receptor contact with antigen bound to MHC molecule on antigen presenting cell;GO:0002366:leukocyte activation involved in i…	GO:0003823:antigen binding;GO:0005488:binding;GO:0005515:protein binding;GO:0023023:MHC protein complex binding;GO:0023026:MHC class II protein complex binding;GO:0032403:protein complex binding;GO:0044877:macromolecular complex binding	GO:0000323:lytic vacuole;GO:0005622:intracellular;GO:0005623:cell;GO:0005737:cytoplasm;GO:0005764:lysosome;GO:0005765:lysosomal membrane;GO:0005768:endosome;GO:0005770:late endosome;GO:0005773:vacuole;GO:0005774:vacuolar membrane;GO:0005886:plasma membrane;GO:0010008:endosome membrane;GO:0012505:endomembrane system;GO:0016020:membrane;GO:0016021:integral component of membrane;GO:0031090:organelle…
MT-RNR1	1.52E-21	1.204406914	0.999	1	6.379454914	5.175047999	5.97E-17	-	-	-	-	-	-	-	-	-	-	-	-	-	-	-	-	-	-	-	-	-
MPEG1	1.60E-21	1.464711238	0.662	0.229	2.007759548	0.54304831	6.28E-17	protein_coding	GRCh38.98	chr11	-	59208510	59212927	4418	ENSG00000197629	hsa:219972:MPEG1, MPG1, MPS1, Mpg-1	219972	macrophage expressed 1 [Source:HGNC Symbol;Acc:HGNC:29619]	-	-	-	-	-	-	-	-	-	GO:0016020:membrane;GO:0016021:integral component of membrane;GO:0031224:intrinsic component of membrane;GO:0044425:membrane part
CAPG	1.72E-21	1.361311911	0.697	0.297	2.092243919	0.730932007	6.76E-17	protein_coding	GRCh38.98	chr2	-	85394753	85418432	23680	ENSG00000042493	hsa:822:CAPG, AFCP, HEL-S-66, MCP	822	capping actin protein, gelsolin like [Source:HGNC Symbol;Acc:HGNC:1474]	-	-	-	P00020:FAS signaling pathway	-	-	-	GO:0006461:protein complex assembly;GO:0006996:organelle organization;GO:0007010:cytoskeleton organization;GO:0007015:actin filament organization;GO:0008064:regulation of actin polymerization or depolymerization;GO:0008154:actin polymerization or depolymerization;GO:0009987:cellular process;GO:0010639:negative regulation of organelle organization;GO:0016043:cellular component organization;GO:0022…	GO:0003779:actin binding;GO:0005488:binding;GO:0005515:protein binding;GO:0008092:cytoskeletal protein binding;GO:0019904:protein domain specific binding;GO:0032403:protein complex binding;GO:0044877:macromolecular complex binding	GO:0005576:extracellular region;GO:0005622:intracellular;GO:0005623:cell;GO:0005634:nucleus;GO:0005654:nucleoplasm;GO:0005730:nucleolus;GO:0005737:cytoplasm;GO:0005813:centrosome;GO:0005814:centriole;GO:0005815:microtubule organizing center;GO:0005819:spindle;GO:0005856:cytoskeleton;GO:0008290:F-actin capping protein complex;GO:0015629:actin cytoskeleton;GO:0015630:microtubule cytoskeleton;GO:001…
PLSCR1	1.81E-21	1.327196796	0.702	0.356	1.935911471	0.608714675	7.10E-17	protein_coding	GRCh38.98	chr3	-	146515180	146544856	29677	ENSG00000188313	hsa:5359:PLSCR1, MMTRA1B	5359	phospholipid scramblase 1 [Source:HGNC Symbol;Acc:HGNC:9092]	-	-	-	-	-	-	-	GO:0001775:cell activation;GO:0002252:immune effector process;GO:0002253:activation of immune response;GO:0002274:myeloid leukocyte activation;GO:0002376:immune system process;GO:0002429:immune response-activating cell surface receptor signaling pathway;GO:0002431:Fc receptor mediated stimulatory signaling pathway;GO:0002526:acute inflammatory response;GO:0002682:regulation of immune system proce…	GO:0000981:RNA polymerase II transcription factor activity, sequence-specific DNA binding;GO:0000982:transcription factor activity, RNA polymerase II core promoter proximal region sequence-specific binding;GO:0001071:nucleic acid binding transcription factor activity;GO:0001077:transcriptional activator activity, RNA polymerase II core promoter proximal region sequence-specific binding;GO:0001228…	GO:0005576:extracellular region;GO:0005622:intracellular;GO:0005623:cell;GO:0005634:nucleus;GO:0005730:nucleolus;GO:0005737:cytoplasm;GO:0005794:Golgi apparatus;GO:0005829:cytosol;GO:0005886:plasma membrane;GO:0005887:integral component of plasma membrane;GO:0012505:endomembrane system;GO:0016020:membrane;GO:0016021:integral component of membrane;GO:0031012:extracellular matrix;GO:0031224:intrins…
CXCL16	1.84E-21	1.319510639	0.719	0.356	2.031709983	0.712199344	7.20E-17	protein_coding	GRCh38.98	chr17	-	4733533	4739928	6396	ENSG00000161921	hsa:58191:CXCL16, CXCLG16, SR-PSOX, SRPSOX	58191	C-X-C motif chemokine ligand 16 [Source:HGNC Symbol;Acc:HGNC:16642]	hsa04060:Cytokine-cytokine receptor interaction;hsa04062:Chemokine signaling pathway	R-HSA-373076:Class A/1 (Rhodopsin-like receptors);R-HSA-372790:Signaling by GPCR;R-HSA-375276:Peptide ligand-binding receptors;R-HSA-388396:GPCR downstream signaling;R-HSA-162582:Signal Transduction;R-HSA-418594:G alpha (i) signalling events;R-HSA-500792:GPCR ligand binding;R-HSA-380108:Chemokine receptors bind chemokines	-	-	-	-	-	GO:0001558:regulation of cell growth;GO:0002237:response to molecule of bacterial origin;GO:0002376:immune system process;GO:0006810:transport;GO:0006897:endocytosis;GO:0006898:receptor-mediated endocytosis;GO:0006928:movement of cell or subcellular component;GO:0006935:chemotaxis;GO:0006950:response to stress;GO:0006952:defense response;GO:0006955:immune response;GO:0009605:response to external …	GO:0001664:G-protein coupled receptor binding;GO:0004872:receptor activity;GO:0005041:low-density lipoprotein receptor activity;GO:0005044:scavenger receptor activity;GO:0005102:receptor binding;GO:0005125:cytokine activity;GO:0005126:cytokine receptor binding;GO:0005488:binding;GO:0005515:protein binding;GO:0008009:chemokine activity;GO:0030228:lipoprotein particle receptor activity;GO:0038024:c…	GO:0005576:extracellular region;GO:0005615:extracellular space;GO:0005623:cell;GO:0005886:plasma membrane;GO:0016020:membrane;GO:0016021:integral component of membrane;GO:0031224:intrinsic component of membrane;GO:0044421:extracellular region part;GO:0044425:membrane part;GO:0044464:cell part;GO:0071944:cell periphery
ITGA6	3.69E-21	-0.355632746	0.037	0.246	0.090140499	0.445773245	1.44E-16	protein_coding	GRCh38.98	chr2	+	172427354	172506459	79106	ENSG00000091409	hsa:3655:ITGA6, CD49f, ITGA6B, VLA-6	3655	integrin subunit alpha 6 [Source:HGNC Symbol;Acc:HGNC:6142]	hsa04514:Cell adhesion molecules (CAMs);hsa04151:PI3K-Akt signaling pathway;hsa05200:Pathways in cancer;hsa04810:Regulation of actin cytoskeleton;hsa04640:Hematopoietic cell lineage;hsa05414:Dilated cardiomyopathy;hsa05145:Toxoplasmosis;hsa04510:Focal adhesion;hsa05222:Small cell lung cancer;hsa05410:Hypertrophic cardiomyopathy (HCM);hsa04512:ECM-receptor interaction;hsa05412:Arrhythmogenic right…	R-HSA-1474244:Extracellular matrix organization;R-HSA-3000171:Non-integrin membrane-ECM interactions;R-HSA-446728:Cell junction organization;R-HSA-3000170:Syndecan interactions;R-HSA-2022090:Assembly of collagen fibrils and other multimeric structures;R-HSA-109582:Hemostasis;R-HSA-216083:Integrin cell surface interactions;R-HSA-1474290:Collagen formation;R-HSA-1500931:Cell-Cell communication;R-HS…	-	P00034:Integrin signalling pathway	226730:Epidermolysis bullosa, junctional, with pyloric atresia	Skin diseases;Skin and soft tissue diseases;H00586:Epidermolysis bullosa, junctional	Prostate cancer;Alzheimer's disease biomarkers	GO:0001655:urogenital system development;GO:0002376:immune system process;GO:0006139:nucleobase-containing compound metabolic process;GO:0006351:transcription, DNA-templated;GO:0006355:regulation of transcription, DNA-templated;GO:0006357:regulation of transcription from RNA polymerase II promoter;GO:0006366:transcription from RNA polymerase II promoter;GO:0006725:cellular aromatic compound metab…	GO:0005102:receptor binding;GO:0005178:integrin binding;GO:0005488:binding;GO:0005515:protein binding;GO:0005520:insulin-like growth factor binding;GO:0019838:growth factor binding;GO:0031994:insulin-like growth factor I binding;GO:0032403:protein complex binding;GO:0038132:neuregulin binding;GO:0043167:ion binding;GO:0043169:cation binding;GO:0044877:macromolecular complex binding;GO:0046872:met…	GO:0005576:extracellular region;GO:0005578:proteinaceous extracellular matrix;GO:0005604:basement membrane;GO:0005623:cell;GO:0005886:plasma membrane;GO:0005887:integral component of plasma membrane;GO:0005912:adherens junction;GO:0005924:cell-substrate adherens junction;GO:0005925:focal adhesion;GO:0008305:integrin complex;GO:0009897:external side of plasma membrane;GO:0009925:basal plasma membr…
SOD2	4.24E-21	1.320180048	0.843	0.585	3.235570453	1.915390405	1.66E-16	protein_coding	GRCh38.98	chr6	-	159669069	159745186	76118	ENSG00000112096	-	-	superoxide dismutase 2 [Source:HGNC Symbol;Acc:HGNC:11180]	-	-	-	-	-	-	-	-	-	-
TPT1	5.13E-21	0.766576727	0.998	0.992	4.336316269	3.569739543	2.01E-16	protein_coding	GRCh38.98	chr13	-	45333471	45341370	7900	ENSG00000133112	hsa:7178:TPT1, HRF, TCTP, p02, p23	7178	tumor protein, translationally-controlled 1 [Source:HGNC Symbol;Acc:HGNC:12022]	-	-	-	-	-	-	Type 2 diabetes	GO:0006810:transport;GO:0006811:ion transport;GO:0006812:cation transport;GO:0006816:calcium ion transport;GO:0006873:cellular ion homeostasis;GO:0006874:cellular calcium ion homeostasis;GO:0006875:cellular metal ion homeostasis;GO:0006915:apoptotic process;GO:0006950:response to stress;GO:0006974:cellular response to DNA damage stimulus;GO:0007154:cell communication;GO:0007165:signal transductio…	GO:0003676:nucleic acid binding;GO:0003723:RNA binding;GO:0005488:binding;GO:0005509:calcium ion binding;GO:0005515:protein binding;GO:0043167:ion binding;GO:0043169:cation binding;GO:0044822:poly(A) RNA binding;GO:0046872:metal ion binding;GO:0097159:organic cyclic compound binding;GO:1901363:heterocyclic compound binding	GO:0005576:extracellular region;GO:0005615:extracellular space;GO:0005622:intracellular;GO:0005623:cell;GO:0005634:nucleus;GO:0005737:cytoplasm;GO:0005768:endosome;GO:0005770:late endosome;GO:0005771:multivesicular body;GO:0005773:vacuole;GO:0005856:cytoskeleton;GO:0012505:endomembrane system;GO:0031982:vesicle;GO:0031988:membrane-bounded vesicle;GO:0032991:macromolecular complex;GO:0043226:organ…
PCBP1	5.60E-21	1.042625887	0.925	0.78	2.964388215	1.921762328	2.20E-16	protein_coding	GRCh38.98	chr2	+	70087477	70089203	1727	ENSG00000169564	hsa:5093:PCBP1, HEL-S-85, HNRPE1, HNRPX, hnRNP-E1, hnRNP-X	5093	poly(rC) binding protein 1 [Source:HGNC Symbol;Acc:HGNC:8647]	hsa03040:Spliceosome	R-HSA-72163:mRNA Splicing - Major Pathway;R-HSA-72172:mRNA Splicing;R-HSA-72203:Processing of Capped Intron-Containing Pre-mRNA;R-HSA-74160:Gene Expression	-	-	-	-	Acne (severe)	GO:0000375:RNA splicing, via transesterification reactions;GO:0000377:RNA splicing, via transesterification reactions with bulged adenosine as nucleophile;GO:0000398:mRNA splicing, via spliceosome;GO:0006139:nucleobase-containing compound metabolic process;GO:0006396:RNA processing;GO:0006397:mRNA processing;GO:0006725:cellular aromatic compound metabolic process;GO:0006807:nitrogen compound meta…	GO:0003676:nucleic acid binding;GO:0003677:DNA binding;GO:0003697:single-stranded DNA binding;GO:0003723:RNA binding;GO:0003729:mRNA binding;GO:0005488:binding;GO:0005515:protein binding;GO:0044822:poly(A) RNA binding;GO:0097159:organic cyclic compound binding;GO:1901363:heterocyclic compound binding	GO:0005576:extracellular region;GO:0005622:intracellular;GO:0005623:cell;GO:0005634:nucleus;GO:0005654:nucleoplasm;GO:0005737:cytoplasm;GO:0016020:membrane;GO:0030529:intracellular ribonucleoprotein complex;GO:0031974:membrane-enclosed lumen;GO:0031981:nuclear lumen;GO:0031982:vesicle;GO:0031988:membrane-bounded vesicle;GO:0032991:macromolecular complex;GO:0043226:organelle;GO:0043227:membrane-bo…
RGS16	7.04E-21	-0.719021284	0.059	0.305	0.201334291	0.920355574	2.76E-16	protein_coding	GRCh38.98	chr1	-	182598623	182604389	5767	ENSG00000143333	hsa:6004:RGS16, A28-RGS14, A28-RGS14P, RGS-R	6004	regulator of G protein signaling 16 [Source:HGNC Symbol;Acc:HGNC:9997]	-	R-HSA-372790:Signaling by GPCR;R-HSA-388396:GPCR downstream signaling;R-HSA-162582:Signal Transduction;R-HSA-418594:G alpha (i) signalling events	-	P00026:Heterotrimeric G-protein signaling pathway-Gi alpha and Gs alpha mediated pathway;P00027:Heterotrimeric G-protein signaling pathway-Gq alpha and Go alpha mediated pathway	-	-	-	GO:0003008:system process;GO:0007154:cell communication;GO:0007165:signal transduction;GO:0007186:G-protein coupled receptor signaling pathway;GO:0007600:sensory perception;GO:0007601:visual perception;GO:0008277:regulation of G-protein coupled receptor protein signaling pathway;GO:0009966:regulation of signal transduction;GO:0009968:negative regulation of signal transduction;GO:0009987:cellular …	GO:0005096:GTPase activator activity;GO:0005488:binding;GO:0005515:protein binding;GO:0005516:calmodulin binding;GO:0008047:enzyme activator activity;GO:0030234:enzyme regulator activity;GO:0030695:GTPase regulator activity;GO:0060589:nucleoside-triphosphatase regulator activity;GO:0098772:molecular function regulator	GO:0005622:intracellular;GO:0005623:cell;GO:0005737:cytoplasm;GO:0005886:plasma membrane;GO:0016020:membrane;GO:0031224:intrinsic component of membrane;GO:0044424:intracellular part;GO:0044425:membrane part;GO:0044464:cell part;GO:0045121:membrane raft;GO:0071944:cell periphery;GO:0098589:membrane region;GO:0098805:whole membrane
HIST1H2BD	8.13E-21	-0.586816965	0.124	0.458	0.346066055	0.93288302	3.19E-16	protein_coding	GRCh38.98	chr6	+	26158146	26171349	13204	ENSG00000158373	hsa:3017:HIST1H2BD, H2B.1B, H2B/b, H2BFB, HIRIP2, dJ221C16.6	3017	histone cluster 1 H2B family member d [Source:HGNC Symbol;Acc:HGNC:4747]	hsa05203:Viral carcinogenesis;hsa05322:Systemic lupus erythematosus;hsa05034:Alcoholism	R-HSA-427389:ERCC6 (CSB) and EHMT2 (G9a) positively regulate rRNA expression;R-HSA-5625886:Activated PKN1 stimulates transcription of AR (androgen receptor) regulated genes KLK2 and KLK3;R-HSA-69473:G2/M DNA damage checkpoint;R-HSA-3214815:HDACs deacetylate histones;R-HSA-912446:Meiotic recombination;R-HSA-69481:G2/M Checkpoints;R-HSA-5693606:DNA Double Strand Break Response;R-HSA-212300:PRC2 met…	-	-	-	-	-	GO:0002227:innate immune response in mucosa;GO:0002251:organ or tissue specific immune response;GO:0002376:immune system process;GO:0002385:mucosal immune response;GO:0006323:DNA packaging;GO:0006325:chromatin organization;GO:0006333:chromatin assembly or disassembly;GO:0006334:nucleosome assembly;GO:0006461:protein complex assembly;GO:0006950:response to stress;GO:0006952:defense response;GO:000…	GO:0003676:nucleic acid binding;GO:0003677:DNA binding;GO:0005488:binding;GO:0005515:protein binding;GO:0046982:protein heterodimerization activity;GO:0046983:protein dimerization activity;GO:0097159:organic cyclic compound binding;GO:1901363:heterocyclic compound binding	GO:0000228:nuclear chromosome;GO:0000785:chromatin;GO:0000786:nucleosome;GO:0000788:nuclear nucleosome;GO:0000790:nuclear chromatin;GO:0005576:extracellular region;GO:0005615:extracellular space;GO:0005622:intracellular;GO:0005623:cell;GO:0005634:nucleus;GO:0005654:nucleoplasm;GO:0005694:chromosome;GO:0005737:cytoplasm;GO:0031974:membrane-enclosed lumen;GO:0031981:nuclear lumen;GO:0031982:vesicle…
PKM	1.07E-20	1.153303479	0.795	0.559	2.288491961	1.135188482	4.20E-16	protein_coding	GRCh38.98	chr15	-	72199029	72231822	32794	ENSG00000067225	hsa:5315:PKM, CTHBP, HEL-S-30, OIP3, PK3, PKM2, TCB, THBP1	5315	pyruvate kinase M1/2 [Source:HGNC Symbol;Acc:HGNC:9021]	hsa01100:Metabolic pathways;hsa04930:Type II diabetes mellitus;hsa00230:Purine metabolism;hsa01200:Carbon metabolism;hsa01230:Biosynthesis of amino acids;hsa00010:Glycolysis / Gluconeogenesis;hsa00620:Pyruvate metabolism;hsa04922:Glucagon signaling pathway;hsa05230:Central carbon metabolism in cancer;hsa05203:Viral carcinogenesis	-	PWY66-407:superpathway of conversion of glucose to acetyl CoA and entry into the TCA cycle;PWY66-400:glycolysis	P00024:Glycolysis;P02772:Pyruvate metabolism	-	-	-	GO:0001666:response to hypoxia;GO:0001889:liver development;GO:0005975:carbohydrate metabolic process;GO:0005996:monosaccharide metabolic process;GO:0006006:glucose metabolic process;GO:0006007:glucose catabolic process;GO:0006082:organic acid metabolic process;GO:0006090:pyruvate metabolic process;GO:0006091:generation of precursor metabolites and energy;GO:0006096:glycolytic process;GO:0006139:…	GO:0000166:nucleotide binding;GO:0000287:magnesium ion binding;GO:0001882:nucleoside binding;GO:0001883:purine nucleoside binding;GO:0003676:nucleic acid binding;GO:0003723:RNA binding;GO:0003823:antigen binding;GO:0003824:catalytic activity;GO:0004743:pyruvate kinase activity;GO:0005488:binding;GO:0005515:protein binding;GO:0005524:ATP binding;GO:0016301:kinase activity;GO:0016740:transferase ac…	GO:0005576:extracellular region;GO:0005622:intracellular;GO:0005623:cell;GO:0005634:nucleus;GO:0005737:cytoplasm;GO:0005739:mitochondrion;GO:0005829:cytosol;GO:0005886:plasma membrane;GO:0005929:cilium;GO:0016020:membrane;GO:0031012:extracellular matrix;GO:0031982:vesicle;GO:0031988:membrane-bounded vesicle;GO:0042995:cell projection;GO:0043209:myelin sheath;GO:0043226:organelle;GO:0043227:membra…
TP53INP1	1.24E-20	-0.302354043	0.04	0.254	0.086491917	0.38884596	4.86E-16	protein_coding	GRCh38.98	chr8	-	94925972	94949378	23407	ENSG00000164938	hsa:94241:TP53INP1, SIP, TP53DINP1, TP53INP1A, TP53INP1B, Teap, p53DINP1	94241	tumor protein p53 inducible nuclear protein 1 [Source:HGNC Symbol;Acc:HGNC:18022]	hsa05166:HTLV-I infection	R-HSA-3700989:Transcriptional Regulation by TP53;R-HSA-212436:Generic Transcription Pathway;R-HSA-6804756:Regulation of TP53 Activity through Phosphorylation;R-HSA-74160:Gene Expression;R-HSA-5633008:TP53 Regulates Transcription of Cell Death Genes;R-HSA-6803204:TP53 Regulates Transcription of Genes Involved in Cytochrome C Release;R-HSA-5633007:Regulation of TP53 Activity	-	-	-	-	Type 2 diabetes	GO:0000045:autophagosome assembly;GO:0006139:nucleobase-containing compound metabolic process;GO:0006351:transcription, DNA-templated;GO:0006355:regulation of transcription, DNA-templated;GO:0006725:cellular aromatic compound metabolic process;GO:0006807:nitrogen compound metabolic process;GO:0006914:autophagy;GO:0006915:apoptotic process;GO:0006928:movement of cell or subcellular component;GO:00…	GO:0005488:binding;GO:0005515:protein binding;GO:0016209:antioxidant activity	GO:0005622:intracellular;GO:0005623:cell;GO:0005634:nucleus;GO:0005654:nucleoplasm;GO:0005737:cytoplasm;GO:0005773:vacuole;GO:0005776:autophagosome;GO:0005829:cytosol;GO:0016604:nuclear body;GO:0016605:PML body;GO:0031410:cytoplasmic vesicle;GO:0031974:membrane-enclosed lumen;GO:0031981:nuclear lumen;GO:0031982:vesicle;GO:0043226:organelle;GO:0043227:membrane-bounded organelle;GO:0043229:intracel…
ZEB2	1.52E-20	1.267463034	0.654	0.246	1.742092782	0.474629749	5.95E-16	protein_coding	GRCh38.98	chr2	-	144364364	144521057	156694	ENSG00000169554	hsa:9839:ZEB2, HSPC082, SIP-1, SIP1, SMADIP1, ZFHX1B	9839	zinc finger E-box binding homeobox 2 [Source:HGNC Symbol;Acc:HGNC:14881]	hsa05206:MicroRNAs in cancer	-	-	-	235730:Mowat-Wilson syndrome	Other congenital disorders;Others;H00908:Mowat-Wilson syndrome	Schizophrenia;Obesity-related traits;Renal cell carcinoma;Epilepsy (generalized);Myopia (severe)	GO:0000122:negative regulation of transcription from RNA polymerase II promoter;GO:0000165:MAPK cascade;GO:0000902:cell morphogenesis;GO:0000904:cell morphogenesis involved in differentiation;GO:0001654:eye development;GO:0001667:ameboidal-type cell migration;GO:0001755:neural crest cell migration;GO:0001756:somitogenesis;GO:0001838:embryonic epithelial tube formation;GO:0001841:neural tube forma…	GO:0000981:RNA polymerase II transcription factor activity, sequence-specific DNA binding;GO:0001071:nucleic acid binding transcription factor activity;GO:0001205:transcriptional activator activity, RNA polymerase II distal enhancer sequence-specific binding;GO:0001228:transcriptional activator activity, RNA polymerase II transcription regulatory region sequence-specific binding;GO:0003676:nuclei…	GO:0005622:intracellular;GO:0005623:cell;GO:0005634:nucleus;GO:0043226:organelle;GO:0043227:membrane-bounded organelle;GO:0043229:intracellular organelle;GO:0043231:intracellular membrane-bounded organelle;GO:0044424:intracellular part;GO:0044464:cell part
CDC42	1.56E-20	1.028095681	0.795	0.525	2.020173038	0.992077357	6.11E-16	protein_coding	GRCh38.98	chr1	+	22025511	22101360	75850	ENSG00000070831	hsa:998:CDC42, CDC42Hs, G25K, TKS	998	cell division cycle 42 [Source:HGNC Symbol;Acc:HGNC:1736]	hsa04530:Tight junction;hsa04670:Leukocyte transendothelial migration;hsa05200:Pathways in cancer;hsa05205:Proteoglycans in cancer;hsa04010:MAPK signaling pathway;hsa04014:Ras signaling pathway;hsa04015:Rap1 signaling pathway;hsa04810:Regulation of actin cytoskeleton;hsa04062:Chemokine signaling pathway;hsa04144:Endocytosis;hsa04722:Neurotrophin signaling pathway;hsa05203:Viral carcinogenesis;hsa…	R-HSA-194840:Rho GTPase cycle;R-HSA-2682334:EPH-Ephrin signaling;R-HSA-114604:GPVI-mediated activation cascade;R-HSA-5663213:RHO GTPases Activate WASPs and WAVEs;R-HSA-388841:Costimulation by the CD28 family;R-HSA-983231:Factors involved in megakaryocyte development and platelet production;R-HSA-389356:CD28 co-stimulation;R-HSA-400685:Sema4D in semaphorin signaling;R-HSA-373755:Semaphorin interac…	-	P00031:Inflammation mediated by chemokine and cytokine signaling pathway;P00034:Integrin signalling pathway;P00053:T cell activation;P00029:Huntington disease;P04393:Ras Pathway;P00008:Axon guidance mediated by Slit/Robo;P00016:Cytoskeletal regulation by Rho GTPase;P00009:Axon guidance mediated by netrin;P06959:CCKR signaling map	616737:Takenouchi-Kosaki syndrome	-	Colorectal cancer;Immune response to smallpox vaccine (IL-6)	GO:0000165:MAPK cascade;GO:0000278:mitotic cell cycle;GO:0000280:nuclear division;GO:0000902:cell morphogenesis;GO:0000904:cell morphogenesis involved in differentiation;GO:0000910:cytokinesis;GO:0001525:angiogenesis;GO:0001558:regulation of cell growth;GO:0001568:blood vessel development;GO:0001709:cell fate determination;GO:0001736:establishment of planar polarity;GO:0001738:morphogenesis of a …	GO:0000166:nucleotide binding;GO:0001882:nucleoside binding;GO:0001883:purine nucleoside binding;GO:0003824:catalytic activity;GO:0003924:GTPase activity;GO:0004842:ubiquitin-protein transferase activity;GO:0005102:receptor binding;GO:0005488:binding;GO:0005515:protein binding;GO:0005525:GTP binding;GO:0016462:pyrophosphatase activity;GO:0016740:transferase activity;GO:0016787:hydrolase activity;…	GO:0000139:Golgi membrane;GO:0000322:storage vacuole;GO:0005576:extracellular region;GO:0005622:intracellular;GO:0005623:cell;GO:0005737:cytoplasm;GO:0005773:vacuole;GO:0005783:endoplasmic reticulum;GO:0005789:endoplasmic reticulum membrane;GO:0005794:Golgi apparatus;GO:0005815:microtubule organizing center;GO:0005819:spindle;GO:0005829:cytosol;GO:0005856:cytoskeleton;GO:0005886:plasma membrane;G…
S100A6	2.38E-20	1.780311475	0.867	0.712	3.820001764	2.03969029	9.34E-16	protein_coding	GRCh38.98	chr1	-	153534599	153536244	1646	ENSG00000197956	hsa:6277:S100A6, 2A9, 5B10, CABP, CACY, PRA	6277	S100 calcium binding protein A6 [Source:HGNC Symbol;Acc:HGNC:10496]	-	-	-	-	-	-	-	GO:0000902:cell morphogenesis;GO:0000904:cell morphogenesis involved in differentiation;GO:0006810:transport;GO:0006811:ion transport;GO:0007154:cell communication;GO:0007165:signal transduction;GO:0007275:multicellular organism development;GO:0007399:nervous system development;GO:0007409:axonogenesis;GO:0008283:cell proliferation;GO:0008284:positive regulation of cell proliferation;GO:0009653:an…	GO:0005215:transporter activity;GO:0005488:binding;GO:0005509:calcium ion binding;GO:0005515:protein binding;GO:0005523:tropomyosin binding;GO:0008092:cytoskeletal protein binding;GO:0008270:zinc ion binding;GO:0015075:ion transmembrane transporter activity;GO:0022857:transmembrane transporter activity;GO:0022891:substrate-specific transmembrane transporter activity;GO:0022892:substrate-specific …	GO:0001726:ruffle;GO:0005576:extracellular region;GO:0005622:intracellular;GO:0005623:cell;GO:0005634:nucleus;GO:0005635:nuclear envelope;GO:0005737:cytoplasm;GO:0005829:cytosol;GO:0005886:plasma membrane;GO:0009898:cytoplasmic side of plasma membrane;GO:0012505:endomembrane system;GO:0016020:membrane;GO:0019897:extrinsic component of plasma membrane;GO:0019898:extrinsic component of membrane;GO:…
CREG1	2.69E-20	1.564086488	0.702	0.39	2.326319541	0.762233053	1.06E-15	protein_coding	GRCh38.98	chr1	-	167529117	167553805	24689	ENSG00000143162	hsa:8804:CREG1, CREG	8804	cellular repressor of E1A stimulated genes 1 [Source:HGNC Symbol;Acc:HGNC:2351]	-	-	-	-	-	-	-	GO:0006139:nucleobase-containing compound metabolic process;GO:0006351:transcription, DNA-templated;GO:0006355:regulation of transcription, DNA-templated;GO:0006357:regulation of transcription from RNA polymerase II promoter;GO:0006366:transcription from RNA polymerase II promoter;GO:0006725:cellular aromatic compound metabolic process;GO:0006807:nitrogen compound metabolic process;GO:0007275:mul…	GO:0000166:nucleotide binding;GO:0000988:transcription factor activity, protein binding;GO:0000989:transcription factor activity, transcription factor binding;GO:0003712:transcription cofactor activity;GO:0003714:transcription corepressor activity;GO:0003824:catalytic activity;GO:0005488:binding;GO:0005515:protein binding;GO:0008134:transcription factor binding;GO:0010181:FMN binding;GO:0016491:o…	GO:0005576:extracellular region;GO:0005615:extracellular space;GO:0005622:intracellular;GO:0005623:cell;GO:0005667:transcription factor complex;GO:0031982:vesicle;GO:0031988:membrane-bounded vesicle;GO:0032991:macromolecular complex;GO:0043226:organelle;GO:0043227:membrane-bounded organelle;GO:0043230:extracellular organelle;GO:0043234:protein complex;GO:0044421:extracellular region part;GO:00444…
ETS2	3.08E-20	1.421859731	0.763	0.39	2.555824748	1.133965016	1.21E-15	protein_coding	GRCh38.98	chr21	+	38805183	38824955	19773	ENSG00000157557	hsa:2114:ETS2, ETS2IT1	2114	ETS proto-oncogene 2, transcription factor [Source:HGNC Symbol;Acc:HGNC:3489]	hsa05166:HTLV-I infection;hsa04014:Ras signaling pathway;hsa04320:Dorso-ventral axis formation	R-HSA-2262752:Cellular responses to stress;R-HSA-2559585:Oncogene Induced Senescence;R-HSA-2559583:Cellular Senescence	-	-	-	-	Body mass index;Non-small cell lung cancer (survival);Periodontitis (Mean PAL)	GO:0000122:negative regulation of transcription from RNA polymerase II promoter;GO:0001501:skeletal system development;GO:0001702:gastrulation with mouth forming second;GO:0001704:formation of primary germ layer;GO:0001705:ectoderm formation;GO:0001712:ectodermal cell fate commitment;GO:0003002:regionalization;GO:0006139:nucleobase-containing compound metabolic process;GO:0006351:transcription, D…	GO:0000975:regulatory region DNA binding;GO:0000976:transcription regulatory region sequence-specific DNA binding;GO:0000977:RNA polymerase II regulatory region sequence-specific DNA binding;GO:0000978:RNA polymerase II core promoter proximal region sequence-specific DNA binding;GO:0000981:RNA polymerase II transcription factor activity, sequence-specific DNA binding;GO:0000982:transcription fact…	GO:0005622:intracellular;GO:0005623:cell;GO:0005634:nucleus;GO:0005654:nucleoplasm;GO:0005737:cytoplasm;GO:0005886:plasma membrane;GO:0016020:membrane;GO:0031974:membrane-enclosed lumen;GO:0031981:nuclear lumen;GO:0043226:organelle;GO:0043227:membrane-bounded organelle;GO:0043229:intracellular organelle;GO:0043231:intracellular membrane-bounded organelle;GO:0043233:organelle lumen;GO:0044422:orga…
MFSD1	3.75E-20	1.257117681	0.676	0.347	1.895644977	0.638527296	1.47E-15	protein_coding	GRCh38.98	chr3	+	158732198	158829719	97522	ENSG00000118855	hsa:64747:MFSD1, SMAP4	64747	major facilitator superfamily domain containing 1 [Source:HGNC Symbol;Acc:HGNC:25874]	-	-	-	-	-	-	Periodontitis (CDC/AAP)	GO:0006810:transport;GO:0051179:localization;GO:0051234:establishment of localization;GO:0055085:transmembrane transport	-	GO:0016020:membrane;GO:0016021:integral component of membrane;GO:0031224:intrinsic component of membrane;GO:0044425:membrane part
ZFP36L1	4.00E-20	1.555720239	0.799	0.568	2.937203501	1.381483262	1.57E-15	protein_coding	GRCh38.98	chr14	-	68787660	68796253	8594	ENSG00000185650	hsa:677:ZFP36L1, BRF1, Berg36, ERF-1, ERF1, RNF162B, TIS11B, cMG1	677	ZFP36 ring finger protein like 1 [Source:HGNC Symbol;Acc:HGNC:1107]	-	R-HSA-450385:Butyrate Response Factor 1 (BRF1) binds and destabilizes mRNA;R-HSA-450531:Regulation of mRNA stability by proteins that bind AU-rich elements;R-HSA-74160:Gene Expression	-	-	-	-	Celiac disease;Prostate cancer;Crohn's disease;Multiple sclerosis;Inflammatory bowel disease	GO:0000003:reproduction;GO:0000288:nuclear-transcribed mRNA catabolic process, deadenylation-dependent decay;GO:0000956:nuclear-transcribed mRNA catabolic process;GO:0001568:blood vessel development;GO:0001570:vasculogenesis;GO:0001701:in utero embryonic development;GO:0001775:cell activation;GO:0001890:placenta development;GO:0001892:embryonic placenta development;GO:0001944:vasculature developm…	GO:0001071:nucleic acid binding transcription factor activity;GO:0003676:nucleic acid binding;GO:0003677:DNA binding;GO:0003700:transcription factor activity, sequence-specific DNA binding;GO:0003723:RNA binding;GO:0003729:mRNA binding;GO:0005488:binding;GO:0005515:protein binding;GO:0017091:AU-rich element binding;GO:0043167:ion binding;GO:0043169:cation binding;GO:0044822:poly(A) RNA binding;GO…	GO:0005622:intracellular;GO:0005623:cell;GO:0005634:nucleus;GO:0005737:cytoplasm;GO:0005829:cytosol;GO:0043226:organelle;GO:0043227:membrane-bounded organelle;GO:0043229:intracellular organelle;GO:0043231:intracellular membrane-bounded organelle;GO:0044424:intracellular part;GO:0044444:cytoplasmic part;GO:0044464:cell part
KLF13	6.12E-20	-0.491671907	0.114	0.432	0.264240921	0.755912829	2.40E-15	protein_coding	GRCh38.98	chr15	+	31326835	31435665	108831	ENSG00000169926	hsa:51621:KLF13, BTEB3, FKLF2, NSLP1, RFLAT-1, RFLAT1	51621	Kruppel like factor 13 [Source:HGNC Symbol;Acc:HGNC:13672]	-	-	-	-	-	-	Eosinophilic esophagitis;Waist-to-hip ratio adjusted for body mass index	GO:0002262:myeloid cell homeostasis;GO:0002376:immune system process;GO:0002520:immune system development;GO:0002682:regulation of immune system process;GO:0002683:negative regulation of immune system process;GO:0006139:nucleobase-containing compound metabolic process;GO:0006351:transcription, DNA-templated;GO:0006355:regulation of transcription, DNA-templated;GO:0006357:regulation of transcripti…	GO:0000975:regulatory region DNA binding;GO:0000976:transcription regulatory region sequence-specific DNA binding;GO:0000977:RNA polymerase II regulatory region sequence-specific DNA binding;GO:0000978:RNA polymerase II core promoter proximal region sequence-specific DNA binding;GO:0000981:RNA polymerase II transcription factor activity, sequence-specific DNA binding;GO:0000982:transcription fact…	GO:0005622:intracellular;GO:0005623:cell;GO:0005634:nucleus;GO:0043226:organelle;GO:0043227:membrane-bounded organelle;GO:0043229:intracellular organelle;GO:0043231:intracellular membrane-bounded organelle;GO:0044424:intracellular part;GO:0044464:cell part
TSPO	6.63E-20	1.3394945	0.788	0.508	2.474494696	1.135000196	2.60E-15	protein_coding	GRCh38.98	chr22	+	43151547	43163242	11696	ENSG00000100300	hsa:706:TSPO, BPBS, BZRP, DBI, IBP, MBR, PBR, PBS, PKBS, PTBR, mDRC, pk18	706	translocator protein [Source:HGNC Symbol;Acc:HGNC:1158]	hsa04080:Neuroactive ligand-receptor interaction;hsa05166:HTLV-I infection	-	-	-	-	-	-	GO:0000422:mitophagy;GO:0001816:cytokine production;GO:0001817:regulation of cytokine production;GO:0001818:negative regulation of cytokine production;GO:0002237:response to molecule of bacterial origin;GO:0003254:regulation of membrane depolarization;GO:0006139:nucleobase-containing compound metabolic process;GO:0006140:regulation of nucleotide metabolic process;GO:0006163:purine nucleotide meta…	GO:0004871:signal transducer activity;GO:0004872:receptor activity;GO:0005488:binding;GO:0005496:steroid binding;GO:0005497:androgen binding;GO:0005515:protein binding;GO:0008289:lipid binding;GO:0008503:benzodiazepine receptor activity;GO:0015485:cholesterol binding;GO:0030594:neurotransmitter receptor activity;GO:0032934:sterol binding;GO:0036094:small molecule binding;GO:0038023:signaling rece…	GO:0005576:extracellular region;GO:0005622:intracellular;GO:0005623:cell;GO:0005634:nucleus;GO:0005635:nuclear envelope;GO:0005737:cytoplasm;GO:0005739:mitochondrion;GO:0005740:mitochondrial envelope;GO:0005741:mitochondrial outer membrane;GO:0012505:endomembrane system;GO:0016020:membrane;GO:0016021:integral component of membrane;GO:0019867:outer membrane;GO:0031090:organelle membrane;GO:0031224…
POMP	6.69E-20	1.137665597	0.789	0.534	2.212458845	1.074793248	2.62E-15	protein_coding	GRCh38.98	chr13	+	28659104	28678959	19856	ENSG00000132963	hsa:51371:POMP, C13orf12, HSPC014, PNAS-110, UMP1	51371	proteasome maturation protein [Source:HGNC Symbol;Acc:HGNC:20330]	hsa03050:Proteasome	-	-	-	601952:Keratosis linearis with ichthyosis congenita and sclerosing keratoderma	Skin diseases;Skin and soft tissue diseases;H00790:Keratosis linearis with ichthyosis congenita and sclerosing keratoderma	Breast cancer (menopausal hormone therapy interaction)	GO:0006461:protein complex assembly;GO:0009987:cellular process;GO:0016043:cellular component organization;GO:0022607:cellular component assembly;GO:0034622:cellular macromolecular complex assembly;GO:0043248:proteasome assembly;GO:0043623:cellular protein complex assembly;GO:0043933:macromolecular complex subunit organization;GO:0044085:cellular component biogenesis;GO:0065003:macromolecular com…	GO:0005488:binding;GO:0005515:protein binding	GO:0005622:intracellular;GO:0005623:cell;GO:0005634:nucleus;GO:0005654:nucleoplasm;GO:0005737:cytoplasm;GO:0005783:endoplasmic reticulum;GO:0005829:cytosol;GO:0012505:endomembrane system;GO:0016020:membrane;GO:0031090:organelle membrane;GO:0031974:membrane-enclosed lumen;GO:0031981:nuclear lumen;GO:0043226:organelle;GO:0043227:membrane-bounded organelle;GO:0043229:intracellular organelle;GO:00432…
RPL31	8.44E-20	0.722880981	0.993	0.992	4.23143292	3.508551939	3.31E-15	protein_coding	GRCh38.98	chr2	+	101002229	101024032	21804	ENSG00000071082	hsa:6160:RPL31, L31	6160	ribosomal protein L31 [Source:HGNC Symbol;Acc:HGNC:10334]	hsa03010:Ribosome	R-HSA-72706:GTP hydrolysis and joining of the 60S ribosomal subunit;R-HSA-72689:Formation of a pool of free 40S subunits;R-HSA-72737:Cap-dependent Translation Initiation;R-HSA-156827:L13a-mediated translational silencing of Ceruloplasmin expression;R-HSA-72764:Eukaryotic Translation Termination;R-HSA-2408522:Selenoamino acid metabolism;R-HSA-72312:rRNA processing;R-HSA-927802:Nonsense-Mediated De…	-	-	-	-	-	GO:0000184:nuclear-transcribed mRNA catabolic process, nonsense-mediated decay;GO:0000956:nuclear-transcribed mRNA catabolic process;GO:0002181:cytoplasmic translation;GO:0006139:nucleobase-containing compound metabolic process;GO:0006364:rRNA processing;GO:0006396:RNA processing;GO:0006401:RNA catabolic process;GO:0006402:mRNA catabolic process;GO:0006412:translation;GO:0006413:translational ini…	GO:0003676:nucleic acid binding;GO:0003723:RNA binding;GO:0003735:structural constituent of ribosome;GO:0005198:structural molecule activity;GO:0005488:binding;GO:0005515:protein binding;GO:0044822:poly(A) RNA binding;GO:0097159:organic cyclic compound binding;GO:1901363:heterocyclic compound binding	GO:0005576:extracellular region;GO:0005622:intracellular;GO:0005623:cell;GO:0005737:cytoplasm;GO:0005829:cytosol;GO:0005840:ribosome;GO:0005912:adherens junction;GO:0005924:cell-substrate adherens junction;GO:0005925:focal adhesion;GO:0015934:large ribosomal subunit;GO:0016020:membrane;GO:0022625:cytosolic large ribosomal subunit;GO:0022626:cytosolic ribosome;GO:0030054:cell junction;GO:0030055:c…
MT-RNR2	8.58E-20	1.107545406	1	1	7.434099474	6.326554068	3.36E-15	-	-	-	-	-	-	-	-	-	-	-	-	-	-	-	-	-	-	-	-	-
KLF4	8.89E-20	1.593059198	0.741	0.381	2.806339896	1.213280698	3.48E-15	protein_coding	GRCh38.98	chr9	-	107484852	107490482	5631	ENSG00000136826	hsa:9314:KLF4, EZF, GKLF	9314	Kruppel like factor 4 [Source:HGNC Symbol;Acc:HGNC:6348]	hsa04550:Signaling pathways regulating pluripotency of stem cells	R-HSA-2980736:Peptide hormone metabolism;R-HSA-381340:Transcriptional regulation of white adipocyte differentiation;R-HSA-1266738:Developmental Biology;R-HSA-452723:Transcriptional regulation of pluripotent stem cells;R-HSA-392499:Metabolism of proteins;R-HSA-422085:Synthesis, secretion, and deacylation of Ghrelin	-	P06959:CCKR signaling map	-	Cancers;Cancers of eye, brain, and central nervous system;H01556:Meningioma	Psoriasis;Breast cancer;Prostate cancer;Cotinine glucuronidation;Cutaneous malignant melanoma	GO:0000122:negative regulation of transcription from RNA polymerase II promoter;GO:0000165:MAPK cascade;GO:0000302:response to reactive oxygen species;GO:0001101:response to acid chemical;GO:0001525:angiogenesis;GO:0001568:blood vessel development;GO:0001654:eye development;GO:0001667:ameboidal-type cell migration;GO:0001704:formation of primary germ layer;GO:0001707:mesoderm formation;GO:0001709…	GO:0000975:regulatory region DNA binding;GO:0000976:transcription regulatory region sequence-specific DNA binding;GO:0000981:RNA polymerase II transcription factor activity, sequence-specific DNA binding;GO:0000982:transcription factor activity, RNA polymerase II core promoter proximal region sequence-specific binding;GO:0000987:core promoter proximal region sequence-specific DNA binding;GO:00009…	GO:0000228:nuclear chromosome;GO:0000785:chromatin;GO:0000790:nuclear chromatin;GO:0000791:euchromatin;GO:0005622:intracellular;GO:0005623:cell;GO:0005634:nucleus;GO:0005654:nucleoplasm;GO:0005667:transcription factor complex;GO:0005694:chromosome;GO:0005719:nuclear euchromatin;GO:0005737:cytoplasm;GO:0031974:membrane-enclosed lumen;GO:0031981:nuclear lumen;GO:0032991:macromolecular complex;GO:00…
RGS2	9.07E-20	1.681834861	0.903	0.831	4.322817599	2.640982738	3.55E-15	protein_coding	GRCh38.98	chr1	+	192809039	192812275	3237	ENSG00000116741	hsa:5997:RGS2, G0S8	5997	regulator of G protein signaling 2 [Source:HGNC Symbol;Acc:HGNC:9998]	hsa04022:cGMP-PKG signaling pathway;hsa04740:Olfactory transduction;hsa04921:Oxytocin signaling pathway	R-HSA-372790:Signaling by GPCR;R-HSA-388396:GPCR downstream signaling;R-HSA-162582:Signal Transduction;R-HSA-881907:Gastrin-CREB signalling pathway via PKC and MAPK;R-HSA-416476:G alpha (q) signalling events	-	P00026:Heterotrimeric G-protein signaling pathway-Gi alpha and Gs alpha mediated pathway;P06959:CCKR signaling map;P00027:Heterotrimeric G-protein signaling pathway-Gq alpha and Go alpha mediated pathway	-	-	Coronary artery calcification	GO:0000003:reproduction;GO:0000165:MAPK cascade;GO:0000226:microtubule cytoskeleton organization;GO:0001932:regulation of protein phosphorylation;GO:0001933:negative regulation of protein phosphorylation;GO:0003008:system process;GO:0003012:muscle system process;GO:0003013:circulatory system process;GO:0003015:heart process;GO:0003018:vascular process in circulatory system;GO:0003300:cardiac musc…	GO:0001965:G-protein alpha-subunit binding;GO:0005096:GTPase activator activity;GO:0005488:binding;GO:0005515:protein binding;GO:0005516:calmodulin binding;GO:0008047:enzyme activator activity;GO:0008092:cytoskeletal protein binding;GO:0015631:tubulin binding;GO:0030234:enzyme regulator activity;GO:0030695:GTPase regulator activity;GO:0048487:beta-tubulin binding;GO:0060589:nucleoside-triphosphat…	GO:0005622:intracellular;GO:0005623:cell;GO:0005634:nucleus;GO:0005730:nucleolus;GO:0005737:cytoplasm;GO:0005739:mitochondrion;GO:0005829:cytosol;GO:0005886:plasma membrane;GO:0009898:cytoplasmic side of plasma membrane;GO:0016020:membrane;GO:0031974:membrane-enclosed lumen;GO:0031981:nuclear lumen;GO:0042995:cell projection;GO:0043005:neuron projection;GO:0043226:organelle;GO:0043227:membrane-bo…
PILRA	9.86E-20	1.332466705	0.612	0.237	1.706614343	0.374147638	3.86E-15	protein_coding	GRCh38.98	chr7	+	100367530	100400096	32567	ENSG00000085514	hsa:29992:PILRA, FDF03	29992	paired immunoglobin like type 2 receptor alpha [Source:HGNC Symbol;Acc:HGNC:20396]	hsa05168:Herpes simplex infection	-	-	-	-	-	-	GO:0007154:cell communication;GO:0007165:signal transduction;GO:0007166:cell surface receptor signaling pathway;GO:0007167:enzyme linked receptor protein signaling pathway;GO:0007169:transmembrane receptor protein tyrosine kinase signaling pathway;GO:0009987:cellular process;GO:0016032:viral process;GO:0023052:signaling;GO:0044403:symbiosis, encompassing mutualism through parasitism;GO:0044419:in…	GO:0005102:receptor binding;GO:0005488:binding;GO:0005515:protein binding;GO:0042287:MHC protein binding;GO:0042288:MHC class I protein binding	GO:0005576:extracellular region;GO:0005623:cell;GO:0005886:plasma membrane;GO:0005887:integral component of plasma membrane;GO:0016020:membrane;GO:0016021:integral component of membrane;GO:0031224:intrinsic component of membrane;GO:0031226:intrinsic component of plasma membrane;GO:0031982:vesicle;GO:0031988:membrane-bounded vesicle;GO:0043226:organelle;GO:0043227:membrane-bounded organelle;GO:004…
ATP6AP2	1.08E-19	1.097525395	0.739	0.449	1.941331878	0.843806483	4.24E-15	protein_coding	GRCh38.98	chrX	+	40579372	40606848	27477	ENSG00000182220	hsa:10159:ATP6AP2, APT6M8-9, ATP6IP2, ATP6M8-9, ELDF10, HT028, M8-9, MRXE, MRXSH, MSTP009, PRR, RENR, XMRE, XPDS	10159	ATPase H+ transporting accessory protein 2 [Source:HGNC Symbol;Acc:HGNC:18305]	hsa04614:Renin-angiotensin system	R-HSA-2980736:Peptide hormone metabolism;R-HSA-392499:Metabolism of proteins;R-HSA-2022377:Metabolism of Angiotensinogen to Angiotensins	-	-	300911:Parkinsonism with spasticity, X-linked;300423:Mental retardation, X-linked, syndromic, Hedera type	Nervous system diseases;Other nervous and sensory system diseases;H00577:Syndromic X-linked mental retardation with epilepsy or seizures	-	GO:0000165:MAPK cascade;GO:0001816:cytokine production;GO:0001817:regulation of cytokine production;GO:0001819:positive regulation of cytokine production;GO:0001932:regulation of protein phosphorylation;GO:0001990:regulation of systemic arterial blood pressure by hormone;GO:0001991:regulation of systemic arterial blood pressure by circulatory renin-angiotensin;GO:0002002:regulation of angiotensin…	GO:0004872:receptor activity;GO:0005488:binding;GO:0005515:protein binding;GO:0019899:enzyme binding;GO:0060089:molecular transducer activity	GO:0005576:extracellular region;GO:0005623:cell;GO:0005886:plasma membrane;GO:0009897:external side of plasma membrane;GO:0009986:cell surface;GO:0016020:membrane;GO:0016021:integral component of membrane;GO:0031224:intrinsic component of membrane;GO:0031982:vesicle;GO:0031988:membrane-bounded vesicle;GO:0042995:cell projection;GO:0043005:neuron projection;GO:0043226:organelle;GO:0043227:membrane…
PFDN5	1.17E-19	0.878273858	0.94	0.847	2.866292633	1.988018775	4.59E-15	protein_coding	GRCh38.98	chr12	+	53295291	53299450	4160	ENSG00000123349	hsa:5204:PFDN5, MM-1, MM1, PFD5	5204	prefoldin subunit 5 [Source:HGNC Symbol;Acc:HGNC:8869]	-	R-HSA-392499:Metabolism of proteins;R-HSA-389958:Cooperation of Prefoldin and TriC/CCT in actin and tubulin folding;R-HSA-391251:Protein folding;R-HSA-389957:Prefoldin mediated transfer of substrate to CCT/TriC;R-HSA-390466:Chaperonin-mediated protein folding	-	-	-	-	-	GO:0001654:eye development;GO:0006139:nucleobase-containing compound metabolic process;GO:0006351:transcription, DNA-templated;GO:0006355:regulation of transcription, DNA-templated;GO:0006457:protein folding;GO:0006725:cellular aromatic compound metabolic process;GO:0006807:nitrogen compound metabolic process;GO:0007154:cell communication;GO:0007165:signal transduction;GO:0007166:cell surface rec…	GO:0000988:transcription factor activity, protein binding;GO:0000989:transcription factor activity, transcription factor binding;GO:0003712:transcription cofactor activity;GO:0003714:transcription corepressor activity;GO:0005488:binding;GO:0005515:protein binding;GO:0051082:unfolded protein binding	GO:0005622:intracellular;GO:0005623:cell;GO:0005634:nucleus;GO:0005737:cytoplasm;GO:0016272:prefoldin complex;GO:0032991:macromolecular complex;GO:0043226:organelle;GO:0043227:membrane-bounded organelle;GO:0043229:intracellular organelle;GO:0043231:intracellular membrane-bounded organelle;GO:0043234:protein complex;GO:0044424:intracellular part;GO:0044464:cell part
IFNGR2	1.45E-19	1.255516409	0.685	0.364	1.849992989	0.59447658	5.69E-15	protein_coding	GRCh38.98	chr21	+	33402896	33479348	76453	ENSG00000159128	hsa:3460:IFNGR2, AF-1, IFGR2, IFNGT1, IMD28	3460	interferon gamma receptor 2 [Source:HGNC Symbol;Acc:HGNC:5440]	hsa04060:Cytokine-cytokine receptor interaction;hsa04630:Jak-STAT signaling pathway;hsa04650:Natural killer cell mediated cytotoxicity;hsa05152:Tuberculosis;hsa05162:Measles;hsa05164:Influenza A;hsa05168:Herpes simplex infection;hsa04066:HIF-1 signaling pathway;hsa05140:Leishmaniasis;hsa05145:Toxoplasmosis;hsa05321:Inflammatory bowel disease (IBD);hsa04380:Osteoclast differentiation;hsa05142:Chag…	R-HSA-168256:Immune System;R-HSA-913531:Interferon Signaling;R-HSA-1280215:Cytokine Signaling in Immune system;R-HSA-877312:Regulation of IFNG signaling;R-HSA-877300:Interferon gamma signaling	-	P00035:Interferon-gamma signaling pathway	614889:Immunodeficiency 28, mycobacteriosis	Immune system diseases;Primary immunodeficiency;H00089:IFN-gamma/IL-12 axis	Rheumatoid arthritis;Crohn's disease;Obesity-related traits;Educational attainment	GO:0001959:regulation of cytokine-mediated signaling pathway;GO:0002376:immune system process;GO:0002682:regulation of immune system process;GO:0006950:response to stress;GO:0006952:defense response;GO:0006955:immune response;GO:0007154:cell communication;GO:0007165:signal transduction;GO:0007166:cell surface receptor signaling pathway;GO:0009605:response to external stimulus;GO:0009607:response …	GO:0004871:signal transducer activity;GO:0004872:receptor activity;GO:0004888:transmembrane signaling receptor activity;GO:0004896:cytokine receptor activity;GO:0004904:interferon receptor activity;GO:0004906:interferon-gamma receptor activity;GO:0038023:signaling receptor activity;GO:0060089:molecular transducer activity	GO:0000139:Golgi membrane;GO:0005622:intracellular;GO:0005623:cell;GO:0005737:cytoplasm;GO:0005783:endoplasmic reticulum;GO:0005789:endoplasmic reticulum membrane;GO:0005794:Golgi apparatus;GO:0005886:plasma membrane;GO:0005887:integral component of plasma membrane;GO:0012505:endomembrane system;GO:0012506:vesicle membrane;GO:0016020:membrane;GO:0016021:integral component of membrane;GO:0016023:c…
HLA-C	1.70E-19	0.701833959	0.992	0.992	3.858524965	3.156691007	6.66E-15	protein_coding	GRCh38.98	chr6	-	31268749	31272130	3382	ENSG00000204525	hsa:3107:HLA-C, D6S204, HLA-JY3, HLAC, HLC-C, PSORS1	3107	major histocompatibility complex, class I, C [Source:HGNC Symbol;Acc:HGNC:4933]	hsa04514:Cell adhesion molecules (CAMs);hsa04650:Natural killer cell mediated cytotoxicity;hsa05168:Herpes simplex infection;hsa05320:Autoimmune thyroid disease;hsa05166:HTLV-I infection;hsa04144:Endocytosis;hsa04145:Phagosome;hsa04612:Antigen processing and presentation;hsa04940:Type I diabetes mellitus;hsa05169:Epstein-Barr virus infection;hsa05203:Viral carcinogenesis;hsa05330:Allograft reject…	R-HSA-168256:Immune System;R-HSA-1280218:Adaptive Immune System;R-HSA-909733:Interferon alpha/beta signaling;R-HSA-1236974:ER-Phagosome pathway;R-HSA-913531:Interferon Signaling;R-HSA-198933:Immunoregulatory interactions between a Lymphoid and a non-Lymphoid cell;R-HSA-1280215:Cytokine Signaling in Immune system;R-HSA-983169:Class I MHC mediated antigen processing & presentation;R-HSA-877300:Inte…	-	-	177900:Psoriasis susceptibility 1;609423:AIDS, resistance to	-	Psoriasis;Schizophrenia;Type 1 diabetes;Height;Rheumatoid arthritis;Crohn's disease;Coronary heart disease;Protein quantitative trait loci;Bone mineral density (spine);IgE levels;Ulcerative colitis;AIDS progression;Eosinophil counts;Atopic dermatitis;Hepatitis B;Nasopharyngeal carcinoma;Primary biliary cirrhosis;Follicular lymphoma;Psoriatic arthritis;Bipolar disorder and schizophrenia;HIV-1 cont…	GO:0002376:immune system process;GO:0002474:antigen processing and presentation of peptide antigen via MHC class I;GO:0002478:antigen processing and presentation of exogenous peptide antigen;GO:0002479:antigen processing and presentation of exogenous peptide antigen via MHC class I, TAP-dependent;GO:0002480:antigen processing and presentation of exogenous peptide antigen via MHC class I, TAP-inde…	GO:0003823:antigen binding;GO:0005488:binding;GO:0033218:amide binding;GO:0042277:peptide binding;GO:0042605:peptide antigen binding	GO:0000139:Golgi membrane;GO:0005576:extracellular region;GO:0005622:intracellular;GO:0005623:cell;GO:0005737:cytoplasm;GO:0005768:endosome;GO:0005769:early endosome;GO:0005773:vacuole;GO:0005774:vacuolar membrane;GO:0005783:endoplasmic reticulum;GO:0005789:endoplasmic reticulum membrane;GO:0005794:Golgi apparatus;GO:0005886:plasma membrane;GO:0009986:cell surface;GO:0010008:endosome membrane;GO:…
CREB3L2	1.98E-19	-0.581267426	0.154	0.5	0.366866503	0.948133929	7.76E-15	protein_coding	GRCh38.98	chr7	-	137874979	138002086	127108	ENSG00000182158	hsa:64764:CREB3L2, BBF2H7	64764	cAMP responsive element binding protein 3 like 2 [Source:HGNC Symbol;Acc:HGNC:23720]	hsa04024:cAMP signaling pathway;hsa04151:PI3K-Akt signaling pathway;hsa05161:Hepatitis B;hsa04916:Melanogenesis;hsa04911:Insulin secretion;hsa04022:cGMP-PKG signaling pathway;hsa04152:AMPK signaling pathway;hsa04211:Longevity regulating pathway;hsa04922:Glucagon signaling pathway;hsa05203:Viral carcinogenesis;hsa04261:Adrenergic signaling in cardiomyocytes;hsa04728:Dopaminergic synapse;hsa04668:T…	-	-	P00026:Heterotrimeric G-protein signaling pathway-Gi alpha and Gs alpha mediated pathway;P00055:Transcription regulation by bZIP transcription factor	-	-	-	GO:0001501:skeletal system development;GO:0002062:chondrocyte differentiation;GO:0006139:nucleobase-containing compound metabolic process;GO:0006351:transcription, DNA-templated;GO:0006355:regulation of transcription, DNA-templated;GO:0006357:regulation of transcription from RNA polymerase II promoter;GO:0006366:transcription from RNA polymerase II promoter;GO:0006725:cellular aromatic compound m…	GO:0000975:regulatory region DNA binding;GO:0000976:transcription regulatory region sequence-specific DNA binding;GO:0000977:RNA polymerase II regulatory region sequence-specific DNA binding;GO:0000978:RNA polymerase II core promoter proximal region sequence-specific DNA binding;GO:0000981:RNA polymerase II transcription factor activity, sequence-specific DNA binding;GO:0000982:transcription fact…	GO:0005622:intracellular;GO:0005623:cell;GO:0005634:nucleus;GO:0005654:nucleoplasm;GO:0005737:cytoplasm;GO:0005783:endoplasmic reticulum;GO:0005789:endoplasmic reticulum membrane;GO:0012505:endomembrane system;GO:0016020:membrane;GO:0016021:integral component of membrane;GO:0031224:intrinsic component of membrane;GO:0031974:membrane-enclosed lumen;GO:0031981:nuclear lumen;GO:0042175:nuclear outer…
UBA52	2.06E-19	0.818517481	0.961	0.89	3.048381629	2.229864148	8.08E-15	protein_coding	GRCh38.98	chr19	+	18571730	18577550	5821	ENSG00000221983	hsa:7311:UBA52, CEP52, HUBCEP52, L40, RPL40	7311	ubiquitin A-52 residue ribosomal protein fusion product 1 [Source:HGNC Symbol;Acc:HGNC:12458]	hsa03010:Ribosome	R-HSA-6782135:Dual incision in TC-NER;R-HSA-450294:MAP kinase activation in TLR cascade;R-HSA-2644602:Signaling by NOTCH1 PEST Domain Mutants in Cancer;R-HSA-5654726:Negative regulation of FGFR1 signaling;R-HSA-5689603:UCH proteinases;R-HSA-204998:Cell death signalling via NRAGE, NRIF and NADE;R-HSA-3700989:Transcriptional Regulation by TP53;R-HSA-193639:p75NTR signals via NF-kB;R-HSA-2424491:DAP…	-	-	-	-	-	GO:0000075:cell cycle checkpoint;GO:0000077:DNA damage checkpoint;GO:0000082:G1/S transition of mitotic cell cycle;GO:0000086:G2/M transition of mitotic cell cycle;GO:0000122:negative regulation of transcription from RNA polymerase II promoter;GO:0000165:MAPK cascade;GO:0000184:nuclear-transcribed mRNA catabolic process, nonsense-mediated decay;GO:0000187:activation of MAPK activity;GO:0000209:pr…	GO:0003735:structural constituent of ribosome;GO:0005198:structural molecule activity;GO:0005488:binding;GO:0005515:protein binding	GO:0000323:lytic vacuole;GO:0005576:extracellular region;GO:0005615:extracellular space;GO:0005622:intracellular;GO:0005623:cell;GO:0005634:nucleus;GO:0005654:nucleoplasm;GO:0005737:cytoplasm;GO:0005764:lysosome;GO:0005765:lysosomal membrane;GO:0005768:endosome;GO:0005773:vacuole;GO:0005774:vacuolar membrane;GO:0005829:cytosol;GO:0005840:ribosome;GO:0005886:plasma membrane;GO:0010008:endosome mem…
MT-ND2	2.07E-19	0.636550603	0.998	0.975	4.856302722	4.219752119	8.12E-15	protein_coding	GRCh38.98	chrM	+	4470	5511	1042	ENSG00000198763	-	-	mitochondrially encoded NADH:ubiquinone oxidoreductase core subunit 2 [Source:HGNC Symbol;Acc:HGNC:7456]	-	-	-	-	-	-	-	-	-	-
SPCS1	2.10E-19	-0.889038254	0.497	0.831	1.212700649	2.101738903	8.23E-15	protein_coding	GRCh38.98	chr3	+	52704955	52711148	6194	ENSG00000114902	hsa:28972:SPCS1, HSPC033, SPC1, SPC12, YJR010C-A	28972	signal peptidase complex subunit 1 [Source:HGNC Symbol;Acc:HGNC:23401]	hsa03060:Protein export	R-HSA-2980736:Peptide hormone metabolism;R-HSA-1799339:SRP-dependent cotranslational protein targeting to membrane;R-HSA-72766:Translation;R-HSA-392499:Metabolism of proteins;R-HSA-400508:Incretin synthesis, secretion, and inactivation;R-HSA-381771:Synthesis, secretion, and inactivation of Glucagon-like Peptide-1 (GLP-1);R-HSA-74160:Gene Expression;R-HSA-422085:Synthesis, secretion, and deacylati…	-	-	-	-	Schizophrenia;Bipolar disorder	GO:0006465:signal peptide processing;GO:0006508:proteolysis;GO:0006518:peptide metabolic process;GO:0006605:protein targeting;GO:0006807:nitrogen compound metabolic process;GO:0006810:transport;GO:0006886:intracellular protein transport;GO:0008104:protein localization;GO:0008152:metabolic process;GO:0009987:cellular process;GO:0010467:gene expression;GO:0015031:protein transport;GO:0016485:protei…	GO:0003824:catalytic activity;GO:0005488:binding;GO:0005515:protein binding;GO:0008233:peptidase activity;GO:0016787:hydrolase activity;GO:0043021:ribonucleoprotein complex binding;GO:0043022:ribosome binding;GO:0044877:macromolecular complex binding	GO:0005622:intracellular;GO:0005623:cell;GO:0005737:cytoplasm;GO:0005783:endoplasmic reticulum;GO:0005787:signal peptidase complex;GO:0005789:endoplasmic reticulum membrane;GO:0012505:endomembrane system;GO:0016020:membrane;GO:0016021:integral component of membrane;GO:0030176:integral component of endoplasmic reticulum membrane;GO:0031224:intrinsic component of membrane;GO:0031227:intrinsic compo…
TKT	2.21E-19	1.18313344	0.742	0.458	2.032151915	0.849018475	8.65E-15	protein_coding	GRCh38.98	chr3	-	53224712	53256052	31341	ENSG00000163931	hsa:7086:TKT, HEL-S-48, HEL107, TK, TKT1	7086	transketolase [Source:HGNC Symbol;Acc:HGNC:11834]	hsa01100:Metabolic pathways;hsa00030:Pentose phosphate pathway;hsa01200:Carbon metabolism;hsa01230:Biosynthesis of amino acids	R-HSA-163685:Integration of energy metabolism;R-HSA-1430728:Metabolism;R-HSA-163754:Insulin effects increased synthesis of Xylulose-5-Phosphate;R-HSA-71336:Pentose phosphate pathway (hexose monophosphate shunt);R-HSA-71387:Metabolism of carbohydrates	NONOXIPENT-PWY:pentose phosphate pathway (non-oxidative branch);PENTOSE-P-PWY:pentose phosphate pathway	P02762:Pentose phosphate pathway	617044:Short stature, developmental delay, and congenital heart defects	-	Blood metabolite levels;Blood metabolite ratios	GO:0005975:carbohydrate metabolic process;GO:0005996:monosaccharide metabolic process;GO:0005997:xylulose metabolic process;GO:0005999:xylulose biosynthetic process;GO:0006081:cellular aldehyde metabolic process;GO:0006098:pentose-phosphate shunt;GO:0006139:nucleobase-containing compound metabolic process;GO:0006725:cellular aromatic compound metabolic process;GO:0006732:coenzyme metabolic proces…	GO:0003824:catalytic activity;GO:0004802:transketolase activity;GO:0005488:binding;GO:0005515:protein binding;GO:0016740:transferase activity;GO:0016744:transferase activity, transferring aldehyde or ketonic groups;GO:0042802:identical protein binding;GO:0042803:protein homodimerization activity;GO:0043167:ion binding;GO:0043169:cation binding;GO:0046872:metal ion binding;GO:0046983:protein dimer…	GO:0005576:extracellular region;GO:0005622:intracellular;GO:0005623:cell;GO:0005634:nucleus;GO:0005654:nucleoplasm;GO:0005737:cytoplasm;GO:0005777:peroxisome;GO:0005829:cytosol;GO:0031974:membrane-enclosed lumen;GO:0031981:nuclear lumen;GO:0031982:vesicle;GO:0031988:membrane-bounded vesicle;GO:0042579:microbody;GO:0043209:myelin sheath;GO:0043226:organelle;GO:0043227:membrane-bounded organelle;GO…
TMSB4X	2.85E-19	0.767502572	1	0.992	6.12996156	5.362458988	1.12E-14	protein_coding	GRCh38.98	chrX	+	12975110	12977227	2118	ENSG00000205542	hsa:7114:TMSB4X, FX, PTMB4, TB4X, TMSB4	7114	thymosin beta 4 X-linked [Source:HGNC Symbol;Acc:HGNC:11881]	hsa04810:Regulation of actin cytoskeleton	R-HSA-109582:Hemostasis;R-HSA-76005:Response to elevated platelet cytosolic Ca2+;R-HSA-76002:Platelet activation, signaling and aggregation;R-HSA-114608:Platelet degranulation	-	-	-	-	-	GO:0001503:ossification;GO:0001649:osteoblast differentiation;GO:0002576:platelet degranulation;GO:0006810:transport;GO:0006887:exocytosis;GO:0006928:movement of cell or subcellular component;GO:0006996:organelle organization;GO:0007010:cytoskeleton organization;GO:0007015:actin filament organization;GO:0009987:cellular process;GO:0016043:cellular component organization;GO:0016192:vesicle-mediate…	GO:0003676:nucleic acid binding;GO:0003723:RNA binding;GO:0003779:actin binding;GO:0003785:actin monomer binding;GO:0005488:binding;GO:0005515:protein binding;GO:0008092:cytoskeletal protein binding;GO:0044822:poly(A) RNA binding;GO:0097159:organic cyclic compound binding;GO:1901363:heterocyclic compound binding	GO:0005576:extracellular region;GO:0005622:intracellular;GO:0005623:cell;GO:0005634:nucleus;GO:0005737:cytoplasm;GO:0005829:cytosol;GO:0005856:cytoskeleton;GO:0012505:endomembrane system;GO:0016023:cytoplasmic, membrane-bounded vesicle;GO:0030141:secretory granule;GO:0031091:platelet alpha granule;GO:0031093:platelet alpha granule lumen;GO:0031410:cytoplasmic vesicle;GO:0031974:membrane-enclosed …
SLC25A5	3.13E-19	1.114372174	0.846	0.712	2.699804996	1.585432821	1.23E-14	protein_coding	GRCh38.98	chrX	+	119468422	119471396	2975	ENSG00000005022	hsa:292:SLC25A5, 2F1, AAC2, ANT2, T2, T3	292	solute carrier family 25 member 5 [Source:HGNC Symbol;Acc:HGNC:10991]	hsa04020:Calcium signaling pathway;hsa05166:HTLV-I infection;hsa04022:cGMP-PKG signaling pathway;hsa05012:Parkinson's disease;hsa05016:Huntington's disease	R-HSA-422356:Regulation of insulin secretion;R-HSA-162909:Host Interactions of HIV factors;R-HSA-180897:Vpr-mediated induction of apoptosis by mitochondrial outer membrane permeabilization;R-HSA-176033:Interactions of Vpr with host cellular proteins;R-HSA-163685:Integration of energy metabolism;R-HSA-1430728:Metabolism;R-HSA-162906:HIV Infection;R-HSA-1643685:Disease;R-HSA-5663205:Infectious dise…	-	-	-	-	-	GO:0002790:peptide secretion;GO:0002791:regulation of peptide secretion;GO:0006412:translation;GO:0006518:peptide metabolic process;GO:0006807:nitrogen compound metabolic process;GO:0006810:transport;GO:0006839:mitochondrial transport;GO:0006863:purine nucleobase transport;GO:0006915:apoptotic process;GO:0006996:organelle organization;GO:0007005:mitochondrion organization;GO:0007006:mitochondrial…	GO:0003676:nucleic acid binding;GO:0003723:RNA binding;GO:0003735:structural constituent of ribosome;GO:0005198:structural molecule activity;GO:0005215:transporter activity;GO:0005345:purine nucleobase transmembrane transporter activity;GO:0005488:binding;GO:0005515:protein binding;GO:0015205:nucleobase transmembrane transporter activity;GO:0015207:adenine transmembrane transporter activity;GO:00…	GO:0005576:extracellular region;GO:0005622:intracellular;GO:0005623:cell;GO:0005634:nucleus;GO:0005737:cytoplasm;GO:0005739:mitochondrion;GO:0005740:mitochondrial envelope;GO:0005743:mitochondrial inner membrane;GO:0005759:mitochondrial matrix;GO:0005819:spindle;GO:0005856:cytoskeleton;GO:0005886:plasma membrane;GO:0005887:integral component of plasma membrane;GO:0009295:nucleoid;GO:0015630:micro…
GNG5	3.83E-19	0.945353582	0.879	0.763	2.564505417	1.619151836	1.50E-14	protein_coding	GRCh38.98	chr1	-	84498325	84506581	8257	ENSG00000174021	hsa:2787:GNG5	2787	G protein subunit gamma 5 [Source:HGNC Symbol;Acc:HGNC:4408]	hsa04151:PI3K-Akt signaling pathway;hsa05200:Pathways in cancer;hsa04014:Ras signaling pathway;hsa04062:Chemokine signaling pathway;hsa04728:Dopaminergic synapse;hsa04713:Circadian entrainment;hsa04723:Retrograde endocannabinoid signaling;hsa04724:Glutamatergic synapse;hsa04725:Cholinergic synapse;hsa04727:GABAergic synapse;hsa05032:Morphine addiction;hsa05034:Alcoholism;hsa04726:Serotonergic syn…	R-HSA-422356:Regulation of insulin secretion;R-HSA-428930:Thromboxane signalling through TP receptor;R-HSA-418346:Platelet homeostasis;R-HSA-997272:Inhibition of voltage gated Ca2+ channels via Gbeta/gamma subunits;R-HSA-400042:Adrenaline,noradrenaline inhibits insulin secretion;R-HSA-392518:Signal amplification;R-HSA-6814122:Cooperation of PDCL (PhLP1) and TRiC/CCT in G-protein beta folding;R-HS…	-	P00043:Muscarinic acetylcholine receptor 2 and 4 signaling pathway;P05730:Endogenous cannabinoid signaling;P00031:Inflammation mediated by chemokine and cytokine signaling pathway;P05916:Opioid prodynorphin pathway;P00057:Wnt signaling pathway;P04374:5HT2 type receptor mediated signaling pathway;P05917:Opioid proopiomelanocortin pathway;P04377:Beta1 adrenergic receptor signaling pathway;P05731:GA…	-	-	-	GO:0003007:heart morphogenesis;GO:0003156:regulation of organ formation;GO:0003263:cardioblast proliferation;GO:0003264:regulation of cardioblast proliferation;GO:0003266:regulation of secondary heart field cardioblast proliferation;GO:0007154:cell communication;GO:0007165:signal transduction;GO:0007186:G-protein coupled receptor signaling pathway;GO:0007275:multicellular organism development;GO:…	GO:0003824:catalytic activity;GO:0003924:GTPase activity;GO:0004871:signal transducer activity;GO:0005488:binding;GO:0005515:protein binding;GO:0016462:pyrophosphatase activity;GO:0016787:hydrolase activity;GO:0016817:hydrolase activity, acting on acid anhydrides;GO:0016818:hydrolase activity, acting on acid anhydrides, in phosphorus-containing anhydrides;GO:0017111:nucleoside-triphosphatase acti…	GO:0005576:extracellular region;GO:0005622:intracellular;GO:0005623:cell;GO:0005737:cytoplasm;GO:0005739:mitochondrion;GO:0005834:heterotrimeric G-protein complex;GO:0005886:plasma membrane;GO:0009898:cytoplasmic side of plasma membrane;GO:0016020:membrane;GO:0019897:extrinsic component of plasma membrane;GO:0019898:extrinsic component of membrane;GO:0031234:extrinsic component of cytoplasmic sid…
SEL1L3	4.16E-19	-0.38632128	0.104	0.407	0.23129023	0.617611511	1.63E-14	protein_coding	GRCh38.98	chr4	-	25747433	25863760	116328	ENSG00000091490	hsa:23231:SEL1L3, Sel-1L3	23231	SEL1L family member 3 [Source:HGNC Symbol;Acc:HGNC:29108]	-	-	-	-	-	-	-	-	-	GO:0005622:intracellular;GO:0005623:cell;GO:0005634:nucleus;GO:0005654:nucleoplasm;GO:0016020:membrane;GO:0016021:integral component of membrane;GO:0031224:intrinsic component of membrane;GO:0031974:membrane-enclosed lumen;GO:0031981:nuclear lumen;GO:0043226:organelle;GO:0043227:membrane-bounded organelle;GO:0043229:intracellular organelle;GO:0043231:intracellular membrane-bounded organelle;GO:00…
HNRNPU	4.26E-19	1.156185792	0.814	0.602	2.370907457	1.214721665	1.67E-14	protein_coding	GRCh38.98	chr1	-	244840638	244864560	23923	ENSG00000153187	hsa:3192:HNRNPU, HNRNPU-AS1, HNRPU, SAF-A, SAFA, U21.1, hnRNP_U, C1orf199, NCRNA00201	3192	heterogeneous nuclear ribonucleoprotein U [Source:HGNC Symbol;Acc:HGNC:5048]	hsa03040:Spliceosome	R-HSA-72163:mRNA Splicing - Major Pathway;R-HSA-72172:mRNA Splicing;R-HSA-72203:Processing of Capped Intron-Containing Pre-mRNA;R-HSA-74160:Gene Expression	-	-	-	-	-	GO:0000375:RNA splicing, via transesterification reactions;GO:0000377:RNA splicing, via transesterification reactions with bulged adenosine as nucleophile;GO:0000398:mRNA splicing, via spliceosome;GO:0000723:telomere maintenance;GO:0001503:ossification;GO:0001649:osteoblast differentiation;GO:0006139:nucleobase-containing compound metabolic process;GO:0006259:DNA metabolic process;GO:0006278:RNA-…	GO:0000166:nucleotide binding;GO:0000975:regulatory region DNA binding;GO:0001047:core promoter binding;GO:0001067:regulatory region nucleic acid binding;GO:0001882:nucleoside binding;GO:0001883:purine nucleoside binding;GO:0003676:nucleic acid binding;GO:0003677:DNA binding;GO:0003723:RNA binding;GO:0003727:single-stranded RNA binding;GO:0005488:binding;GO:0005515:protein binding;GO:0005524:ATP …	GO:0005622:intracellular;GO:0005623:cell;GO:0005634:nucleus;GO:0005654:nucleoplasm;GO:0005681:spliceosomal complex;GO:0005697:telomerase holoenzyme complex;GO:0005737:cytoplasm;GO:0009986:cell surface;GO:0016020:membrane;GO:0030529:intracellular ribonucleoprotein complex;GO:0031974:membrane-enclosed lumen;GO:0031981:nuclear lumen;GO:0032991:macromolecular complex;GO:0035770:ribonucleoprotein gran…
KCTD12	4.33E-19	1.276808775	0.71	0.415	2.025507878	0.748699103	1.70E-14	protein_coding	GRCh38.98	chr13	-	76880175	76886405	6231	ENSG00000178695	hsa:115207:KCTD12, C13orf2, PFET1, PFETIN	115207	potassium channel tetramerization domain containing 12 [Source:HGNC Symbol;Acc:HGNC:14678]	-	-	-	-	-	-	Tourette's syndrome or obsessive-compulsive disorder	GO:0006461:protein complex assembly;GO:0009987:cellular process;GO:0016043:cellular component organization;GO:0022607:cellular component assembly;GO:0043933:macromolecular complex subunit organization;GO:0044085:cellular component biogenesis;GO:0051259:protein oligomerization;GO:0051260:protein homooligomerization;GO:0065003:macromolecular complex assembly;GO:0070271:protein complex biogenesis;GO…	GO:0003676:nucleic acid binding;GO:0003723:RNA binding;GO:0005488:binding;GO:0044822:poly(A) RNA binding;GO:0097159:organic cyclic compound binding;GO:1901363:heterocyclic compound binding	GO:0005576:extracellular region;GO:0005623:cell;GO:0005886:plasma membrane;GO:0016020:membrane;GO:0030054:cell junction;GO:0031982:vesicle;GO:0031988:membrane-bounded vesicle;GO:0042734:presynaptic membrane;GO:0043226:organelle;GO:0043227:membrane-bounded organelle;GO:0043230:extracellular organelle;GO:0044421:extracellular region part;GO:0044425:membrane part;GO:0044456:synapse part;GO:0044459:p…
CTSH	7.26E-19	1.042894545	0.821	0.593	2.407579221	1.364684676	2.84E-14	protein_coding	GRCh38.98	chr15	-	78921058	78949574	28517	ENSG00000103811	hsa:1512:CTSH, ACC-4, ACC-5, ACC4, ACC5, CPSB	1512	cathepsin H [Source:HGNC Symbol;Acc:HGNC:2535]	hsa04210:Apoptosis;hsa04142:Lysosome	R-HSA-168256:Immune System;R-HSA-1280218:Adaptive Immune System;R-HSA-5683826:Surfactant metabolism;R-HSA-392499:Metabolism of proteins;R-HSA-2132295:MHC class II antigen presentation	-	-	-	Endocrine and metabolic diseases;Diabetes;H00408:Type I diabetes mellitus	Type 1 diabetes;Bipolar disorder	GO:0000165:MAPK cascade;GO:0001101:response to acid chemical;GO:0001525:angiogenesis;GO:0001568:blood vessel development;GO:0001655:urogenital system development;GO:0001656:metanephros development;GO:0001667:ameboidal-type cell migration;GO:0001763:morphogenesis of a branching structure;GO:0001822:kidney development;GO:0001894:tissue homeostasis;GO:0001906:cell killing;GO:0001909:leukocyte mediat…	GO:0003824:catalytic activity;GO:0004175:endopeptidase activity;GO:0004177:aminopeptidase activity;GO:0004197:cysteine-type endopeptidase activity;GO:0004252:serine-type endopeptidase activity;GO:0004871:signal transducer activity;GO:0004872:receptor activity;GO:0004888:transmembrane signaling receptor activity;GO:0005488:binding;GO:0005515:protein binding;GO:0008047:enzyme activator activity;GO:…	GO:0000323:lytic vacuole;GO:0005576:extracellular region;GO:0005615:extracellular space;GO:0005622:intracellular;GO:0005623:cell;GO:0005737:cytoplasm;GO:0005764:lysosome;GO:0005768:endosome;GO:0005770:late endosome;GO:0005771:multivesicular body;GO:0005773:vacuole;GO:0005775:vacuolar lumen;GO:0005829:cytosol;GO:0012505:endomembrane system;GO:0016023:cytoplasmic, membrane-bounded vesicle;GO:003014…
MS4A4A	1.00E-18	1.84413471	0.615	0.237	2.496321197	0.652186487	3.93E-14	protein_coding	GRCh38.98	chr11	+	60185702	60317944	132243	ENSG00000110079	hsa:51338:MS4A4A, 4SPAN1, CD20-L1, CD20L1, HDCME31P, MS4A4, MS4A7	51338	membrane spanning 4-domains A4A [Source:HGNC Symbol;Acc:HGNC:13371]	-	-	-	-	-	-	Alzheimer's disease (late onset);Alzheimer's disease in APOE e4- carriers	-	-	GO:0016020:membrane;GO:0016021:integral component of membrane;GO:0031224:intrinsic component of membrane;GO:0044425:membrane part
FKBP1A	1.07E-18	1.158359705	0.69	0.432	1.781354144	0.62299444	4.19E-14	protein_coding	GRCh38.98	chr20	-	1368978	1393172	24195	ENSG00000088832	hsa:2280:FKBP1A, FKBP-12, FKBP-1A, FKBP1, FKBP12, PKC12, PKCI2, PPIASE	2280	FKBP prolyl isomerase 1A [Source:HGNC Symbol;Acc:HGNC:3711]	-	R-HSA-170834:Signaling by TGF-beta Receptor Complex;R-HSA-3656532:TGFBR1 KD Mutants in Cancer;R-HSA-3304351:Signaling by TGF-beta Receptor Complex in Cancer;R-HSA-2173789:TGF-beta receptor signaling activates SMADs;R-HSA-3642278:Loss of Function of TGFBR2 in Cancer;R-HSA-162582:Signal Transduction;R-HSA-3656534:Loss of Function of TGFBR1 in Cancer;R-HSA-3645790:TGFBR2 Kinase Domain Mutants in Can…	-	P00052:TGF-beta signaling pathway	-	-	-	GO:0000413:protein peptidyl-prolyl isomerization;GO:0001775:cell activation;GO:0002376:immune system process;GO:0002682:regulation of immune system process;GO:0003007:heart morphogenesis;GO:0003205:cardiac chamber development;GO:0003206:cardiac chamber morphogenesis;GO:0003208:cardiac ventricle morphogenesis;GO:0003229:ventricular cardiac muscle tissue development;GO:0003231:cardiac ventricle dev…	GO:0003755:peptidyl-prolyl cis-trans isomerase activity;GO:0003824:catalytic activity;GO:0004871:signal transducer activity;GO:0005102:receptor binding;GO:0005126:cytokine receptor binding;GO:0005160:transforming growth factor beta receptor binding;GO:0005488:binding;GO:0005515:protein binding;GO:0005527:macrolide binding;GO:0005528:FK506 binding;GO:0008144:drug binding;GO:0016853:isomerase activ…	GO:0005576:extracellular region;GO:0005622:intracellular;GO:0005623:cell;GO:0005737:cytoplasm;GO:0005783:endoplasmic reticulum;GO:0005789:endoplasmic reticulum membrane;GO:0005829:cytosol;GO:0012505:endomembrane system;GO:0014802:terminal cisterna;GO:0016020:membrane;GO:0016528:sarcoplasm;GO:0016529:sarcoplasmic reticulum;GO:0030016:myofibril;GO:0030017:sarcomere;GO:0030018:Z disc;GO:0031012:extr…
ST6GAL1	1.08E-18	-0.686106448	0.183	0.542	0.433363378	1.119469826	4.22E-14	protein_coding	GRCh38.98	chr3	+	186930502	187078553	148052	ENSG00000073849	hsa:6480:ST6GAL1, SIAT1, ST6GalI, ST6N	6480	ST6 beta-galactoside alpha-2,6-sialyltransferase 1 [Source:HGNC Symbol;Acc:HGNC:10860]	hsa01100:Metabolic pathways;hsa00510:N-Glycan biosynthesis;hsa00514:Other types of O-glycan biosynthesis	R-HSA-446203:Asparagine N-linked glycosylation;R-HSA-5173105:O-linked glycosylation;R-HSA-446219:Synthesis of substrates in N-glycan biosythesis;R-HSA-392499:Metabolism of proteins;R-HSA-597592:Post-translational protein modification;R-HSA-975577:N-Glycan antennae elongation;R-HSA-913709:O-linked glycosylation of mucins;R-HSA-4085001:Sialic acid metabolism;R-HSA-975576:N-glycan antennae elongatio…	PWY-7434:terminal O-glycans residues modification	-	-	-	Type 2 diabetes;Drug-induced liver injury (flucloxacillin);IgA nephropathy;Esophageal cancer (squamous cell);IgG glycosylation;Response to methylphenidate treatment in attention-deficit/hyperactivity disorder (blood pressure)	GO:0000902:cell morphogenesis;GO:0000904:cell morphogenesis involved in differentiation;GO:0002376:immune system process;GO:0005975:carbohydrate metabolic process;GO:0006054:N-acetylneuraminate metabolic process;GO:0006082:organic acid metabolic process;GO:0006464:cellular protein modification process;GO:0006486:protein glycosylation;GO:0006487:protein N-linked glycosylation;GO:0006493:protein O-…	GO:0003824:catalytic activity;GO:0003835:beta-galactoside alpha-2,6-sialyltransferase activity;GO:0005488:binding;GO:0005515:protein binding;GO:0008373:sialyltransferase activity;GO:0016740:transferase activity;GO:0016757:transferase activity, transferring glycosyl groups	GO:0000138:Golgi trans cisterna;GO:0000139:Golgi membrane;GO:0005576:extracellular region;GO:0005622:intracellular;GO:0005623:cell;GO:0005737:cytoplasm;GO:0005783:endoplasmic reticulum;GO:0005794:Golgi apparatus;GO:0005795:Golgi stack;GO:0005797:Golgi medial cisterna;GO:0012505:endomembrane system;GO:0016020:membrane;GO:0016021:integral component of membrane;GO:0030173:integral component of Golgi…
LAIR1	1.20E-18	1.172364481	0.615	0.263	1.611965681	0.4396012	4.72E-14	protein_coding	GRCh38.98	chr19	-	54351384	54370558	19175	ENSG00000167613	hsa:3903:LAIR1, CD305, LAIR-1	3903	leukocyte associated immunoglobulin like receptor 1 [Source:HGNC Symbol;Acc:HGNC:6477]	-	R-HSA-168256:Immune System;R-HSA-1280218:Adaptive Immune System;R-HSA-198933:Immunoregulatory interactions between a Lymphoid and a non-Lymphoid cell	-	-	-	-	-	GO:0002250:adaptive immune response;GO:0002376:immune system process;GO:0002682:regulation of immune system process;GO:0006955:immune response;GO:0048583:regulation of response to stimulus;GO:0050776:regulation of immune response;GO:0050789:regulation of biological process;GO:0050896:response to stimulus;GO:0065007:biological regulation	GO:0005488:binding;GO:0005515:protein binding	GO:0005576:extracellular region;GO:0005623:cell;GO:0005886:plasma membrane;GO:0016020:membrane;GO:0016021:integral component of membrane;GO:0031224:intrinsic component of membrane;GO:0031982:vesicle;GO:0031988:membrane-bounded vesicle;GO:0043226:organelle;GO:0043227:membrane-bounded organelle;GO:0043230:extracellular organelle;GO:0044421:extracellular region part;GO:0044425:membrane part;GO:00444…
HCST	1.23E-18	1.232989761	0.749	0.441	2.203677806	0.970688045	4.81E-14	protein_coding	GRCh38.98	chr19	+	35902529	35904377	1849	ENSG00000126264	hsa:10870:HCST, DAP10, KAP10, PIK3AP	10870	hematopoietic cell signal transducer [Source:HGNC Symbol;Acc:HGNC:16977]	hsa04650:Natural killer cell mediated cytotoxicity	R-HSA-168256:Immune System;R-HSA-1280218:Adaptive Immune System;R-HSA-198933:Immunoregulatory interactions between a Lymphoid and a non-Lymphoid cell	-	-	-	-	-	GO:0002376:immune system process;GO:0002682:regulation of immune system process;GO:0006464:cellular protein modification process;GO:0006468:protein phosphorylation;GO:0006793:phosphorus metabolic process;GO:0006796:phosphate-containing compound metabolic process;GO:0006955:immune response;GO:0007154:cell communication;GO:0007165:signal transduction;GO:0008152:metabolic process;GO:0009966:regulati…	GO:0005102:receptor binding;GO:0005488:binding;GO:0005515:protein binding;GO:0043548:phosphatidylinositol 3-kinase binding	GO:0005623:cell;GO:0005886:plasma membrane;GO:0009986:cell surface;GO:0016020:membrane;GO:0016021:integral component of membrane;GO:0031224:intrinsic component of membrane;GO:0044425:membrane part;GO:0044464:cell part;GO:0071944:cell periphery
[truncated: 1,847 more rows]
