# Supplementary material for: Single-cell sequencing reveals the immune microenvironment associated with gastric cancer
Source: Genes Dis. 2024 Jan 26;12(1):101218. doi: 10.1016/j.gendis.2024.101218 (PMC11466575; doi:10.1016/j.gendis.2024.101218)
Supplement: Multimedia component 5 [file mmc5.xls]

Gene	p_val	avg_logFC	pct.1	pct.2	avg_logExp.1	avg_logExp.2	p_val_adj	gene_biotype	version	chr	strand	start	end	length	gene_id	Gene	Entrez Gene ID	Description	Pathway - KEGG PATHWAY	Pathway - Reactome	Pathway - BioCyc	Pathway - PANTHER	Disease - OMIM	Disease - KEGG DISEASE	Disease - NHGRI GWAS Catalog	GO - Biological Process	GO - Molecular Function	GO - Cellular Component
TNIP3	3.00E-201	2.990157048	0.846	0.062	3.264800415	0.274643367	1.18E-196	protein_coding	GRCh38.98	chr4	-	121131408	121227466	96059	ENSG00000050730	hsa:79931:TNIP3, ABIN-3, LIND	79931	TNFAIP3 interacting protein 3 [Source:HGNC Symbol;Acc:HGNC:19315]	-	R-HSA-5688426:Deubiquitination;R-HSA-392499:Metabolism of proteins;R-HSA-597592:Post-translational protein modification;R-HSA-5689896:Ovarian tumor domain proteases	-	-	-	-	Breast cancer	GO:0002218:activation of innate immune response;GO:0002221:pattern recognition receptor signaling pathway;GO:0002224:toll-like receptor signaling pathway;GO:0002237:response to molecule of bacterial origin;GO:0002253:activation of immune response;GO:0002376:immune system process;GO:0002682:regulation of immune system process;GO:0002684:positive regulation of immune system process;GO:0002756:MyD88…	GO:0005488:binding;GO:0005515:protein binding;GO:0031593:polyubiquitin binding;GO:0032182:ubiquitin-like protein binding;GO:0043130:ubiquitin binding	-
INHBA	1.18E-195	4.015267687	0.758	0.036	4.214779217	0.199511529	4.63E-191	protein_coding	GRCh38.98	chr7	-	41667168	41705834	38667	ENSG00000122641	hsa:3624:INHBA, EDF, FRP	3624	inhibin subunit beta A [Source:HGNC Symbol;Acc:HGNC:6066]	hsa04550:Signaling pathways regulating pluripotency of stem cells;hsa04060:Cytokine-cytokine receptor interaction;hsa04350:TGF-beta signaling pathway	R-HSA-2980736:Peptide hormone metabolism;R-HSA-392499:Metabolism of proteins;R-HSA-162582:Signal Transduction;R-HSA-209952:Peptide hormone biosynthesis;R-HSA-1502540:Signaling by Activin;R-HSA-209822:Glycoprotein hormones;R-HSA-2473224:Antagonism of Activin by Follistatin	-	P00052:TGF-beta signaling pathway	-	-	Menarche (age at onset);Prostate cancer (gene x gene interaction);Parent of origin effect on language impairment (paternal);Pit-and-Fissure caries	GO:0000003:reproduction;GO:0000082:G1/S transition of mitotic cell cycle;GO:0000165:MAPK cascade;GO:0000278:mitotic cell cycle;GO:0001541:ovarian follicle development;GO:0001553:luteinization;GO:0001558:regulation of cell growth;GO:0001654:eye development;GO:0001704:formation of primary germ layer;GO:0001706:endoderm formation;GO:0001707:mesoderm formation;GO:0001775:cell activation;GO:0001816:cy…	GO:0005102:receptor binding;GO:0005125:cytokine activity;GO:0005126:cytokine receptor binding;GO:0005160:transforming growth factor beta receptor binding;GO:0005179:hormone activity;GO:0005488:binding;GO:0005515:protein binding;GO:0008083:growth factor activity;GO:0017046:peptide hormone binding;GO:0033218:amide binding;GO:0033612:receptor serine/threonine kinase binding;GO:0034711:inhibin bindin…	GO:0005576:extracellular region;GO:0005615:extracellular space;GO:0005622:intracellular;GO:0005623:cell;GO:0005737:cytoplasm;GO:0032991:macromolecular complex;GO:0043234:protein complex;GO:0043509:activin A complex;GO:0043511:inhibin complex;GO:0043512:inhibin A complex;GO:0044421:extracellular region part;GO:0044424:intracellular part;GO:0044444:cytoplasmic part;GO:0044464:cell part;GO:0048180:a…
ITGB8	1.68E-187	1.766643479	0.641	0.009	1.791112164	0.024468685	6.57E-183	protein_coding	GRCh38.98	chr7	+	20330702	20415754	85053	ENSG00000105855	hsa:3696:ITGB8	3696	integrin subunit beta 8 [Source:HGNC Symbol;Acc:HGNC:6163]	hsa04514:Cell adhesion molecules (CAMs);hsa04151:PI3K-Akt signaling pathway;hsa04810:Regulation of actin cytoskeleton;hsa05414:Dilated cardiomyopathy;hsa04510:Focal adhesion;hsa05410:Hypertrophic cardiomyopathy (HCM);hsa04512:ECM-receptor interaction;hsa05412:Arrhythmogenic right ventricular cardiomyopathy (ARVC)	R-HSA-1566948:Elastic fibre formation;R-HSA-1474244:Extracellular matrix organization;R-HSA-216083:Integrin cell surface interactions;R-HSA-2129379:Molecules associated with elastic fibres	-	P00034:Integrin signalling pathway	-	-	-	GO:0000003:reproduction;GO:0001501:skeletal system development;GO:0001568:blood vessel development;GO:0001573:ganglioside metabolic process;GO:0001890:placenta development;GO:0001944:vasculature development;GO:0003006:developmental process involved in reproduction;GO:0006629:lipid metabolic process;GO:0006643:membrane lipid metabolic process;GO:0006664:glycolipid metabolic process;GO:0006665:sphi…	GO:0004872:receptor activity;GO:0005102:receptor binding;GO:0005488:binding;GO:0005515:protein binding;GO:0060089:molecular transducer activity;GO:1990430:extracellular matrix protein binding	GO:0005576:extracellular region;GO:0005623:cell;GO:0005886:plasma membrane;GO:0005887:integral component of plasma membrane;GO:0008305:integrin complex;GO:0009986:cell surface;GO:0016020:membrane;GO:0016021:integral component of membrane;GO:0031224:intrinsic component of membrane;GO:0031226:intrinsic component of plasma membrane;GO:0031982:vesicle;GO:0031988:membrane-bounded vesicle;GO:0032991:ma…
ZP3	9.18E-179	2.254734257	0.648	0.016	2.302430557	0.0476963	3.60E-174	protein_coding	GRCh38.98	chr7	+	76397518	76442071	44554	ENSG00000188372	hsa:7784:ZP3, ZP3A, ZP3B, ZPC, Zp-3	7784	zona pellucida glycoprotein 3 [Source:HGNC Symbol;Acc:HGNC:13189]	-	R-HSA-1300644:Interaction With The Zona Pellucida;R-HSA-1474165:Reproduction;R-HSA-1187000:Fertilization	-	-	-	-	Parkinson disease and lewy body pathology	GO:0000003:reproduction;GO:0000041:transition metal ion transport;GO:0001541:ovarian follicle development;GO:0001547:antral ovarian follicle growth;GO:0001701:in utero embryonic development;GO:0001775:cell activation;GO:0001806:type IV hypersensitivity;GO:0001807:regulation of type IV hypersensitivity;GO:0001809:positive regulation of type IV hypersensitivity;GO:0001816:cytokine production;GO:000…	GO:0004871:signal transducer activity;GO:0005215:transporter activity;GO:0005216:ion channel activity;GO:0005261:cation channel activity;GO:0005262:calcium channel activity;GO:0005384:manganese ion transmembrane transporter activity;GO:0005488:binding;GO:0005515:protein binding;GO:0008324:cation transmembrane transporter activity;GO:0015075:ion transmembrane transporter activity;GO:0015085:calciu…	GO:0001669:acrosomal vesicle;GO:0002080:acrosomal membrane;GO:0002081:outer acrosomal membrane;GO:0005576:extracellular region;GO:0005578:proteinaceous extracellular matrix;GO:0005615:extracellular space;GO:0005622:intracellular;GO:0005623:cell;GO:0005737:cytoplasm;GO:0005768:endosome;GO:0005770:late endosome;GO:0005771:multivesicular body;GO:0005773:vacuole;GO:0005783:endoplasmic reticulum;GO:00…
ENO2	4.71E-177	1.513100341	0.656	0.02	1.55709881	0.043998469	1.84E-172	protein_coding	GRCh38.98	chr12	+	6913745	6923698	9954	ENSG00000111674	hsa:2026:ENO2, HEL-S-279, NSE	2026	enolase 2 [Source:HGNC Symbol;Acc:HGNC:3353]	hsa01100:Metabolic pathways;hsa01200:Carbon metabolism;hsa01230:Biosynthesis of amino acids;hsa00010:Glycolysis / Gluconeogenesis;hsa04066:HIF-1 signaling pathway;hsa03018:RNA degradation	R-HSA-70171:Glycolysis;R-HSA-70326:Glucose metabolism;R-HSA-1430728:Metabolism;R-HSA-71387:Metabolism of carbohydrates;R-HSA-70263:Gluconeogenesis	PWY66-399:gluconeogenesis;PWY66-407:superpathway of conversion of glucose to acetyl CoA and entry into the TCA cycle;PWY66-400:glycolysis	P00024:Glycolysis	-	-	-	GO:0005975:carbohydrate metabolic process;GO:0005996:monosaccharide metabolic process;GO:0006006:glucose metabolic process;GO:0006007:glucose catabolic process;GO:0006082:organic acid metabolic process;GO:0006090:pyruvate metabolic process;GO:0006091:generation of precursor metabolites and energy;GO:0006094:gluconeogenesis;GO:0006096:glycolytic process;GO:0006139:nucleobase-containing compound me…	GO:0000287:magnesium ion binding;GO:0003824:catalytic activity;GO:0004634:phosphopyruvate hydratase activity;GO:0005488:binding;GO:0005515:protein binding;GO:0016829:lyase activity;GO:0016835:carbon-oxygen lyase activity;GO:0016836:hydro-lyase activity;GO:0043167:ion binding;GO:0043169:cation binding;GO:0046872:metal ion binding	GO:0000015:phosphopyruvate hydratase complex;GO:0001917:photoreceptor inner segment;GO:0005576:extracellular region;GO:0005615:extracellular space;GO:0005622:intracellular;GO:0005623:cell;GO:0005737:cytoplasm;GO:0005829:cytosol;GO:0005886:plasma membrane;GO:0016020:membrane;GO:0031982:vesicle;GO:0031988:membrane-bounded vesicle;GO:0032991:macromolecular complex;GO:0036477:somatodendritic compartm…
CXCL5	1.05E-176	6.590556762	0.923	0.167	8.072298239	1.481741476	4.13E-172	protein_coding	GRCh38.98	chr4	-	73995642	73998677	3036	ENSG00000163735	hsa:6374:CXCL5, ENA-78, SCYB5	6374	C-X-C motif chemokine ligand 5 [Source:HGNC Symbol;Acc:HGNC:10642]	hsa04060:Cytokine-cytokine receptor interaction;hsa04062:Chemokine signaling pathway;hsa05323:Rheumatoid arthritis;hsa05133:Pertussis;hsa04668:TNF signaling pathway	R-HSA-373076:Class A/1 (Rhodopsin-like receptors);R-HSA-372790:Signaling by GPCR;R-HSA-375276:Peptide ligand-binding receptors;R-HSA-388396:GPCR downstream signaling;R-HSA-162582:Signal Transduction;R-HSA-418594:G alpha (i) signalling events;R-HSA-500792:GPCR ligand binding;R-HSA-380108:Chemokine receptors bind chemokines	-	-	-	-	Inflammatory bowel disease;Metabolite levels;Urate levels (BMI interaction)	GO:0002237:response to molecule of bacterial origin;GO:0002252:immune effector process;GO:0002376:immune system process;GO:0002443:leukocyte mediated immunity;GO:0002444:myeloid leukocyte mediated immunity;GO:0002446:neutrophil mediated immunity;GO:0002682:regulation of immune system process;GO:0002684:positive regulation of immune system process;GO:0002685:regulation of leukocyte migration;GO:00…	GO:0001664:G-protein coupled receptor binding;GO:0005102:receptor binding;GO:0005125:cytokine activity;GO:0005126:cytokine receptor binding;GO:0005488:binding;GO:0005515:protein binding;GO:0008009:chemokine activity;GO:0042379:chemokine receptor binding;GO:0045236:CXCR chemokine receptor binding	GO:0005576:extracellular region;GO:0005615:extracellular space;GO:0044421:extracellular region part
AC026310.2	2.30E-176	1.576948103	0.579	0.002	1.580552301	0.003604198	9.01E-172	lncRNA	GRCh38.98	chr12	+	24949163	24960158	10996	ENSG00000255921	-	-	novel transcript, antisense to BCAT1	-	-	-	-	-	-	-	-	-	-
AC245297.1	1.11E-169	1.809701534	0.707	0.042	1.908936511	0.099234977	4.36E-165	-	-	-	-	-	-	-	-	-	-	-	-	-	-	-	-	-	-	-	-	-
AL390719.1	2.21E-148	1.346733296	0.509	0.005	1.362454432	0.015721136	8.66E-144	-	-	-	-	-	-	-	-	-	-	-	-	-	-	-	-	-	-	-	-	-
LYZ	1.50E-137	-4.702198529	0.33	0.982	0.957091862	5.659290391	5.87E-133	protein_coding	GRCh38.98	chr12	+	69348341	69354234	5894	ENSG00000090382	hsa:4069:LYZ, LYZF1, LZM	4069	lysozyme [Source:HGNC Symbol;Acc:HGNC:6740]	hsa04970:Salivary secretion	R-HSA-977225:Amyloid fiber formation;R-HSA-392499:Metabolism of proteins	-	-	105200:Amyloidosis, renal	Nervous system diseases;Neurodegenerative diseases;H00845:Familial amyloidosis	Height;Response to diuretic therapy	GO:0001894:tissue homeostasis;GO:0001895:retina homeostasis;GO:0006950:response to stress;GO:0006952:defense response;GO:0006954:inflammatory response;GO:0008152:metabolic process;GO:0009605:response to external stimulus;GO:0009607:response to biotic stimulus;GO:0009617:response to bacterium;GO:0009987:cellular process;GO:0019538:protein metabolic process;GO:0019835:cytolysis;GO:0032501:multicell…	GO:0003796:lysozyme activity;GO:0003824:catalytic activity;GO:0004553:hydrolase activity, hydrolyzing O-glycosyl compounds;GO:0005488:binding;GO:0005515:protein binding;GO:0016787:hydrolase activity;GO:0016798:hydrolase activity, acting on glycosyl bonds;GO:0042802:identical protein binding	GO:0005576:extracellular region;GO:0005615:extracellular space;GO:0031982:vesicle;GO:0031988:membrane-bounded vesicle;GO:0043226:organelle;GO:0043227:membrane-bounded organelle;GO:0043230:extracellular organelle;GO:0044421:extracellular region part;GO:0070062:extracellular exosome;GO:1903561:extracellular vesicle
CST3	1.98E-137	-3.343892346	0.729	0.998	2.241370054	5.5852624	7.77E-133	protein_coding	GRCh38.98	chr20	-	23626706	23638473	11768	ENSG00000101439	hsa:1471:CST3, ARMD11, HEL-S-2	1471	cystatin C [Source:HGNC Symbol;Acc:HGNC:2475]	hsa04970:Salivary secretion	R-HSA-977225:Amyloid fiber formation;R-HSA-392499:Metabolism of proteins	-	-	611953:Macular degeneration, age-related, 11;105150:Cerebral amyloid angiopathy	Nervous system diseases;Neurodegenerative diseases;H01185:Cerebral amyloid angiopathy (CAA);Other nervous and sensory system diseases;H00821:Macular degeneration	Cystatin C;Chronic kidney disease;Plasma cystastin c levels in acute coronary syndrome	GO:0001974:blood vessel remodeling;GO:0006508:proteolysis;GO:0006516:glycoprotein catabolic process;GO:0006950:response to stress;GO:0006952:defense response;GO:0008152:metabolic process;GO:0009056:catabolic process;GO:0009057:macromolecule catabolic process;GO:0009100:glycoprotein metabolic process;GO:0009653:anatomical structure morphogenesis;GO:0009892:negative regulation of metabolic process;…	GO:0001540:beta-amyloid binding;GO:0002020:protease binding;GO:0004857:enzyme inhibitor activity;GO:0004866:endopeptidase inhibitor activity;GO:0004869:cysteine-type endopeptidase inhibitor activity;GO:0005488:binding;GO:0005515:protein binding;GO:0019899:enzyme binding;GO:0030234:enzyme regulator activity;GO:0030414:peptidase inhibitor activity;GO:0033218:amide binding;GO:0042277:peptide binding…	GO:0005576:extracellular region;GO:0005615:extracellular space;GO:0031012:extracellular matrix;GO:0031982:vesicle;GO:0031988:membrane-bounded vesicle;GO:0043226:organelle;GO:0043227:membrane-bounded organelle;GO:0043230:extracellular organelle;GO:0044421:extracellular region part;GO:0070062:extracellular exosome;GO:1903561:extracellular vesicle
C15orf48	8.72E-137	2.83511796	1	0.477	5.020335394	2.185217434	3.42E-132	protein_coding	GRCh38.98	chr15	+	45430529	45448761	18233	ENSG00000166920	hsa:84419:C15orf48, FOAP-11, NMES1	84419	chromosome 15 open reading frame 48 [Source:HGNC Symbol;Acc:HGNC:29898]	-	-	-	-	-	-	-	-	-	GO:0005622:intracellular;GO:0005623:cell;GO:0005634:nucleus;GO:0005737:cytoplasm;GO:0005739:mitochondrion;GO:0043226:organelle;GO:0043227:membrane-bounded organelle;GO:0043229:intracellular organelle;GO:0043231:intracellular membrane-bounded organelle;GO:0044424:intracellular part;GO:0044444:cytoplasmic part;GO:0044464:cell part
CCL20	1.84E-133	3.789870634	0.993	0.438	7.221985191	3.432114557	7.19E-129	protein_coding	GRCh38.98	chr2	+	227805739	227817564	11826	ENSG00000115009	hsa:6364:CCL20, CKb4, Exodus, LARC, MIP-3-alpha, MIP-3a, MIP3A, SCYA20, ST38	6364	C-C motif chemokine ligand 20 [Source:HGNC Symbol;Acc:HGNC:10619]	hsa04060:Cytokine-cytokine receptor interaction;hsa04062:Chemokine signaling pathway;hsa05323:Rheumatoid arthritis;hsa04668:TNF signaling pathway	R-HSA-373076:Class A/1 (Rhodopsin-like receptors);R-HSA-372790:Signaling by GPCR;R-HSA-375276:Peptide ligand-binding receptors;R-HSA-388396:GPCR downstream signaling;R-HSA-162582:Signal Transduction;R-HSA-418594:G alpha (i) signalling events;R-HSA-500792:GPCR ligand binding;R-HSA-380108:Chemokine receptors bind chemokines	-	P00031:Inflammation mediated by chemokine and cytokine signaling pathway	-	-	Crohn's disease;Inflammatory bowel disease;Blood pressure;Ulcerative colitis;Eating disorders (purging via substances)	GO:0000165:MAPK cascade;GO:0001816:cytokine production;GO:0001817:regulation of cytokine production;GO:0001819:positive regulation of cytokine production;GO:0001932:regulation of protein phosphorylation;GO:0001934:positive regulation of protein phosphorylation;GO:0002237:response to molecule of bacterial origin;GO:0002376:immune system process;GO:0002548:monocyte chemotaxis;GO:0002682:regulation …	GO:0001664:G-protein coupled receptor binding;GO:0005102:receptor binding;GO:0005125:cytokine activity;GO:0005126:cytokine receptor binding;GO:0005488:binding;GO:0005515:protein binding;GO:0008009:chemokine activity;GO:0042379:chemokine receptor binding;GO:0048020:CCR chemokine receptor binding	GO:0005576:extracellular region;GO:0005615:extracellular space;GO:0044421:extracellular region part
MT-CO3	6.78E-132	-2.281589517	0.963	1	4.047421723	6.32901124	2.66E-127	protein_coding	GRCh38.98	chrM	+	9207	9990	784	ENSG00000198938	-	-	mitochondrially encoded cytochrome c oxidase III [Source:HGNC Symbol;Acc:HGNC:7422]	-	-	-	-	-	-	-	-	-	-
MT-CYB	1.03E-131	-2.950519832	0.817	0.997	2.669660967	5.620180798	4.04E-127	protein_coding	GRCh38.98	chrM	+	14747	15887	1141	ENSG00000198727	-	-	mitochondrially encoded cytochrome b [Source:HGNC Symbol;Acc:HGNC:7427]	-	-	-	-	-	-	-	-	-	-
TNFAIP6	1.15E-129	3.441484525	0.839	0.184	4.3428683	0.901383776	4.52E-125	protein_coding	GRCh38.98	chr2	+	151357592	151380046	22455	ENSG00000123610	hsa:7130:TNFAIP6, TSG-6, TSG6	7130	TNF alpha induced protein 6 [Source:HGNC Symbol;Acc:HGNC:11898]	-	-	-	-	-	-	Lung cancer	GO:0006950:response to stress;GO:0006952:defense response;GO:0006954:inflammatory response;GO:0007154:cell communication;GO:0007155:cell adhesion;GO:0007165:signal transduction;GO:0007267:cell-cell signaling;GO:0009605:response to external stimulus;GO:0009987:cellular process;GO:0022610:biological adhesion;GO:0023052:signaling;GO:0031347:regulation of defense response;GO:0031348:negative regulati…	GO:0005488:binding;GO:0005539:glycosaminoglycan binding;GO:0005540:hyaluronic acid binding;GO:0097367:carbohydrate derivative binding	-
CTSS	1.62E-129	-2.683200384	0.703	0.991	1.834083529	4.517283913	6.35E-125	protein_coding	GRCh38.98	chr1	-	150730188	150765792	35605	ENSG00000163131	hsa:1520:CTSS	1520	cathepsin S [Source:HGNC Symbol;Acc:HGNC:2545]	hsa05152:Tuberculosis;hsa04145:Phagosome;hsa04612:Antigen processing and presentation;hsa04210:Apoptosis;hsa04142:Lysosome	R-HSA-1474244:Extracellular matrix organization;R-HSA-168256:Immune System;R-HSA-1280218:Adaptive Immune System;R-HSA-168898:Toll-Like Receptors Cascades;R-HSA-2132295:MHC class II antigen presentation;R-HSA-983169:Class I MHC mediated antigen processing & presentation;R-HSA-2022090:Assembly of collagen fibrils and other multimeric structures;R-HSA-1474290:Collagen formation;R-HSA-1679131:Traffic…	-	-	-	-	Fat body mass;Rhegmatogenous retinal detachment	GO:0002218:activation of innate immune response;GO:0002221:pattern recognition receptor signaling pathway;GO:0002224:toll-like receptor signaling pathway;GO:0002250:adaptive immune response;GO:0002253:activation of immune response;GO:0002376:immune system process;GO:0002478:antigen processing and presentation of exogenous peptide antigen;GO:0002495:antigen processing and presentation of peptide a…	GO:0001948:glycoprotein binding;GO:0001968:fibronectin binding;GO:0003824:catalytic activity;GO:0004175:endopeptidase activity;GO:0004197:cysteine-type endopeptidase activity;GO:0004252:serine-type endopeptidase activity;GO:0005488:binding;GO:0005515:protein binding;GO:0005518:collagen binding;GO:0008233:peptidase activity;GO:0008234:cysteine-type peptidase activity;GO:0008236:serine-type peptida…	GO:0000323:lytic vacuole;GO:0005576:extracellular region;GO:0005615:extracellular space;GO:0005622:intracellular;GO:0005623:cell;GO:0005737:cytoplasm;GO:0005764:lysosome;GO:0005768:endosome;GO:0005773:vacuole;GO:0005775:vacuolar lumen;GO:0012505:endomembrane system;GO:0031904:endosome lumen;GO:0031974:membrane-enclosed lumen;GO:0036019:endolysosome;GO:0036021:endolysosome lumen;GO:0043202:lysosom…
BNIP3	2.18E-128	1.673202286	0.615	0.055	1.790971219	0.117768933	8.54E-124	protein_coding	GRCh38.98	chr10	-	131966455	131982013	15559	ENSG00000176171	hsa:664:BNIP3, NIP3	664	BCL2 interacting protein 3 [Source:HGNC Symbol;Acc:HGNC:1084]	hsa04068:FoxO signaling pathway;hsa05134:Legionellosis	-	-	-	-	-	-	GO:0000266:mitochondrial fission;GO:0000302:response to reactive oxygen species;GO:0000422:mitophagy;GO:0001666:response to hypoxia;GO:0001836:release of cytochrome c from mitochondria;GO:0002252:immune effector process;GO:0002376:immune system process;GO:0006091:generation of precursor metabolites and energy;GO:0006810:transport;GO:0006839:mitochondrial transport;GO:0006914:autophagy;GO:0006915:…	GO:0005488:binding;GO:0005515:protein binding;GO:0019899:enzyme binding;GO:0042802:identical protein binding;GO:0042803:protein homodimerization activity;GO:0046982:protein heterodimerization activity;GO:0046983:protein dimerization activity;GO:0051020:GTPase binding	GO:0005622:intracellular;GO:0005623:cell;GO:0005634:nucleus;GO:0005635:nuclear envelope;GO:0005654:nucleoplasm;GO:0005737:cytoplasm;GO:0005739:mitochondrion;GO:0005740:mitochondrial envelope;GO:0005741:mitochondrial outer membrane;GO:0005783:endoplasmic reticulum;GO:0012505:endomembrane system;GO:0016020:membrane;GO:0016021:integral component of membrane;GO:0019867:outer membrane;GO:0030425:dendr…
AIF1	7.58E-127	-2.768571675	0.473	0.976	1.302460682	4.071032357	2.97E-122	protein_coding	GRCh38.98	chr6	+	31615217	31617021	1805	ENSG00000204472	hsa:199:AIF1, AIF-1, IBA1, IRT-1, IRT1	199	allograft inflammatory factor 1 [Source:HGNC Symbol;Acc:HGNC:352]	-	-	-	-	-	-	Height;Crohn's disease;Neonatal lupus;Weight;Laryngeal squamous cell carcinoma	GO:0000082:G1/S transition of mitotic cell cycle;GO:0000278:mitotic cell cycle;GO:0001774:microglial cell activation;GO:0001775:cell activation;GO:0001932:regulation of protein phosphorylation;GO:0001934:positive regulation of protein phosphorylation;GO:0002274:myeloid leukocyte activation;GO:0002376:immune system process;GO:0002548:monocyte chemotaxis;GO:0002682:regulation of immune system proce…	GO:0003779:actin binding;GO:0005488:binding;GO:0005509:calcium ion binding;GO:0005515:protein binding;GO:0008092:cytoskeletal protein binding;GO:0032403:protein complex binding;GO:0043167:ion binding;GO:0043169:cation binding;GO:0044877:macromolecular complex binding;GO:0046872:metal ion binding;GO:0051015:actin filament binding	GO:0001726:ruffle;GO:0001891:phagocytic cup;GO:0005622:intracellular;GO:0005623:cell;GO:0005634:nucleus;GO:0005737:cytoplasm;GO:0005829:cytosol;GO:0005856:cytoskeleton;GO:0005884:actin filament;GO:0005886:plasma membrane;GO:0015629:actin cytoskeleton;GO:0016020:membrane;GO:0030027:lamellipodium;GO:0031252:cell leading edge;GO:0031253:cell projection membrane;GO:0031256:leading edge membrane;GO:00…
LINC02376	6.40E-125	1.712389089	0.447	0.007	1.731836017	0.019446928	2.51E-120	lncRNA	GRCh38.98	chr12	-	127274265	127284328	10064	ENSG00000256292	-	-	long intergenic non-protein coding RNA 2376 [Source:HGNC Symbol;Acc:HGNC:53298]	-	-	-	-	-	-	-	-	-	-
TM4SF1	1.32E-124	3.016246068	0.681	0.099	3.223013288	0.206767219	5.19E-120	protein_coding	GRCh38.98	chr3	-	149369022	149377692	8671	ENSG00000169908	hsa:4071:TM4SF1, H-L6, L6, M3S1, TAAL6	4071	transmembrane 4 L six family member 1 [Source:HGNC Symbol;Acc:HGNC:11853]	-	-	-	-	-	-	-	-	-	GO:0005623:cell;GO:0005886:plasma membrane;GO:0005887:integral component of plasma membrane;GO:0016020:membrane;GO:0016021:integral component of membrane;GO:0031224:intrinsic component of membrane;GO:0031226:intrinsic component of plasma membrane;GO:0044425:membrane part;GO:0044459:plasma membrane part;GO:0044464:cell part;GO:0071944:cell periphery
MET	2.35E-121	1.071627038	0.432	0.006	1.083237172	0.011610134	9.20E-117	protein_coding	GRCh38.98	chr7	+	116672196	116798386	126191	ENSG00000105976	hsa:4233:MET, AUTS9, DFNB97, HGFR, RCCP2, c-Met	4233	MET proto-oncogene, receptor tyrosine kinase [Source:HGNC Symbol;Acc:HGNC:7029]	hsa05202:Transcriptional misregulation in cancer;hsa04060:Cytokine-cytokine receptor interaction;hsa04151:PI3K-Akt signaling pathway;hsa05200:Pathways in cancer;hsa05205:Proteoglycans in cancer;hsa04014:Ras signaling pathway;hsa04015:Rap1 signaling pathway;hsa05218:Melanoma;hsa04144:Endocytosis;hsa05230:Central carbon metabolism in cancer;hsa05206:MicroRNAs in cancer;hsa05144:Malaria;hsa04510:Foc…	R-HSA-400685:Sema4D in semaphorin signaling;R-HSA-373755:Semaphorin interactions;R-HSA-1266738:Developmental Biology;R-HSA-422475:Axon guidance;R-HSA-416550:Sema4D mediated inhibition of cell attachment and migration	-	-	607278:Osteofibrous dysplasia, susceptibility to;616705:Deafness, autosomal recessive 97;114550:Hepatoblastoma, somatic;605074:Renal cell carcinoma, papillary	Cancers;Cancers of the digestive system;H00018:Gastric cancer;H00046:Cholangiocarcinoma;Cancers of the urinary system and male genital organs;H00021:Renal cell carcinoma	Triglycerides;Multiple sclerosis (severity);PR segment	GO:0000302:response to reactive oxygen species;GO:0000902:cell morphogenesis;GO:0000904:cell morphogenesis involved in differentiation;GO:0001667:ameboidal-type cell migration;GO:0001763:morphogenesis of a branching structure;GO:0001885:endothelial cell development;GO:0001886:endothelial cell morphogenesis;GO:0002009:morphogenesis of an epithelium;GO:0002064:epithelial cell development;GO:0003158…	GO:0000166:nucleotide binding;GO:0001882:nucleoside binding;GO:0001883:purine nucleoside binding;GO:0003824:catalytic activity;GO:0004672:protein kinase activity;GO:0004713:protein tyrosine kinase activity;GO:0004714:transmembrane receptor protein tyrosine kinase activity;GO:0004871:signal transducer activity;GO:0004872:receptor activity;GO:0004888:transmembrane signaling receptor activity;GO:000…	GO:0005576:extracellular region;GO:0005623:cell;GO:0005886:plasma membrane;GO:0005887:integral component of plasma membrane;GO:0009925:basal plasma membrane;GO:0009986:cell surface;GO:0016020:membrane;GO:0016021:integral component of membrane;GO:0016323:basolateral plasma membrane;GO:0031224:intrinsic component of membrane;GO:0031226:intrinsic component of plasma membrane;GO:0044425:membrane part…
TYROBP	2.86E-120	-1.791421525	0.927	0.998	3.354415205	5.14583673	1.12E-115	protein_coding	GRCh38.98	chr19	-	35904401	35908295	3895	ENSG00000011600	hsa:7305:TYROBP, DAP12, KARAP, PLOSL	7305	TYRO protein tyrosine kinase binding protein [Source:HGNC Symbol;Acc:HGNC:12449]	hsa04650:Natural killer cell mediated cytotoxicity;hsa04380:Osteoclast differentiation	R-HSA-2424491:DAP12 signaling;R-HSA-373755:Semaphorin interactions;R-HSA-1266738:Developmental Biology;R-HSA-168256:Immune System;R-HSA-1280218:Adaptive Immune System;R-HSA-422475:Axon guidance;R-HSA-2172127:DAP12 interactions;R-HSA-416700:Other semaphorin interactions;R-HSA-198933:Immunoregulatory interactions between a Lymphoid and a non-Lymphoid cell;R-HSA-1500931:Cell-Cell communication;R-HSA…	-	-	221770:Nasu-Hakola disease	Musculoskeletal diseases;Skeletal diseases;H00438:Nasu-Hakola disease	-	GO:0001501:skeletal system development;GO:0001775:cell activation;GO:0002252:immune effector process;GO:0002263:cell activation involved in immune response;GO:0002274:myeloid leukocyte activation;GO:0002275:myeloid cell activation involved in immune response;GO:0002281:macrophage activation involved in immune response;GO:0002283:neutrophil activation involved in immune response;GO:0002366:leukocy…	GO:0004871:signal transducer activity;GO:0005057:receptor signaling protein activity;GO:0005102:receptor binding;GO:0005488:binding;GO:0005515:protein binding;GO:0042802:identical protein binding	GO:0005622:intracellular;GO:0005623:cell;GO:0005886:plasma membrane;GO:0005887:integral component of plasma membrane;GO:0009986:cell surface;GO:0016020:membrane;GO:0016021:integral component of membrane;GO:0031224:intrinsic component of membrane;GO:0031226:intrinsic component of plasma membrane;GO:0044425:membrane part;GO:0044459:plasma membrane part;GO:0044464:cell part;GO:0071944:cell periphery
PTGES	3.86E-119	1.871024258	0.484	0.02	1.945211372	0.074187114	1.51E-114	protein_coding	GRCh38.98	chr9	-	129738331	129753042	14712	ENSG00000148344	hsa:9536:PTGES, MGST-IV, MGST1-L1, MGST1L1, MPGES, PGES, PIG12, PP102, PP1294, TP53I12, mPGES-1	9536	prostaglandin E synthase [Source:HGNC Symbol;Acc:HGNC:9599]	hsa01100:Metabolic pathways;hsa00590:Arachidonic acid metabolism	R-HSA-2142753:Arachidonic acid metabolism;R-HSA-1430728:Metabolism;R-HSA-556833:Metabolism of lipids and lipoproteins;R-HSA-2162123:Synthesis of Prostaglandins (PG) and Thromboxanes (TX)	PWY66-374:C20 prostanoid biosynthesis	-	-	-	-	GO:0001101:response to acid chemical;GO:0001516:prostaglandin biosynthetic process;GO:0001676:long-chain fatty acid metabolic process;GO:0002237:response to molecule of bacterial origin;GO:0002526:acute inflammatory response;GO:0002544:chronic inflammatory response;GO:0006082:organic acid metabolic process;GO:0006629:lipid metabolic process;GO:0006631:fatty acid metabolic process;GO:0006633:fatty…	GO:0003824:catalytic activity;GO:0005488:binding;GO:0016853:isomerase activity;GO:0016860:intramolecular oxidoreductase activity;GO:0033218:amide binding;GO:0042277:peptide binding;GO:0043295:glutathione binding;GO:0050220:prostaglandin-E synthase activity;GO:0072341:modified amino acid binding;GO:1900750:oligopeptide binding;GO:1901681:sulfur compound binding	GO:0005622:intracellular;GO:0005623:cell;GO:0005634:nucleus;GO:0005635:nuclear envelope;GO:0005641:nuclear envelope lumen;GO:0005737:cytoplasm;GO:0005783:endoplasmic reticulum;GO:0005789:endoplasmic reticulum membrane;GO:0012505:endomembrane system;GO:0016020:membrane;GO:0016021:integral component of membrane;GO:0031224:intrinsic component of membrane;GO:0031967:organelle envelope;GO:0031970:orga…
RAB13	2.81E-117	1.868321739	0.864	0.245	2.508324215	0.640002476	1.10E-112	protein_coding	GRCh38.98	chr1	-	153981605	153986358	4754	ENSG00000143545	hsa:5872:RAB13, GIG4	5872	RAB13, member RAS oncogene family [Source:HGNC Symbol;Acc:HGNC:9762]	hsa04530:Tight junction	R-HSA-5653656:Vesicle-mediated transport;R-HSA-1445148:Translocation of GLUT4 to the plasma membrane;R-HSA-199991:Membrane Trafficking	-	-	-	-	-	GO:0000003:reproduction;GO:0001667:ameboidal-type cell migration;GO:0002064:epithelial cell development;GO:0003006:developmental process involved in reproduction;GO:0006810:transport;GO:0006887:exocytosis;GO:0006904:vesicle docking involved in exocytosis;GO:0006928:movement of cell or subcellular component;GO:0006935:chemotaxis;GO:0006996:organelle organization;GO:0007009:plasma membrane organiza…	GO:0000166:nucleotide binding;GO:0001882:nucleoside binding;GO:0001883:purine nucleoside binding;GO:0003824:catalytic activity;GO:0003924:GTPase activity;GO:0005488:binding;GO:0005515:protein binding;GO:0005525:GTP binding;GO:0016462:pyrophosphatase activity;GO:0016787:hydrolase activity;GO:0016817:hydrolase activity, acting on acid anhydrides;GO:0016818:hydrolase activity, acting on acid anhydri…	GO:0005576:extracellular region;GO:0005622:intracellular;GO:0005623:cell;GO:0005737:cytoplasm;GO:0005768:endosome;GO:0005773:vacuole;GO:0005774:vacuolar membrane;GO:0005794:Golgi apparatus;GO:0005802:trans-Golgi network;GO:0005886:plasma membrane;GO:0005911:cell-cell junction;GO:0005923:bicellular tight junction;GO:0010008:endosome membrane;GO:0012505:endomembrane system;GO:0012506:vesicle membra…
MT-ATP6	1.94E-114	-1.835422966	0.963	1	3.940962484	5.77638545	7.59E-110	protein_coding	GRCh38.98	chrM	+	8527	9207	681	ENSG00000198899	-	-	mitochondrially encoded ATP synthase membrane subunit 6 [Source:HGNC Symbol;Acc:HGNC:7414]	-	-	-	-	-	-	-	-	-	-
FTH1	2.49E-114	1.945304109	1	1	9.766794167	7.821490058	9.76E-110	protein_coding	GRCh38.98	chr11	-	61959718	61967634	7917	ENSG00000167996	hsa:2495:FTH1, FHC, FTH, FTHL6, HFE5, PIG15, PLIF	2495	ferritin heavy chain 1 [Source:HGNC Symbol;Acc:HGNC:3976]	hsa04978:Mineral absorption	R-HSA-3000480:Scavenging by Class A Receptors;R-HSA-432722:Golgi Associated Vesicle Biogenesis;R-HSA-5653656:Vesicle-mediated transport;R-HSA-382551:Transmembrane transport of small molecules;R-HSA-917937:Iron uptake and transport;R-HSA-421837:Clathrin derived vesicle budding;R-HSA-2173782:Binding and Uptake of Ligands by Scavenger Receptors;R-HSA-199992:trans-Golgi Network Vesicle Budding;R-HSA-…	-	-	615517:Hemochromatosis, type 5	-	Phospholipid levels (plasma);Estradiol levels;Plasma omega-6 polyunsaturated fatty acid levels (linoleic acid);Plasma omega-6 polyunsaturated fatty acid levels (gamma-linolenic acid);Plasma omega-6 polyunsaturated fatty acid levels (arachidonic acid);Plasma omega-6 polyunsaturated fatty acid levels (dihomo-gamma-linolenic acid)	GO:0000041:transition metal ion transport;GO:0002376:immune system process;GO:0006810:transport;GO:0006811:ion transport;GO:0006812:cation transport;GO:0006826:iron ion transport;GO:0006873:cellular ion homeostasis;GO:0006875:cellular metal ion homeostasis;GO:0006879:cellular iron ion homeostasis;GO:0006880:intracellular sequestering of iron ion;GO:0006955:immune response;GO:0008152:metabolic pro…	GO:0003824:catalytic activity;GO:0004322:ferroxidase activity;GO:0005488:binding;GO:0005506:iron ion binding;GO:0005515:protein binding;GO:0008199:ferric iron binding;GO:0016491:oxidoreductase activity;GO:0016722:oxidoreductase activity, oxidizing metal ions;GO:0016724:oxidoreductase activity, oxidizing metal ions, oxygen as acceptor;GO:0043167:ion binding;GO:0043169:cation binding;GO:0046872:met…	GO:0005576:extracellular region;GO:0005622:intracellular;GO:0005623:cell;GO:0005634:nucleus;GO:0005737:cytoplasm;GO:0005829:cytosol;GO:0008043:intracellular ferritin complex;GO:0031982:vesicle;GO:0031988:membrane-bounded vesicle;GO:0032991:macromolecular complex;GO:0043226:organelle;GO:0043227:membrane-bounded organelle;GO:0043229:intracellular organelle;GO:0043230:extracellular organelle;GO:0043…
IL7R	5.75E-112	2.506411397	0.67	0.101	3.033983457	0.52757206	2.25E-107	protein_coding	GRCh38.98	chr5	+	35852695	35879603	26909	ENSG00000168685	hsa:3575:IL7R, CD127, CDW127, IL-7R-alpha, IL7RA, ILRA	3575	interleukin 7 receptor [Source:HGNC Symbol;Acc:HGNC:6024]	hsa04060:Cytokine-cytokine receptor interaction;hsa04151:PI3K-Akt signaling pathway;hsa04630:Jak-STAT signaling pathway;hsa04068:FoxO signaling pathway;hsa04640:Hematopoietic cell lineage;hsa05340:Primary immunodeficiency	R-HSA-168256:Immune System;R-HSA-1280215:Cytokine Signaling in Immune system;R-HSA-449147:Signaling by Interleukins;R-HSA-1266695:Interleukin-7 signaling	-	-	608971:Severe combined immunodeficiency, T cell-negative, B-cell/natural killer-cell positive	Immune system diseases;Primary immunodeficiency;H00091:T-B+ Severe combined immunodeficiencies	Type 1 diabetes;Multiple sclerosis;Ulcerative colitis;Primary biliary cirrhosis	GO:0000018:regulation of DNA recombination;GO:0000902:cell morphogenesis;GO:0001775:cell activation;GO:0001906:cell killing;GO:0001909:leukocyte mediated cytotoxicity;GO:0001910:regulation of leukocyte mediated cytotoxicity;GO:0001911:negative regulation of leukocyte mediated cytotoxicity;GO:0001913:T cell mediated cytotoxicity;GO:0001914:regulation of T cell mediated cytotoxicity;GO:0001915:nega…	GO:0003823:antigen binding;GO:0004871:signal transducer activity;GO:0004872:receptor activity;GO:0004888:transmembrane signaling receptor activity;GO:0004896:cytokine receptor activity;GO:0004917:interleukin-7 receptor activity;GO:0005488:binding;GO:0005515:protein binding;GO:0038023:signaling receptor activity;GO:0060089:molecular transducer activity	GO:0005576:extracellular region;GO:0005623:cell;GO:0005886:plasma membrane;GO:0009897:external side of plasma membrane;GO:0009986:cell surface;GO:0016020:membrane;GO:0016021:integral component of membrane;GO:0031224:intrinsic component of membrane;GO:0044425:membrane part;GO:0044459:plasma membrane part;GO:0044464:cell part;GO:0071944:cell periphery;GO:0098552:side of membrane
MS4A6A	1.42E-109	-3.38142952	0.095	0.871	0.246771316	3.628200836	5.56E-105	protein_coding	GRCh38.98	chr11	-	60172014	60184666	12653	ENSG00000110077	hsa:64231:MS4A6A, 4SPAN3, 4SPAN3.2, CD20L3, CDA01, MS4A6, MST090, MSTP090	64231	membrane spanning 4-domains A6A [Source:HGNC Symbol;Acc:HGNC:13375]	-	-	-	-	-	-	Alzheimer's disease (late onset);Alzheimer's disease;Fibrinogen;Alzheimer's disease in APOE e4- carriers	-	-	GO:0016020:membrane;GO:0016021:integral component of membrane;GO:0031224:intrinsic component of membrane;GO:0044425:membrane part
CD74	4.75E-109	-2.642723282	0.919	0.999	4.42911633	7.071839612	1.86E-104	protein_coding	GRCh38.98	chr5	-	150400041	150412929	12889	ENSG00000019582	hsa:972:CD74, DHLAG, HLADG, II, Ia-GAMMA	972	CD74 molecule [Source:HGNC Symbol;Acc:HGNC:1697]	hsa05152:Tuberculosis;hsa05168:Herpes simplex infection;hsa04612:Antigen processing and presentation	R-HSA-168256:Immune System;R-HSA-1280218:Adaptive Immune System;R-HSA-2132295:MHC class II antigen presentation;R-HSA-109582:Hemostasis;R-HSA-202733:Cell surface interactions at the vascular wall	-	P00053:T cell activation	-	-	-	GO:0000165:MAPK cascade;GO:0000187:activation of MAPK activity;GO:0001516:prostaglandin biosynthetic process;GO:0001775:cell activation;GO:0001776:leukocyte homeostasis;GO:0001782:B cell homeostasis;GO:0001783:B cell apoptotic process;GO:0001816:cytokine production;GO:0001817:regulation of cytokine production;GO:0001819:positive regulation of cytokine production;GO:0001932:regulation of protein p…	GO:0001540:beta-amyloid binding;GO:0003823:antigen binding;GO:0004871:signal transducer activity;GO:0004872:receptor activity;GO:0004888:transmembrane signaling receptor activity;GO:0004896:cytokine receptor activity;GO:0005102:receptor binding;GO:0005488:binding;GO:0005515:protein binding;GO:0019899:enzyme binding;GO:0019955:cytokine binding;GO:0023023:MHC protein complex binding;GO:0023026:MHC …	GO:0000139:Golgi membrane;GO:0000323:lytic vacuole;GO:0005576:extracellular region;GO:0005622:intracellular;GO:0005623:cell;GO:0005737:cytoplasm;GO:0005764:lysosome;GO:0005765:lysosomal membrane;GO:0005768:endosome;GO:0005770:late endosome;GO:0005771:multivesicular body;GO:0005773:vacuole;GO:0005774:vacuolar membrane;GO:0005775:vacuolar lumen;GO:0005783:endoplasmic reticulum;GO:0005789:endoplasmi…
MT-ND2	4.42E-108	-1.817833518	0.872	0.998	3.038469204	4.856302722	1.73E-103	protein_coding	GRCh38.98	chrM	+	4470	5511	1042	ENSG00000198763	-	-	mitochondrially encoded NADH:ubiquinone oxidoreductase core subunit 2 [Source:HGNC Symbol;Acc:HGNC:7456]	-	-	-	-	-	-	-	-	-	-
ATP13A3	7.40E-106	1.899803816	0.872	0.279	2.655001079	0.755197263	2.90E-101	protein_coding	GRCh38.98	chr3	-	194402672	194498364	95693	ENSG00000133657	hsa:79572:ATP13A3, AFURS1	79572	ATPase 13A3 [Source:HGNC Symbol;Acc:HGNC:24113]	-	-	-	-	-	-	-	GO:0006810:transport;GO:0006811:ion transport;GO:0006812:cation transport;GO:0006873:cellular ion homeostasis;GO:0006874:cellular calcium ion homeostasis;GO:0006875:cellular metal ion homeostasis;GO:0009987:cellular process;GO:0019725:cellular homeostasis;GO:0030003:cellular cation homeostasis;GO:0034220:ion transmembrane transport;GO:0042592:homeostatic process;GO:0044699:single-organism process…	GO:0000166:nucleotide binding;GO:0001882:nucleoside binding;GO:0001883:purine nucleoside binding;GO:0003824:catalytic activity;GO:0005215:transporter activity;GO:0005488:binding;GO:0005524:ATP binding;GO:0008324:cation transmembrane transporter activity;GO:0015075:ion transmembrane transporter activity;GO:0015399:primary active transmembrane transporter activity;GO:0015405:P-P-bond-hydrolysis-dri…	GO:0005622:intracellular;GO:0005623:cell;GO:0005886:plasma membrane;GO:0005887:integral component of plasma membrane;GO:0016020:membrane;GO:0016021:integral component of membrane;GO:0031224:intrinsic component of membrane;GO:0031226:intrinsic component of plasma membrane;GO:0043226:organelle;GO:0043227:membrane-bounded organelle;GO:0043229:intracellular organelle;GO:0043231:intracellular membrane…
ARHGDIB	2.26E-104	-2.097200558	0.403	0.938	0.973800259	3.071000817	8.86E-100	protein_coding	GRCh38.98	chr12	-	14942031	14961728	19698	ENSG00000111348	hsa:397:ARHGDIB, D4, GDIA2, GDID4, LYGDI, Ly-GDI, RAP1GN1, RhoGDI2	397	Rho GDP dissociation inhibitor beta [Source:HGNC Symbol;Acc:HGNC:679]	hsa04722:Neurotrophin signaling pathway;hsa04962:Vasopressin-regulated water reabsorption	R-HSA-194840:Rho GTPase cycle;R-HSA-194315:Signaling by Rho GTPases;R-HSA-162582:Signal Transduction	-	-	-	-	-	GO:0000003:reproduction;GO:0001667:ameboidal-type cell migration;GO:0006928:movement of cell or subcellular component;GO:0006996:organelle organization;GO:0007010:cytoskeleton organization;GO:0007154:cell communication;GO:0007155:cell adhesion;GO:0007162:negative regulation of cell adhesion;GO:0007165:signal transduction;GO:0007264:small GTPase mediated signal transduction;GO:0007265:Ras protein …	GO:0003824:catalytic activity;GO:0003924:GTPase activity;GO:0005092:GDP-dissociation inhibitor activity;GO:0005094:Rho GDP-dissociation inhibitor activity;GO:0005096:GTPase activator activity;GO:0005488:binding;GO:0005515:protein binding;GO:0008047:enzyme activator activity;GO:0016462:pyrophosphatase activity;GO:0016787:hydrolase activity;GO:0016817:hydrolase activity, acting on acid anhydrides;G…	GO:0005576:extracellular region;GO:0005622:intracellular;GO:0005623:cell;GO:0005737:cytoplasm;GO:0005829:cytosol;GO:0005856:cytoskeleton;GO:0016020:membrane;GO:0016023:cytoplasmic, membrane-bounded vesicle;GO:0031410:cytoplasmic vesicle;GO:0031982:vesicle;GO:0031988:membrane-bounded vesicle;GO:0043226:organelle;GO:0043227:membrane-bounded organelle;GO:0043228:non-membrane-bounded organelle;GO:004…
CTSL	1.92E-103	2.415301165	0.996	0.757	5.690041085	3.274739919	7.52E-99	protein_coding	GRCh38.98	chr9	+	87726109	87731469	5361	ENSG00000135047	hsa:1514:CTSL, CATL, CTSL1, MEP	1514	cathepsin L [Source:HGNC Symbol;Acc:HGNC:2537]	hsa05205:Proteoglycans in cancer;hsa04145:Phagosome;hsa04612:Antigen processing and presentation;hsa05323:Rheumatoid arthritis;hsa04210:Apoptosis;hsa04142:Lysosome	R-HSA-1474244:Extracellular matrix organization;R-HSA-168256:Immune System;R-HSA-1280218:Adaptive Immune System;R-HSA-168898:Toll-Like Receptors Cascades;R-HSA-2132295:MHC class II antigen presentation;R-HSA-983169:Class I MHC mediated antigen processing & presentation;R-HSA-2022090:Assembly of collagen fibrils and other multimeric structures;R-HSA-1474290:Collagen formation;R-HSA-1442490:Collage…	-	-	-	-	-	GO:0002218:activation of innate immune response;GO:0002221:pattern recognition receptor signaling pathway;GO:0002224:toll-like receptor signaling pathway;GO:0002250:adaptive immune response;GO:0002253:activation of immune response;GO:0002376:immune system process;GO:0002478:antigen processing and presentation of exogenous peptide antigen;GO:0002495:antigen processing and presentation of peptide a…	GO:0001948:glycoprotein binding;GO:0001968:fibronectin binding;GO:0003824:catalytic activity;GO:0004175:endopeptidase activity;GO:0004197:cysteine-type endopeptidase activity;GO:0004252:serine-type endopeptidase activity;GO:0005488:binding;GO:0005515:protein binding;GO:0005518:collagen binding;GO:0008233:peptidase activity;GO:0008234:cysteine-type peptidase activity;GO:0008236:serine-type peptida…	GO:0000323:lytic vacuole;GO:0005576:extracellular region;GO:0005615:extracellular space;GO:0005622:intracellular;GO:0005623:cell;GO:0005634:nucleus;GO:0005737:cytoplasm;GO:0005764:lysosome;GO:0005768:endosome;GO:0005773:vacuole;GO:0005775:vacuolar lumen;GO:0012505:endomembrane system;GO:0031904:endosome lumen;GO:0031974:membrane-enclosed lumen;GO:0031982:vesicle;GO:0031988:membrane-bounded vesicl…
TNIP1	1.64E-102	1.658976975	0.879	0.282	2.4594287	0.800451725	6.41E-98	protein_coding	GRCh38.98	chr5	-	151029945	151093577	63633	ENSG00000145901	hsa:10318:TNIP1, ABIN-1, NAF1, VAN, nip40-1	10318	TNFAIP3 interacting protein 1 [Source:HGNC Symbol;Acc:HGNC:16903]	-	R-HSA-5688426:Deubiquitination;R-HSA-392499:Metabolism of proteins;R-HSA-597592:Post-translational protein modification;R-HSA-5689896:Ovarian tumor domain proteases	-	-	-	Immune system diseases;Allergies and autoimmune diseases;H01492:Systemic sclerosis;Skin diseases;Skin and soft tissue diseases	Psoriasis;Systemic lupus erythematosus;Inflammatory bowel disease;Systemic sclerosis;Myasthenia gravis;Systemic lupus erythematosus and Systemic sclerosis;Inflammatory skin disease	GO:0000165:MAPK cascade;GO:0001932:regulation of protein phosphorylation;GO:0001933:negative regulation of protein phosphorylation;GO:0002218:activation of innate immune response;GO:0002221:pattern recognition receptor signaling pathway;GO:0002224:toll-like receptor signaling pathway;GO:0002253:activation of immune response;GO:0002376:immune system process;GO:0002682:regulation of immune system p…	GO:0003824:catalytic activity;GO:0004843:thiol-dependent ubiquitin-specific protease activity;GO:0005488:binding;GO:0005515:protein binding;GO:0008233:peptidase activity;GO:0008234:cysteine-type peptidase activity;GO:0016787:hydrolase activity;GO:0019783:ubiquitin-like protein-specific protease activity;GO:0019899:enzyme binding;GO:0019900:kinase binding;GO:0019901:protein kinase binding;GO:00364…	GO:0005622:intracellular;GO:0005623:cell;GO:0005634:nucleus;GO:0005654:nucleoplasm;GO:0005737:cytoplasm;GO:0031974:membrane-enclosed lumen;GO:0031981:nuclear lumen;GO:0043226:organelle;GO:0043227:membrane-bounded organelle;GO:0043229:intracellular organelle;GO:0043231:intracellular membrane-bounded organelle;GO:0043233:organelle lumen;GO:0044422:organelle part;GO:0044424:intracellular part;GO:004…
CSF3	7.28E-102	3.530506985	0.447	0.026	3.624184289	0.093677304	2.85E-97	protein_coding	GRCh38.98	chr17	+	40015361	40017813	2453	ENSG00000108342	hsa:1440:CSF3, C17orf33, CSF3OS, GCSF, G-CSF	1440	colony stimulating factor 3 [Source:HGNC Symbol;Acc:HGNC:2438]	hsa04060:Cytokine-cytokine receptor interaction;hsa04151:PI3K-Akt signaling pathway;hsa04630:Jak-STAT signaling pathway;hsa04640:Hematopoietic cell lineage;hsa05144:Malaria	R-HSA-168256:Immune System;R-HSA-1280215:Cytokine Signaling in Immune system;R-HSA-449147:Signaling by Interleukins	-	-	-	-	Rheumatoid arthritis;Neutrophil count;White blood cell count;White blood cell types	GO:0001932:regulation of protein phosphorylation;GO:0001934:positive regulation of protein phosphorylation;GO:0002237:response to molecule of bacterial origin;GO:0002376:immune system process;GO:0002520:immune system development;GO:0002521:leukocyte differentiation;GO:0002573:myeloid leukocyte differentiation;GO:0002682:regulation of immune system process;GO:0002684:positive regulation of immune …	GO:0005102:receptor binding;GO:0005125:cytokine activity;GO:0005126:cytokine receptor binding;GO:0005130:granulocyte colony-stimulating factor receptor binding;GO:0005488:binding;GO:0005515:protein binding;GO:0008083:growth factor activity;GO:0019899:enzyme binding;GO:0070851:growth factor receptor binding	GO:0005576:extracellular region;GO:0005615:extracellular space;GO:0044421:extracellular region part
MT-ND5	4.23E-101	-1.809697646	0.861	0.996	3.083536647	4.893234293	1.66E-96	protein_coding	GRCh38.98	chrM	+	12337	14148	1812	ENSG00000198786	-	-	mitochondrially encoded NADH:ubiquinone oxidoreductase core subunit 5 [Source:HGNC Symbol;Acc:HGNC:7461]	-	-	-	-	-	-	-	-	-	-
SPP1	1.39E-100	4.906020407	0.678	0.126	6.383046951	1.477026544	5.46E-96	protein_coding	GRCh38.98	chr4	+	87975650	87983426	7777	ENSG00000118785	hsa:6696:SPP1, BNSP, BSPI, ETA-1, OPN	6696	secreted phosphoprotein 1 [Source:HGNC Symbol;Acc:HGNC:11255]	hsa04151:PI3K-Akt signaling pathway;hsa04620:Toll-like receptor signaling pathway;hsa04510:Focal adhesion;hsa04512:ECM-receptor interaction	R-HSA-1474244:Extracellular matrix organization;R-HSA-186797:Signaling by PDGF;R-HSA-162582:Signal Transduction;R-HSA-216083:Integrin cell surface interactions;R-HSA-1474228:Degradation of the extracellular matrix	-	-	-	-	Dental caries	GO:0000003:reproduction;GO:0000902:cell morphogenesis;GO:0000904:cell morphogenesis involved in differentiation;GO:0001503:ossification;GO:0001558:regulation of cell growth;GO:0001649:osteoblast differentiation;GO:0001890:placenta development;GO:0001893:maternal placenta development;GO:0001894:tissue homeostasis;GO:0003006:developmental process involved in reproduction;GO:0006950:response to stre…	GO:0005102:receptor binding;GO:0005125:cytokine activity;GO:0005488:binding;GO:0005515:protein binding;GO:0050840:extracellular matrix binding	GO:0005576:extracellular region;GO:0005615:extracellular space;GO:0005622:intracellular;GO:0005623:cell;GO:0005737:cytoplasm;GO:0031982:vesicle;GO:0031988:membrane-bounded vesicle;GO:0042995:cell projection;GO:0043226:organelle;GO:0043227:membrane-bounded organelle;GO:0043230:extracellular organelle;GO:0044421:extracellular region part;GO:0044424:intracellular part;GO:0044444:cytoplasmic part;GO:…
MALAT1	1.91E-99	1.594043346	1	1	9.445053672	7.851010326	7.49E-95	lncRNA	GRCh38.98	chr11	+	65497688	65506516	8829	ENSG00000251562	hsa:378938:MALAT1, HCN, LINC00047, NCRNA00047, NEAT2, PRO2853, mascRNA	378938	metastasis associated lung adenocarcinoma transcript 1 [Source:HGNC Symbol;Acc:HGNC:29665]	-	-	-	-	-	-	Acne (severe)	-	-	-
MT-ND4	1.25E-98	-1.564647882	0.974	0.999	4.455312157	6.019960039	4.88E-94	protein_coding	GRCh38.98	chrM	+	10760	12137	1378	ENSG00000198886	-	-	mitochondrially encoded NADH:ubiquinone oxidoreductase core subunit 4 [Source:HGNC Symbol;Acc:HGNC:7459]	-	-	-	-	-	-	-	-	-	-
GPX1	3.41E-98	-1.976246339	0.678	0.969	1.871054615	3.847300954	1.34E-93	-	-	-	-	-	-	-	-	-	-	-	-	-	-	-	-	-	-	-	-	-
HLA-DRA	2.61E-97	-2.412469735	0.938	0.996	4.00366939	6.416139125	1.02E-92	protein_coding	GRCh38.98	chr6	+	32439878	32445046	5169	ENSG00000204287	hsa:3122:HLA-DRA, HLA-DRA1, MLRW	3122	major histocompatibility complex, class II, DR alpha [Source:HGNC Symbol;Acc:HGNC:4947]	hsa04514:Cell adhesion molecules (CAMs);hsa05152:Tuberculosis;hsa05164:Influenza A;hsa05168:Herpes simplex infection;hsa05320:Autoimmune thyroid disease;hsa05166:HTLV-I infection;hsa05310:Asthma;hsa04145:Phagosome;hsa04612:Antigen processing and presentation;hsa04940:Type I diabetes mellitus;hsa05169:Epstein-Barr virus infection;hsa05330:Allograft rejection;hsa05332:Graft-versus-host disease;hsa0…	R-HSA-202424:Downstream TCR signaling;R-HSA-388841:Costimulation by the CD28 family;R-HSA-168256:Immune System;R-HSA-1280218:Adaptive Immune System;R-HSA-913531:Interferon Signaling;R-HSA-2132295:MHC class II antigen presentation;R-HSA-1280215:Cytokine Signaling in Immune system;R-HSA-389948:PD-1 signaling;R-HSA-877300:Interferon gamma signaling;R-HSA-202430:Translocation of ZAP-70 to Immunologic…	-	P00053:T cell activation	-	-	Prostate cancer;Crohn's disease;Multiple sclerosis;Asthma;Parkinson's disease;Ulcerative colitis;Anti-cyclic Citrullinated Peptide Antibody;Hodgkin's lymphoma;Vitiligo;Cystic fibrosis severity;Systemic sclerosis;Hepatitis B vaccine response;HIV-1 viral setpoint;Non-obstructive azoospermia;Lymphoma;Multiple sclerosis (OCB status);Pubertal anthropometrics;Complement C3 and C4 levels;Sjögren's syndr…	GO:0001775:cell activation;GO:0002253:activation of immune response;GO:0002376:immune system process;GO:0002396:MHC protein complex assembly;GO:0002399:MHC class II protein complex assembly;GO:0002429:immune response-activating cell surface receptor signaling pathway;GO:0002478:antigen processing and presentation of exogenous peptide antigen;GO:0002495:antigen processing and presentation of pepti…	GO:0003823:antigen binding;GO:0004871:signal transducer activity;GO:0004872:receptor activity;GO:0004888:transmembrane signaling receptor activity;GO:0005488:binding;GO:0005515:protein binding;GO:0023023:MHC protein complex binding;GO:0023026:MHC class II protein complex binding;GO:0032395:MHC class II receptor activity;GO:0032403:protein complex binding;GO:0033218:amide binding;GO:0038023:signal…	GO:0000139:Golgi membrane;GO:0000323:lytic vacuole;GO:0005576:extracellular region;GO:0005622:intracellular;GO:0005623:cell;GO:0005737:cytoplasm;GO:0005764:lysosome;GO:0005765:lysosomal membrane;GO:0005768:endosome;GO:0005770:late endosome;GO:0005773:vacuole;GO:0005774:vacuolar membrane;GO:0005783:endoplasmic reticulum;GO:0005789:endoplasmic reticulum membrane;GO:0005794:Golgi apparatus;GO:000580…
IL3RA	3.48E-97	1.658017467	0.659	0.114	2.03247538	0.374457914	1.36E-92	protein_coding	GRCh38.98	chrX	+	1336616	1382689	46074	ENSG00000185291	hsa:3563:IL3RA, CD123, IL3R, IL3RAY, IL3RX, IL3RY, hIL-3Ra	3563	interleukin 3 receptor subunit alpha [Source:HGNC Symbol;Acc:HGNC:6012]	hsa04060:Cytokine-cytokine receptor interaction;hsa04151:PI3K-Akt signaling pathway;hsa04630:Jak-STAT signaling pathway;hsa04640:Hematopoietic cell lineage;hsa04210:Apoptosis	R-HSA-2424491:DAP12 signaling;R-HSA-375165:NCAM signaling for neurite out-growth;R-HSA-114604:GPVI-mediated activation cascade;R-HSA-5654741:Signaling by FGFR3;R-HSA-187037:NGF signalling via TRKA from the plasma membrane;R-HSA-190236:Signaling by FGFR;R-HSA-5673001:RAF/MAP kinase cascade;R-HSA-112399:IRS-mediated signalling;R-HSA-1266738:Developmental Biology;R-HSA-74752:Signaling by Insulin rec…	-	P00036:Interleukin signaling pathway	-	-	Schizophrenia	GO:0000165:MAPK cascade;GO:0006464:cellular protein modification process;GO:0006468:protein phosphorylation;GO:0006793:phosphorus metabolic process;GO:0006796:phosphate-containing compound metabolic process;GO:0007154:cell communication;GO:0007165:signal transduction;GO:0007166:cell surface receptor signaling pathway;GO:0008152:metabolic process;GO:0009987:cellular process;GO:0010033:response to …	GO:0003824:catalytic activity;GO:0004672:protein kinase activity;GO:0004713:protein tyrosine kinase activity;GO:0004871:signal transducer activity;GO:0004872:receptor activity;GO:0004888:transmembrane signaling receptor activity;GO:0004896:cytokine receptor activity;GO:0004912:interleukin-3 receptor activity;GO:0005085:guanyl-nucleotide exchange factor activity;GO:0005088:Ras guanyl-nucleotide ex…	GO:0005622:intracellular;GO:0005623:cell;GO:0005886:plasma membrane;GO:0016020:membrane;GO:0016021:integral component of membrane;GO:0031224:intrinsic component of membrane;GO:0044425:membrane part;GO:0044464:cell part;GO:0071944:cell periphery
JAKMIP2	9.05E-97	1.040137333	0.377	0.011	1.072776583	0.03263925	3.54E-92	protein_coding	GRCh38.98	chr5	-	147585438	147782775	197338	ENSG00000176049	hsa:9832:JAKMIP2, JAMIP2, NECC1	9832	janus kinase and microtubule interacting protein 2 [Source:HGNC Symbol;Acc:HGNC:29067]	-	-	-	-	-	-	-	-	GO:0005488:binding;GO:0005515:protein binding;GO:0008017:microtubule binding;GO:0008092:cytoskeletal protein binding;GO:0015631:tubulin binding;GO:0019899:enzyme binding;GO:0019900:kinase binding	GO:0005622:intracellular;GO:0005623:cell;GO:0005737:cytoplasm;GO:0005794:Golgi apparatus;GO:0012505:endomembrane system;GO:0043226:organelle;GO:0043227:membrane-bounded organelle;GO:0043229:intracellular organelle;GO:0043231:intracellular membrane-bounded organelle;GO:0044424:intracellular part;GO:0044444:cytoplasmic part;GO:0044464:cell part
LAPTM5	1.50E-96	-1.544641264	0.832	0.991	2.359954808	3.904596072	5.88E-92	protein_coding	GRCh38.98	chr1	-	30732469	30757774	25306	ENSG00000162511	hsa:7805:LAPTM5, CLAST6	7805	lysosomal protein transmembrane 5 [Source:HGNC Symbol;Acc:HGNC:29612]	hsa04142:Lysosome	-	-	-	-	-	-	GO:0006810:transport;GO:0051179:localization;GO:0051234:establishment of localization	GO:0005488:binding;GO:0005515:protein binding	GO:0000323:lytic vacuole;GO:0005622:intracellular;GO:0005623:cell;GO:0005737:cytoplasm;GO:0005764:lysosome;GO:0005765:lysosomal membrane;GO:0005773:vacuole;GO:0005774:vacuolar membrane;GO:0005886:plasma membrane;GO:0005887:integral component of plasma membrane;GO:0016020:membrane;GO:0016021:integral component of membrane;GO:0031090:organelle membrane;GO:0031224:intrinsic component of membrane;GO:…
MT-CO1	1.95E-96	-1.360019955	1	1	6.021062148	7.381082103	7.63E-92	protein_coding	GRCh38.98	chrM	+	5904	7445	1542	ENSG00000198804	-	-	mitochondrially encoded cytochrome c oxidase I [Source:HGNC Symbol;Acc:HGNC:7419]	-	-	-	-	-	-	-	-	-	-
SLC25A37	2.53E-96	1.721581794	0.982	0.44	3.41443435	1.692852555	9.93E-92	protein_coding	GRCh38.98	chr8	+	23528956	23575463	46508	ENSG00000147454	hsa:51312:SLC25A37, HT015, MFRN, MFRN1, MSC, MSCP, PRO1278, PRO1584, PRO2217	51312	solute carrier family 25 member 37 [Source:HGNC Symbol;Acc:HGNC:29786]	-	R-HSA-1430728:Metabolism;R-HSA-1362409:Mitochondrial iron-sulfur cluster biogenesis	-	-	-	-	-	GO:0000041:transition metal ion transport;GO:0006412:translation;GO:0006518:peptide metabolic process;GO:0006807:nitrogen compound metabolic process;GO:0006810:transport;GO:0006811:ion transport;GO:0006812:cation transport;GO:0006826:iron ion transport;GO:0006839:mitochondrial transport;GO:0008152:metabolic process;GO:0009058:biosynthetic process;GO:0009059:macromolecule biosynthetic process;GO:0…	GO:0003735:structural constituent of ribosome;GO:0005198:structural molecule activity;GO:0005215:transporter activity;GO:0005381:iron ion transmembrane transporter activity;GO:0008324:cation transmembrane transporter activity;GO:0015075:ion transmembrane transporter activity;GO:0022857:transmembrane transporter activity;GO:0022890:inorganic cation transmembrane transporter activity;GO:0022891:sub…	GO:0005622:intracellular;GO:0005623:cell;GO:0005737:cytoplasm;GO:0005739:mitochondrion;GO:0005740:mitochondrial envelope;GO:0005743:mitochondrial inner membrane;GO:0016020:membrane;GO:0016021:integral component of membrane;GO:0019866:organelle inner membrane;GO:0031090:organelle membrane;GO:0031224:intrinsic component of membrane;GO:0031966:mitochondrial membrane;GO:0031967:organelle envelope;GO:…
CXCL8	1.23E-95	3.190651275	1	0.839	8.997900673	5.807249398	4.80E-91	protein_coding	GRCh38.98	chr4	+	73740541	73743716	3176	ENSG00000169429	hsa:3576:CXCL8, GCP-1, GCP1, IL8, LECT, LUCT, LYNAP, MDNCF, MONAP, NAF, NAP-1, NAP1	3576	C-X-C motif chemokine ligand 8 [Source:HGNC Symbol;Acc:HGNC:6025]	hsa05202:Transcriptional misregulation in cancer;hsa05160:Hepatitis C;hsa04060:Cytokine-cytokine receptor interaction;hsa04620:Toll-like receptor signaling pathway;hsa04622:RIG-I-like receptor signaling pathway;hsa05161:Hepatitis B;hsa05164:Influenza A;hsa05200:Pathways in cancer;hsa04062:Chemokine signaling pathway;hsa04064:NF-kappa B signaling pathway;hsa04072:Phospholipase D signaling pathway;…	R-HSA-373076:Class A/1 (Rhodopsin-like receptors);R-HSA-380994:ATF4 activates genes;R-HSA-372790:Signaling by GPCR;R-HSA-392499:Metabolism of proteins;R-HSA-375276:Peptide ligand-binding receptors;R-HSA-2559582:Senescence-Associated Secretory Phenotype (SASP);R-HSA-381119:Unfolded Protein Response (UPR);R-HSA-388396:GPCR downstream signaling;R-HSA-162582:Signal Transduction;R-HSA-2262752:Cellular…	-	P00031:Inflammation mediated by chemokine and cytokine signaling pathway;P00036:Interleukin signaling pathway;P06959:CCKR signaling map	-	-	Inflammatory bowel disease	GO:0001525:angiogenesis;GO:0001568:blood vessel development;GO:0001775:cell activation;GO:0001944:vasculature development;GO:0002237:response to molecule of bacterial origin;GO:0002274:myeloid leukocyte activation;GO:0002376:immune system process;GO:0002682:regulation of immune system process;GO:0002684:positive regulation of immune system process;GO:0002685:regulation of leukocyte migration;GO:0…	GO:0001664:G-protein coupled receptor binding;GO:0005102:receptor binding;GO:0005125:cytokine activity;GO:0005126:cytokine receptor binding;GO:0005153:interleukin-8 receptor binding;GO:0005488:binding;GO:0005515:protein binding;GO:0008009:chemokine activity;GO:0042379:chemokine receptor binding;GO:0045236:CXCR chemokine receptor binding	GO:0005576:extracellular region;GO:0005615:extracellular space;GO:0005622:intracellular;GO:0005623:cell;GO:0044421:extracellular region part;GO:0044464:cell part
MT-CO2	3.34E-95	-1.296977525	0.971	1	4.319489123	5.616466648	1.31E-90	protein_coding	GRCh38.98	chrM	+	7586	8269	684	ENSG00000198712	-	-	mitochondrially encoded cytochrome c oxidase II [Source:HGNC Symbol;Acc:HGNC:7421]	-	-	-	-	-	-	-	-	-	-
BASP1	5.44E-95	2.087861199	0.952	0.53	3.820557472	1.732696272	2.13E-90	protein_coding	GRCh38.98	chr5	+	17065598	17276843	211246	ENSG00000176788	hsa:10409:BASP1, CAP-23, CAP23, NAP-22, NAP22	10409	brain abundant membrane attached signal protein 1 [Source:HGNC Symbol;Acc:HGNC:957]	-	-	-	-	-	-	Bipolar disorder with mood-incongruent psychosis;Obesity in adult survivors of childhood cancer exposed to cranial radiation	GO:0000003:reproduction;GO:0000578:embryonic axis specification;GO:0000902:cell morphogenesis;GO:0000904:cell morphogenesis involved in differentiation;GO:0001655:urogenital system development;GO:0001656:metanephros development;GO:0001657:ureteric bud development;GO:0001822:kidney development;GO:0001823:mesonephros development;GO:0002064:epithelial cell development;GO:0003002:regionalization;GO:0…	GO:0000975:regulatory region DNA binding;GO:0000988:transcription factor activity, protein binding;GO:0000989:transcription factor activity, transcription factor binding;GO:0001067:regulatory region nucleic acid binding;GO:0003676:nucleic acid binding;GO:0003677:DNA binding;GO:0003712:transcription cofactor activity;GO:0003714:transcription corepressor activity;GO:0005488:binding;GO:0005515:prote…	GO:0005576:extracellular region;GO:0005622:intracellular;GO:0005623:cell;GO:0005634:nucleus;GO:0005654:nucleoplasm;GO:0005737:cytoplasm;GO:0005856:cytoskeleton;GO:0005886:plasma membrane;GO:0008180:COP9 signalosome;GO:0016020:membrane;GO:0016604:nuclear body;GO:0016607:nuclear speck;GO:0030054:cell junction;GO:0030426:growth cone;GO:0030427:site of polarized growth;GO:0031974:membrane-enclosed lu…
RPS2	8.56E-93	-1.58332454	0.864	0.993	2.653258634	4.236583175	3.35E-88	protein_coding	GRCh38.98	chr16	-	1962058	1964841	2784	ENSG00000140988	hsa:6187:RPS2, LLREP3, S2	6187	ribosomal protein S2 [Source:HGNC Symbol;Acc:HGNC:10404]	hsa03010:Ribosome	R-HSA-72706:GTP hydrolysis and joining of the 60S ribosomal subunit;R-HSA-72689:Formation of a pool of free 40S subunits;R-HSA-72737:Cap-dependent Translation Initiation;R-HSA-156827:L13a-mediated translational silencing of Ceruloplasmin expression;R-HSA-72764:Eukaryotic Translation Termination;R-HSA-72649:Translation initiation complex formation;R-HSA-2408522:Selenoamino acid metabolism;R-HSA-72…	-	-	-	-	-	GO:0000184:nuclear-transcribed mRNA catabolic process, nonsense-mediated decay;GO:0000956:nuclear-transcribed mRNA catabolic process;GO:0006139:nucleobase-containing compound metabolic process;GO:0006364:rRNA processing;GO:0006396:RNA processing;GO:0006401:RNA catabolic process;GO:0006402:mRNA catabolic process;GO:0006412:translation;GO:0006413:translational initiation;GO:0006518:peptide metaboli…	GO:0003676:nucleic acid binding;GO:0003723:RNA binding;GO:0003729:mRNA binding;GO:0003735:structural constituent of ribosome;GO:0005198:structural molecule activity;GO:0005488:binding;GO:0005515:protein binding;GO:0017134:fibroblast growth factor binding;GO:0019838:growth factor binding;GO:0019899:enzyme binding;GO:0044822:poly(A) RNA binding;GO:0097159:organic cyclic compound binding;GO:1901363:…	GO:0005576:extracellular region;GO:0005622:intracellular;GO:0005623:cell;GO:0005634:nucleus;GO:0005654:nucleoplasm;GO:0005737:cytoplasm;GO:0005829:cytosol;GO:0005840:ribosome;GO:0005912:adherens junction;GO:0005924:cell-substrate adherens junction;GO:0005925:focal adhesion;GO:0015935:small ribosomal subunit;GO:0016020:membrane;GO:0022626:cytosolic ribosome;GO:0022627:cytosolic small ribosomal sub…
ZFP36	9.34E-93	-2.488800009	0.813	0.973	2.41108395	4.899883959	3.66E-88	protein_coding	GRCh38.98	chr19	+	39406847	39409412	2566	ENSG00000128016	hsa:7538:ZFP36, G0S24, GOS24, NUP475, RNF162A, TIS11, TTP, zfp-36	7538	ZFP36 ring finger protein [Source:HGNC Symbol;Acc:HGNC:12862]	hsa05166:HTLV-I infection	R-HSA-450531:Regulation of mRNA stability by proteins that bind AU-rich elements;R-HSA-450513:Tristetraprolin (TTP, ZFP36) binds and destabilizes mRNA;R-HSA-74160:Gene Expression	-	-	-	-	-	GO:0000122:negative regulation of transcription from RNA polymerase II promoter;GO:0000288:nuclear-transcribed mRNA catabolic process, deadenylation-dependent decay;GO:0000289:nuclear-transcribed mRNA poly(A) tail shortening;GO:0000956:nuclear-transcribed mRNA catabolic process;GO:0001816:cytokine production;GO:0001817:regulation of cytokine production;GO:0002376:immune system process;GO:0002520:…	GO:0003676:nucleic acid binding;GO:0003677:DNA binding;GO:0003723:RNA binding;GO:0003727:single-stranded RNA binding;GO:0003729:mRNA binding;GO:0003730:mRNA 3'-UTR binding;GO:0005488:binding;GO:0005515:protein binding;GO:0017091:AU-rich element binding;GO:0019899:enzyme binding;GO:0019900:kinase binding;GO:0019901:protein kinase binding;GO:0019955:cytokine binding;GO:0019956:chemokine binding;GO:…	GO:0005622:intracellular;GO:0005623:cell;GO:0005634:nucleus;GO:0005737:cytoplasm;GO:0005829:cytosol;GO:0010494:cytoplasmic stress granule;GO:0030529:intracellular ribonucleoprotein complex;GO:0032991:macromolecular complex;GO:0035770:ribonucleoprotein granule;GO:0036464:cytoplasmic ribonucleoprotein granule;GO:0043226:organelle;GO:0043227:membrane-bounded organelle;GO:0043228:non-membrane-bounded…
HLA-DPA1	4.46E-91	-2.843179824	0.527	0.929	1.829209249	4.672389074	1.75E-86	protein_coding	GRCh38.98	chr6	-	33064569	33080775	16207	ENSG00000231389	hsa:3113:HLA-DPA1, DP(W3), DP(W4), HLA-DP1A, HLADP, HLASB, PLT1	3113	major histocompatibility complex, class II, DP alpha 1 [Source:HGNC Symbol;Acc:HGNC:4938]	hsa04514:Cell adhesion molecules (CAMs);hsa05152:Tuberculosis;hsa05164:Influenza A;hsa05168:Herpes simplex infection;hsa05320:Autoimmune thyroid disease;hsa05166:HTLV-I infection;hsa05310:Asthma;hsa04145:Phagosome;hsa04612:Antigen processing and presentation;hsa04940:Type I diabetes mellitus;hsa05169:Epstein-Barr virus infection;hsa05330:Allograft rejection;hsa05332:Graft-versus-host disease;hsa0…	R-HSA-202424:Downstream TCR signaling;R-HSA-388841:Costimulation by the CD28 family;R-HSA-168256:Immune System;R-HSA-1280218:Adaptive Immune System;R-HSA-913531:Interferon Signaling;R-HSA-2132295:MHC class II antigen presentation;R-HSA-1280215:Cytokine Signaling in Immune system;R-HSA-389948:PD-1 signaling;R-HSA-877300:Interferon gamma signaling;R-HSA-202430:Translocation of ZAP-70 to Immunologic…	-	P00053:T cell activation	-	Immune system diseases;Allergies and autoimmune diseases;H01492:Systemic sclerosis;Cardiovascular diseases;Cardiac diseases;H00294:Dilated cardiomyopathy (DCM);Skin diseases;Skin and soft tissue diseases	Hepatitis B;Nephropathy;Systemic sclerosis;IgA nephropathy;Hepatitis B (viral clearance);Chronic hepatitis B infection;Sjögren's syndrome	GO:0001775:cell activation;GO:0001816:cytokine production;GO:0001817:regulation of cytokine production;GO:0001819:positive regulation of cytokine production;GO:0002253:activation of immune response;GO:0002376:immune system process;GO:0002429:immune response-activating cell surface receptor signaling pathway;GO:0002478:antigen processing and presentation of exogenous peptide antigen;GO:0002495:ant…	GO:0003823:antigen binding;GO:0004871:signal transducer activity;GO:0004872:receptor activity;GO:0004888:transmembrane signaling receptor activity;GO:0005488:binding;GO:0032395:MHC class II receptor activity;GO:0033218:amide binding;GO:0038023:signaling receptor activity;GO:0042277:peptide binding;GO:0042605:peptide antigen binding;GO:0060089:molecular transducer activity	GO:0000139:Golgi membrane;GO:0000323:lytic vacuole;GO:0005622:intracellular;GO:0005623:cell;GO:0005737:cytoplasm;GO:0005764:lysosome;GO:0005765:lysosomal membrane;GO:0005768:endosome;GO:0005773:vacuole;GO:0005774:vacuolar membrane;GO:0005783:endoplasmic reticulum;GO:0005789:endoplasmic reticulum membrane;GO:0005794:Golgi apparatus;GO:0005802:trans-Golgi network;GO:0005886:plasma membrane;GO:00058…
CPD	4.54E-91	1.493668366	0.696	0.151	1.920051196	0.42638283	1.78E-86	protein_coding	GRCh38.98	chr17	+	30378927	30469989	91063	ENSG00000108582	hsa:1362:CPD, GP180	1362	carboxypeptidase D [Source:HGNC Symbol;Acc:HGNC:2301]	-	R-HSA-432722:Golgi Associated Vesicle Biogenesis;R-HSA-5653656:Vesicle-mediated transport;R-HSA-421837:Clathrin derived vesicle budding;R-HSA-199992:trans-Golgi Network Vesicle Budding;R-HSA-199991:Membrane Trafficking	-	-	-	-	-	GO:0006508:proteolysis;GO:0006518:peptide metabolic process;GO:0006807:nitrogen compound metabolic process;GO:0008152:metabolic process;GO:0009987:cellular process;GO:0010467:gene expression;GO:0016485:protein processing;GO:0019538:protein metabolic process;GO:0034641:cellular nitrogen compound metabolic process;GO:0043170:macromolecule metabolic process;GO:0043603:cellular amide metabolic proces…	GO:0003824:catalytic activity;GO:0004180:carboxypeptidase activity;GO:0004181:metallocarboxypeptidase activity;GO:0004185:serine-type carboxypeptidase activity;GO:0005488:binding;GO:0008233:peptidase activity;GO:0008235:metalloexopeptidase activity;GO:0008236:serine-type peptidase activity;GO:0008237:metallopeptidase activity;GO:0008238:exopeptidase activity;GO:0008270:zinc ion binding;GO:0016787…	GO:0005576:extracellular region;GO:0005615:extracellular space;GO:0005622:intracellular;GO:0005623:cell;GO:0005634:nucleus;GO:0005737:cytoplasm;GO:0005794:Golgi apparatus;GO:0005802:trans-Golgi network;GO:0005886:plasma membrane;GO:0012505:endomembrane system;GO:0016020:membrane;GO:0016021:integral component of membrane;GO:0031224:intrinsic component of membrane;GO:0031982:vesicle;GO:0031984:orga…
NRIP3	2.01E-90	1.264481026	0.451	0.037	1.367205158	0.102724132	7.88E-86	protein_coding	GRCh38.98	chr11	-	8980576	9004049	23474	ENSG00000175352	hsa:56675:NRIP3, C11orf14, NY-SAR-105	56675	nuclear receptor interacting protein 3 [Source:HGNC Symbol;Acc:HGNC:1167]	-	-	-	-	-	-	-	GO:0006508:proteolysis;GO:0008152:metabolic process;GO:0019538:protein metabolic process;GO:0043170:macromolecule metabolic process;GO:0044238:primary metabolic process;GO:0071704:organic substance metabolic process	GO:0003824:catalytic activity;GO:0004175:endopeptidase activity;GO:0004190:aspartic-type endopeptidase activity;GO:0005488:binding;GO:0005515:protein binding;GO:0008233:peptidase activity;GO:0016787:hydrolase activity;GO:0070001:aspartic-type peptidase activity;GO:0070011:peptidase activity, acting on L-amino acid peptides	-
SERPINB2	4.18E-90	3.614437459	0.619	0.108	4.375830935	0.761393476	1.64E-85	protein_coding	GRCh38.98	chr18	+	63871692	63903888	32197	ENSG00000197632	hsa:5055:SERPINB2, HsT1201, PAI, PAI-2, PAI2, PLANH2	5055	serpin family B member 2 [Source:HGNC Symbol;Acc:HGNC:8584]	hsa04610:Complement and coagulation cascades	R-HSA-109582:Hemostasis;R-HSA-75205:Dissolution of Fibrin Clot	-	P00050:Plasminogen activating cascade;P06959:CCKR signaling map;P00011:Blood coagulation	-	-	-	GO:0006508:proteolysis;GO:0006915:apoptotic process;GO:0006950:response to stress;GO:0007596:blood coagulation;GO:0007599:hemostasis;GO:0008152:metabolic process;GO:0008219:cell death;GO:0009605:response to external stimulus;GO:0009611:response to wounding;GO:0009892:negative regulation of metabolic process;GO:0009987:cellular process;GO:0010466:negative regulation of peptidase activity;GO:001060…	GO:0004857:enzyme inhibitor activity;GO:0004866:endopeptidase inhibitor activity;GO:0004867:serine-type endopeptidase inhibitor activity;GO:0030234:enzyme regulator activity;GO:0030414:peptidase inhibitor activity;GO:0061134:peptidase regulator activity;GO:0061135:endopeptidase regulator activity;GO:0098772:molecular function regulator	GO:0005576:extracellular region;GO:0005615:extracellular space;GO:0005622:intracellular;GO:0005623:cell;GO:0005737:cytoplasm;GO:0005886:plasma membrane;GO:0016020:membrane;GO:0044421:extracellular region part;GO:0044424:intracellular part;GO:0044464:cell part;GO:0071944:cell periphery
HIF1A-AS2	6.74E-90	0.952137558	0.399	0.021	1.005889564	0.053752006	2.64E-85	-	-	-	-	-	-	-	-	-	-	-	-	-	-	-	-	-	-	-	-	-
COTL1	2.74E-89	-2.063490749	0.344	0.892	0.855083209	2.918573959	1.07E-84	protein_coding	GRCh38.98	chr16	-	84565596	84618078	52483	ENSG00000103187	hsa:23406:COTL1, CLP	23406	coactosin like F-actin binding protein 1 [Source:HGNC Symbol;Acc:HGNC:18304]	-	-	-	-	-	-	Epilepsy and lamotrigine-induced maculopapular eruptions	GO:0006950:response to stress;GO:0006952:defense response;GO:0009605:response to external stimulus;GO:0009607:response to biotic stimulus;GO:0009620:response to fungus;GO:0043207:response to external biotic stimulus;GO:0050832:defense response to fungus;GO:0050896:response to stimulus;GO:0051704:multi-organism process;GO:0051707:response to other organism;GO:0098542:defense response to other orga…	GO:0003779:actin binding;GO:0005488:binding;GO:0005515:protein binding;GO:0008092:cytoskeletal protein binding;GO:0019899:enzyme binding	GO:0005576:extracellular region;GO:0005622:intracellular;GO:0005623:cell;GO:0005634:nucleus;GO:0005737:cytoplasm;GO:0005856:cytoskeleton;GO:0031982:vesicle;GO:0031988:membrane-bounded vesicle;GO:0043226:organelle;GO:0043227:membrane-bounded organelle;GO:0043228:non-membrane-bounded organelle;GO:0043229:intracellular organelle;GO:0043230:extracellular organelle;GO:0043231:intracellular membrane-bo…
MSANTD3	1.52E-88	0.85820886	0.381	0.018	0.899074533	0.040865673	5.97E-84	protein_coding	GRCh38.98	chr9	+	100427156	100451711	24556	ENSG00000066697	hsa:91283:MSANTD3, C9orf30, L8	91283	Myb/SANT DNA binding domain containing 3 [Source:HGNC Symbol;Acc:HGNC:23370]	-	-	-	-	-	-	-	-	GO:0005488:binding;GO:0005515:protein binding;GO:0042802:identical protein binding	-
MT-ND3	4.25E-87	-1.509450156	0.81	0.987	2.463308776	3.972758933	1.67E-82	protein_coding	GRCh38.98	chrM	+	10059	10404	346	ENSG00000198840	-	-	mitochondrially encoded NADH:ubiquinone oxidoreductase core subunit 3 [Source:HGNC Symbol;Acc:HGNC:7458]	-	-	-	-	-	-	-	-	-	-
MMP1	4.39E-87	4.427827972	0.421	0.034	4.503983711	0.07615574	1.72E-82	protein_coding	GRCh38.98	chr11	-	102789919	102798160	8242	ENSG00000196611	hsa:4312:MMP1, CLG, CLGN	4312	matrix metallopeptidase 1 [Source:HGNC Symbol;Acc:HGNC:7155]	hsa05200:Pathways in cancer;hsa05323:Rheumatoid arthritis;hsa05219:Bladder cancer;hsa03320:PPAR signaling pathway	R-HSA-1592389:Activation of Matrix Metalloproteinases;R-HSA-1474244:Extracellular matrix organization;R-HSA-392499:Metabolism of proteins;R-HSA-381426:Regulation of Insulin-like Growth Factor (IGF) transport and uptake by Insulin-like Growth Factor Binding Proteins (IGFBPs);R-HSA-109582:Hemostasis;R-HSA-1442490:Collagen degradation;R-HSA-1474228:Degradation of the extracellular matrix;R-HSA-21099…	-	P00004:Alzheimer disease-presenilin pathway;P00050:Plasminogen activating cascade	606963:COPD, rate of decline of lung function in;226600:EBD inversa	Cancers;Cancers of the breast and female genital organs;H00028:Choriocarcinoma	-	GO:0002376:immune system process;GO:0006461:protein complex assembly;GO:0006508:proteolysis;GO:0006928:movement of cell or subcellular component;GO:0008152:metabolic process;GO:0009056:catabolic process;GO:0009987:cellular process;GO:0016032:viral process;GO:0016043:cellular component organization;GO:0016477:cell migration;GO:0019538:protein metabolic process;GO:0022411:cellular component disasse…	GO:0003824:catalytic activity;GO:0004175:endopeptidase activity;GO:0004222:metalloendopeptidase activity;GO:0004252:serine-type endopeptidase activity;GO:0005488:binding;GO:0005509:calcium ion binding;GO:0008233:peptidase activity;GO:0008236:serine-type peptidase activity;GO:0008237:metallopeptidase activity;GO:0008270:zinc ion binding;GO:0016787:hydrolase activity;GO:0017171:serine hydrolase act…	GO:0005576:extracellular region;GO:0005578:proteinaceous extracellular matrix;GO:0031012:extracellular matrix;GO:0044421:extracellular region part
DUSP4	5.28E-87	1.584595839	0.689	0.146	2.147414047	0.562818208	2.07E-82	protein_coding	GRCh38.98	chr8	-	29333064	29350684	17621	ENSG00000120875	hsa:1846:DUSP4, HVH2, MKP-2, MKP2, TYP	1846	dual specificity phosphatase 4 [Source:HGNC Symbol;Acc:HGNC:3070]	hsa04010:MAPK signaling pathway	R-HSA-450294:MAP kinase activation in TLR cascade;R-HSA-2424491:DAP12 signaling;R-HSA-375165:NCAM signaling for neurite out-growth;R-HSA-5654741:Signaling by FGFR3;R-HSA-187037:NGF signalling via TRKA from the plasma membrane;R-HSA-202670:ERKs are inactivated;R-HSA-198725:Nuclear Events (kinase and transcription factor activation);R-HSA-190236:Signaling by FGFR;R-HSA-5673001:RAF/MAP kinase cascad…	-	P00046:Oxidative stress response	-	-	Response to statin therapy	GO:0000165:MAPK cascade;GO:0000188:inactivation of MAPK activity;GO:0001704:formation of primary germ layer;GO:0001706:endoderm formation;GO:0001932:regulation of protein phosphorylation;GO:0001933:negative regulation of protein phosphorylation;GO:0006464:cellular protein modification process;GO:0006468:protein phosphorylation;GO:0006469:negative regulation of protein kinase activity;GO:0006470:p…	GO:0003824:catalytic activity;GO:0004721:phosphoprotein phosphatase activity;GO:0004725:protein tyrosine phosphatase activity;GO:0008138:protein tyrosine/serine/threonine phosphatase activity;GO:0008330:protein tyrosine/threonine phosphatase activity;GO:0016787:hydrolase activity;GO:0016788:hydrolase activity, acting on ester bonds;GO:0016791:phosphatase activity;GO:0017017:MAP kinase tyrosine/se…	GO:0005622:intracellular;GO:0005623:cell;GO:0005634:nucleus;GO:0005654:nucleoplasm;GO:0031974:membrane-enclosed lumen;GO:0031981:nuclear lumen;GO:0043226:organelle;GO:0043227:membrane-bounded organelle;GO:0043229:intracellular organelle;GO:0043231:intracellular membrane-bounded organelle;GO:0043233:organelle lumen;GO:0044422:organelle part;GO:0044424:intracellular part;GO:0044428:nuclear part;GO:…
CXCL1	1.06E-86	3.567947047	0.861	0.313	5.886534234	2.318587186	4.17E-82	protein_coding	GRCh38.98	chr4	+	73869393	73871308	1916	ENSG00000163739	hsa:2919:CXCL1, FSP, GRO1, GROa, MGSA, MGSA-a, NAP-3, SCYB1	2919	C-X-C motif chemokine ligand 1 [Source:HGNC Symbol;Acc:HGNC:4602]	hsa04060:Cytokine-cytokine receptor interaction;hsa04062:Chemokine signaling pathway;hsa05146:Amoebiasis;hsa05323:Rheumatoid arthritis;hsa04621:NOD-like receptor signaling pathway;hsa04668:TNF signaling pathway;hsa05132:Salmonella infection;hsa05134:Legionellosis;hsa05120:Epithelial cell signaling in Helicobacter pylori infection	R-HSA-373076:Class A/1 (Rhodopsin-like receptors);R-HSA-372790:Signaling by GPCR;R-HSA-375276:Peptide ligand-binding receptors;R-HSA-388396:GPCR downstream signaling;R-HSA-162582:Signal Transduction;R-HSA-418594:G alpha (i) signalling events;R-HSA-500792:GPCR ligand binding;R-HSA-380108:Chemokine receptors bind chemokines	-	P06959:CCKR signaling map	-	-	Inflammatory bowel disease;Anxiety disorder	GO:0002237:response to molecule of bacterial origin;GO:0002376:immune system process;GO:0002682:regulation of immune system process;GO:0002684:positive regulation of immune system process;GO:0002685:regulation of leukocyte migration;GO:0002687:positive regulation of leukocyte migration;GO:0002688:regulation of leukocyte chemotaxis;GO:0002690:positive regulation of leukocyte chemotaxis;GO:0006928:…	GO:0001664:G-protein coupled receptor binding;GO:0005102:receptor binding;GO:0005125:cytokine activity;GO:0005126:cytokine receptor binding;GO:0005488:binding;GO:0005515:protein binding;GO:0008009:chemokine activity;GO:0008047:enzyme activator activity;GO:0008083:growth factor activity;GO:0030234:enzyme regulator activity;GO:0042379:chemokine receptor binding;GO:0045236:CXCR chemokine receptor bi…	GO:0005576:extracellular region;GO:0005615:extracellular space;GO:0005622:intracellular;GO:0005623:cell;GO:0044421:extracellular region part;GO:0044464:cell part
FGL2	2.32E-86	-2.549787507	0.15	0.821	0.587364992	3.137152499	9.10E-82	protein_coding	GRCh38.98	chr7	-	77193369	77199848	6480	ENSG00000127951	hsa:10875:FGL2, T49, pT49	10875	fibrinogen like 2 [Source:HGNC Symbol;Acc:HGNC:3696]	-	-	-	-	-	-	-	GO:0006508:proteolysis;GO:0008152:metabolic process;GO:0019538:protein metabolic process;GO:0043170:macromolecule metabolic process;GO:0044238:primary metabolic process;GO:0071704:organic substance metabolic process	GO:0003824:catalytic activity;GO:0008233:peptidase activity;GO:0016787:hydrolase activity	GO:0005576:extracellular region;GO:0005577:fibrinogen complex;GO:0005615:extracellular space;GO:0031982:vesicle;GO:0031988:membrane-bounded vesicle;GO:0032991:macromolecular complex;GO:0043226:organelle;GO:0043227:membrane-bounded organelle;GO:0043230:extracellular organelle;GO:0043234:protein complex;GO:0044421:extracellular region part;GO:0070062:extracellular exosome;GO:1903561:extracellular v…
SLCO4A1	5.45E-86	1.109393075	0.495	0.056	1.267350358	0.157957283	2.13E-81	protein_coding	GRCh38.98	chr20	+	62642503	62685785	43283	ENSG00000101187	hsa:28231:SLCO4A1, OATP-E, OATP1, OATP4A1, OATPE, OATPRP1, POAT, SLC21A12	28231	solute carrier organic anion transporter family member 4A1 [Source:HGNC Symbol;Acc:HGNC:10953]	-	R-HSA-879518:Transport of organic anions;R-HSA-382551:Transmembrane transport of small molecules;R-HSA-425397:Transport of vitamins, nucleosides, and related molecules;R-HSA-425407:SLC-mediated transmembrane transport	-	-	-	-	-	GO:0006575:cellular modified amino acid metabolic process;GO:0006725:cellular aromatic compound metabolic process;GO:0006807:nitrogen compound metabolic process;GO:0006810:transport;GO:0006811:ion transport;GO:0006820:anion transport;GO:0008152:metabolic process;GO:0009914:hormone transport;GO:0009987:cellular process;GO:0010817:regulation of hormone levels;GO:0015711:organic anion transport;GO:0…	GO:0005215:transporter activity;GO:0008509:anion transmembrane transporter activity;GO:0008514:organic anion transmembrane transporter activity;GO:0015075:ion transmembrane transporter activity;GO:0015291:secondary active transmembrane transporter activity;GO:0015347:sodium-independent organic anion transmembrane transporter activity;GO:0015349:thyroid hormone transmembrane transporter activity;G…	GO:0005623:cell;GO:0005886:plasma membrane;GO:0005887:integral component of plasma membrane;GO:0016020:membrane;GO:0016021:integral component of membrane;GO:0031224:intrinsic component of membrane;GO:0031226:intrinsic component of plasma membrane;GO:0044425:membrane part;GO:0044459:plasma membrane part;GO:0044464:cell part;GO:0071944:cell periphery
CA12	1.22E-85	1.033039249	0.308	0.004	1.040425057	0.007385808	4.80E-81	protein_coding	GRCh38.98	chr15	-	63321378	63381846	60469	ENSG00000074410	hsa:771:CA12, CA-XII, CAXII, HsT18816, T18816	771	carbonic anhydrase 12 [Source:HGNC Symbol;Acc:HGNC:1371]	hsa00910:Nitrogen metabolism	R-HSA-1475029:Reversible hydration of carbon dioxide;R-HSA-1430728:Metabolism	-	-	143860:Hyperchlorhidrosis, isolated	Congenital disorders of metabolism;Congenital disorders of ion transport and metabolism;H01302:Hyperchlorhidrosis isolated (HCHLH)	-	GO:0006730:one-carbon metabolic process;GO:0006810:transport;GO:0006811:ion transport;GO:0006820:anion transport;GO:0008152:metabolic process;GO:0009987:cellular process;GO:0015701:bicarbonate transport;GO:0015711:organic anion transport;GO:0042592:homeostatic process;GO:0044237:cellular metabolic process;GO:0044281:small molecule metabolic process;GO:0044699:single-organism process;GO:0044710:si…	GO:0003824:catalytic activity;GO:0004089:carbonate dehydratase activity;GO:0005488:binding;GO:0008270:zinc ion binding;GO:0016829:lyase activity;GO:0016835:carbon-oxygen lyase activity;GO:0016836:hydro-lyase activity;GO:0043167:ion binding;GO:0043169:cation binding;GO:0046872:metal ion binding;GO:0046914:transition metal ion binding	GO:0005623:cell;GO:0005886:plasma membrane;GO:0016020:membrane;GO:0016021:integral component of membrane;GO:0031224:intrinsic component of membrane;GO:0044425:membrane part;GO:0044464:cell part;GO:0071944:cell periphery
FCGRT	1.88E-85	-2.187945226	0.275	0.85	0.625497477	2.813442702	7.35E-81	protein_coding	GRCh38.98	chr19	+	49506816	49526428	19613	ENSG00000104870	hsa:2217:FCGRT, FCRN, alpha-chain	2217	Fc fragment of IgG receptor and transporter [Source:HGNC Symbol;Acc:HGNC:3621]	-	-	-	-	-	-	Hematological and biochemical traits;Serum albumin level;Serum total protein level	GO:0002376:immune system process;GO:0002414:immunoglobulin transcytosis in epithelial cells;GO:0002416:IgG immunoglobulin transcytosis in epithelial cells mediated by FcRn immunoglobulin receptor;GO:0002682:regulation of immune system process;GO:0002764:immune response-regulating signaling pathway;GO:0002768:immune response-regulating cell surface receptor signaling pathway;GO:0006810:transport;G…	GO:0003823:antigen binding;GO:0004871:signal transducer activity;GO:0004872:receptor activity;GO:0004888:transmembrane signaling receptor activity;GO:0005488:binding;GO:0005515:protein binding;GO:0019763:immunoglobulin receptor activity;GO:0019770:IgG receptor activity;GO:0019864:IgG binding;GO:0019865:immunoglobulin binding;GO:0030881:beta-2-microglobulin binding;GO:0032403:protein complex bindi…	GO:0005623:cell;GO:0005886:plasma membrane;GO:0016020:membrane;GO:0016021:integral component of membrane;GO:0031224:intrinsic component of membrane;GO:0044425:membrane part;GO:0044464:cell part;GO:0071944:cell periphery
HLA-DPB1	1.96E-85	-3.034509978	0.462	0.881	1.383220414	4.417730392	7.68E-81	protein_coding	GRCh38.98	chr6	+	33075990	33089696	13707	ENSG00000223865	hsa:3115:HLA-DPB1, DPB1, HLA-DP, HLA-DP1B, HLA-DPB	3115	major histocompatibility complex, class II, DP beta 1 [Source:HGNC Symbol;Acc:HGNC:4940]	hsa04514:Cell adhesion molecules (CAMs);hsa05152:Tuberculosis;hsa05164:Influenza A;hsa05168:Herpes simplex infection;hsa05320:Autoimmune thyroid disease;hsa05166:HTLV-I infection;hsa05310:Asthma;hsa04145:Phagosome;hsa04612:Antigen processing and presentation;hsa04940:Type I diabetes mellitus;hsa05169:Epstein-Barr virus infection;hsa05330:Allograft rejection;hsa05332:Graft-versus-host disease;hsa0…	R-HSA-202424:Downstream TCR signaling;R-HSA-388841:Costimulation by the CD28 family;R-HSA-168256:Immune System;R-HSA-1280218:Adaptive Immune System;R-HSA-913531:Interferon Signaling;R-HSA-2132295:MHC class II antigen presentation;R-HSA-1280215:Cytokine Signaling in Immune system;R-HSA-389948:PD-1 signaling;R-HSA-877300:Interferon gamma signaling;R-HSA-202430:Translocation of ZAP-70 to Immunologic…	-	-	-	Immune system diseases;Allergies and autoimmune diseases;H01492:Systemic sclerosis;Cardiovascular diseases;Cardiac diseases;H00294:Dilated cardiomyopathy (DCM);Skin diseases;Skin and soft tissue diseases	Asthma;Hepatitis B;Nephropathy;Systemic sclerosis;Hepatitis B vaccine response;Graves' disease;IgA nephropathy;Hepatitis B (viral clearance);Antineutrophil cytoplasmic antibody-associated vasculitis;Aspirin exacerbated respiratory disease in asthmatics;Wegener's granulomatosis;Chronic hepatitis B infection;Sjögren's syndrome	GO:0001775:cell activation;GO:0001816:cytokine production;GO:0001817:regulation of cytokine production;GO:0001819:positive regulation of cytokine production;GO:0002253:activation of immune response;GO:0002376:immune system process;GO:0002429:immune response-activating cell surface receptor signaling pathway;GO:0002478:antigen processing and presentation of exogenous peptide antigen;GO:0002495:ant…	GO:0003823:antigen binding;GO:0005488:binding;GO:0033218:amide binding;GO:0042277:peptide binding;GO:0042605:peptide antigen binding	GO:0000139:Golgi membrane;GO:0000323:lytic vacuole;GO:0005622:intracellular;GO:0005623:cell;GO:0005737:cytoplasm;GO:0005764:lysosome;GO:0005765:lysosomal membrane;GO:0005768:endosome;GO:0005773:vacuole;GO:0005774:vacuolar membrane;GO:0005783:endoplasmic reticulum;GO:0005789:endoplasmic reticulum membrane;GO:0005794:Golgi apparatus;GO:0005802:trans-Golgi network;GO:0005886:plasma membrane;GO:00099…
FOS	6.43E-85	-2.164040393	0.908	0.987	3.556884052	5.720924445	2.52E-80	protein_coding	GRCh38.98	chr14	+	75278826	75282230	3405	ENSG00000170345	hsa:2353:FOS, AP-1, C-FOS, p55	2353	Fos proto-oncogene, AP-1 transcription factor subunit [Source:HGNC Symbol;Acc:HGNC:3796]	hsa04024:cAMP signaling pathway;hsa04620:Toll-like receptor signaling pathway;hsa05161:Hepatitis B;hsa05168:Herpes simplex infection;hsa05166:HTLV-I infection;hsa05200:Pathways in cancer;hsa04010:MAPK signaling pathway;hsa04921:Oxytocin signaling pathway;hsa04662:B cell receptor signaling pathway;hsa05140:Leishmaniasis;hsa05323:Rheumatoid arthritis;hsa04728:Dopaminergic synapse;hsa04380:Osteoclas…	R-HSA-450294:MAP kinase activation in TLR cascade;R-HSA-3700989:Transcriptional Regulation by TP53;R-HSA-166054:Activated TLR4 signalling;R-HSA-168164:Toll Like Receptor 3 (TLR3) Cascade;R-HSA-168188:Toll Like Receptor TLR6:TLR2 Cascade;R-HSA-450341:Activation of the AP-1 family of transcription factors;R-HSA-168256:Immune System;R-HSA-168898:Toll-Like Receptors Cascades;R-HSA-2871796:FCERI media…	-	P00053:T cell activation;P00029:Huntington disease;P00032:Insulin/IGF pathway-mitogen activated protein kinase kinase/MAP kinase cascade;P00010:B cell activation;P00006:Apoptosis signaling pathway;P00036:Interleukin signaling pathway;P00005:Angiogenesis;P00047:PDGF signaling pathway;P06959:CCKR signaling map	-	-	Inflammatory bowel disease;Periodontal microbiota	GO:0000003:reproduction;GO:0000302:response to reactive oxygen species;GO:0001661:conditioned taste aversion;GO:0002237:response to molecule of bacterial origin;GO:0002376:immune system process;GO:0002520:immune system development;GO:0002521:leukocyte differentiation;GO:0002573:myeloid leukocyte differentiation;GO:0002682:regulation of immune system process;GO:0002684:positive regulation of immun…	GO:0000975:regulatory region DNA binding;GO:0000976:transcription regulatory region sequence-specific DNA binding;GO:0000977:RNA polymerase II regulatory region sequence-specific DNA binding;GO:0000978:RNA polymerase II core promoter proximal region sequence-specific DNA binding;GO:0000979:RNA polymerase II core promoter sequence-specific DNA binding;GO:0000981:RNA polymerase II transcription fac…	GO:0005622:intracellular;GO:0005623:cell;GO:0005634:nucleus;GO:0005654:nucleoplasm;GO:0005667:transcription factor complex;GO:0005737:cytoplasm;GO:0005783:endoplasmic reticulum;GO:0005829:cytosol;GO:0012505:endomembrane system;GO:0016020:membrane;GO:0031974:membrane-enclosed lumen;GO:0031981:nuclear lumen;GO:0032991:macromolecular complex;GO:0042995:cell projection;GO:0043005:neuron projection;GO…
SOD2	7.55E-85	1.533582998	0.996	0.843	4.769153451	3.235570453	2.96E-80	protein_coding	GRCh38.98	chr6	-	159669069	159745186	76118	ENSG00000112096	-	-	superoxide dismutase 2 [Source:HGNC Symbol;Acc:HGNC:11180]	-	-	-	-	-	-	-	-	-	-
ITM2B	8.69E-85	-1.77412493	0.806	0.973	2.095432461	3.869557392	3.40E-80	protein_coding	GRCh38.98	chr13	+	48232612	48270357	37746	ENSG00000136156	hsa:9445:ITM2B, ABRI, BRI, BRI2, BRICD2B, E25B, E3-16, FBD, RDGCA, imBRI2	9445	integral membrane protein 2B [Source:HGNC Symbol;Acc:HGNC:6174]	-	R-HSA-977225:Amyloid fiber formation;R-HSA-392499:Metabolism of proteins	-	-	176500:Dementia, familial British;616079:Retinal dystrophy with inner retinal dysfunction and ganglion cell abnormalities;117300:Dementia, familial Danish	Nervous system diseases;Neurodegenerative diseases;H01184:Familial dementia	-	GO:0007275:multicellular organism development;GO:0007399:nervous system development;GO:0008152:metabolic process;GO:0009058:biosynthetic process;GO:0009059:macromolecule biosynthetic process;GO:0009100:glycoprotein metabolic process;GO:0009101:glycoprotein biosynthetic process;GO:0009889:regulation of biosynthetic process;GO:0009890:negative regulation of biosynthetic process;GO:0009892:negative …	GO:0000166:nucleotide binding;GO:0001540:beta-amyloid binding;GO:0001882:nucleoside binding;GO:0001883:purine nucleoside binding;GO:0005488:binding;GO:0005515:protein binding;GO:0005524:ATP binding;GO:0017076:purine nucleotide binding;GO:0030554:adenyl nucleotide binding;GO:0032549:ribonucleoside binding;GO:0032550:purine ribonucleoside binding;GO:0032553:ribonucleotide binding;GO:0032555:purine …	GO:0005576:extracellular region;GO:0005615:extracellular space;GO:0005622:intracellular;GO:0005623:cell;GO:0005737:cytoplasm;GO:0005768:endosome;GO:0005773:vacuole;GO:0005774:vacuolar membrane;GO:0005794:Golgi apparatus;GO:0005798:Golgi-associated vesicle;GO:0005886:plasma membrane;GO:0010008:endosome membrane;GO:0012505:endomembrane system;GO:0016020:membrane;GO:0016021:integral component of mem…
ANXA5	1.00E-84	1.328433683	0.993	0.918	4.191296112	2.862862429	3.93E-80	protein_coding	GRCh38.98	chr4	-	121667946	121696995	29050	ENSG00000164111	hsa:308:ANXA5, ANX5, ENX2, HEL-S-7, PP4, RPRGL3	308	annexin A5 [Source:HGNC Symbol;Acc:HGNC:543]	-	R-HSA-109582:Hemostasis;R-HSA-76005:Response to elevated platelet cytosolic Ca2+;R-HSA-76002:Platelet activation, signaling and aggregation;R-HSA-114608:Platelet degranulation	-	-	614391:Pregnancy loss, recurrent, susceptibility to, 3	-	Age at smoking initiation in chronic obstructive pulmonary disease	GO:0000422:mitophagy;GO:0000423:macromitophagy;GO:0002230:positive regulation of defense response to virus by host;GO:0002252:immune effector process;GO:0002376:immune system process;GO:0002682:regulation of immune system process;GO:0002697:regulation of immune effector process;GO:0002790:peptide secretion;GO:0002791:regulation of peptide secretion;GO:0002792:negative regulation of peptide secret…	GO:0003824:catalytic activity;GO:0004857:enzyme inhibitor activity;GO:0004859:phospholipase inhibitor activity;GO:0005102:receptor binding;GO:0005215:transporter activity;GO:0005388:calcium-transporting ATPase activity;GO:0005488:binding;GO:0005509:calcium ion binding;GO:0005515:protein binding;GO:0005543:phospholipid binding;GO:0005544:calcium-dependent phospholipid binding;GO:0008289:lipid bind…	GO:0005576:extracellular region;GO:0005615:extracellular space;GO:0005622:intracellular;GO:0005623:cell;GO:0005634:nucleus;GO:0005737:cytoplasm;GO:0005783:endoplasmic reticulum;GO:0005829:cytosol;GO:0005886:plasma membrane;GO:0005911:cell-cell junction;GO:0005912:adherens junction;GO:0005924:cell-substrate adherens junction;GO:0005925:focal adhesion;GO:0008021:synaptic vesicle;GO:0009897:external…
JUNB	1.43E-84	-1.911995623	0.773	0.967	2.283161503	4.195157125	5.59E-80	protein_coding	GRCh38.98	chr19	+	12791486	12793315	1830	ENSG00000171223	hsa:3726:JUNB, AP-1	3726	JunB proto-oncogene, AP-1 transcription factor subunit [Source:HGNC Symbol;Acc:HGNC:6205]	hsa04380:Osteoclast differentiation;hsa04668:TNF signaling pathway	R-HSA-170834:Signaling by TGF-beta Receptor Complex;R-HSA-2173796:SMAD2/SMAD3:SMAD4 heterotrimer regulates transcription;R-HSA-162582:Signal Transduction;R-HSA-2173793:Transcriptional activity of SMAD2/SMAD3:SMAD4 heterotrimer;R-HSA-212436:Generic Transcription Pathway;R-HSA-74160:Gene Expression	-	P00031:Inflammation mediated by chemokine and cytokine signaling pathway;P00052:TGF-beta signaling pathway	-	Cancers;Cancers of haematopoietic and lymphoid tissues;H01463:Mycosis fungoides;Skin cancers	-	GO:0000003:reproduction;GO:0000122:negative regulation of transcription from RNA polymerase II promoter;GO:0001503:ossification;GO:0001568:blood vessel development;GO:0001570:vasculogenesis;GO:0001649:osteoblast differentiation;GO:0001701:in utero embryonic development;GO:0001824:blastocyst development;GO:0001825:blastocyst formation;GO:0001829:trophectodermal cell differentiation;GO:0001890:plac…	GO:0000975:regulatory region DNA binding;GO:0000976:transcription regulatory region sequence-specific DNA binding;GO:0000977:RNA polymerase II regulatory region sequence-specific DNA binding;GO:0000978:RNA polymerase II core promoter proximal region sequence-specific DNA binding;GO:0000981:RNA polymerase II transcription factor activity, sequence-specific DNA binding;GO:0000982:transcription fact…	GO:0000228:nuclear chromosome;GO:0000785:chromatin;GO:0000790:nuclear chromatin;GO:0005622:intracellular;GO:0005623:cell;GO:0005634:nucleus;GO:0005654:nucleoplasm;GO:0005667:transcription factor complex;GO:0005694:chromosome;GO:0031974:membrane-enclosed lumen;GO:0031981:nuclear lumen;GO:0032991:macromolecular complex;GO:0043226:organelle;GO:0043227:membrane-bounded organelle;GO:0043228:non-membra…
FAM124A	1.21E-83	0.974925601	0.41	0.03	1.06140413	0.086478529	4.72E-79	protein_coding	GRCh38.98	chr13	+	51222334	51284241	61908	ENSG00000150510	hsa:220108:FAM124A	220108	family with sequence similarity 124 member A [Source:HGNC Symbol;Acc:HGNC:26413]	-	-	-	-	-	-	Rheumatoid arthritis (ACPA-negative);Cerebrospinal fluid clusterin levels	-	GO:0005488:binding;GO:0005515:protein binding	-
SLAMF9	3.61E-83	1.031114775	0.363	0.018	1.073641037	0.042526262	1.41E-78	protein_coding	GRCh38.98	chr1	-	159951492	159954237	2746	ENSG00000162723	hsa:89886:SLAMF9, CD2F-10, CD2F10, CD84-H1, CD84H1, SF2001	89886	SLAM family member 9 [Source:HGNC Symbol;Acc:HGNC:18430]	-	-	-	-	-	-	-	-	-	GO:0016020:membrane;GO:0016021:integral component of membrane;GO:0031224:intrinsic component of membrane;GO:0044425:membrane part
CD44	1.11E-82	1.936101817	0.985	0.686	4.861015745	2.924913927	4.36E-78	protein_coding	GRCh38.98	chr11	+	35138870	35232402	93533	ENSG00000026508	hsa:960:CD44, CDW44, CSPG8, ECMR-III, HCELL, HUTCH-I, IN, LHR, MC56, MDU2, MDU3, MIC4, Pgp1	960	CD44 molecule (Indian blood group) [Source:HGNC Symbol;Acc:HGNC:1681]	hsa05205:Proteoglycans in cancer;hsa05169:Epstein-Barr virus infection;hsa05206:MicroRNAs in cancer;hsa04640:Hematopoietic cell lineage;hsa05131:Shigellosis;hsa04512:ECM-receptor interaction	R-HSA-2160916:Hyaluronan uptake and degradation;R-HSA-1474244:Extracellular matrix organization;R-HSA-168256:Immune System;R-HSA-1630316:Glycosaminoglycan metabolism;R-HSA-1430728:Metabolism;R-HSA-913531:Interferon Signaling;R-HSA-1280215:Cytokine Signaling in Immune system;R-HSA-2142845:Hyaluronan metabolism;R-HSA-109582:Hemostasis;R-HSA-216083:Integrin cell surface interactions;R-HSA-877300:Int…	-	P00004:Alzheimer disease-presenilin pathway	609027:Blood group, Indian system	Cancers;Cancers of the digestive system;H00018:Gastric cancer	Systemic lupus erythematosus;Vitiligo;Response to Vitamin E supplementation;Thiazide-induced adverse metabolic effects in hypertensive patients	GO:0000165:MAPK cascade;GO:0001501:skeletal system development;GO:0001932:regulation of protein phosphorylation;GO:0001934:positive regulation of protein phosphorylation;GO:0002376:immune system process;GO:0006022:aminoglycan metabolic process;GO:0006026:aminoglycan catabolic process;GO:0006027:glycosaminoglycan catabolic process;GO:0006464:cellular protein modification process;GO:0006468:protein…	GO:0003824:catalytic activity;GO:0004415:hyalurononglucosaminidase activity;GO:0004553:hydrolase activity, hydrolyzing O-glycosyl compounds;GO:0004871:signal transducer activity;GO:0004872:receptor activity;GO:0004888:transmembrane signaling receptor activity;GO:0004896:cytokine receptor activity;GO:0005488:binding;GO:0005515:protein binding;GO:0005518:collagen binding;GO:0005539:glycosaminoglyca…	GO:0005576:extracellular region;GO:0005622:intracellular;GO:0005623:cell;GO:0005737:cytoplasm;GO:0005794:Golgi apparatus;GO:0005886:plasma membrane;GO:0005887:integral component of plasma membrane;GO:0005912:adherens junction;GO:0005924:cell-substrate adherens junction;GO:0005925:focal adhesion;GO:0009986:cell surface;GO:0012505:endomembrane system;GO:0016020:membrane;GO:0016021:integral componen…
IGHA1	1.83E-82	-4.663744569	0.048	0.734	0.239515055	4.903259624	7.16E-78	IG_C_gene	GRCh38.98	chr14	-	105703995	105708665	4671	ENSG00000211895	-	-	immunoglobulin heavy constant alpha 1 [Source:HGNC Symbol;Acc:HGNC:5478]	-	-	-	-	-	-	-	-	-	-
SLC16A10	2.66E-82	1.505830642	0.612	0.118	1.857011993	0.351181352	1.04E-77	protein_coding	GRCh38.98	chr6	+	111087503	111231194	143692	ENSG00000112394	hsa:117247:SLC16A10, MCT10, PRO0813, TAT1	117247	solute carrier family 16 member 10 [Source:HGNC Symbol;Acc:HGNC:17027]	hsa04919:Thyroid hormone signaling pathway;hsa04974:Protein digestion and absorption	R-HSA-382551:Transmembrane transport of small molecules;R-HSA-425407:SLC-mediated transmembrane transport;R-HSA-425393:Transport of inorganic cations/anions and amino acids/oligopeptides;R-HSA-352230:Amino acid transport across the plasma membrane	-	-	-	-	Metabolite levels;Metabolic traits;Blood metabolite levels;Amino acid levels	GO:0003333:amino acid transmembrane transport;GO:0006810:transport;GO:0006811:ion transport;GO:0006820:anion transport;GO:0006865:amino acid transport;GO:0009914:hormone transport;GO:0010817:regulation of hormone levels;GO:0015711:organic anion transport;GO:0015801:aromatic amino acid transport;GO:0015849:organic acid transport;GO:0044699:single-organism process;GO:0044765:single-organism transpo…	GO:0005215:transporter activity;GO:0005342:organic acid transmembrane transporter activity;GO:0015171:amino acid transmembrane transporter activity;GO:0015173:aromatic amino acid transmembrane transporter activity;GO:0015291:secondary active transmembrane transporter activity;GO:0015349:thyroid hormone transmembrane transporter activity;GO:0022804:active transmembrane transporter activity;GO:0022…	GO:0005623:cell;GO:0005886:plasma membrane;GO:0005887:integral component of plasma membrane;GO:0016020:membrane;GO:0016021:integral component of membrane;GO:0016323:basolateral plasma membrane;GO:0031224:intrinsic component of membrane;GO:0031226:intrinsic component of plasma membrane;GO:0044425:membrane part;GO:0044459:plasma membrane part;GO:0044464:cell part;GO:0071944:cell periphery;GO:009859…
IL24	3.74E-82	2.989369192	0.308	0.006	3.009779596	0.020410404	1.46E-77	protein_coding	GRCh38.98	chr1	+	206897443	206904139	6697	ENSG00000162892	hsa:11009:IL24, C49A, FISP, IL10B, MDA7, MOB5, ST16	11009	interleukin 24 [Source:HGNC Symbol;Acc:HGNC:11346]	hsa04060:Cytokine-cytokine receptor interaction;hsa04630:Jak-STAT signaling pathway	R-HSA-168256:Immune System;R-HSA-1280215:Cytokine Signaling in Immune system;R-HSA-8854691:Interleukin-19, 20, 22, 24;R-HSA-449147:Signaling by Interleukins	-	-	-	-	Inflammatory bowel disease	GO:0001932:regulation of protein phosphorylation;GO:0001934:positive regulation of protein phosphorylation;GO:0002237:response to molecule of bacterial origin;GO:0002376:immune system process;GO:0006464:cellular protein modification process;GO:0006468:protein phosphorylation;GO:0006793:phosphorus metabolic process;GO:0006796:phosphate-containing compound metabolic process;GO:0006915:apoptotic pro…	GO:0005102:receptor binding;GO:0005125:cytokine activity;GO:0005488:binding;GO:0005515:protein binding	GO:0005576:extracellular region;GO:0005615:extracellular space;GO:0044421:extracellular region part
HS3ST3B1	4.85E-82	1.112013118	0.465	0.051	1.244149989	0.132136871	1.90E-77	protein_coding	GRCh38.98	chr17	+	14301081	14349404	48324	ENSG00000125430	hsa:9953:HS3ST3B1, 3-OST-3B, 3OST3B1, h3-OST-3B	9953	heparan sulfate-glucosamine 3-sulfotransferase 3B1 [Source:HGNC Symbol;Acc:HGNC:5198]	hsa00534:Glycosaminoglycan biosynthesis - heparan sulfate / heparin	R-HSA-1630316:Glycosaminoglycan metabolism;R-HSA-1430728:Metabolism;R-HSA-71387:Metabolism of carbohydrates;R-HSA-1638091:Heparan sulfate/heparin (HS-GAG) metabolism;R-HSA-2022928:HS-GAG biosynthesis	PWY-6564:heparan sulfate biosynthesis;PWY-6558:heparan sulfate biosynthesis (late stages)	-	-	-	Protein quantitative trait loci;Corneal structure	GO:0006022:aminoglycan metabolic process;GO:0006023:aminoglycan biosynthetic process;GO:0006024:glycosaminoglycan biosynthetic process;GO:0006029:proteoglycan metabolic process;GO:0006790:sulfur compound metabolic process;GO:0006807:nitrogen compound metabolic process;GO:0008152:metabolic process;GO:0009058:biosynthetic process;GO:0009059:macromolecule biosynthetic process;GO:0009100:glycoprotein…	GO:0003824:catalytic activity;GO:0008146:sulfotransferase activity;GO:0008467:[heparan sulfate]-glucosamine 3-sulfotransferase 1 activity;GO:0016740:transferase activity;GO:0016782:transferase activity, transferring sulfur-containing groups;GO:0033872:[heparan sulfate]-glucosamine 3-sulfotransferase 3 activity;GO:0034483:heparan sulfate sulfotransferase activity	GO:0000139:Golgi membrane;GO:0005622:intracellular;GO:0005623:cell;GO:0005737:cytoplasm;GO:0005794:Golgi apparatus;GO:0005886:plasma membrane;GO:0005887:integral component of plasma membrane;GO:0012505:endomembrane system;GO:0016020:membrane;GO:0016021:integral component of membrane;GO:0031090:organelle membrane;GO:0031224:intrinsic component of membrane;GO:0031226:intrinsic component of plasma m…
MT-ND1	6.17E-82	-1.347267169	0.886	0.998	3.208193275	4.555460444	2.42E-77	protein_coding	GRCh38.98	chrM	+	3307	4262	956	ENSG00000198888	-	-	mitochondrially encoded NADH:ubiquinone oxidoreductase core subunit 1 [Source:HGNC Symbol;Acc:HGNC:7455]	-	-	-	-	-	-	-	-	-	-
SLC7A11	3.51E-81	1.073950861	0.341	0.014	1.107275622	0.033324761	1.38E-76	protein_coding	GRCh38.98	chr4	-	138164097	138242349	78253	ENSG00000151012	hsa:23657:SLC7A11, CCBR1, xCT	23657	solute carrier family 7 member 11 [Source:HGNC Symbol;Acc:HGNC:11059]	-	R-HSA-382551:Transmembrane transport of small molecules;R-HSA-109582:Hemostasis;R-HSA-425407:SLC-mediated transmembrane transport;R-HSA-210991:Basigin interactions;R-HSA-202733:Cell surface interactions at the vascular wall;R-HSA-425393:Transport of inorganic cations/anions and amino acids/oligopeptides;R-HSA-352230:Amino acid transport across the plasma membrane	-	-	-	-	-	GO:0001654:eye development;GO:0001775:cell activation;GO:0002088:lens development in camera-type eye;GO:0002376:immune system process;GO:0006810:transport;GO:0006811:ion transport;GO:0006820:anion transport;GO:0006835:dicarboxylic acid transport;GO:0006865:amino acid transport;GO:0006928:movement of cell or subcellular component;GO:0006950:response to stress;GO:0006979:response to oxidative stres…	GO:0000099:sulfur amino acid transmembrane transporter activity;GO:0005215:transporter activity;GO:0005294:neutral L-amino acid secondary active transmembrane transporter activity;GO:0005313:L-glutamate transmembrane transporter activity;GO:0005342:organic acid transmembrane transporter activity;GO:0005488:binding;GO:0005515:protein binding;GO:0008509:anion transmembrane transporter activity;GO:0…	GO:0005622:intracellular;GO:0005623:cell;GO:0005737:cytoplasm;GO:0005783:endoplasmic reticulum;GO:0005791:rough endoplasmic reticulum;GO:0005856:cytoskeleton;GO:0005886:plasma membrane;GO:0005887:integral component of plasma membrane;GO:0009986:cell surface;GO:0012505:endomembrane system;GO:0016020:membrane;GO:0016021:integral component of membrane;GO:0031224:intrinsic component of membrane;GO:00…
HLA-DMA	6.11E-81	-2.293989554	0.26	0.819	0.675072139	2.969061693	2.39E-76	protein_coding	GRCh38.98	chr6	-	32948613	32969094	20482	ENSG00000204257	hsa:3108:HLA-DMA, D6S222E, DMA, HLADM, RING6	3108	major histocompatibility complex, class II, DM alpha [Source:HGNC Symbol;Acc:HGNC:4934]	hsa04514:Cell adhesion molecules (CAMs);hsa05152:Tuberculosis;hsa05164:Influenza A;hsa05168:Herpes simplex infection;hsa05320:Autoimmune thyroid disease;hsa05166:HTLV-I infection;hsa05310:Asthma;hsa04145:Phagosome;hsa04612:Antigen processing and presentation;hsa04940:Type I diabetes mellitus;hsa05330:Allograft rejection;hsa05332:Graft-versus-host disease;hsa05416:Viral myocarditis;hsa04672:Intest…	-	-	-	-	Immune system diseases;Allergies and autoimmune diseases;H00083:Allograft rejection	-	-	-	-
NAMPT	6.29E-81	1.534502808	1	0.799	4.852294633	3.317791825	2.47E-76	protein_coding	GRCh38.98	chr7	-	106248298	106286326	38029	ENSG00000105835	hsa:10135:NAMPT, 1110035O14Rik, PBEF, PBEF1, VF, VISFATIN	10135	nicotinamide phosphoribosyltransferase [Source:HGNC Symbol;Acc:HGNC:30092]	hsa01100:Metabolic pathways;hsa00760:Nicotinate and nicotinamide metabolism	R-HSA-196849:Metabolism of water-soluble vitamins and cofactors;R-HSA-1430728:Metabolism;R-HSA-196854:Metabolism of vitamins and cofactors;R-HSA-1368108:BMAL1:CLOCK,NPAS2 activates circadian gene expression;R-HSA-197264:Nicotinamide salvaging;R-HSA-400253:Circadian Clock;R-HSA-196807:Nicotinate metabolism	NAD-BIOSYNTHESIS-III:NAD salvage	-	-	-	-	GO:0000003:reproduction;GO:0006139:nucleobase-containing compound metabolic process;GO:0006351:transcription, DNA-templated;GO:0006355:regulation of transcription, DNA-templated;GO:0006357:regulation of transcription from RNA polymerase II promoter;GO:0006366:transcription from RNA polymerase II promoter;GO:0006725:cellular aromatic compound metabolic process;GO:0006732:coenzyme metabolic process…	GO:0003824:catalytic activity;GO:0004514:nicotinate-nucleotide diphosphorylase (carboxylating) activity;GO:0005102:receptor binding;GO:0005125:cytokine activity;GO:0005488:binding;GO:0005515:protein binding;GO:0008144:drug binding;GO:0016740:transferase activity;GO:0016757:transferase activity, transferring glycosyl groups;GO:0016763:transferase activity, transferring pentosyl groups;GO:0042802:i…	GO:0005576:extracellular region;GO:0005615:extracellular space;GO:0005622:intracellular;GO:0005623:cell;GO:0005634:nucleus;GO:0005654:nucleoplasm;GO:0005737:cytoplasm;GO:0005829:cytosol;GO:0030054:cell junction;GO:0031974:membrane-enclosed lumen;GO:0031981:nuclear lumen;GO:0031982:vesicle;GO:0031988:membrane-bounded vesicle;GO:0043226:organelle;GO:0043227:membrane-bounded organelle;GO:0043229:int…
CSTB	2.35E-80	1.83361772	0.974	0.862	4.686891462	2.853273743	9.19E-76	protein_coding	GRCh38.98	chr21	-	43772511	43776445	3935	ENSG00000160213	hsa:1476:CSTB, CST6, EPM1, EPM1A, PME, STFB, ULD	1476	cystatin B [Source:HGNC Symbol;Acc:HGNC:2482]	-	-	-	-	254800:Epilepsy, progressive myoclonic 1A (Unverricht and Lundborg)	Nervous system diseases;Other nervous and sensory system diseases;H00810:Progressive myoclonic epilepsy (PME)	-	GO:0006508:proteolysis;GO:0007610:behavior;GO:0007626:locomotory behavior;GO:0008152:metabolic process;GO:0008344:adult locomotory behavior;GO:0009892:negative regulation of metabolic process;GO:0009987:cellular process;GO:0010466:negative regulation of peptidase activity;GO:0010605:negative regulation of macromolecule metabolic process;GO:0010951:negative regulation of endopeptidase activity;GO:…	GO:0002020:protease binding;GO:0003676:nucleic acid binding;GO:0003723:RNA binding;GO:0004857:enzyme inhibitor activity;GO:0004866:endopeptidase inhibitor activity;GO:0004869:cysteine-type endopeptidase inhibitor activity;GO:0005488:binding;GO:0005515:protein binding;GO:0019899:enzyme binding;GO:0030234:enzyme regulator activity;GO:0030414:peptidase inhibitor activity;GO:0044822:poly(A) RNA bindi…	GO:0005576:extracellular region;GO:0005615:extracellular space;GO:0005622:intracellular;GO:0005623:cell;GO:0005634:nucleus;GO:0005730:nucleolus;GO:0005737:cytoplasm;GO:0031974:membrane-enclosed lumen;GO:0031981:nuclear lumen;GO:0031982:vesicle;GO:0031988:membrane-bounded vesicle;GO:0043226:organelle;GO:0043227:membrane-bounded organelle;GO:0043228:non-membrane-bounded organelle;GO:0043229:intrace…
AP000769.1	3.15E-80	1.069036127	0.432	0.041	1.180456692	0.111420565	1.23E-75	-	-	-	-	-	-	-	-	-	-	-	-	-	-	-	-	-	-	-	-	-
ACTB	3.30E-80	-1.653881748	0.982	1	4.425148536	6.079030285	1.29E-75	protein_coding	GRCh38.98	chr7	-	5527148	5563784	36637	ENSG00000075624	hsa:60:ACTB, BRWS1, PS1TP5BP1	60	actin beta [Source:HGNC Symbol;Acc:HGNC:132]	hsa04971:Gastric acid secretion;hsa04530:Tight junction;hsa04670:Leukocyte transendothelial migration;hsa05164:Influenza A;hsa04390:Hippo signaling pathway;hsa05205:Proteoglycans in cancer;hsa04015:Rap1 signaling pathway;hsa04810:Regulation of actin cytoskeleton;hsa04145:Phagosome;hsa05416:Viral myocarditis;hsa04921:Oxytocin signaling pathway;hsa05414:Dilated cardiomyopathy;hsa05132:Salmonella in…	R-HSA-5689603:UCH proteinases;R-HSA-2424491:DAP12 signaling;R-HSA-375165:NCAM signaling for neurite out-growth;R-HSA-2682334:EPH-Ephrin signaling;R-HSA-5654741:Signaling by FGFR3;R-HSA-5663213:RHO GTPases Activate WASPs and WAVEs;R-HSA-187037:NGF signalling via TRKA from the plasma membrane;R-HSA-8856828:Clathrin-mediated endocytosis;R-HSA-983231:Factors involved in megakaryocyte development and …	-	P00031:Inflammation mediated by chemokine and cytokine signaling pathway;P00034:Integrin signalling pathway;P00044:Nicotinic acetylcholine receptor signaling pathway;P00029:Huntington disease;P00004:Alzheimer disease-presenilin pathway;P00016:Cytoskeletal regulation by Rho GTPase;P00012:Cadherin signaling pathway	607371:Dystonia, juvenile-onset;243310:Baraitser-Winter syndrome 1	Immune system diseases;Primary immunodeficiency;H00101:Other phagocyte defects;Nervous system diseases;Other nervous and sensory system diseases;H01255:Juvenile-onset dystonia	Relative hand skill in reading disability	GO:0001775:cell activation;GO:0001894:tissue homeostasis;GO:0001895:retina homeostasis;GO:0002252:immune effector process;GO:0002253:activation of immune response;GO:0002376:immune system process;GO:0002429:immune response-activating cell surface receptor signaling pathway;GO:0002431:Fc receptor mediated stimulatory signaling pathway;GO:0002433:immune response-regulating cell surface receptor sig…	GO:0000166:nucleotide binding;GO:0000975:regulatory region DNA binding;GO:0000976:transcription regulatory region sequence-specific DNA binding;GO:0000977:RNA polymerase II regulatory region sequence-specific DNA binding;GO:0000978:RNA polymerase II core promoter proximal region sequence-specific DNA binding;GO:0000980:RNA polymerase II distal enhancer sequence-specific DNA binding;GO:0000987:cor…	GO:0000123:histone acetyltransferase complex;GO:0000228:nuclear chromosome;GO:0000785:chromatin;GO:0000790:nuclear chromatin;GO:0005576:extracellular region;GO:0005615:extracellular space;GO:0005622:intracellular;GO:0005623:cell;GO:0005634:nucleus;GO:0005654:nucleoplasm;GO:0005694:chromosome;GO:0005737:cytoplasm;GO:0005829:cytosol;GO:0005856:cytoskeleton;GO:0005886:plasma membrane;GO:0005912:adhe…
CTSC	1.28E-79	-2.881165112	0.458	0.861	1.102252238	3.98341735	5.01E-75	protein_coding	GRCh38.98	chr11	-	88293592	88337761	44170	ENSG00000109861	hsa:1075:CTSC, CPPI, DPP-I, DPP1, DPPI, HMS, JP, JPD, PALS, PDON1, PLS	1075	cathepsin C [Source:HGNC Symbol;Acc:HGNC:2528]	hsa04210:Apoptosis;hsa04142:Lysosome	R-HSA-5694530:Cargo concentration in the ER;R-HSA-446203:Asparagine N-linked glycosylation;R-HSA-204005:COPII (Coat Protein 2) Mediated Vesicle Transport;R-HSA-168256:Immune System;R-HSA-1280218:Adaptive Immune System;R-HSA-5653656:Vesicle-mediated transport;R-HSA-392499:Metabolism of proteins;R-HSA-597592:Post-translational protein modification;R-HSA-2132295:MHC class II antigen presentation;R-H…	-	-	245010:Haim-Munk syndrome;170650:Periodontitis 1, juvenile;245000:Papillon-Lefevre syndrome	Skin diseases;Skin and soft tissue diseases;H00696:Haim-Munk syndrome;Congenital disorders of metabolism;Lysosomal storage diseases;H00425:Lysosomal cysteine protease deficiencies;H00274:Papillon-Lefevre syndrome	-	GO:0001906:cell killing;GO:0001909:leukocyte mediated cytotoxicity;GO:0001913:T cell mediated cytotoxicity;GO:0002250:adaptive immune response;GO:0002252:immune effector process;GO:0002376:immune system process;GO:0002443:leukocyte mediated immunity;GO:0002449:lymphocyte mediated immunity;GO:0002456:T cell mediated immunity;GO:0002460:adaptive immune response based on somatic recombination of imm…	GO:0003824:catalytic activity;GO:0004175:endopeptidase activity;GO:0004197:cysteine-type endopeptidase activity;GO:0004252:serine-type endopeptidase activity;GO:0005488:binding;GO:0005515:protein binding;GO:0008047:enzyme activator activity;GO:0008233:peptidase activity;GO:0008234:cysteine-type peptidase activity;GO:0008236:serine-type peptidase activity;GO:0016504:peptidase activator activity;GO…	GO:0000139:Golgi membrane;GO:0000323:lytic vacuole;GO:0005576:extracellular region;GO:0005615:extracellular space;GO:0005622:intracellular;GO:0005623:cell;GO:0005737:cytoplasm;GO:0005764:lysosome;GO:0005773:vacuole;GO:0005783:endoplasmic reticulum;GO:0005788:endoplasmic reticulum lumen;GO:0005793:endoplasmic reticulum-Golgi intermediate compartment;GO:0005794:Golgi apparatus;GO:0012505:endomembra…
IGKC	2.59E-79	-4.125586311	0.3	0.802	0.80245479	4.928041101	1.02E-74	IG_C_gene	GRCh38.98	chr2	-	88857161	88857683	523	ENSG00000211592	-	-	immunoglobulin kappa constant [Source:HGNC Symbol;Acc:HGNC:5716]	-	-	-	-	-	-	-	-	-	-
IGLC2	3.08E-79	-2.912700778	0.073	0.729	0.162916712	3.07561749	1.21E-74	IG_C_gene	GRCh38.98	chr22	+	22900976	22901437	462	ENSG00000211677	-	-	immunoglobulin lambda constant 2 [Source:HGNC Symbol;Acc:HGNC:5856]	-	-	-	-	-	-	-	-	-	-
MPZL1	4.62E-79	1.469709777	0.681	0.179	1.881614505	0.411904728	1.81E-74	protein_coding	GRCh38.98	chr1	+	167721192	167791919	70728	ENSG00000197965	hsa:9019:MPZL1, MPZL1b, PZR, PZR1b, PZRa, PZRb	9019	myelin protein zero like 1 [Source:HGNC Symbol;Acc:HGNC:7226]	hsa04514:Cell adhesion molecules (CAMs)	-	-	-	-	-	Alzheimer's disease (late onset)	GO:0007154:cell communication;GO:0007165:signal transduction;GO:0007166:cell surface receptor signaling pathway;GO:0007167:enzyme linked receptor protein signaling pathway;GO:0007169:transmembrane receptor protein tyrosine kinase signaling pathway;GO:0007267:cell-cell signaling;GO:0009987:cellular process;GO:0023052:signaling;GO:0044699:single-organism process;GO:0044700:single organism signaling…	GO:0005198:structural molecule activity;GO:0005488:binding;GO:0005515:protein binding	GO:0005623:cell;GO:0005886:plasma membrane;GO:0005887:integral component of plasma membrane;GO:0005912:adherens junction;GO:0005924:cell-substrate adherens junction;GO:0005925:focal adhesion;GO:0009986:cell surface;GO:0016020:membrane;GO:0016021:integral component of membrane;GO:0030054:cell junction;GO:0030055:cell-substrate junction;GO:0031224:intrinsic component of membrane;GO:0031226:intrinsi…
SLAMF1	6.37E-79	1.616932578	0.443	0.049	1.774087763	0.157155185	2.49E-74	protein_coding	GRCh38.98	chr1	-	160608106	160647295	39190	ENSG00000117090	hsa:6504:SLAMF1, CD150, CDw150, SLAM	6504	signaling lymphocytic activation molecule family member 1 [Source:HGNC Symbol;Acc:HGNC:10903]	hsa05162:Measles	-	-	-	-	-	Inflammatory bowel disease;Schizophrenia (treatment resistant)	GO:0000165:MAPK cascade;GO:0001773:myeloid dendritic cell activation;GO:0001775:cell activation;GO:0001779:natural killer cell differentiation;GO:0001787:natural killer cell proliferation;GO:0001816:cytokine production;GO:0001817:regulation of cytokine production;GO:0001818:negative regulation of cytokine production;GO:0001819:positive regulation of cytokine production;GO:0001932:regulation of pr…	GO:0001618:virus receptor activity;GO:0003823:antigen binding;GO:0004871:signal transducer activity;GO:0004872:receptor activity;GO:0004888:transmembrane signaling receptor activity;GO:0005488:binding;GO:0005515:protein binding;GO:0038023:signaling receptor activity;GO:0060089:molecular transducer activity	GO:0005576:extracellular region;GO:0005622:intracellular;GO:0005623:cell;GO:0005737:cytoplasm;GO:0005886:plasma membrane;GO:0009897:external side of plasma membrane;GO:0009986:cell surface;GO:0016020:membrane;GO:0016021:integral component of membrane;GO:0016023:cytoplasmic, membrane-bounded vesicle;GO:0030139:endocytic vesicle;GO:0031224:intrinsic component of membrane;GO:0031410:cytoplasmic vesi…
RPS23	8.33E-79	-1.481559143	0.718	0.973	1.929346669	3.410905812	3.26E-74	protein_coding	GRCh38.98	chr5	-	82273320	82278396	5077	ENSG00000186468	hsa:6228:RPS23, S23	6228	ribosomal protein S23 [Source:HGNC Symbol;Acc:HGNC:10410]	hsa03010:Ribosome	R-HSA-72706:GTP hydrolysis and joining of the 60S ribosomal subunit;R-HSA-72689:Formation of a pool of free 40S subunits;R-HSA-72737:Cap-dependent Translation Initiation;R-HSA-156827:L13a-mediated translational silencing of Ceruloplasmin expression;R-HSA-72764:Eukaryotic Translation Termination;R-HSA-72649:Translation initiation complex formation;R-HSA-2408522:Selenoamino acid metabolism;R-HSA-72…	-	-	-	-	-	GO:0000184:nuclear-transcribed mRNA catabolic process, nonsense-mediated decay;GO:0000956:nuclear-transcribed mRNA catabolic process;GO:0006139:nucleobase-containing compound metabolic process;GO:0006364:rRNA processing;GO:0006396:RNA processing;GO:0006401:RNA catabolic process;GO:0006402:mRNA catabolic process;GO:0006412:translation;GO:0006413:translational initiation;GO:0006518:peptide metaboli…	GO:0003676:nucleic acid binding;GO:0003723:RNA binding;GO:0003735:structural constituent of ribosome;GO:0005198:structural molecule activity;GO:0005488:binding;GO:0005515:protein binding;GO:0044822:poly(A) RNA binding;GO:0097159:organic cyclic compound binding;GO:1901363:heterocyclic compound binding	GO:0005622:intracellular;GO:0005623:cell;GO:0005634:nucleus;GO:0005654:nucleoplasm;GO:0005730:nucleolus;GO:0005737:cytoplasm;GO:0005829:cytosol;GO:0005840:ribosome;GO:0015935:small ribosomal subunit;GO:0016020:membrane;GO:0022626:cytosolic ribosome;GO:0022627:cytosolic small ribosomal subunit;GO:0030529:intracellular ribonucleoprotein complex;GO:0031974:membrane-enclosed lumen;GO:0031981:nuclear …
HLA-DMB	1.42E-78	-2.399071558	0.121	0.755	0.301989529	2.701061087	5.55E-74	protein_coding	GRCh38.98	chr6	-	32934629	32941028	6400	ENSG00000242574	hsa:3109:HLA-DMB, D6S221E, RING7	3109	major histocompatibility complex, class II, DM beta [Source:HGNC Symbol;Acc:HGNC:4935]	hsa04514:Cell adhesion molecules (CAMs);hsa05152:Tuberculosis;hsa05164:Influenza A;hsa05168:Herpes simplex infection;hsa05320:Autoimmune thyroid disease;hsa05166:HTLV-I infection;hsa05310:Asthma;hsa04145:Phagosome;hsa04612:Antigen processing and presentation;hsa04940:Type I diabetes mellitus;hsa05330:Allograft rejection;hsa05332:Graft-versus-host disease;hsa05416:Viral myocarditis;hsa04672:Intest…	R-HSA-168256:Immune System;R-HSA-1280218:Adaptive Immune System;R-HSA-2132295:MHC class II antigen presentation	-	P00053:T cell activation	-	-	-	GO:0001775:cell activation;GO:0002252:immune effector process;GO:0002263:cell activation involved in immune response;GO:0002285:lymphocyte activation involved in immune response;GO:0002286:T cell activation involved in immune response;GO:0002291:T cell activation via T cell receptor contact with antigen bound to MHC molecule on antigen presenting cell;GO:0002366:leukocyte activation involved in i…	GO:0003823:antigen binding;GO:0005488:binding;GO:0005515:protein binding;GO:0023023:MHC protein complex binding;GO:0023026:MHC class II protein complex binding;GO:0032403:protein complex binding;GO:0044877:macromolecular complex binding	GO:0000323:lytic vacuole;GO:0005622:intracellular;GO:0005623:cell;GO:0005737:cytoplasm;GO:0005764:lysosome;GO:0005765:lysosomal membrane;GO:0005768:endosome;GO:0005770:late endosome;GO:0005773:vacuole;GO:0005774:vacuolar membrane;GO:0005886:plasma membrane;GO:0010008:endosome membrane;GO:0012505:endomembrane system;GO:0016020:membrane;GO:0016021:integral component of membrane;GO:0031090:organelle…
PLAUR	3.76E-78	1.630069005	1	0.742	5.583091362	3.953022357	1.47E-73	protein_coding	GRCh38.98	chr19	-	43646095	43670547	24453	ENSG00000011422	hsa:5329:PLAUR, CD87, U-PAR, UPAR, URKR	5329	plasminogen activator, urokinase receptor [Source:HGNC Symbol;Acc:HGNC:9053]	hsa05205:Proteoglycans in cancer;hsa04610:Complement and coagulation cascades	R-HSA-163125:Post-translational modification: synthesis of GPI-anchored proteins;R-HSA-392499:Metabolism of proteins;R-HSA-597592:Post-translational protein modification;R-HSA-109582:Hemostasis;R-HSA-162791:Attachment of GPI anchor to uPAR;R-HSA-75205:Dissolution of Fibrin Clot	-	P00050:Plasminogen activating cascade;P00011:Blood coagulation	-	-	-	GO:0001836:release of cytochrome c from mitochondria;GO:0001932:regulation of protein phosphorylation;GO:0001934:positive regulation of protein phosphorylation;GO:0006464:cellular protein modification process;GO:0006468:protein phosphorylation;GO:0006497:protein lipidation;GO:0006505:GPI anchor metabolic process;GO:0006506:GPI anchor biosynthetic process;GO:0006508:proteolysis;GO:0006629:lipid me…	GO:0004871:signal transducer activity;GO:0004872:receptor activity;GO:0005102:receptor binding;GO:0005488:binding;GO:0005515:protein binding;GO:0019899:enzyme binding;GO:0019904:protein domain specific binding;GO:0030377:urokinase plasminogen activator receptor activity;GO:0038023:signaling receptor activity;GO:0060089:molecular transducer activity	GO:0005576:extracellular region;GO:0005622:intracellular;GO:0005623:cell;GO:0005737:cytoplasm;GO:0005783:endoplasmic reticulum;GO:0005788:endoplasmic reticulum lumen;GO:0005789:endoplasmic reticulum membrane;GO:0005886:plasma membrane;GO:0005887:integral component of plasma membrane;GO:0005912:adherens junction;GO:0005924:cell-substrate adherens junction;GO:0005925:focal adhesion;GO:0012505:endom…
CD82	4.28E-78	1.413562813	0.839	0.316	2.355953001	0.942390188	1.68E-73	protein_coding	GRCh38.98	chr11	+	44564427	44620358	55932	ENSG00000085117	hsa:3732:CD82, 4F9, C33, GR15, IA4, KAI1, R2, SAR2, ST6, TSPAN27	3732	CD82 molecule [Source:HGNC Symbol;Acc:HGNC:6210]	hsa04115:p53 signaling pathway	-	-	P00059:p53 pathway	176807:Prostate cancer	-	Hemostatic factors and hematological phenotypes;Pubertal anthropometrics;Cadmium levels	GO:0007154:cell communication;GO:0007165:signal transduction;GO:0007166:cell surface receptor signaling pathway;GO:0009987:cellular process;GO:0023052:signaling;GO:0044699:single-organism process;GO:0044700:single organism signaling;GO:0044763:single-organism cellular process;GO:0050789:regulation of biological process;GO:0050794:regulation of cellular process;GO:0050896:response to stimulus;GO:0…	GO:0005488:binding;GO:0005515:protein binding	GO:0005576:extracellular region;GO:0005623:cell;GO:0005886:plasma membrane;GO:0005887:integral component of plasma membrane;GO:0016020:membrane;GO:0016021:integral component of membrane;GO:0031224:intrinsic component of membrane;GO:0031226:intrinsic component of plasma membrane;GO:0031982:vesicle;GO:0031988:membrane-bounded vesicle;GO:0043226:organelle;GO:0043227:membrane-bounded organelle;GO:004…
GSTP1	4.52E-78	-1.724110222	0.436	0.894	1.121969923	2.846080145	1.77E-73	protein_coding	GRCh38.98	chr11	+	67583595	67586656	3062	ENSG00000084207	hsa:2950:GSTP1, DFN7, FAEES3, GST3, GSTP, HEL-S-22, PI	2950	glutathione S-transferase pi 1 [Source:HGNC Symbol;Acc:HGNC:4638]	hsa05200:Pathways in cancer;hsa01524:Platinum drug resistance;hsa05215:Prostate cancer;hsa00480:Glutathione metabolism;hsa00980:Metabolism of xenobiotics by cytochrome P450;hsa00982:Drug metabolism - cytochrome P450;hsa05204:Chemical carcinogenesis	R-HSA-156590:Glutathione conjugation;R-HSA-211859:Biological oxidations;R-HSA-1430728:Metabolism;R-HSA-2262752:Cellular responses to stress;R-HSA-3299685:Detoxification of Reactive Oxygen Species;R-HSA-156580:Phase II conjugation	PWY-4061:glutathione-mediated detoxification;PWY-7112:4-hydroxy-2-nonenal detoxification	-	-	Cancers;Cancers of the urinary system and male genital organs;H00024:Prostate cancer	-	GO:0000165:MAPK cascade;GO:0000302:response to reactive oxygen species;GO:0001101:response to acid chemical;GO:0001816:cytokine production;GO:0001817:regulation of cytokine production;GO:0001818:negative regulation of cytokine production;GO:0001932:regulation of protein phosphorylation;GO:0001933:negative regulation of protein phosphorylation;GO:0001959:regulation of cytokine-mediated signaling p…	GO:0003824:catalytic activity;GO:0004364:glutathione transferase activity;GO:0005488:binding;GO:0005515:protein binding;GO:0008144:drug binding;GO:0008432:JUN kinase binding;GO:0016740:transferase activity;GO:0016765:transferase activity, transferring alkyl or aryl (other than methyl) groups;GO:0019207:kinase regulator activity;GO:0019899:enzyme binding;GO:0019900:kinase binding;GO:0019901:protei…	GO:0005576:extracellular region;GO:0005615:extracellular space;GO:0005622:intracellular;GO:0005623:cell;GO:0005634:nucleus;GO:0005737:cytoplasm;GO:0005739:mitochondrion;GO:0005829:cytosol;GO:0005886:plasma membrane;GO:0016020:membrane;GO:0031982:vesicle;GO:0031988:membrane-bounded vesicle;GO:0032991:macromolecular complex;GO:0043226:organelle;GO:0043227:membrane-bounded organelle;GO:0043229:intra…
OPTN	1.43E-77	1.093068653	0.509	0.074	1.280218898	0.187150245	5.60E-73	protein_coding	GRCh38.98	chr10	+	13099449	13138308	38860	ENSG00000123240	hsa:10133:OPTN, ALS12, FIP2, GLC1E, HIP7, HYPL, NRP, TFIIIA-INTP	10133	optineurin [Source:HGNC Symbol;Acc:HGNC:17142]	-	R-HSA-2565942:Regulation of PLK1 Activity at G2/M Transition;R-HSA-1640170:Cell Cycle;R-HSA-453274:Mitotic G2-G2/M phases;R-HSA-69278:Cell Cycle, Mitotic;R-HSA-69275:G2/M Transition	-	P00029:Huntington disease	613435:Amyotrophic lateral sclerosis 12;606657:Glaucoma, normal tension, susceptibility to;137760:Glaucoma 1, open angle, E	Nervous system diseases;Neurodegenerative diseases;H00058:Amyotrophic lateral sclerosis (ALS);Other nervous and sensory system diseases;H00612:Primary open angle glaucoma	Paget's disease	GO:0000042:protein targeting to Golgi;GO:0000086:G2/M transition of mitotic cell cycle;GO:0000278:mitotic cell cycle;GO:0000301:retrograde transport, vesicle recycling within Golgi;GO:0001881:receptor recycling;GO:0001919:regulation of receptor recycling;GO:0001920:negative regulation of receptor recycling;GO:0006605:protein targeting;GO:0006810:transport;GO:0006886:intracellular protein transpor…	GO:0005488:binding;GO:0005515:protein binding;GO:0008022:protein C-terminus binding;GO:0017016:Ras GTPase binding;GO:0017137:Rab GTPase binding;GO:0019899:enzyme binding;GO:0030674:protein binding, bridging;GO:0031267:small GTPase binding;GO:0031593:polyubiquitin binding;GO:0032182:ubiquitin-like protein binding;GO:0042802:identical protein binding;GO:0043130:ubiquitin binding;GO:0051020:GTPase b…	GO:0000139:Golgi membrane;GO:0005622:intracellular;GO:0005623:cell;GO:0005634:nucleus;GO:0005654:nucleoplasm;GO:0005737:cytoplasm;GO:0005768:endosome;GO:0005773:vacuole;GO:0005776:autophagosome;GO:0005794:Golgi apparatus;GO:0005802:trans-Golgi network;GO:0005829:cytosol;GO:0012505:endomembrane system;GO:0016020:membrane;GO:0016023:cytoplasmic, membrane-bounded vesicle;GO:0031090:organelle membran…
C1orf162	3.09E-77	-2.197138721	0.117	0.759	0.31659246	2.513731182	1.21E-72	protein_coding	GRCh38.98	chr1	+	111473792	111478512	4721	ENSG00000143110	hsa:128346:C1orf162	128346	chromosome 1 open reading frame 162 [Source:HGNC Symbol;Acc:HGNC:28344]	-	-	-	-	-	-	-	-	-	GO:0016020:membrane;GO:0016021:integral component of membrane;GO:0031224:intrinsic component of membrane;GO:0044425:membrane part
PTPRC	4.96E-77	-1.599645542	0.458	0.908	1.188428987	2.788074529	1.94E-72	protein_coding	GRCh38.98	chr1	+	198638457	198757476	119020	ENSG00000081237	hsa:5788:PTPRC, B220, CD45, CD45R, GP180, L-CA, LCA, LY5, T200	5788	protein tyrosine phosphatase receptor type C [Source:HGNC Symbol;Acc:HGNC:9666]	hsa04514:Cell adhesion molecules (CAMs);hsa04666:Fc gamma R-mediated phagocytosis;hsa05340:Primary immunodeficiency;hsa04660:T cell receptor signaling pathway	R-HSA-373755:Semaphorin interactions;R-HSA-1266738:Developmental Biology;R-HSA-168256:Immune System;R-HSA-1280218:Adaptive Immune System;R-HSA-422475:Axon guidance;R-HSA-416700:Other semaphorin interactions;R-HSA-202427:Phosphorylation of CD3 and TCR zeta chains;R-HSA-202403:TCR signaling	-	P00053:T cell activation;P00010:B cell activation;P00038:JAK/STAT signaling pathway	609532:Hepatitis C virus, resistance to;608971:Severe combined immunodeficiency, T cell-negative, B-cell/natural killer-cell positive	Immune system diseases;Primary immunodeficiency;H00091:T-B+ Severe combined immunodeficiencies	Crohn's disease;Inflammatory bowel disease;Ulcerative colitis;Mean corpuscular hemoglobin	GO:0001501:skeletal system development;GO:0001775:cell activation;GO:0001906:cell killing;GO:0001909:leukocyte mediated cytotoxicity;GO:0001910:regulation of leukocyte mediated cytotoxicity;GO:0001911:negative regulation of leukocyte mediated cytotoxicity;GO:0001913:T cell mediated cytotoxicity;GO:0001914:regulation of T cell mediated cytotoxicity;GO:0001915:negative regulation of T cell mediated…	GO:0003824:catalytic activity;GO:0004721:phosphoprotein phosphatase activity;GO:0004725:protein tyrosine phosphatase activity;GO:0004871:signal transducer activity;GO:0004872:receptor activity;GO:0004888:transmembrane signaling receptor activity;GO:0005001:transmembrane receptor protein tyrosine phosphatase activity;GO:0005488:binding;GO:0005515:protein binding;GO:0016787:hydrolase activity;GO:00…	GO:0005576:extracellular region;GO:0005622:intracellular;GO:0005623:cell;GO:0005886:plasma membrane;GO:0005887:integral component of plasma membrane;GO:0005912:adherens junction;GO:0005924:cell-substrate adherens junction;GO:0005925:focal adhesion;GO:0009897:external side of plasma membrane;GO:0009986:cell surface;GO:0016020:membrane;GO:0016021:integral component of membrane;GO:0030054:cell junct…
RPLP1	8.13E-77	-1.12044748	0.982	1	3.881926903	5.002374383	3.18E-72	protein_coding	GRCh38.98	chr15	+	69452814	69456205	3392	ENSG00000137818	hsa:6176:RPLP1, LP1, P1, RPP1	6176	ribosomal protein lateral stalk subunit P1 [Source:HGNC Symbol;Acc:HGNC:10372]	hsa03010:Ribosome	R-HSA-72706:GTP hydrolysis and joining of the 60S ribosomal subunit;R-HSA-72689:Formation of a pool of free 40S subunits;R-HSA-72737:Cap-dependent Translation Initiation;R-HSA-156827:L13a-mediated translational silencing of Ceruloplasmin expression;R-HSA-72764:Eukaryotic Translation Termination;R-HSA-2408522:Selenoamino acid metabolism;R-HSA-72312:rRNA processing;R-HSA-927802:Nonsense-Mediated De…	-	-	-	-	Chronic lymphocytic leukemia	GO:0000184:nuclear-transcribed mRNA catabolic process, nonsense-mediated decay;GO:0000956:nuclear-transcribed mRNA catabolic process;GO:0001932:regulation of protein phosphorylation;GO:0001934:positive regulation of protein phosphorylation;GO:0002181:cytoplasmic translation;GO:0006139:nucleobase-containing compound metabolic process;GO:0006364:rRNA processing;GO:0006396:RNA processing;GO:0006401:…	GO:0003676:nucleic acid binding;GO:0003723:RNA binding;GO:0003735:structural constituent of ribosome;GO:0005198:structural molecule activity;GO:0005488:binding;GO:0005515:protein binding;GO:0008047:enzyme activator activity;GO:0019207:kinase regulator activity;GO:0019209:kinase activator activity;GO:0019843:rRNA binding;GO:0019887:protein kinase regulator activity;GO:0030234:enzyme regulator acti…	GO:0005576:extracellular region;GO:0005622:intracellular;GO:0005623:cell;GO:0005737:cytoplasm;GO:0005829:cytosol;GO:0005840:ribosome;GO:0005912:adherens junction;GO:0005924:cell-substrate adherens junction;GO:0005925:focal adhesion;GO:0015934:large ribosomal subunit;GO:0022625:cytosolic large ribosomal subunit;GO:0022626:cytosolic ribosome;GO:0030054:cell junction;GO:0030055:cell-substrate juncti…
B2M	1.98E-75	-0.831121782	1	1	6.818748551	7.649870333	7.74E-71	protein_coding	GRCh38.98	chr15	+	44711487	44718877	7391	ENSG00000166710	hsa:567:B2M, IMD43	567	beta-2-microglobulin [Source:HGNC Symbol;Acc:HGNC:914]	hsa04612:Antigen processing and presentation	R-HSA-2424491:DAP12 signaling;R-HSA-977225:Amyloid fiber formation;R-HSA-162909:Host Interactions of HIV factors;R-HSA-168256:Immune System;R-HSA-1280218:Adaptive Immune System;R-HSA-392499:Metabolism of proteins;R-HSA-2172127:DAP12 interactions;R-HSA-1236974:ER-Phagosome pathway;R-HSA-913531:Interferon Signaling;R-HSA-164938:Nef-mediates down modulation of cell surface receptors by recruiting th…	-	P00053:T cell activation	241600:Immunodeficiency 43;105200:Amyloidosis, renal	Cardiovascular diseases;Hematologic diseases;H01303:Hypercatabolic hypoproteinemia	-	GO:0000041:transition metal ion transport;GO:0001775:cell activation;GO:0001816:cytokine production;GO:0001817:regulation of cytokine production;GO:0001819:positive regulation of cytokine production;GO:0001894:tissue homeostasis;GO:0001895:retina homeostasis;GO:0001906:cell killing;GO:0001909:leukocyte mediated cytotoxicity;GO:0001910:regulation of leukocyte mediated cytotoxicity;GO:0001912:posit…	GO:0001948:glycoprotein binding;GO:0005488:binding;GO:0005515:protein binding;GO:0042802:identical protein binding;GO:0097367:carbohydrate derivative binding	GO:0000139:Golgi membrane;GO:0005576:extracellular region;GO:0005615:extracellular space;GO:0005622:intracellular;GO:0005623:cell;GO:0005737:cytoplasm;GO:0005768:endosome;GO:0005769:early endosome;GO:0005773:vacuole;GO:0005774:vacuolar membrane;GO:0005775:vacuolar lumen;GO:0005783:endoplasmic reticulum;GO:0005788:endoplasmic reticulum lumen;GO:0005794:Golgi apparatus;GO:0005886:plasma membrane;GO…
TGFBI	2.22E-75	-1.886210921	0.498	0.93	1.678622978	3.564833899	8.69E-71	protein_coding	GRCh38.98	chr5	+	136028988	136063818	34831	ENSG00000120708	hsa:7045:TGFBI, BIGH3, CDB1, CDG2, CDGG1, CSD, CSD1, CSD2, CSD3, EBMD, LCD1	7045	transforming growth factor beta induced [Source:HGNC Symbol;Acc:HGNC:11771]	-	R-HSA-977225:Amyloid fiber formation;R-HSA-392499:Metabolism of proteins	-	-	602082:Corneal dystrophy, Thiel-Behnke type;121820:Corneal dystrophy, epithelial basement membrane;122200:Corneal dystrophy, lattice type I;121900:Corneal dystrophy, Groenouw type I;607541:Corneal dystrophy, Avellino type;608471:Corneal dystrophy, lattice type IIIA;608470:Corneal dystrophy, Reis-Bucklers type	Nervous system diseases;Other nervous and sensory system diseases;H00951:Reis-Bucklers corneal dystrophy (RBCD);H00952:Thiel-Behnke dystrophies (TBCD);H00955:Granular corneal dystrophies (GCD);H00956:Lattice corneal dystrophies (LCD);H01221:Epithelial basement membrane corneal dystrophy (EBMD)	Stroke;Response to cytidine analogues (gemcitabine)	GO:0001501:skeletal system development;GO:0001525:angiogenesis;GO:0001568:blood vessel development;GO:0001944:vasculature development;GO:0002062:chondrocyte differentiation;GO:0003008:system process;GO:0007155:cell adhesion;GO:0007162:negative regulation of cell adhesion;GO:0007275:multicellular organism development;GO:0007600:sensory perception;GO:0007601:visual perception;GO:0008152:metabolic p…	GO:0005102:receptor binding;GO:0005178:integrin binding;GO:0005488:binding;GO:0005515:protein binding;GO:0005518:collagen binding;GO:0032403:protein complex binding;GO:0044877:macromolecular complex binding;GO:0050839:cell adhesion molecule binding;GO:0050840:extracellular matrix binding	GO:0005576:extracellular region;GO:0005578:proteinaceous extracellular matrix;GO:0005604:basement membrane;GO:0005615:extracellular space;GO:0005622:intracellular;GO:0005623:cell;GO:0005737:cytoplasm;GO:0005794:Golgi apparatus;GO:0005802:trans-Golgi network;GO:0005886:plasma membrane;GO:0012505:endomembrane system;GO:0016020:membrane;GO:0031012:extracellular matrix;GO:0031982:vesicle;GO:0031984:o…
SDC2	9.41E-75	1.490176902	0.744	0.227	2.248977564	0.758800662	3.69E-70	protein_coding	GRCh38.98	chr8	+	96493813	96611790	117978	ENSG00000169439	hsa:6383:SDC2, CD362, HSPG, HSPG1, SYND2	6383	syndecan 2 [Source:HGNC Symbol;Acc:HGNC:10659]	hsa04514:Cell adhesion molecules (CAMs);hsa05205:Proteoglycans in cancer;hsa05144:Malaria	R-HSA-2682334:EPH-Ephrin signaling;R-HSA-2024096:HS-GAG degradation;R-HSA-3560801:Defective B3GAT3 causes JDSSDHD;R-HSA-1474244:Extracellular matrix organization;R-HSA-1266738:Developmental Biology;R-HSA-3000171:Non-integrin membrane-ECM interactions;R-HSA-1971475:A tetrasaccharide linker sequence is required for GAG synthesis;R-HSA-3656237:Defective EXT2 causes exostoses 2;R-HSA-422475:Axon guid…	-	-	-	-	Post-traumatic stress disorder	GO:0000902:cell morphogenesis;GO:0000904:cell morphogenesis involved in differentiation;GO:0001523:retinoid metabolic process;GO:0001666:response to hypoxia;GO:0006022:aminoglycan metabolic process;GO:0006023:aminoglycan biosynthetic process;GO:0006024:glycosaminoglycan biosynthetic process;GO:0006026:aminoglycan catabolic process;GO:0006027:glycosaminoglycan catabolic process;GO:0006629:lipid me…	GO:0005488:binding;GO:0005515:protein binding;GO:0019904:protein domain specific binding;GO:0030165:PDZ domain binding	GO:0000323:lytic vacuole;GO:0005622:intracellular;GO:0005623:cell;GO:0005737:cytoplasm;GO:0005764:lysosome;GO:0005773:vacuole;GO:0005775:vacuolar lumen;GO:0005794:Golgi apparatus;GO:0005796:Golgi lumen;GO:0005886:plasma membrane;GO:0009986:cell surface;GO:0012505:endomembrane system;GO:0016020:membrane;GO:0016021:integral component of membrane;GO:0031224:intrinsic component of membrane;GO:0031974…
JCHAIN	9.87E-75	-2.397144246	0	0.672	0	2.397144246	3.87E-70	protein_coding	GRCh38.98	chr4	-	70655541	70681817	26277	ENSG00000132465	hsa:3512:JCHAIN, IGCJ, IGJ, JCH	3512	joining chain of multimeric IgA and IgM [Source:HGNC Symbol;Acc:HGNC:5713]	-	R-HSA-5653656:Vesicle-mediated transport;R-HSA-2173782:Binding and Uptake of Ligands by Scavenger Receptors;R-HSA-2168880:Scavenging of heme from plasma	-	-	-	-	-	GO:0001894:tissue homeostasis;GO:0001895:retina homeostasis;GO:0002250:adaptive immune response;GO:0002376:immune system process;GO:0003008:system process;GO:0003014:renal system process;GO:0003094:glomerular filtration;GO:0006461:protein complex assembly;GO:0006810:transport;GO:0006897:endocytosis;GO:0006898:receptor-mediated endocytosis;GO:0006950:response to stress;GO:0006952:defense response;…	GO:0003676:nucleic acid binding;GO:0003677:DNA binding;GO:0003697:single-stranded DNA binding;GO:0003823:antigen binding;GO:0005102:receptor binding;GO:0005488:binding;GO:0005515:protein binding;GO:0005539:glycosaminoglycan binding;GO:0019862:IgA binding;GO:0019865:immunoglobulin binding;GO:0031210:phosphatidylcholine binding;GO:0032403:protein complex binding;GO:0034987:immunoglobulin receptor b…	GO:0005576:extracellular region;GO:0005615:extracellular space;GO:0019814:immunoglobulin complex;GO:0031982:vesicle;GO:0031988:membrane-bounded vesicle;GO:0032991:macromolecular complex;GO:0042571:immunoglobulin complex, circulating;GO:0043226:organelle;GO:0043227:membrane-bounded organelle;GO:0043230:extracellular organelle;GO:0043234:protein complex;GO:0044421:extracellular region part;GO:00700…
IGSF6	1.15E-74	-1.965415515	0.326	0.852	0.987978862	2.953394377	4.50E-70	protein_coding	GRCh38.98	chr16	-	21639550	21652608	13059	ENSG00000140749	hsa:10261:IGSF6, DORA	10261	immunoglobulin superfamily member 6 [Source:HGNC Symbol;Acc:HGNC:5953]	-	-	-	-	-	-	-	GO:0002376:immune system process;GO:0006955:immune response;GO:0007154:cell communication;GO:0007165:signal transduction;GO:0007166:cell surface receptor signaling pathway;GO:0009987:cellular process;GO:0023052:signaling;GO:0044699:single-organism process;GO:0044700:single organism signaling;GO:0044763:single-organism cellular process;GO:0050789:regulation of biological process;GO:0050794:regulat…	GO:0004871:signal transducer activity;GO:0004872:receptor activity;GO:0004888:transmembrane signaling receptor activity;GO:0038023:signaling receptor activity;GO:0060089:molecular transducer activity	GO:0005623:cell;GO:0005886:plasma membrane;GO:0005887:integral component of plasma membrane;GO:0016020:membrane;GO:0016021:integral component of membrane;GO:0031224:intrinsic component of membrane;GO:0031226:intrinsic component of plasma membrane;GO:0044425:membrane part;GO:0044459:plasma membrane part;GO:0044464:cell part;GO:0071944:cell periphery
FLNA	1.38E-74	1.564094703	0.923	0.429	3.144076687	1.579981984	5.42E-70	protein_coding	GRCh38.98	chrX	-	154348524	154374638	26115	ENSG00000196924	hsa:2316:FLNA, ABP-280, ABPX, CSBS, CVD1, FLN, FLN-A, FLN1, FMD, MNS, NHBP, OPD, OPD1, OPD2, XLVD, XMVD	2316	filamin A [Source:HGNC Symbol;Acc:HGNC:3754]	hsa05205:Proteoglycans in cancer;hsa04010:MAPK signaling pathway;hsa05132:Salmonella infection;hsa04510:Focal adhesion	R-HSA-194315:Signaling by Rho GTPases;R-HSA-446353:Cell-extracellular matrix interactions;R-HSA-195258:RHO GTPase Effectors;R-HSA-446728:Cell junction organization;R-HSA-430116:GP1b-IX-V activation signalling;R-HSA-162582:Signal Transduction;R-HSA-109582:Hemostasis;R-HSA-76005:Response to elevated platelet cytosolic Ca2+;R-HSA-1500931:Cell-Cell communication;R-HSA-76002:Platelet activation, signa…	-	P00034:Integrin signalling pathway;P06587:Nicotine pharmacodynamics pathway;P05912:Dopamine receptor mediated signaling pathway	300244:Terminal osseous dysplasia;300049:Heterotopia, periventricular;300048:Congenital short bowel syndrome;314400:Cardiac valvular dysplasia, X-linked;304120:Otopalatodigital syndrome, type II;311300:Otopalatodigital syndrome, type I;309350:Melnick-Needles syndrome;305620:Frontometaphyseal dysplasia;300321:FG syndrome 2;300537:Heterotopia, periventricular, ED variant	Nervous system diseases;Other nervous and sensory system diseases;H00577:Syndromic X-linked mental retardation with epilepsy or seizures;Digestive system diseases;Gastrointestinal diseases;H01276:X-linked chronic idiopathic intestinal pseudo-obstruction;Musculoskeletal diseases;Skeletal diseases;H00456:Frontometaphyseal dysplasia;Other congenital disorders;Congenital disorders of development;H002…	-	GO:0000226:microtubule cytoskeleton organization;GO:0000278:mitotic cell cycle;GO:0000280:nuclear division;GO:0000902:cell morphogenesis;GO:0000904:cell morphogenesis involved in differentiation;GO:0001775:cell activation;GO:0002009:morphogenesis of an epithelium;GO:0002011:morphogenesis of an epithelial sheet;GO:0002576:platelet degranulation;GO:0006139:nucleobase-containing compound metabolic p…	GO:0001664:G-protein coupled receptor binding;GO:0001948:glycoprotein binding;GO:0003676:nucleic acid binding;GO:0003723:RNA binding;GO:0003779:actin binding;GO:0004871:signal transducer activity;GO:0005102:receptor binding;GO:0005488:binding;GO:0005515:protein binding;GO:0008092:cytoskeletal protein binding;GO:0008134:transcription factor binding;GO:0017016:Ras GTPase binding;GO:0017048:Rho GTPa…	GO:0005576:extracellular region;GO:0005622:intracellular;GO:0005623:cell;GO:0005634:nucleus;GO:0005694:chromosome;GO:0005730:nucleolus;GO:0005737:cytoplasm;GO:0005829:cytosol;GO:0005856:cytoskeleton;GO:0005884:actin filament;GO:0005886:plasma membrane;GO:0005911:cell-cell junction;GO:0005912:adherens junction;GO:0005924:cell-substrate adherens junction;GO:0005925:focal adhesion;GO:0005938:cell co…
FKBP5	1.41E-74	-1.858656069	0.249	0.813	0.595652479	2.454308547	5.51E-70	protein_coding	GRCh38.98	chr6	-	35573585	35728583	154999	ENSG00000096060	hsa:2289:FKBP5, AIG6, FKBP51, FKBP54, P54, PPIase, Ptg-10	2289	FKBP prolyl isomerase 5 [Source:HGNC Symbol;Acc:HGNC:3721]	hsa04915:Estrogen signaling pathway	-	-	-	608516:Major depressive disorder 1	-	-	GO:0000413:protein peptidyl-prolyl isomerization;GO:0006457:protein folding;GO:0006464:cellular protein modification process;GO:0008152:metabolic process;GO:0009987:cellular process;GO:0018193:peptidyl-amino acid modification;GO:0018208:peptidyl-proline modification;GO:0019538:protein metabolic process;GO:0036211:protein modification process;GO:0043170:macromolecule metabolic process;GO:0043412:m…	GO:0003755:peptidyl-prolyl cis-trans isomerase activity;GO:0003824:catalytic activity;GO:0005488:binding;GO:0005515:protein binding;GO:0005527:macrolide binding;GO:0005528:FK506 binding;GO:0008144:drug binding;GO:0016853:isomerase activity;GO:0016859:cis-trans isomerase activity;GO:0031072:heat shock protein binding;GO:0097159:organic cyclic compound binding;GO:1901363:heterocyclic compound bindi…	GO:0005576:extracellular region;GO:0005622:intracellular;GO:0005623:cell;GO:0005634:nucleus;GO:0005654:nucleoplasm;GO:0005737:cytoplasm;GO:0005783:endoplasmic reticulum;GO:0005789:endoplasmic reticulum membrane;GO:0012505:endomembrane system;GO:0016020:membrane;GO:0031974:membrane-enclosed lumen;GO:0031981:nuclear lumen;GO:0031982:vesicle;GO:0031988:membrane-bounded vesicle;GO:0042175:nuclear out…
CXCL3	1.91E-74	2.605023492	0.974	0.608	6.800088999	4.195065507	7.48E-70	protein_coding	GRCh38.98	chr4	-	74036589	74038807	2219	ENSG00000163734	hsa:2921:CXCL3, CINC-2b, GRO3, GROg, MIP-2b, MIP2B, SCYB3	2921	C-X-C motif chemokine ligand 3 [Source:HGNC Symbol;Acc:HGNC:4604]	hsa04060:Cytokine-cytokine receptor interaction;hsa04062:Chemokine signaling pathway;hsa04668:TNF signaling pathway;hsa05132:Salmonella infection;hsa05134:Legionellosis	R-HSA-373076:Class A/1 (Rhodopsin-like receptors);R-HSA-372790:Signaling by GPCR;R-HSA-375276:Peptide ligand-binding receptors;R-HSA-388396:GPCR downstream signaling;R-HSA-162582:Signal Transduction;R-HSA-418594:G alpha (i) signalling events;R-HSA-500792:GPCR ligand binding;R-HSA-380108:Chemokine receptors bind chemokines	-	-	-	-	Inflammatory bowel disease;Urate levels (BMI interaction)	GO:0002237:response to molecule of bacterial origin;GO:0002376:immune system process;GO:0002682:regulation of immune system process;GO:0002684:positive regulation of immune system process;GO:0002685:regulation of leukocyte migration;GO:0002687:positive regulation of leukocyte migration;GO:0002688:regulation of leukocyte chemotaxis;GO:0002690:positive regulation of leukocyte chemotaxis;GO:0006928:…	GO:0001664:G-protein coupled receptor binding;GO:0005102:receptor binding;GO:0005125:cytokine activity;GO:0005126:cytokine receptor binding;GO:0005488:binding;GO:0005515:protein binding;GO:0008009:chemokine activity;GO:0042379:chemokine receptor binding;GO:0045236:CXCR chemokine receptor binding	GO:0005576:extracellular region;GO:0005615:extracellular space;GO:0044421:extracellular region part
HLA-DRB1	3.47E-74	-1.793450963	0.886	0.984	3.199223933	4.992674896	1.36E-69	protein_coding	GRCh38.98	chr6	-	32578769	32589848	11080	ENSG00000196126	hsa:3123:HLA-DRB1, DRB1, DRw10, HLA-DR1B, HLA-DRB, SS1	3123	major histocompatibility complex, class II, DR beta 1 [Source:HGNC Symbol;Acc:HGNC:4948]	hsa04514:Cell adhesion molecules (CAMs);hsa05152:Tuberculosis;hsa05164:Influenza A;hsa05168:Herpes simplex infection;hsa05320:Autoimmune thyroid disease;hsa05166:HTLV-I infection;hsa05310:Asthma;hsa04145:Phagosome;hsa04612:Antigen processing and presentation;hsa04940:Type I diabetes mellitus;hsa05169:Epstein-Barr virus infection;hsa05330:Allograft rejection;hsa05332:Graft-versus-host disease;hsa0…	R-HSA-202424:Downstream TCR signaling;R-HSA-388841:Costimulation by the CD28 family;R-HSA-168256:Immune System;R-HSA-1280218:Adaptive Immune System;R-HSA-913531:Interferon Signaling;R-HSA-2132295:MHC class II antigen presentation;R-HSA-1280215:Cytokine Signaling in Immune system;R-HSA-389948:PD-1 signaling;R-HSA-877300:Interferon gamma signaling;R-HSA-202430:Translocation of ZAP-70 to Immunologic…	-	-	180300:Rheumatoid arthritis, progression of;126200:Multiple sclerosis, susceptibility to, 1;181000:Sarcoidosis, susceptibility to, 1	Immune system diseases;Allergies and autoimmune diseases;H00079:Asthma;H00080:Systemic lupus erythematosus;H00081:Hashimoto's thyroiditis;H00082:Graves' disease;H01492:Systemic sclerosis;H01502:Sjogren's Syndrome;H01504:Vogt-Koyanagi-Harada syndrome;H01516:Adult onset Still's disease;Nervous system diseases;Other nervous and sensory system diseases;H01490:Multiple sclerosis;Cardiovascular disease…	Schizophrenia;Prostate cancer;Systemic lupus erythematosus;Type 1 diabetes;Rheumatoid arthritis;Crohn's disease;Multiple sclerosis;Alzheimer's disease (late onset);Arthritis (juvenile idiopathic);Ulcerative colitis;Lumiracoxib-related liver injury;Hepatocellular carcinoma;Immunoglobulin A;Asparaginase hypersensitivity in acute lymphoblastic leukemia;Nephropathy;Response to interferon beta therapy…	GO:0001775:cell activation;GO:0002250:adaptive immune response;GO:0002252:immune effector process;GO:0002253:activation of immune response;GO:0002376:immune system process;GO:0002377:immunoglobulin production;GO:0002381:immunoglobulin production involved in immunoglobulin mediated immune response;GO:0002396:MHC protein complex assembly;GO:0002399:MHC class II protein complex assembly;GO:0002429:i…	GO:0003823:antigen binding;GO:0005488:binding;GO:0033218:amide binding;GO:0042277:peptide binding;GO:0042605:peptide antigen binding	GO:0000139:Golgi membrane;GO:0000323:lytic vacuole;GO:0005622:intracellular;GO:0005623:cell;GO:0005737:cytoplasm;GO:0005764:lysosome;GO:0005765:lysosomal membrane;GO:0005768:endosome;GO:0005770:late endosome;GO:0005773:vacuole;GO:0005774:vacuolar membrane;GO:0005783:endoplasmic reticulum;GO:0005789:endoplasmic reticulum membrane;GO:0005794:Golgi apparatus;GO:0005802:trans-Golgi network;GO:0005886…
RPL30	4.08E-74	-1.32626483	0.89	0.98	2.367780152	3.694044982	1.60E-69	protein_coding	GRCh38.98	chr8	-	98024851	98046469	21619	ENSG00000156482	hsa:6156:RPL30, L30	6156	ribosomal protein L30 [Source:HGNC Symbol;Acc:HGNC:10333]	hsa03010:Ribosome	R-HSA-72706:GTP hydrolysis and joining of the 60S ribosomal subunit;R-HSA-72689:Formation of a pool of free 40S subunits;R-HSA-72737:Cap-dependent Translation Initiation;R-HSA-156827:L13a-mediated translational silencing of Ceruloplasmin expression;R-HSA-72764:Eukaryotic Translation Termination;R-HSA-2408522:Selenoamino acid metabolism;R-HSA-72312:rRNA processing;R-HSA-927802:Nonsense-Mediated De…	-	-	-	-	-	GO:0000184:nuclear-transcribed mRNA catabolic process, nonsense-mediated decay;GO:0000956:nuclear-transcribed mRNA catabolic process;GO:0006139:nucleobase-containing compound metabolic process;GO:0006364:rRNA processing;GO:0006396:RNA processing;GO:0006401:RNA catabolic process;GO:0006402:mRNA catabolic process;GO:0006412:translation;GO:0006413:translational initiation;GO:0006518:peptide metaboli…	GO:0003676:nucleic acid binding;GO:0003723:RNA binding;GO:0003735:structural constituent of ribosome;GO:0005198:structural molecule activity;GO:0005488:binding;GO:0005515:protein binding;GO:0044822:poly(A) RNA binding;GO:0097159:organic cyclic compound binding;GO:1901363:heterocyclic compound binding	GO:0005576:extracellular region;GO:0005622:intracellular;GO:0005623:cell;GO:0005634:nucleus;GO:0005737:cytoplasm;GO:0005829:cytosol;GO:0005840:ribosome;GO:0005912:adherens junction;GO:0005924:cell-substrate adherens junction;GO:0005925:focal adhesion;GO:0015934:large ribosomal subunit;GO:0016020:membrane;GO:0022625:cytosolic large ribosomal subunit;GO:0022626:cytosolic ribosome;GO:0030054:cell ju…
PGC	6.69E-74	-2.84854916	0	0.668	0	2.84854916	2.62E-69	protein_coding	GRCh38.98	chr6	-	41736711	41754109	17399	ENSG00000096088	hsa:5225:PGC, PEPC, PGII	5225	progastricsin [Source:HGNC Symbol;Acc:HGNC:8890]	-	-	-	-	-	-	-	GO:0002225:positive regulation of antimicrobial peptide production;GO:0002252:immune effector process;GO:0002376:immune system process;GO:0002440:production of molecular mediator of immune response;GO:0002682:regulation of immune system process;GO:0002684:positive regulation of immune system process;GO:0002697:regulation of immune effector process;GO:0002699:positive regulation of immune effector…	GO:0003824:catalytic activity;GO:0004175:endopeptidase activity;GO:0004190:aspartic-type endopeptidase activity;GO:0008233:peptidase activity;GO:0016787:hydrolase activity;GO:0070001:aspartic-type peptidase activity;GO:0070011:peptidase activity, acting on L-amino acid peptides	GO:0005576:extracellular region;GO:0005615:extracellular space;GO:0031982:vesicle;GO:0031988:membrane-bounded vesicle;GO:0043226:organelle;GO:0043227:membrane-bounded organelle;GO:0043230:extracellular organelle;GO:0044421:extracellular region part;GO:0070062:extracellular exosome;GO:1903561:extracellular vesicle
P4HA1	1.00E-73	1.345424093	0.692	0.194	1.806038658	0.460614565	3.93E-69	protein_coding	GRCh38.98	chr10	-	73007217	73096974	89758	ENSG00000122884	hsa:5033:P4HA1, P4HA	5033	prolyl 4-hydroxylase subunit alpha 1 [Source:HGNC Symbol;Acc:HGNC:8546]	hsa01100:Metabolic pathways;hsa00330:Arginine and proline metabolism	R-HSA-1474244:Extracellular matrix organization;R-HSA-1650814:Collagen biosynthesis and modifying enzymes;R-HSA-1474290:Collagen formation	-	-	-	-	-	GO:0006082:organic acid metabolic process;GO:0006464:cellular protein modification process;GO:0006575:cellular modified amino acid metabolic process;GO:0006807:nitrogen compound metabolic process;GO:0008152:metabolic process;GO:0009987:cellular process;GO:0016043:cellular component organization;GO:0018126:protein hydroxylation;GO:0018193:peptidyl-amino acid modification;GO:0018208:peptidyl-prolin…	GO:0003824:catalytic activity;GO:0004656:procollagen-proline 4-dioxygenase activity;GO:0005488:binding;GO:0005506:iron ion binding;GO:0005515:protein binding;GO:0016491:oxidoreductase activity;GO:0016701:oxidoreductase activity, acting on single donors with incorporation of molecular oxygen;GO:0016702:oxidoreductase activity, acting on single donors with incorporation of molecular oxygen, incorpo…	GO:0005622:intracellular;GO:0005623:cell;GO:0005737:cytoplasm;GO:0005739:mitochondrion;GO:0005783:endoplasmic reticulum;GO:0005788:endoplasmic reticulum lumen;GO:0012505:endomembrane system;GO:0016020:membrane;GO:0016222:procollagen-proline 4-dioxygenase complex;GO:0031974:membrane-enclosed lumen;GO:0032991:macromolecular complex;GO:0043226:organelle;GO:0043227:membrane-bounded organelle;GO:00432…
RPL5	1.01E-73	-1.334302925	0.875	0.984	2.58300177	3.917304694	3.95E-69	protein_coding	GRCh38.98	chr1	+	92832013	92841924	9912	ENSG00000122406	hsa:6125:RPL5, DBA6, L5, MSTP030, PPP1R135	6125	ribosomal protein L5 [Source:HGNC Symbol;Acc:HGNC:10360]	hsa03010:Ribosome	R-HSA-72706:GTP hydrolysis and joining of the 60S ribosomal subunit;R-HSA-72689:Formation of a pool of free 40S subunits;R-HSA-72737:Cap-dependent Translation Initiation;R-HSA-156827:L13a-mediated translational silencing of Ceruloplasmin expression;R-HSA-72764:Eukaryotic Translation Termination;R-HSA-2408522:Selenoamino acid metabolism;R-HSA-72312:rRNA processing;R-HSA-927802:Nonsense-Mediated De…	-	-	612561:Diamond-Blackfan anemia 6	Cardiovascular diseases;Hematologic diseases;H00237:Diamond-Blackfan anemia;Other congenital disorders;Ribosomopathies;H00237:Diamond-Blackfan anemia (DBA)	Height;Multiple sclerosis	GO:0000027:ribosomal large subunit assembly;GO:0000184:nuclear-transcribed mRNA catabolic process, nonsense-mediated decay;GO:0000956:nuclear-transcribed mRNA catabolic process;GO:0006139:nucleobase-containing compound metabolic process;GO:0006364:rRNA processing;GO:0006396:RNA processing;GO:0006401:RNA catabolic process;GO:0006402:mRNA catabolic process;GO:0006412:translation;GO:0006413:translat…	GO:0003676:nucleic acid binding;GO:0003723:RNA binding;GO:0003735:structural constituent of ribosome;GO:0005198:structural molecule activity;GO:0005488:binding;GO:0005515:protein binding;GO:0008097:5S rRNA binding;GO:0019843:rRNA binding;GO:0044822:poly(A) RNA binding;GO:0097159:organic cyclic compound binding;GO:1901363:heterocyclic compound binding	GO:0005576:extracellular region;GO:0005622:intracellular;GO:0005623:cell;GO:0005634:nucleus;GO:0005730:nucleolus;GO:0005737:cytoplasm;GO:0005829:cytosol;GO:0005840:ribosome;GO:0005912:adherens junction;GO:0005924:cell-substrate adherens junction;GO:0005925:focal adhesion;GO:0015934:large ribosomal subunit;GO:0016020:membrane;GO:0022625:cytosolic large ribosomal subunit;GO:0022626:cytosolic riboso…
TNFRSF1B	1.36E-73	1.77168741	0.941	0.65	3.796520806	2.024833396	5.34E-69	protein_coding	GRCh38.98	chr1	+	12166991	12209228	42238	ENSG00000028137	hsa:7133:TNFRSF1B, CD120b, TBPII, TNF-R-II, TNF-R75, TNFBR, TNFR1B, TNFR2, TNFR80, p75, p75TNFR	7133	TNF receptor superfamily member 1B [Source:HGNC Symbol;Acc:HGNC:11917]	hsa04060:Cytokine-cytokine receptor interaction;hsa04920:Adipocytokine signaling pathway;hsa04668:TNF signaling pathway;hsa05014:Amyotrophic lateral sclerosis (ALS)	R-HSA-168256:Immune System;R-HSA-1280215:Cytokine Signaling in Immune system;R-HSA-5668541:TNFR2 non-canonical NF-kB pathway;R-HSA-5669034:TNFs bind their physiological receptors	-	P00006:Apoptosis signaling pathway	-	Immune system diseases;Allergies and autoimmune diseases;H00084:Graft-versus-host disease	Urate levels (BMI interaction)	GO:0000165:MAPK cascade;GO:0001932:regulation of protein phosphorylation;GO:0001934:positive regulation of protein phosphorylation;GO:0002237:response to molecule of bacterial origin;GO:0002376:immune system process;GO:0006464:cellular protein modification process;GO:0006468:protein phosphorylation;GO:0006508:proteolysis;GO:0006509:membrane protein ectodomain proteolysis;GO:0006793:phosphorus met…	GO:0004871:signal transducer activity;GO:0004872:receptor activity;GO:0004888:transmembrane signaling receptor activity;GO:0005031:tumor necrosis factor-activated receptor activity;GO:0005035:death receptor activity;GO:0005488:binding;GO:0005515:protein binding;GO:0019899:enzyme binding;GO:0031625:ubiquitin protein ligase binding;GO:0038023:signaling receptor activity;GO:0044389:ubiquitin-like pr…	GO:0005576:extracellular region;GO:0005622:intracellular;GO:0005623:cell;GO:0005634:nucleus;GO:0005737:cytoplasm;GO:0005886:plasma membrane;GO:0005887:integral component of plasma membrane;GO:0016020:membrane;GO:0016021:integral component of membrane;GO:0030424:axon;GO:0031224:intrinsic component of membrane;GO:0031226:intrinsic component of plasma membrane;GO:0033267:axon part;GO:0036477:somatod…
CYBB	3.46E-73	-1.765424482	0.22	0.804	0.586578339	2.352002821	1.35E-68	protein_coding	GRCh38.98	chrX	+	37780011	37813461	33451	ENSG00000165168	hsa:1536:CYBB, AMCBX2, CGD, GP91-1, GP91-PHOX, GP91PHOX, IMD34, NOX2, p91-PHOX	1536	cytochrome b-245 beta chain [Source:HGNC Symbol;Acc:HGNC:2578]	hsa04670:Leukocyte transendothelial migration;hsa04066:HIF-1 signaling pathway;hsa04145:Phagosome;hsa04380:Osteoclast differentiation;hsa04933:AGE-RAGE signaling pathway in diabetic complications	R-HSA-194315:Signaling by Rho GTPases;R-HSA-168256:Immune System;R-HSA-1280218:Adaptive Immune System;R-HSA-5668599:RHO GTPases Activate NADPH Oxidases;R-HSA-195258:RHO GTPase Effectors;R-HSA-1236973:Cross-presentation of particulate exogenous antigens (phagosomes);R-HSA-4420097:VEGFA-VEGFR2 Pathway;R-HSA-1222556:ROS, RNS production in response to bacteria;R-HSA-162582:Signal Transduction;R-HSA-9…	-	-	306400:Chronic granulomatous disease, X-linked;300645:Immunodeficiency 34, mycobacteriosis, X-linked	Immune system diseases;Primary immunodeficiency;H00098:Chronic granulomatous disease	-	GO:0000302:response to reactive oxygen species;GO:0002376:immune system process;GO:0002474:antigen processing and presentation of peptide antigen via MHC class I;GO:0002478:antigen processing and presentation of exogenous peptide antigen;GO:0002479:antigen processing and presentation of exogenous peptide antigen via MHC class I, TAP-dependent;GO:0006801:superoxide metabolic process;GO:0006810:tra…	GO:0000166:nucleotide binding;GO:0003824:catalytic activity;GO:0005215:transporter activity;GO:0005216:ion channel activity;GO:0005244:voltage-gated ion channel activity;GO:0005488:binding;GO:0005515:protein binding;GO:0009055:electron carrier activity;GO:0015075:ion transmembrane transporter activity;GO:0015267:channel activity;GO:0016175:superoxide-generating NADPH oxidase activity;GO:0016491:o…	GO:0005622:intracellular;GO:0005623:cell;GO:0005737:cytoplasm;GO:0005739:mitochondrion;GO:0005783:endoplasmic reticulum;GO:0005789:endoplasmic reticulum membrane;GO:0005886:plasma membrane;GO:0005887:integral component of plasma membrane;GO:0012505:endomembrane system;GO:0012506:vesicle membrane;GO:0016020:membrane;GO:0016021:integral component of membrane;GO:0016023:cytoplasmic, membrane-bounded…
NT5E	1.44E-72	0.873812417	0.289	0.009	0.900857144	0.027044727	5.65E-68	protein_coding	GRCh38.98	chr6	+	85449584	85495791	46208	ENSG00000135318	hsa:4907:NT5E, CALJA, CD73, E5NT, NT, NT5, NTE, eN, eNT	4907	5'-nucleotidase ecto [Source:HGNC Symbol;Acc:HGNC:8021]	hsa00240:Pyrimidine metabolism;hsa01100:Metabolic pathways;hsa00230:Purine metabolism;hsa00760:Nicotinate and nicotinamide metabolism	R-HSA-15869:Metabolism of nucleotides;R-HSA-74259:Purine catabolism;R-HSA-73621:Pyrimidine catabolism;R-HSA-1430728:Metabolism;R-HSA-73847:Purine metabolism;R-HSA-73848:Pyrimidine metabolism	PWY-5695:urate biosynthesis/inosine 5'-phosphate degradation;PWY-6353:purine nucleotides degradation;SALVADEHYPOX-PWY:adenosine nucleotides degradation;PWY-6608:guanosine nucleotides degradation;PWY-7185:UTP and CTP dephosphorylation I	P02769:Purine metabolism;P02771:Pyrimidine Metabolism	211800:Calcification of joints and arteries	Cardiovascular diseases;Vascular diseases;H00824:Calcification of joints and arteries	Metabolic traits;Blood metabolite levels	GO:0006139:nucleobase-containing compound metabolic process;GO:0006152:purine nucleoside catabolic process;GO:0006163:purine nucleotide metabolic process;GO:0006164:purine nucleotide biosynthetic process;GO:0006195:purine nucleotide catabolic process;GO:0006196:AMP catabolic process;GO:0006213:pyrimidine nucleoside metabolic process;GO:0006259:DNA metabolic process;GO:0006629:lipid metabolic proc…	GO:0000166:nucleotide binding;GO:0003824:catalytic activity;GO:0005488:binding;GO:0005506:iron ion binding;GO:0008198:ferrous iron binding;GO:0008252:nucleotidase activity;GO:0008253:5'-nucleotidase activity;GO:0016787:hydrolase activity;GO:0016788:hydrolase activity, acting on ester bonds;GO:0016791:phosphatase activity;GO:0036094:small molecule binding;GO:0042578:phosphoric ester hydrolase acti…	GO:0005576:extracellular region;GO:0005622:intracellular;GO:0005623:cell;GO:0005737:cytoplasm;GO:0005886:plasma membrane;GO:0009986:cell surface;GO:0016020:membrane;GO:0031224:intrinsic component of membrane;GO:0031225:anchored component of membrane;GO:0031982:vesicle;GO:0031988:membrane-bounded vesicle;GO:0043226:organelle;GO:0043227:membrane-bounded organelle;GO:0043230:extracellular organelle;…
VAMP8	3.49E-72	-1.803197637	0.183	0.762	0.411638436	2.214836073	1.37E-67	protein_coding	GRCh38.98	chr2	+	85561562	85582031	20470	ENSG00000118640	hsa:8673:VAMP8, EDB, VAMP-8	8673	vesicle associated membrane protein 8 [Source:HGNC Symbol;Acc:HGNC:12647]	hsa04611:Platelet activation;hsa04130:SNARE interactions in vesicular transport	R-HSA-8856828:Clathrin-mediated endocytosis;R-HSA-168256:Immune System;R-HSA-432722:Golgi Associated Vesicle Biogenesis;R-HSA-1280218:Adaptive Immune System;R-HSA-5653656:Vesicle-mediated transport;R-HSA-8856825:Cargo recognition for clathrin-mediated endocytosis;R-HSA-1236974:ER-Phagosome pathway;R-HSA-432720:Lysosome Vesicle Biogenesis;R-HSA-983169:Class I MHC mediated antigen processing & pres…	-	P00043:Muscarinic acetylcholine receptor 2 and 4 signaling pathway;P05916:Opioid prodynorphin pathway;P00044:Nicotinic acetylcholine receptor signaling pathway;P04374:5HT2 type receptor mediated signaling pathway;P05917:Opioid proopiomelanocortin pathway;P04377:Beta1 adrenergic receptor signaling pathway;P04375:5HT3 type receptor mediated signaling pathway;P05915:Opioid proenkephalin pathway;P043…	-	-	Prostate cancer	GO:0001775:cell activation;GO:0001821:histamine secretion;GO:0002252:immune effector process;GO:0002263:cell activation involved in immune response;GO:0002274:myeloid leukocyte activation;GO:0002275:myeloid cell activation involved in immune response;GO:0002279:mast cell activation involved in immune response;GO:0002349:histamine production involved in inflammatory response;GO:0002366:leukocyte a…	GO:0000149:SNARE binding;GO:0005484:SNAP receptor activity;GO:0005488:binding;GO:0005515:protein binding;GO:0008200:ion channel inhibitor activity;GO:0016247:channel regulator activity;GO:0016248:channel inhibitor activity;GO:0017081:chloride channel regulator activity;GO:0019869:chloride channel inhibitor activity;GO:0098772:molecular function regulator	GO:0000323:lytic vacuole;GO:0005576:extracellular region;GO:0005622:intracellular;GO:0005623:cell;GO:0005737:cytoplasm;GO:0005764:lysosome;GO:0005765:lysosomal membrane;GO:0005766:primary lysosome;GO:0005768:endosome;GO:0005769:early endosome;GO:0005770:late endosome;GO:0005773:vacuole;GO:0005774:vacuolar membrane;GO:0005829:cytosol;GO:0005886:plasma membrane;GO:0010008:endosome membrane;GO:00125…
FYB1	5.29E-72	-1.646843023	0.26	0.826	0.675621677	2.3224647	2.07E-67	protein_coding	GRCh38.98	chr5	-	39105252	39274528	169277	ENSG00000082074	hsa:2533:FYB, ADAP, PRO0823, SLAP-130, SLAP130	2533	FYN binding protein 1 [Source:HGNC Symbol;Acc:HGNC:4036]	hsa04015:Rap1 signaling pathway	R-HSA-168256:Immune System;R-HSA-1280218:Adaptive Immune System;R-HSA-1500931:Cell-Cell communication;R-HSA-391160:Signal regulatory protein (SIRP) family interactions;R-HSA-202403:TCR signaling;R-HSA-202433:Generation of second messenger molecules	-	-	-	-	Crohn's disease;Inflammatory bowel disease;Ulcerative colitis	GO:0002253:activation of immune response;GO:0002376:immune system process;GO:0002429:immune response-activating cell surface receptor signaling pathway;GO:0002682:regulation of immune system process;GO:0002684:positive regulation of immune system process;GO:0002757:immune response-activating signal transduction;GO:0002764:immune response-regulating signaling pathway;GO:0002768:immune response-reg…	GO:0005102:receptor binding;GO:0005488:binding;GO:0005515:protein binding;GO:0032403:protein complex binding;GO:0044877:macromolecular complex binding	GO:0005622:intracellular;GO:0005623:cell;GO:0005634:nucleus;GO:0005737:cytoplasm;GO:0005829:cytosol;GO:0005856:cytoskeleton;GO:0005886:plasma membrane;GO:0015629:actin cytoskeleton;GO:0016020:membrane;GO:0030054:cell junction;GO:0043226:organelle;GO:0043227:membrane-bounded organelle;GO:0043228:non-membrane-bounded organelle;GO:0043229:intracellular organelle;GO:0043231:intracellular membrane-bou…
GPR183	5.94E-72	-3.153622827	0.253	0.775	0.710693074	3.8643159	2.33E-67	protein_coding	GRCh38.98	chr13	-	99294539	99307399	12861	ENSG00000169508	hsa:1880:GPR183, EBI2	1880	G protein-coupled receptor 183 [Source:HGNC Symbol;Acc:HGNC:3128]	-	-	-	-	-	-	Inflammatory bowel disease	GO:0000165:MAPK cascade;GO:0001775:cell activation;GO:0001932:regulation of protein phosphorylation;GO:0001934:positive regulation of protein phosphorylation;GO:0002250:adaptive immune response;GO:0002252:immune effector process;GO:0002263:cell activation involved in immune response;GO:0002285:lymphocyte activation involved in immune response;GO:0002312:B cell activation involved in immune respon…	GO:0004871:signal transducer activity;GO:0004872:receptor activity;GO:0004888:transmembrane signaling receptor activity;GO:0004930:G-protein coupled receptor activity;GO:0005488:binding;GO:0005496:steroid binding;GO:0008142:oxysterol binding;GO:0008289:lipid binding;GO:0032934:sterol binding;GO:0038023:signaling receptor activity;GO:0060089:molecular transducer activity;GO:0097159:organic cyclic …	GO:0005623:cell;GO:0005886:plasma membrane;GO:0005887:integral component of plasma membrane;GO:0016020:membrane;GO:0016021:integral component of membrane;GO:0031224:intrinsic component of membrane;GO:0031226:intrinsic component of plasma membrane;GO:0044425:membrane part;GO:0044459:plasma membrane part;GO:0044464:cell part;GO:0071944:cell periphery
ERO1A	2.27E-71	1.363782122	0.696	0.209	1.861368645	0.497586523	8.88E-67	protein_coding	GRCh38.98	chr14	-	52639915	52695900	55986	ENSG00000197930	hsa:30001:ERO1A, ERO1-L, ERO1-L-alpha, ERO1-alpha, ERO1L, ERO1LA, Ero1alpha	30001	endoplasmic reticulum oxidoreductase 1 alpha [Source:HGNC Symbol;Acc:HGNC:13280]	hsa04141:Protein processing in endoplasmic reticulum;hsa05110:Vibrio cholerae infection	R-HSA-2980736:Peptide hormone metabolism;R-HSA-392499:Metabolism of proteins;R-HSA-264876:Insulin processing;R-HSA-2262752:Cellular responses to stress;R-HSA-3299685:Detoxification of Reactive Oxygen Species	-	-	-	-	Prostate cancer	GO:0000302:response to reactive oxygen species;GO:0001666:response to hypoxia;GO:0006082:organic acid metabolic process;GO:0006457:protein folding;GO:0006458:'de novo' protein folding;GO:0006464:cellular protein modification process;GO:0006575:cellular modified amino acid metabolic process;GO:0006807:nitrogen compound metabolic process;GO:0006810:transport;GO:0006811:ion transport;GO:0006812:cati…	GO:0003756:protein disulfide isomerase activity;GO:0003824:catalytic activity;GO:0005488:binding;GO:0005515:protein binding;GO:0015035:protein disulfide oxidoreductase activity;GO:0015036:disulfide oxidoreductase activity;GO:0016491:oxidoreductase activity;GO:0016667:oxidoreductase activity, acting on a sulfur group of donors;GO:0016671:oxidoreductase activity, acting on a sulfur group of donors,…	GO:0005622:intracellular;GO:0005623:cell;GO:0005737:cytoplasm;GO:0005783:endoplasmic reticulum;GO:0005788:endoplasmic reticulum lumen;GO:0005789:endoplasmic reticulum membrane;GO:0012505:endomembrane system;GO:0016020:membrane;GO:0030425:dendrite;GO:0031974:membrane-enclosed lumen;GO:0036477:somatodendritic compartment;GO:0042175:nuclear outer membrane-endoplasmic reticulum membrane network;GO:00…
CEBPD	2.29E-71	-1.840467071	0.645	0.945	2.405550736	4.246017806	8.99E-67	protein_coding	GRCh38.98	chr8	-	47736913	47738164	1252	ENSG00000221869	hsa:1052:CEBPD, C/EBP-delta, CELF, CRP3, NF-IL6-beta	1052	CCAAT enhancer binding protein delta [Source:HGNC Symbol;Acc:HGNC:1835]	-	R-HSA-381340:Transcriptional regulation of white adipocyte differentiation;R-HSA-1266738:Developmental Biology	-	-	-	-	-	GO:0006139:nucleobase-containing compound metabolic process;GO:0006351:transcription, DNA-templated;GO:0006355:regulation of transcription, DNA-templated;GO:0006357:regulation of transcription from RNA polymerase II promoter;GO:0006366:transcription from RNA polymerase II promoter;GO:0006725:cellular aromatic compound metabolic process;GO:0006807:nitrogen compound metabolic process;GO:0008152:met…	GO:0000975:regulatory region DNA binding;GO:0000976:transcription regulatory region sequence-specific DNA binding;GO:0000977:RNA polymerase II regulatory region sequence-specific DNA binding;GO:0000978:RNA polymerase II core promoter proximal region sequence-specific DNA binding;GO:0000981:RNA polymerase II transcription factor activity, sequence-specific DNA binding;GO:0000982:transcription fact…	GO:0005622:intracellular;GO:0005623:cell;GO:0005634:nucleus;GO:0043226:organelle;GO:0043227:membrane-bounded organelle;GO:0043229:intracellular organelle;GO:0043231:intracellular membrane-bounded organelle;GO:0044424:intracellular part;GO:0044464:cell part
FLT1	8.99E-70	1.612393898	0.56	0.111	2.085380029	0.472986131	3.52E-65	protein_coding	GRCh38.98	chr13	-	28300346	28495145	194800	ENSG00000102755	hsa:2321:FLT1, FLT, FLT-1, VEGFR-1, VEGFR1	2321	fms related tyrosine kinase 1 [Source:HGNC Symbol;Acc:HGNC:3763]	hsa05202:Transcriptional misregulation in cancer;hsa04060:Cytokine-cytokine receptor interaction;hsa04151:PI3K-Akt signaling pathway;hsa04014:Ras signaling pathway;hsa04015:Rap1 signaling pathway;hsa04144:Endocytosis;hsa04066:HIF-1 signaling pathway;hsa05323:Rheumatoid arthritis;hsa04510:Focal adhesion	R-HSA-195399:VEGF binds to VEGFR leading to receptor dimerization;R-HSA-162582:Signal Transduction;R-HSA-194313:VEGF ligand-receptor interactions;R-HSA-194138:Signaling by VEGF;R-HSA-194306:Neurophilin interactions with VEGF and VEGFR	-	-	-	-	Coronary heart disease;Cognitive performance	GO:0000165:MAPK cascade;GO:0000186:activation of MAPKK activity;GO:0001525:angiogenesis;GO:0001568:blood vessel development;GO:0001666:response to hypoxia;GO:0001932:regulation of protein phosphorylation;GO:0001934:positive regulation of protein phosphorylation;GO:0001944:vasculature development;GO:0002376:immune system process;GO:0002548:monocyte chemotaxis;GO:0003008:system process;GO:0003012:m…	GO:0000166:nucleotide binding;GO:0001882:nucleoside binding;GO:0001883:purine nucleoside binding;GO:0003824:catalytic activity;GO:0004672:protein kinase activity;GO:0004713:protein tyrosine kinase activity;GO:0004714:transmembrane receptor protein tyrosine kinase activity;GO:0004871:signal transducer activity;GO:0004872:receptor activity;GO:0004888:transmembrane signaling receptor activity;GO:000…	GO:0005576:extracellular region;GO:0005615:extracellular space;GO:0005622:intracellular;GO:0005623:cell;GO:0005737:cytoplasm;GO:0005768:endosome;GO:0005773:vacuole;GO:0005886:plasma membrane;GO:0005887:integral component of plasma membrane;GO:0005912:adherens junction;GO:0005924:cell-substrate adherens junction;GO:0005925:focal adhesion;GO:0012505:endomembrane system;GO:0016020:membrane;GO:001602…
RPS3A	1.88E-69	-1.329298086	0.799	0.971	2.238394419	3.567692505	7.36E-65	protein_coding	GRCh38.98	chr4	+	151099624	151104642	5019	ENSG00000145425	hsa:6189:RPS3A, FTE1, MFTL, S3A	6189	ribosomal protein S3A [Source:HGNC Symbol;Acc:HGNC:10421]	hsa03010:Ribosome	R-HSA-72706:GTP hydrolysis and joining of the 60S ribosomal subunit;R-HSA-72689:Formation of a pool of free 40S subunits;R-HSA-72737:Cap-dependent Translation Initiation;R-HSA-156827:L13a-mediated translational silencing of Ceruloplasmin expression;R-HSA-72764:Eukaryotic Translation Termination;R-HSA-72649:Translation initiation complex formation;R-HSA-2408522:Selenoamino acid metabolism;R-HSA-72…	-	-	-	-	HDL cholesterol	GO:0000184:nuclear-transcribed mRNA catabolic process, nonsense-mediated decay;GO:0000956:nuclear-transcribed mRNA catabolic process;GO:0006139:nucleobase-containing compound metabolic process;GO:0006364:rRNA processing;GO:0006396:RNA processing;GO:0006401:RNA catabolic process;GO:0006402:mRNA catabolic process;GO:0006412:translation;GO:0006413:translational initiation;GO:0006518:peptide metaboli…	GO:0003676:nucleic acid binding;GO:0003723:RNA binding;GO:0003735:structural constituent of ribosome;GO:0005198:structural molecule activity;GO:0005488:binding;GO:0005515:protein binding;GO:0044822:poly(A) RNA binding;GO:0097159:organic cyclic compound binding;GO:1901363:heterocyclic compound binding	GO:0005576:extracellular region;GO:0005622:intracellular;GO:0005623:cell;GO:0005634:nucleus;GO:0005654:nucleoplasm;GO:0005730:nucleolus;GO:0005737:cytoplasm;GO:0005829:cytosol;GO:0005840:ribosome;GO:0005912:adherens junction;GO:0005924:cell-substrate adherens junction;GO:0005925:focal adhesion;GO:0015935:small ribosomal subunit;GO:0022626:cytosolic ribosome;GO:0022627:cytosolic small ribosomal su…
TMEM176B	2.20E-69	-2.335001588	0.099	0.7	0.262294693	2.597296281	8.63E-65	protein_coding	GRCh38.98	chr7	-	150791285	150801360	10076	ENSG00000106565	hsa:28959:TMEM176B, LR8, MS4B2	28959	transmembrane protein 176B [Source:HGNC Symbol;Acc:HGNC:29596]	-	-	-	-	-	-	-	GO:0002376:immune system process;GO:0002520:immune system development;GO:0002521:leukocyte differentiation;GO:0002682:regulation of immune system process;GO:0002683:negative regulation of immune system process;GO:0007275:multicellular organism development;GO:0009653:anatomical structure morphogenesis;GO:0009887:organ morphogenesis;GO:0009987:cellular process;GO:0030097:hemopoiesis;GO:0030154:cell…	-	GO:0005622:intracellular;GO:0005623:cell;GO:0005634:nucleus;GO:0005635:nuclear envelope;GO:0012505:endomembrane system;GO:0016020:membrane;GO:0016021:integral component of membrane;GO:0031090:organelle membrane;GO:0031224:intrinsic component of membrane;GO:0031965:nuclear membrane;GO:0031967:organelle envelope;GO:0031975:envelope;GO:0043226:organelle;GO:0043227:membrane-bounded organelle;GO:00432…
MIR210HG	2.64E-69	0.682702211	0.271	0.007	0.698573492	0.015871281	1.03E-64	lncRNA	GRCh38.98	chr11	-	565660	568457	2798	ENSG00000247095	hsa:100506211:MIR210HG	100506211	MIR210 host gene [Source:HGNC Symbol;Acc:HGNC:39524]	-	-	-	-	-	-	-	-	-	-
IER2	4.86E-69	-1.991307541	0.593	0.911	1.812622938	3.803930479	1.90E-64	protein_coding	GRCh38.98	chr19	+	13150411	13154911	4501	ENSG00000160888	hsa:9592:IER2, ETR101	9592	immediate early response 2 [Source:HGNC Symbol;Acc:HGNC:28871]	-	-	-	-	-	-	-	GO:0006928:movement of cell or subcellular component;GO:0007275:multicellular organism development;GO:0007399:nervous system development;GO:0009719:response to endogenous stimulus;GO:0009987:cellular process;GO:0010033:response to organic substance;GO:0022008:neurogenesis;GO:0030154:cell differentiation;GO:0030182:neuron differentiation;GO:0032501:multicellular organismal process;GO:0032502:devel…	GO:0003676:nucleic acid binding;GO:0003677:DNA binding;GO:0005488:binding;GO:0097159:organic cyclic compound binding;GO:1901363:heterocyclic compound binding	GO:0005622:intracellular;GO:0005623:cell;GO:0005634:nucleus;GO:0005654:nucleoplasm;GO:0005737:cytoplasm;GO:0031974:membrane-enclosed lumen;GO:0031981:nuclear lumen;GO:0043226:organelle;GO:0043227:membrane-bounded organelle;GO:0043229:intracellular organelle;GO:0043231:intracellular membrane-bounded organelle;GO:0043233:organelle lumen;GO:0044422:organelle part;GO:0044424:intracellular part;GO:004…
TNFSF15	5.00E-69	1.848023343	0.421	0.053	2.010763901	0.162740557	1.96E-64	protein_coding	GRCh38.98	chr9	-	114784652	114806039	21388	ENSG00000181634	hsa:9966:TNFSF15, TL1, TL1A, TNLG1B, VEGI, VEGI192A	9966	TNF superfamily member 15 [Source:HGNC Symbol;Acc:HGNC:11931]	hsa04060:Cytokine-cytokine receptor interaction	R-HSA-168256:Immune System;R-HSA-1280215:Cytokine Signaling in Immune system;R-HSA-5668541:TNFR2 non-canonical NF-kB pathway;R-HSA-5669034:TNFs bind their physiological receptors	-	-	-	Immune system diseases;Other immune system diseases;H00286:Crohn's disease	Crohn's disease;Inflammatory bowel disease;Ulcerative colitis;Primary biliary cirrhosis;Ulcerative colitis or Crohn's disease;Leprosy	GO:0001932:regulation of protein phosphorylation;GO:0001934:positive regulation of protein phosphorylation;GO:0002376:immune system process;GO:0006464:cellular protein modification process;GO:0006468:protein phosphorylation;GO:0006508:proteolysis;GO:0006793:phosphorus metabolic process;GO:0006796:phosphate-containing compound metabolic process;GO:0006915:apoptotic process;GO:0006919:activation of…	GO:0005102:receptor binding;GO:0005125:cytokine activity;GO:0005126:cytokine receptor binding;GO:0005164:tumor necrosis factor receptor binding;GO:0005488:binding;GO:0005515:protein binding;GO:0032813:tumor necrosis factor receptor superfamily binding	GO:0005576:extracellular region;GO:0005615:extracellular space;GO:0005622:intracellular;GO:0005623:cell;GO:0005886:plasma membrane;GO:0005887:integral component of plasma membrane;GO:0016020:membrane;GO:0016021:integral component of membrane;GO:0031224:intrinsic component of membrane;GO:0031226:intrinsic component of plasma membrane;GO:0044421:extracellular region part;GO:0044425:membrane part;GO…
RPS24	6.81E-69	-1.315611801	0.615	0.956	1.769827741	3.085439542	2.67E-64	protein_coding	GRCh38.98	chr10	+	78033760	78056813	23054	ENSG00000138326	hsa:6229:RPS24, DBA3, S24	6229	ribosomal protein S24 [Source:HGNC Symbol;Acc:HGNC:10411]	hsa03010:Ribosome	R-HSA-72706:GTP hydrolysis and joining of the 60S ribosomal subunit;R-HSA-72689:Formation of a pool of free 40S subunits;R-HSA-72737:Cap-dependent Translation Initiation;R-HSA-156827:L13a-mediated translational silencing of Ceruloplasmin expression;R-HSA-72764:Eukaryotic Translation Termination;R-HSA-72649:Translation initiation complex formation;R-HSA-2408522:Selenoamino acid metabolism;R-HSA-72…	-	-	610629:Diamond-blackfan anemia 3	Cardiovascular diseases;Hematologic diseases;H00237:Diamond-Blackfan anemia;Other congenital disorders;Ribosomopathies;H00237:Diamond-Blackfan anemia (DBA)	-	GO:0000184:nuclear-transcribed mRNA catabolic process, nonsense-mediated decay;GO:0000462:maturation of SSU-rRNA from tricistronic rRNA transcript (SSU-rRNA, 5.8S rRNA, LSU-rRNA);GO:0000956:nuclear-transcribed mRNA catabolic process;GO:0002262:myeloid cell homeostasis;GO:0002376:immune system process;GO:0006139:nucleobase-containing compound metabolic process;GO:0006364:rRNA processing;GO:0006396…	GO:0000166:nucleotide binding;GO:0003676:nucleic acid binding;GO:0003723:RNA binding;GO:0003735:structural constituent of ribosome;GO:0005198:structural molecule activity;GO:0005488:binding;GO:0005515:protein binding;GO:0031369:translation initiation factor binding;GO:0036094:small molecule binding;GO:0044822:poly(A) RNA binding;GO:0097159:organic cyclic compound binding;GO:1901265:nucleoside pho…	GO:0005622:intracellular;GO:0005623:cell;GO:0005634:nucleus;GO:0005654:nucleoplasm;GO:0005737:cytoplasm;GO:0005829:cytosol;GO:0005840:ribosome;GO:0015935:small ribosomal subunit;GO:0016020:membrane;GO:0022626:cytosolic ribosome;GO:0022627:cytosolic small ribosomal subunit;GO:0030529:intracellular ribonucleoprotein complex;GO:0031974:membrane-enclosed lumen;GO:0031981:nuclear lumen;GO:0032991:macr…
MPEG1	8.55E-68	-1.915747198	0.04	0.662	0.09201235	2.007759548	3.35E-63	protein_coding	GRCh38.98	chr11	-	59208510	59212927	4418	ENSG00000197629	hsa:219972:MPEG1, MPG1, MPS1, Mpg-1	219972	macrophage expressed 1 [Source:HGNC Symbol;Acc:HGNC:29619]	-	-	-	-	-	-	-	-	-	GO:0016020:membrane;GO:0016021:integral component of membrane;GO:0031224:intrinsic component of membrane;GO:0044425:membrane part
ANGPTL4	1.16E-67	1.67881494	0.513	0.086	2.333906013	0.655091073	4.54E-63	protein_coding	GRCh38.98	chr19	+	8363289	8374370	11082	ENSG00000167772	hsa:51129:ANGPTL4, ARP4, FIAF, HARP, HFARP, NL2, PGAR, TGQTL, UNQ171, pp1158	51129	angiopoietin like 4 [Source:HGNC Symbol;Acc:HGNC:16039]	hsa03320:PPAR signaling pathway	R-HSA-381340:Transcriptional regulation of white adipocyte differentiation;R-HSA-535734:Fatty acid, triacylglycerol, and ketone body metabolism;R-HSA-1266738:Developmental Biology;R-HSA-400206:Regulation of lipid metabolism by Peroxisome proliferator-activated receptor alpha (PPARalpha);R-HSA-1430728:Metabolism;R-HSA-556833:Metabolism of lipids and lipoproteins;R-HSA-1989781:PPARA activates gene …	-	-	615881:Plasma triglyceride level QTL, low	-	HDL cholesterol;Triglycerides	GO:0001525:angiogenesis;GO:0001568:blood vessel development;GO:0001666:response to hypoxia;GO:0001944:vasculature development;GO:0006461:protein complex assembly;GO:0006915:apoptotic process;GO:0006950:response to stress;GO:0007275:multicellular organism development;GO:0008219:cell death;GO:0009628:response to abiotic stimulus;GO:0009653:anatomical structure morphogenesis;GO:0009987:cellular proc…	GO:0004857:enzyme inhibitor activity;GO:0005488:binding;GO:0005515:protein binding;GO:0030234:enzyme regulator activity;GO:0042802:identical protein binding;GO:0098772:molecular function regulator	GO:0005576:extracellular region;GO:0005578:proteinaceous extracellular matrix;GO:0005615:extracellular space;GO:0031012:extracellular matrix;GO:0044421:extracellular region part;GO:0072562:blood microparticle
IGHA2	5.36E-67	-2.361469454	0.011	0.637	0.038309703	2.399779156	2.10E-62	IG_C_gene	GRCh38.98	chr14	-	105583731	105588395	4665	ENSG00000211890	-	-	immunoglobulin heavy constant alpha 2 (A2m marker) [Source:HGNC Symbol;Acc:HGNC:5479]	-	-	-	-	-	-	-	-	-	-
ACKR3	9.49E-67	1.287566446	0.429	0.056	1.60093831	0.313371864	3.72E-62	protein_coding	GRCh38.98	chr2	+	236567787	236582354	14568	ENSG00000144476	hsa:57007:ACKR3, CMKOR1, CXC-R7, CXCR-7, CXCR7, GPR159, RDC-1, RDC1	57007	atypical chemokine receptor 3 [Source:HGNC Symbol;Acc:HGNC:23692]	hsa04060:Cytokine-cytokine receptor interaction	R-HSA-373076:Class A/1 (Rhodopsin-like receptors);R-HSA-372790:Signaling by GPCR;R-HSA-375276:Peptide ligand-binding receptors;R-HSA-388396:GPCR downstream signaling;R-HSA-162582:Signal Transduction;R-HSA-418594:G alpha (i) signalling events;R-HSA-500792:GPCR ligand binding;R-HSA-380108:Chemokine receptors bind chemokines	-	-	-	-	Airflow obstruction	GO:0000165:MAPK cascade;GO:0001525:angiogenesis;GO:0001568:blood vessel development;GO:0001570:vasculogenesis;GO:0001932:regulation of protein phosphorylation;GO:0001934:positive regulation of protein phosphorylation;GO:0001944:vasculature development;GO:0002230:positive regulation of defense response to virus by host;GO:0002252:immune effector process;GO:0002376:immune system process;GO:0002682:…	GO:0001637:G-protein coupled chemoattractant receptor activity;GO:0001653:peptide receptor activity;GO:0004871:signal transducer activity;GO:0004872:receptor activity;GO:0004888:transmembrane signaling receptor activity;GO:0004896:cytokine receptor activity;GO:0004930:G-protein coupled receptor activity;GO:0004950:chemokine receptor activity;GO:0005044:scavenger receptor activity;GO:0005488:bindi…	GO:0005622:intracellular;GO:0005623:cell;GO:0005737:cytoplasm;GO:0005768:endosome;GO:0005769:early endosome;GO:0005773:vacuole;GO:0005886:plasma membrane;GO:0005905:clathrin-coated pit;GO:0009986:cell surface;GO:0012505:endomembrane system;GO:0016020:membrane;GO:0016021:integral component of membrane;GO:0031224:intrinsic component of membrane;GO:0043226:organelle;GO:0043227:membrane-bounded organ…
LST1	2.93E-66	-1.631465455	0.308	0.833	0.922039555	2.55350501	1.15E-61	protein_coding	GRCh38.98	chr6	+	31586124	31588909	2786	ENSG00000204482	hsa:7940:LST1, B144, D6S49E, LST-1	7940	leukocyte specific transcript 1 [Source:HGNC Symbol;Acc:HGNC:14189]	-	-	-	-	-	-	Crohn's disease	GO:0000902:cell morphogenesis;GO:0001775:cell activation;GO:0002376:immune system process;GO:0002682:regulation of immune system process;GO:0002683:negative regulation of immune system process;GO:0002694:regulation of leukocyte activation;GO:0002695:negative regulation of leukocyte activation;GO:0006955:immune response;GO:0007275:multicellular organism development;GO:0007399:nervous system develo…	-	GO:0000139:Golgi membrane;GO:0005622:intracellular;GO:0005623:cell;GO:0005737:cytoplasm;GO:0005794:Golgi apparatus;GO:0012505:endomembrane system;GO:0016020:membrane;GO:0016021:integral component of membrane;GO:0031090:organelle membrane;GO:0031224:intrinsic component of membrane;GO:0043226:organelle;GO:0043227:membrane-bounded organelle;GO:0043229:intracellular organelle;GO:0043231:intracellular…
RPS14	1.18E-65	-1.147005198	0.886	0.992	2.821433604	3.968438802	4.60E-61	protein_coding	GRCh38.98	chr5	-	150442635	150449739	7105	ENSG00000164587	hsa:6208:RPS14, EMTB, S14	6208	ribosomal protein S14 [Source:HGNC Symbol;Acc:HGNC:10387]	hsa03010:Ribosome	R-HSA-72706:GTP hydrolysis and joining of the 60S ribosomal subunit;R-HSA-72689:Formation of a pool of free 40S subunits;R-HSA-72737:Cap-dependent Translation Initiation;R-HSA-156827:L13a-mediated translational silencing of Ceruloplasmin expression;R-HSA-72764:Eukaryotic Translation Termination;R-HSA-72649:Translation initiation complex formation;R-HSA-2408522:Selenoamino acid metabolism;R-HSA-72…	-	-	153550:Macrocytic anemia, refractory, due to 5q deletion, somatic	Cardiovascular diseases;Hematologic diseases;H01484:5q- syndrome	Visceral adipose tissue/subcutaneous adipose tissue ratio	GO:0000028:ribosomal small subunit assembly;GO:0000122:negative regulation of transcription from RNA polymerase II promoter;GO:0000184:nuclear-transcribed mRNA catabolic process, nonsense-mediated decay;GO:0000462:maturation of SSU-rRNA from tricistronic rRNA transcript (SSU-rRNA, 5.8S rRNA, LSU-rRNA);GO:0000956:nuclear-transcribed mRNA catabolic process;GO:0002262:myeloid cell homeostasis;GO:000…	GO:0003676:nucleic acid binding;GO:0003723:RNA binding;GO:0003729:mRNA binding;GO:0003735:structural constituent of ribosome;GO:0005198:structural molecule activity;GO:0005488:binding;GO:0005515:protein binding;GO:0019843:rRNA binding;GO:0044822:poly(A) RNA binding;GO:0045182:translation regulator activity;GO:0048027:mRNA 5'-UTR binding;GO:0070181:small ribosomal subunit rRNA binding;GO:0097159:o…	GO:0005576:extracellular region;GO:0005622:intracellular;GO:0005623:cell;GO:0005634:nucleus;GO:0005654:nucleoplasm;GO:0005730:nucleolus;GO:0005737:cytoplasm;GO:0005739:mitochondrion;GO:0005829:cytosol;GO:0005840:ribosome;GO:0005912:adherens junction;GO:0005924:cell-substrate adherens junction;GO:0005925:focal adhesion;GO:0015935:small ribosomal subunit;GO:0016020:membrane;GO:0022626:cytosolic rib…
MT-RNR1	1.52E-65	-1.68325941	1	0.999	4.696195504	6.379454914	5.96E-61	-	-	-	-	-	-	-	-	-	-	-	-	-	-	-	-	-	-	-	-	-
TMEM38B	6.66E-65	0.911966259	0.473	0.078	1.093164827	0.181198569	2.61E-60	protein_coding	GRCh38.98	chr9	+	105694541	105776629	82089	ENSG00000095209	hsa:55151:TMEM38B, C9orf87, D4Ertd89e, OI14, TRIC-B, TRICB, bA219P18.1	55151	transmembrane protein 38B [Source:HGNC Symbol;Acc:HGNC:25535]	-	-	-	-	615066:Osteogenesis imperfecta, type XIV	-	Protein quantitative trait loci;Menarche (age at onset);Visceral adipose tissue/subcutaneous adipose tissue ratio;Pubertal anthropometrics;Cutaneous malignant melanoma	GO:0006810:transport;GO:0006811:ion transport;GO:0006812:cation transport;GO:0006813:potassium ion transport;GO:0009987:cellular process;GO:0015672:monovalent inorganic cation transport;GO:0030001:metal ion transport;GO:0034220:ion transmembrane transport;GO:0044699:single-organism process;GO:0044763:single-organism cellular process;GO:0044765:single-organism transport;GO:0051179:localization;GO:…	GO:0005215:transporter activity;GO:0005216:ion channel activity;GO:0005261:cation channel activity;GO:0005267:potassium channel activity;GO:0008324:cation transmembrane transporter activity;GO:0015075:ion transmembrane transporter activity;GO:0015077:monovalent inorganic cation transmembrane transporter activity;GO:0015079:potassium ion transmembrane transporter activity;GO:0015267:channel activi…	GO:0005622:intracellular;GO:0005623:cell;GO:0005634:nucleus;GO:0005635:nuclear envelope;GO:0005737:cytoplasm;GO:0005783:endoplasmic reticulum;GO:0005789:endoplasmic reticulum membrane;GO:0012505:endomembrane system;GO:0016020:membrane;GO:0016021:integral component of membrane;GO:0016528:sarcoplasm;GO:0016529:sarcoplasmic reticulum;GO:0031090:organelle membrane;GO:0031224:intrinsic component of me…
RPS19	1.45E-64	-1.182752689	0.934	0.986	3.030320079	4.213072768	5.70E-60	protein_coding	GRCh38.98	chr19	+	41860255	41872925	12671	ENSG00000105372	hsa:6223:RPS19, DBA, DBA1, S19	6223	ribosomal protein S19 [Source:HGNC Symbol;Acc:HGNC:10402]	hsa03010:Ribosome	R-HSA-72706:GTP hydrolysis and joining of the 60S ribosomal subunit;R-HSA-72689:Formation of a pool of free 40S subunits;R-HSA-72737:Cap-dependent Translation Initiation;R-HSA-156827:L13a-mediated translational silencing of Ceruloplasmin expression;R-HSA-72764:Eukaryotic Translation Termination;R-HSA-72649:Translation initiation complex formation;R-HSA-2408522:Selenoamino acid metabolism;R-HSA-72…	-	-	105650:Diamond-Blackfan anemia 1	Cardiovascular diseases;Hematologic diseases;H00237:Diamond-Blackfan anemia;Other congenital disorders;Ribosomopathies;H00237:Diamond-Blackfan anemia (DBA)	-	GO:0000028:ribosomal small subunit assembly;GO:0000184:nuclear-transcribed mRNA catabolic process, nonsense-mediated decay;GO:0000462:maturation of SSU-rRNA from tricistronic rRNA transcript (SSU-rRNA, 5.8S rRNA, LSU-rRNA);GO:0000956:nuclear-transcribed mRNA catabolic process;GO:0002252:immune effector process;GO:0002262:myeloid cell homeostasis;GO:0002376:immune system process;GO:0002520:immune …	GO:0003676:nucleic acid binding;GO:0003723:RNA binding;GO:0003735:structural constituent of ribosome;GO:0005198:structural molecule activity;GO:0005488:binding;GO:0005515:protein binding;GO:0017134:fibroblast growth factor binding;GO:0019838:growth factor binding;GO:0019899:enzyme binding;GO:0019900:kinase binding;GO:0019901:protein kinase binding;GO:0042802:identical protein binding;GO:0042803:p…	GO:0005576:extracellular region;GO:0005622:intracellular;GO:0005623:cell;GO:0005634:nucleus;GO:0005654:nucleoplasm;GO:0005730:nucleolus;GO:0005737:cytoplasm;GO:0005829:cytosol;GO:0005840:ribosome;GO:0005912:adherens junction;GO:0005924:cell-substrate adherens junction;GO:0005925:focal adhesion;GO:0015935:small ribosomal subunit;GO:0016020:membrane;GO:0022626:cytosolic ribosome;GO:0022627:cytosoli…
MIF	2.08E-64	1.052024486	0.575	0.136	1.36310151	0.311077023	8.14E-60	protein_coding	GRCh38.98	chr22	+	23894383	23895227	845	ENSG00000240972	hsa:4282:MIF, GIF, GLIF, MMIF	4282	macrophage migration inhibitory factor [Source:HGNC Symbol;Acc:HGNC:7097]	hsa00350:Tyrosine metabolism;hsa00360:Phenylalanine metabolism	R-HSA-109582:Hemostasis;R-HSA-202733:Cell surface interactions at the vascular wall	-	-	604302:Rheumatoid arthritis, systemic juvenile	-	Liver enzyme levels (gamma-glutamyl transferase)	GO:0000165:MAPK cascade;GO:0001516:prostaglandin biosynthetic process;GO:0001775:cell activation;GO:0001776:leukocyte homeostasis;GO:0001782:B cell homeostasis;GO:0001783:B cell apoptotic process;GO:0001816:cytokine production;GO:0001817:regulation of cytokine production;GO:0001819:positive regulation of cytokine production;GO:0001932:regulation of protein phosphorylation;GO:0001934:positive regu…	GO:0003824:catalytic activity;GO:0004167:dopachrome isomerase activity;GO:0005102:receptor binding;GO:0005125:cytokine activity;GO:0005126:cytokine receptor binding;GO:0005488:binding;GO:0005515:protein binding;GO:0016853:isomerase activity;GO:0016860:intramolecular oxidoreductase activity;GO:0016862:intramolecular oxidoreductase activity, interconverting keto- and enol-groups;GO:0016863:intramol…	GO:0005576:extracellular region;GO:0005615:extracellular space;GO:0005622:intracellular;GO:0005623:cell;GO:0005634:nucleus;GO:0005654:nucleoplasm;GO:0005737:cytoplasm;GO:0009986:cell surface;GO:0031974:membrane-enclosed lumen;GO:0031981:nuclear lumen;GO:0031982:vesicle;GO:0031988:membrane-bounded vesicle;GO:0043209:myelin sheath;GO:0043226:organelle;GO:0043227:membrane-bounded organelle;GO:004322…
RHOH	9.92E-64	1.275901647	0.744	0.274	2.031397169	0.755495521	3.89E-59	protein_coding	GRCh38.98	chr4	+	40191053	40246967	55915	ENSG00000168421	hsa:399:RHOH, ARHH, TTF	399	ras homolog family member H [Source:HGNC Symbol;Acc:HGNC:686]	hsa04670:Leukocyte transendothelial migration	R-HSA-194840:Rho GTPase cycle;R-HSA-194315:Signaling by Rho GTPases;R-HSA-162582:Signal Transduction	-	-	-	-	Graves' disease	GO:0001775:cell activation;GO:0002274:myeloid leukocyte activation;GO:0002376:immune system process;GO:0002520:immune system development;GO:0002521:leukocyte differentiation;GO:0006139:nucleobase-containing compound metabolic process;GO:0006351:transcription, DNA-templated;GO:0006355:regulation of transcription, DNA-templated;GO:0006725:cellular aromatic compound metabolic process;GO:0006793:phos…	GO:0000166:nucleotide binding;GO:0001882:nucleoside binding;GO:0001883:purine nucleoside binding;GO:0004857:enzyme inhibitor activity;GO:0005095:GTPase inhibitor activity;GO:0005488:binding;GO:0005515:protein binding;GO:0005525:GTP binding;GO:0017016:Ras GTPase binding;GO:0017048:Rho GTPase binding;GO:0017076:purine nucleotide binding;GO:0019001:guanyl nucleotide binding;GO:0019207:kinase regulat…	GO:0001772:immunological synapse;GO:0005622:intracellular;GO:0005623:cell;GO:0005737:cytoplasm;GO:0005829:cytosol;GO:0005886:plasma membrane;GO:0016020:membrane;GO:0044424:intracellular part;GO:0044425:membrane part;GO:0044444:cytoplasmic part;GO:0044459:plasma membrane part;GO:0044464:cell part;GO:0071944:cell periphery
OSBPL8	1.47E-63	1.284542184	0.784	0.322	2.053568662	0.769026478	5.76E-59	protein_coding	GRCh38.98	chr12	-	76351797	76559809	208013	ENSG00000091039	hsa:114882:OSBPL8, MST120, MSTP120, ORP8, OSBP10	114882	oxysterol binding protein like 8 [Source:HGNC Symbol;Acc:HGNC:16396]	-	-	-	-	-	-	-	GO:0001932:regulation of protein phosphorylation;GO:0001934:positive regulation of protein phosphorylation;GO:0006464:cellular protein modification process;GO:0006468:protein phosphorylation;GO:0006793:phosphorus metabolic process;GO:0006796:phosphate-containing compound metabolic process;GO:0006810:transport;GO:0006869:lipid transport;GO:0006928:movement of cell or subcellular component;GO:00069…	GO:0001786:phosphatidylserine binding;GO:0005215:transporter activity;GO:0005319:lipid transporter activity;GO:0005488:binding;GO:0005496:steroid binding;GO:0005543:phospholipid binding;GO:0005548:phospholipid transporter activity;GO:0008289:lipid binding;GO:0015485:cholesterol binding;GO:0022892:substrate-specific transporter activity;GO:0032934:sterol binding;GO:0035091:phosphatidylinositol bin…	GO:0005622:intracellular;GO:0005623:cell;GO:0005634:nucleus;GO:0005635:nuclear envelope;GO:0005737:cytoplasm;GO:0005783:endoplasmic reticulum;GO:0005789:endoplasmic reticulum membrane;GO:0005938:cell cortex;GO:0012505:endomembrane system;GO:0016020:membrane;GO:0016021:integral component of membrane;GO:0031090:organelle membrane;GO:0031224:intrinsic component of membrane;GO:0031965:nuclear membran…
GAPDH	1.59E-63	1.270468914	0.993	0.98	5.443836875	4.173367961	6.24E-59	protein_coding	GRCh38.98	chr12	+	6534512	6538374	3863	ENSG00000111640	hsa:2597:GAPDH, G3PD, GAPD, HEL-S-162eP	2597	glyceraldehyde-3-phosphate dehydrogenase [Source:HGNC Symbol;Acc:HGNC:4141]	hsa01100:Metabolic pathways;hsa01200:Carbon metabolism;hsa01230:Biosynthesis of amino acids;hsa00010:Glycolysis / Gluconeogenesis;hsa04066:HIF-1 signaling pathway;hsa05010:Alzheimer's disease	R-HSA-70171:Glycolysis;R-HSA-70326:Glucose metabolism;R-HSA-1430728:Metabolism;R-HSA-71387:Metabolism of carbohydrates;R-HSA-70263:Gluconeogenesis	PWY66-399:gluconeogenesis;PWY-6938:NADH repair;PWY66-407:superpathway of conversion of glucose to acetyl CoA and entry into the TCA cycle;PWY66-400:glycolysis	P00024:Glycolysis;P00029:Huntington disease	-	-	-	GO:0000226:microtubule cytoskeleton organization;GO:0002376:immune system process;GO:0005975:carbohydrate metabolic process;GO:0005996:monosaccharide metabolic process;GO:0006006:glucose metabolic process;GO:0006007:glucose catabolic process;GO:0006082:organic acid metabolic process;GO:0006090:pyruvate metabolic process;GO:0006091:generation of precursor metabolites and energy;GO:0006094:gluconeo…	GO:0000166:nucleotide binding;GO:0003824:catalytic activity;GO:0004365:glyceraldehyde-3-phosphate dehydrogenase (NAD+) (phosphorylating) activity;GO:0005488:binding;GO:0005515:protein binding;GO:0008017:microtubule binding;GO:0008092:cytoskeletal protein binding;GO:0015631:tubulin binding;GO:0016491:oxidoreductase activity;GO:0016620:oxidoreductase activity, acting on the aldehyde or oxo group of…	GO:0005576:extracellular region;GO:0005622:intracellular;GO:0005623:cell;GO:0005634:nucleus;GO:0005635:nuclear envelope;GO:0005737:cytoplasm;GO:0005811:lipid particle;GO:0005829:cytosol;GO:0005856:cytoskeleton;GO:0005886:plasma membrane;GO:0012505:endomembrane system;GO:0015630:microtubule cytoskeleton;GO:0016020:membrane;GO:0030529:intracellular ribonucleoprotein complex;GO:0031090:organelle mem…
CD274	2.48E-63	0.942079293	0.403	0.053	1.073070607	0.130991315	9.71E-59	protein_coding	GRCh38.98	chr9	+	5450503	5470566	20064	ENSG00000120217	hsa:29126:CD274, B7-H, B7H1, PD-L1, PDCD1L1, PDCD1LG1, PDL1	29126	CD274 molecule [Source:HGNC Symbol;Acc:HGNC:17635]	hsa04514:Cell adhesion molecules (CAMs)	R-HSA-388841:Costimulation by the CD28 family;R-HSA-168256:Immune System;R-HSA-1280218:Adaptive Immune System;R-HSA-389948:PD-1 signaling	-	-	-	-	-	GO:0001775:cell activation;GO:0001816:cytokine production;GO:0001817:regulation of cytokine production;GO:0001818:negative regulation of cytokine production;GO:0001819:positive regulation of cytokine production;GO:0002376:immune system process;GO:0002682:regulation of immune system process;GO:0002683:negative regulation of immune system process;GO:0002684:positive regulation of immune system proc…	GO:0005488:binding;GO:0005515:protein binding	GO:0005576:extracellular region;GO:0005623:cell;GO:0005886:plasma membrane;GO:0009897:external side of plasma membrane;GO:0009986:cell surface;GO:0012505:endomembrane system;GO:0016020:membrane;GO:0016021:integral component of membrane;GO:0031224:intrinsic component of membrane;GO:0031982:vesicle;GO:0031988:membrane-bounded vesicle;GO:0043226:organelle;GO:0043227:membrane-bounded organelle;GO:004…
RPS13	2.87E-63	-1.23912303	0.85	0.98	2.593461942	3.832584973	1.13E-58	protein_coding	GRCh38.98	chr11	-	17074388	17077715	3328	ENSG00000110700	hsa:6207:RPS13, S13	6207	ribosomal protein S13 [Source:HGNC Symbol;Acc:HGNC:10386]	hsa03010:Ribosome	R-HSA-72706:GTP hydrolysis and joining of the 60S ribosomal subunit;R-HSA-72689:Formation of a pool of free 40S subunits;R-HSA-72737:Cap-dependent Translation Initiation;R-HSA-156827:L13a-mediated translational silencing of Ceruloplasmin expression;R-HSA-72764:Eukaryotic Translation Termination;R-HSA-72649:Translation initiation complex formation;R-HSA-2408522:Selenoamino acid metabolism;R-HSA-72…	-	-	-	-	-	GO:0000184:nuclear-transcribed mRNA catabolic process, nonsense-mediated decay;GO:0000956:nuclear-transcribed mRNA catabolic process;GO:0006139:nucleobase-containing compound metabolic process;GO:0006364:rRNA processing;GO:0006396:RNA processing;GO:0006401:RNA catabolic process;GO:0006402:mRNA catabolic process;GO:0006412:translation;GO:0006413:translational initiation;GO:0006518:peptide metaboli…	GO:0003676:nucleic acid binding;GO:0003723:RNA binding;GO:0003729:mRNA binding;GO:0003735:structural constituent of ribosome;GO:0005198:structural molecule activity;GO:0005488:binding;GO:0005515:protein binding;GO:0019843:rRNA binding;GO:0044822:poly(A) RNA binding;GO:0070181:small ribosomal subunit rRNA binding;GO:0097159:organic cyclic compound binding;GO:1901363:heterocyclic compound binding	GO:0005576:extracellular region;GO:0005622:intracellular;GO:0005623:cell;GO:0005634:nucleus;GO:0005654:nucleoplasm;GO:0005730:nucleolus;GO:0005737:cytoplasm;GO:0005829:cytosol;GO:0005840:ribosome;GO:0005912:adherens junction;GO:0005924:cell-substrate adherens junction;GO:0005925:focal adhesion;GO:0015935:small ribosomal subunit;GO:0016020:membrane;GO:0022626:cytosolic ribosome;GO:0022627:cytosoli…
TRGC2	8.64E-63	0.721650773	0.256	0.009	0.743657518	0.022006745	3.39E-58	TR_C_gene	GRCh38.98	chr7	-	38239580	38249572	9993	ENSG00000227191	-	-	T cell receptor gamma constant 2 [Source:HGNC Symbol;Acc:HGNC:12276]	-	-	-	-	-	-	-	-	-	-
RPS18	1.73E-62	-1.181132468	0.875	0.976	2.605393183	3.786525651	6.78E-58	protein_coding	GRCh38.98	chr6	+	33272075	33276511	4437	ENSG00000231500	hsa:6222:RPS18, D6S218E, HKE3, KE-3, KE3, S18	6222	ribosomal protein S18 [Source:HGNC Symbol;Acc:HGNC:10401]	hsa03010:Ribosome	R-HSA-72706:GTP hydrolysis and joining of the 60S ribosomal subunit;R-HSA-72689:Formation of a pool of free 40S subunits;R-HSA-72737:Cap-dependent Translation Initiation;R-HSA-156827:L13a-mediated translational silencing of Ceruloplasmin expression;R-HSA-72764:Eukaryotic Translation Termination;R-HSA-72649:Translation initiation complex formation;R-HSA-2408522:Selenoamino acid metabolism;R-HSA-72…	-	-	-	-	-	GO:0000184:nuclear-transcribed mRNA catabolic process, nonsense-mediated decay;GO:0000956:nuclear-transcribed mRNA catabolic process;GO:0006139:nucleobase-containing compound metabolic process;GO:0006364:rRNA processing;GO:0006396:RNA processing;GO:0006401:RNA catabolic process;GO:0006402:mRNA catabolic process;GO:0006412:translation;GO:0006413:translational initiation;GO:0006518:peptide metaboli…	GO:0003676:nucleic acid binding;GO:0003723:RNA binding;GO:0003735:structural constituent of ribosome;GO:0005198:structural molecule activity;GO:0005488:binding;GO:0005515:protein binding;GO:0019843:rRNA binding;GO:0044822:poly(A) RNA binding;GO:0097159:organic cyclic compound binding;GO:1901363:heterocyclic compound binding	GO:0005576:extracellular region;GO:0005622:intracellular;GO:0005623:cell;GO:0005634:nucleus;GO:0005654:nucleoplasm;GO:0005737:cytoplasm;GO:0005829:cytosol;GO:0005840:ribosome;GO:0005912:adherens junction;GO:0005924:cell-substrate adherens junction;GO:0005925:focal adhesion;GO:0015935:small ribosomal subunit;GO:0016020:membrane;GO:0022626:cytosolic ribosome;GO:0022627:cytosolic small ribosomal sub…
POMZP3	3.96E-62	0.955695629	0.297	0.019	1.004736725	0.049041096	1.55E-57	protein_coding	GRCh38.98	chr7	-	76609986	76627261	17276	ENSG00000146707	hsa:22932:POMZP3, POM-ZP3, POM121	22932	POM121 and ZP3 fusion [Source:HGNC Symbol;Acc:HGNC:9203]	-	-	-	-	-	-	-	GO:0000003:reproduction;GO:0003006:developmental process involved in reproduction;GO:0007276:gamete generation;GO:0007281:germ cell development;GO:0007292:female gamete generation;GO:0007338:single fertilization;GO:0007339:binding of sperm to zona pellucida;GO:0007340:acrosome reaction;GO:0008037:cell recognition;GO:0009566:fertilization;GO:0009987:cellular process;GO:0009988:cell-cell recognitio…	GO:0005488:binding;GO:0005515:protein binding;GO:0019899:enzyme binding;GO:0032190:acrosin binding	GO:0005576:extracellular region;GO:0031012:extracellular matrix;GO:0044421:extracellular region part
HILPDA	5.22E-62	1.482924131	0.473	0.085	1.778725828	0.295801697	2.04E-57	protein_coding	GRCh38.98	chr7	+	128455849	128458418	2570	ENSG00000135245	hsa:29923:HILPDA, C7orf68, HIG-2, HIG2	29923	hypoxia inducible lipid droplet associated [Source:HGNC Symbol;Acc:HGNC:28859]	-	R-HSA-1430728:Metabolism;R-HSA-556833:Metabolism of lipids and lipoproteins;R-HSA-73923:Lipid digestion, mobilization, and transport	-	-	-	-	-	GO:0001816:cytokine production;GO:0001817:regulation of cytokine production;GO:0001819:positive regulation of cytokine production;GO:0002230:positive regulation of defense response to virus by host;GO:0002252:immune effector process;GO:0002376:immune system process;GO:0002682:regulation of immune system process;GO:0002697:regulation of immune effector process;GO:0002831:regulation of response to …	GO:0005102:receptor binding;GO:0005488:binding;GO:0005515:protein binding	GO:0005576:extracellular region;GO:0005615:extracellular space;GO:0005622:intracellular;GO:0005623:cell;GO:0005737:cytoplasm;GO:0005811:lipid particle;GO:0009986:cell surface;GO:0012505:endomembrane system;GO:0016020:membrane;GO:0016021:integral component of membrane;GO:0016023:cytoplasmic, membrane-bounded vesicle;GO:0030141:secretory granule;GO:0031224:intrinsic component of membrane;GO:0031410…
SIGLEC15	6.76E-62	0.762054237	0.238	0.005	0.772819144	0.010764907	2.65E-57	protein_coding	GRCh38.98	chr18	+	45825675	45844094	18420	ENSG00000197046	hsa:284266:SIGLEC15, CD33L3, HsT1361, SIGLEC-15	284266	sialic acid binding Ig like lectin 15 [Source:HGNC Symbol;Acc:HGNC:27596]	-	R-HSA-168256:Immune System;R-HSA-2172127:DAP12 interactions;R-HSA-168249:Innate Immune System	-	-	-	-	-	GO:0001501:skeletal system development;GO:0001894:tissue homeostasis;GO:0002376:immune system process;GO:0002520:immune system development;GO:0002521:leukocyte differentiation;GO:0002573:myeloid leukocyte differentiation;GO:0002682:regulation of immune system process;GO:0002761:regulation of myeloid leukocyte differentiation;GO:0006950:response to stress;GO:0006952:defense response;GO:0006955:imm…	-	GO:0005623:cell;GO:0005886:plasma membrane;GO:0016020:membrane;GO:0016021:integral component of membrane;GO:0031224:intrinsic component of membrane;GO:0032991:macromolecular complex;GO:0043234:protein complex;GO:0044425:membrane part;GO:0044464:cell part;GO:0071944:cell periphery
HNRNPA2B1	2.18E-61	-1.144641076	0.846	0.984	2.471922462	3.616563539	8.54E-57	protein_coding	GRCh38.98	chr7	-	26173057	26201529	28473	ENSG00000122566	hsa:3181:HNRNPA2B1, HNRNPA2, HNRNPB1, HNRPA2, HNRPA2B1, HNRPB1, IBMPFD2, RNPA2, SNRPB1	3181	heterogeneous nuclear ribonucleoprotein A2/B1 [Source:HGNC Symbol;Acc:HGNC:5033]	-	R-HSA-72163:mRNA Splicing - Major Pathway;R-HSA-72172:mRNA Splicing;R-HSA-72203:Processing of Capped Intron-Containing Pre-mRNA;R-HSA-74160:Gene Expression	-	-	615422:Inclusion body myopathy with early-onset Paget disease with or without frontotemporal dementia 2	-	-	GO:0000122:negative regulation of transcription from RNA polymerase II promoter;GO:0000375:RNA splicing, via transesterification reactions;GO:0000377:RNA splicing, via transesterification reactions with bulged adenosine as nucleophile;GO:0000398:mRNA splicing, via spliceosome;GO:0006139:nucleobase-containing compound metabolic process;GO:0006351:transcription, DNA-templated;GO:0006355:regulation …	GO:0000166:nucleotide binding;GO:0003676:nucleic acid binding;GO:0003677:DNA binding;GO:0003697:single-stranded DNA binding;GO:0003723:RNA binding;GO:0003729:mRNA binding;GO:0003730:mRNA 3'-UTR binding;GO:0005488:binding;GO:0005515:protein binding;GO:0035198:miRNA binding;GO:0036002:pre-mRNA binding;GO:0036094:small molecule binding;GO:0042162:telomeric DNA binding;GO:0043047:single-stranded telo…	GO:0005576:extracellular region;GO:0005622:intracellular;GO:0005623:cell;GO:0005634:nucleus;GO:0005654:nucleoplasm;GO:0005681:spliceosomal complex;GO:0005737:cytoplasm;GO:0016020:membrane;GO:0030529:intracellular ribonucleoprotein complex;GO:0031974:membrane-enclosed lumen;GO:0031981:nuclear lumen;GO:0031982:vesicle;GO:0031988:membrane-bounded vesicle;GO:0032991:macromolecular complex;GO:0043226:…
PTGS2	2.36E-61	2.509348683	0.861	0.434	4.409668245	1.900319561	9.23E-57	protein_coding	GRCh38.98	chr1	-	186671791	186680423	8633	ENSG00000073756	hsa:5743:PTGS2, COX-2, COX2, GRIPGHS, PGG/HS, PGHS-2, PHS-2, hCox-2	5743	prostaglandin-endoperoxide synthase 2 [Source:HGNC Symbol;Acc:HGNC:9605]	hsa01100:Metabolic pathways;hsa05200:Pathways in cancer;hsa04923:Regulation of lipolysis in adipocytes;hsa05206:MicroRNAs in cancer;hsa04921:Oxytocin signaling pathway;hsa04064:NF-kappa B signaling pathway;hsa05140:Leishmaniasis;hsa04668:TNF signaling pathway;hsa04723:Retrograde endocannabinoid signaling;hsa04913:Ovarian steroidogenesis;hsa05222:Small cell lung cancer;hsa04370:VEGF signaling path…	R-HSA-2142753:Arachidonic acid metabolism;R-HSA-196849:Metabolism of water-soluble vitamins and cofactors;R-HSA-1430728:Metabolism;R-HSA-2142770:Synthesis of 15-eicosatetraenoic acid derivatives;R-HSA-556833:Metabolism of lipids and lipoproteins;R-HSA-196854:Metabolism of vitamins and cofactors;R-HSA-2162123:Synthesis of Prostaglandins (PG) and Thromboxanes (TX);R-HSA-197264:Nicotinamide salvagin…	PWY66-374:C20 prostanoid biosynthesis;PWY66-393:aspirin-triggered lipoxin biosynthesis;PWY66-394:aspirin triggered resolvin E biosynthesis;PWY66-395:aspirin triggered resolvin D biosynthesis	P00031:Inflammation mediated by chemokine and cytokine signaling pathway;P00054:Toll receptor signaling pathway;P00019:Endothelin signaling pathway;P06959:CCKR signaling map	-	Cancers;Cancers of the digestive system;H00017:Esophageal cancer;H00046:Cholangiocarcinoma;Cancers of the urinary system and male genital organs;H00025:Penile cancer	Crohn's disease;Knee osteoarthritis;Inflammatory bowel disease	GO:0000003:reproduction;GO:0001101:response to acid chemical;GO:0001503:ossification;GO:0001516:prostaglandin biosynthetic process;GO:0001525:angiogenesis;GO:0001568:blood vessel development;GO:0001659:temperature homeostasis;GO:0001660:fever generation;GO:0001666:response to hypoxia;GO:0001667:ameboidal-type cell migration;GO:0001676:long-chain fatty acid metabolic process;GO:0001816:cytokine pr…	GO:0003824:catalytic activity;GO:0004601:peroxidase activity;GO:0004666:prostaglandin-endoperoxide synthase activity;GO:0005488:binding;GO:0005515:protein binding;GO:0008289:lipid binding;GO:0016209:antioxidant activity;GO:0016491:oxidoreductase activity;GO:0016684:oxidoreductase activity, acting on peroxide as acceptor;GO:0016701:oxidoreductase activity, acting on single donors with incorporatio…	GO:0005622:intracellular;GO:0005623:cell;GO:0005634:nucleus;GO:0005737:cytoplasm;GO:0005783:endoplasmic reticulum;GO:0005788:endoplasmic reticulum lumen;GO:0005789:endoplasmic reticulum membrane;GO:0005886:plasma membrane;GO:0005901:caveola;GO:0012505:endomembrane system;GO:0016020:membrane;GO:0031974:membrane-enclosed lumen;GO:0032991:macromolecular complex;GO:0042175:nuclear outer membrane-endo…
ACSL4	6.07E-61	1.56212045	0.795	0.364	2.485691164	0.923570714	2.38E-56	protein_coding	GRCh38.98	chrX	-	109624244	109733403	109160	ENSG00000068366	hsa:2182:ACSL4, ACS4, FACL4, LACS4, MRX63, MRX68	2182	acyl-CoA synthetase long chain family member 4 [Source:HGNC Symbol;Acc:HGNC:3571]	hsa01100:Metabolic pathways;hsa04920:Adipocytokine signaling pathway;hsa04146:Peroxisome;hsa00071:Fatty acid degradation;hsa01212:Fatty acid metabolism;hsa03320:PPAR signaling pathway;hsa00061:Fatty acid biosynthesis	R-HSA-75105:Fatty Acyl-CoA Biosynthesis;R-HSA-535734:Fatty acid, triacylglycerol, and ketone body metabolism;R-HSA-75109:Triglyceride Biosynthesis;R-HSA-1430728:Metabolism;R-HSA-556833:Metabolism of lipids and lipoproteins;R-HSA-75876:Synthesis of very long-chain fatty acyl-CoAs	PWY-5143:fatty acid activation;PWY-5972:stearate biosynthesis;PWY-6000:gamma-linolenate biosynthesis;PWY-7049:icosapentaenoate biosynthesis II (metazoa);PWY66-387:fatty acid alpha-oxidation;PWY66-391:fatty acid beta-oxidation (peroxisome);FAO-PWY:fatty acid beta-oxidation;PWY66-388:fatty acid alpha-oxidation III	-	300387:Mental retardation, X-linked 63	Other congenital disorders;Others;H00480:Non-syndromic X-linked mental retardation	-	GO:0000003:reproduction;GO:0001558:regulation of cell growth;GO:0001676:long-chain fatty acid metabolic process;GO:0006082:organic acid metabolic process;GO:0006629:lipid metabolic process;GO:0006631:fatty acid metabolic process;GO:0006637:acyl-CoA metabolic process;GO:0006638:neutral lipid metabolic process;GO:0006639:acylglycerol metabolic process;GO:0006641:triglyceride metabolic process;GO:00…	GO:0000166:nucleotide binding;GO:0001882:nucleoside binding;GO:0001883:purine nucleoside binding;GO:0003824:catalytic activity;GO:0004467:long-chain fatty acid-CoA ligase activity;GO:0005488:binding;GO:0005524:ATP binding;GO:0015645:fatty acid ligase activity;GO:0016874:ligase activity;GO:0016877:ligase activity, forming carbon-sulfur bonds;GO:0016878:acid-thiol ligase activity;GO:0017076:purine …	GO:0005576:extracellular region;GO:0005622:intracellular;GO:0005623:cell;GO:0005737:cytoplasm;GO:0005739:mitochondrion;GO:0005740:mitochondrial envelope;GO:0005741:mitochondrial outer membrane;GO:0005777:peroxisome;GO:0005778:peroxisomal membrane;GO:0005783:endoplasmic reticulum;GO:0005789:endoplasmic reticulum membrane;GO:0005811:lipid particle;GO:0012505:endomembrane system;GO:0016020:membrane;…
PID1	1.06E-60	1.054363401	0.531	0.113	1.410118833	0.355755432	4.14E-56	protein_coding	GRCh38.98	chr2	-	228850526	229271285	420760	ENSG00000153823	hsa:55022:PID1, HMFN2073, NYGGF4, P-CLI1, PCLI1	55022	phosphotyrosine interaction domain containing 1 [Source:HGNC Symbol;Acc:HGNC:26084]	-	-	-	-	-	-	Response to antipsychotic treatment in schizophrenia (reasoning);Pulmonary function (interaction)	GO:0000002:mitochondrial genome maintenance;GO:0000082:G1/S transition of mitotic cell cycle;GO:0000278:mitotic cell cycle;GO:0001101:response to acid chemical;GO:0001932:regulation of protein phosphorylation;GO:0001933:negative regulation of protein phosphorylation;GO:0006091:generation of precursor metabolites and energy;GO:0006112:energy reserve metabolic process;GO:0006139:nucleobase-containi…	GO:0005488:binding;GO:0005515:protein binding	GO:0005622:intracellular;GO:0005623:cell;GO:0005634:nucleus;GO:0005654:nucleoplasm;GO:0005737:cytoplasm;GO:0031974:membrane-enclosed lumen;GO:0031981:nuclear lumen;GO:0043226:organelle;GO:0043227:membrane-bounded organelle;GO:0043229:intracellular organelle;GO:0043231:intracellular membrane-bounded organelle;GO:0043233:organelle lumen;GO:0044422:organelle part;GO:0044424:intracellular part;GO:004…
RPL13	1.42E-60	-1.004356976	0.96	0.998	3.208060569	4.212417545	5.57E-56	protein_coding	GRCh38.98	chr16	+	89560657	89566828	6172	ENSG00000167526	hsa:6137:RPL13, BBC1, D16S444E, D16S44E, L13	6137	ribosomal protein L13 [Source:HGNC Symbol;Acc:HGNC:10303]	hsa03010:Ribosome	R-HSA-72706:GTP hydrolysis and joining of the 60S ribosomal subunit;R-HSA-72689:Formation of a pool of free 40S subunits;R-HSA-72737:Cap-dependent Translation Initiation;R-HSA-156827:L13a-mediated translational silencing of Ceruloplasmin expression;R-HSA-72764:Eukaryotic Translation Termination;R-HSA-2408522:Selenoamino acid metabolism;R-HSA-72312:rRNA processing;R-HSA-927802:Nonsense-Mediated De…	-	-	-	-	-	GO:0000184:nuclear-transcribed mRNA catabolic process, nonsense-mediated decay;GO:0000956:nuclear-transcribed mRNA catabolic process;GO:0006139:nucleobase-containing compound metabolic process;GO:0006364:rRNA processing;GO:0006396:RNA processing;GO:0006401:RNA catabolic process;GO:0006402:mRNA catabolic process;GO:0006412:translation;GO:0006413:translational initiation;GO:0006518:peptide metaboli…	GO:0003676:nucleic acid binding;GO:0003723:RNA binding;GO:0003735:structural constituent of ribosome;GO:0005198:structural molecule activity;GO:0005488:binding;GO:0005515:protein binding;GO:0044822:poly(A) RNA binding;GO:0097159:organic cyclic compound binding;GO:1901363:heterocyclic compound binding	GO:0005622:intracellular;GO:0005623:cell;GO:0005634:nucleus;GO:0005737:cytoplasm;GO:0005829:cytosol;GO:0005840:ribosome;GO:0015934:large ribosomal subunit;GO:0016020:membrane;GO:0022625:cytosolic large ribosomal subunit;GO:0022626:cytosolic ribosome;GO:0030529:intracellular ribonucleoprotein complex;GO:0032991:macromolecular complex;GO:0043226:organelle;GO:0043227:membrane-bounded organelle;GO:00…
DUSP1	2.55E-60	-1.39288231	0.978	0.984	3.852719768	5.245602078	9.97E-56	protein_coding	GRCh38.98	chr5	-	172768096	172771195	3100	ENSG00000120129	hsa:1843:DUSP1, CL100, HVH1, MKP-1, MKP1, PTPN10	1843	dual specificity phosphatase 1 [Source:HGNC Symbol;Acc:HGNC:3064]	hsa04010:MAPK signaling pathway;hsa04726:Serotonergic synapse	R-HSA-2424491:DAP12 signaling;R-HSA-375165:NCAM signaling for neurite out-growth;R-HSA-5654741:Signaling by FGFR3;R-HSA-187037:NGF signalling via TRKA from the plasma membrane;R-HSA-190236:Signaling by FGFR;R-HSA-5673001:RAF/MAP kinase cascade;R-HSA-112399:IRS-mediated signalling;R-HSA-1266738:Developmental Biology;R-HSA-74752:Signaling by Insulin receptor;R-HSA-1433557:Signaling by SCF-KIT;R-HSA…	-	P05918:p38 MAPK pathway;P00046:Oxidative stress response	-	-	Inflammatory bowel disease;Ulcerative colitis;Vertical cup-disc ratio	GO:0000003:reproduction;GO:0000070:mitotic sister chromatid segregation;GO:0000075:cell cycle checkpoint;GO:0000165:MAPK cascade;GO:0000188:inactivation of MAPK activity;GO:0000278:mitotic cell cycle;GO:0000280:nuclear division;GO:0000302:response to reactive oxygen species;GO:0000819:sister chromatid segregation;GO:0001101:response to acid chemical;GO:0001704:formation of primary germ layer;GO:0…	GO:0003824:catalytic activity;GO:0004721:phosphoprotein phosphatase activity;GO:0004725:protein tyrosine phosphatase activity;GO:0004726:non-membrane spanning protein tyrosine phosphatase activity;GO:0005488:binding;GO:0005515:protein binding;GO:0008138:protein tyrosine/serine/threonine phosphatase activity;GO:0008330:protein tyrosine/threonine phosphatase activity;GO:0016787:hydrolase activity;G…	GO:0005622:intracellular;GO:0005623:cell;GO:0005634:nucleus;GO:0005737:cytoplasm;GO:0043226:organelle;GO:0043227:membrane-bounded organelle;GO:0043229:intracellular organelle;GO:0043231:intracellular membrane-bounded organelle;GO:0044424:intracellular part;GO:0044464:cell part
HLA-DQB1	3.12E-60	-2.144733304	0.484	0.813	1.311920602	3.456653906	1.22E-55	protein_coding	GRCh38.98	chr6	-	32659467	32668383	8917	ENSG00000179344	hsa:3119:HLA-DQB1, CELIAC1, HLA-DQB, IDDM1	3119	major histocompatibility complex, class II, DQ beta 1 [Source:HGNC Symbol;Acc:HGNC:4944]	hsa04514:Cell adhesion molecules (CAMs);hsa05152:Tuberculosis;hsa05164:Influenza A;hsa05168:Herpes simplex infection;hsa05320:Autoimmune thyroid disease;hsa05166:HTLV-I infection;hsa05310:Asthma;hsa04145:Phagosome;hsa04612:Antigen processing and presentation;hsa04940:Type I diabetes mellitus;hsa05169:Epstein-Barr virus infection;hsa05330:Allograft rejection;hsa05332:Graft-versus-host disease;hsa0…	R-HSA-202424:Downstream TCR signaling;R-HSA-388841:Costimulation by the CD28 family;R-HSA-168256:Immune System;R-HSA-1280218:Adaptive Immune System;R-HSA-913531:Interferon Signaling;R-HSA-2132295:MHC class II antigen presentation;R-HSA-1280215:Cytokine Signaling in Immune system;R-HSA-389948:PD-1 signaling;R-HSA-877300:Interferon gamma signaling;R-HSA-202430:Translocation of ZAP-70 to Immunologic…	-	-	212750:Celiac disease, susceptibility to;123400:Creutzfeldt-Jakob disease;126200:Multiple sclerosis, susceptibility to, 1	Immune system diseases;Allergies and autoimmune diseases;H00079:Asthma;H00080:Systemic lupus erythematosus;H00081:Hashimoto's thyroiditis;H00082:Graves' disease;H01362:Dermatitis herpetiformis;H01492:Systemic sclerosis;Nervous system diseases;Other nervous and sensory system diseases;H01490:Multiple sclerosis;Cardiovascular diseases;Cardiac diseases;H00294:Dilated cardiomyopathy (DCM);H00295:Vira…	Celiac disease;Prostate cancer;Systemic lupus erythematosus;Rheumatoid arthritis;Pulmonary function;Crohn's disease;Multiple sclerosis;Asthma;Parkinson's disease;Knee osteoarthritis;IgE levels;Ulcerative colitis;Hepatitis B;Primary biliary cirrhosis;Follicular lymphoma;Chronic hepatitis C infection;Nephropathy;Systemic sclerosis;HPV seropositivity;Hypothyroidism;Nodular sclerosis Hodgkin lymphoma…	GO:0001775:cell activation;GO:0002250:adaptive immune response;GO:0002252:immune effector process;GO:0002253:activation of immune response;GO:0002376:immune system process;GO:0002377:immunoglobulin production;GO:0002381:immunoglobulin production involved in immunoglobulin mediated immune response;GO:0002429:immune response-activating cell surface receptor signaling pathway;GO:0002440:production o…	GO:0003823:antigen binding;GO:0004871:signal transducer activity;GO:0004872:receptor activity;GO:0004888:transmembrane signaling receptor activity;GO:0005488:binding;GO:0032395:MHC class II receptor activity;GO:0033218:amide binding;GO:0038023:signaling receptor activity;GO:0042277:peptide binding;GO:0042605:peptide antigen binding;GO:0060089:molecular transducer activity	GO:0000139:Golgi membrane;GO:0000323:lytic vacuole;GO:0005622:intracellular;GO:0005623:cell;GO:0005737:cytoplasm;GO:0005764:lysosome;GO:0005765:lysosomal membrane;GO:0005768:endosome;GO:0005773:vacuole;GO:0005774:vacuolar membrane;GO:0005783:endoplasmic reticulum;GO:0005789:endoplasmic reticulum membrane;GO:0005794:Golgi apparatus;GO:0005802:trans-Golgi network;GO:0005886:plasma membrane;GO:00100…
MARCO	3.42E-60	1.340506185	0.542	0.123	1.767438567	0.426932382	1.34E-55	protein_coding	GRCh38.98	chr2	+	118942166	118994660	52495	ENSG00000019169	hsa:8685:MARCO, SCARA2	8685	macrophage receptor with collagenous structure [Source:HGNC Symbol;Acc:HGNC:6895]	hsa04145:Phagosome	R-HSA-3000480:Scavenging by Class A Receptors;R-HSA-5653656:Vesicle-mediated transport;R-HSA-2173782:Binding and Uptake of Ligands by Scavenger Receptors	-	-	-	-	-	GO:0002218:activation of innate immune response;GO:0002221:pattern recognition receptor signaling pathway;GO:0002253:activation of immune response;GO:0002376:immune system process;GO:0002682:regulation of immune system process;GO:0002684:positive regulation of immune system process;GO:0002757:immune response-activating signal transduction;GO:0002758:innate immune response-activating signal transd…	GO:0004871:signal transducer activity;GO:0004872:receptor activity;GO:0004888:transmembrane signaling receptor activity;GO:0005044:scavenger receptor activity;GO:0008329:signaling pattern recognition receptor activity;GO:0038023:signaling receptor activity;GO:0038024:cargo receptor activity;GO:0038187:pattern recognition receptor activity;GO:0060089:molecular transducer activity	GO:0005581:collagen trimer;GO:0005622:intracellular;GO:0005623:cell;GO:0005737:cytoplasm;GO:0005886:plasma membrane;GO:0005887:integral component of plasma membrane;GO:0012506:vesicle membrane;GO:0016020:membrane;GO:0016021:integral component of membrane;GO:0016023:cytoplasmic, membrane-bounded vesicle;GO:0030139:endocytic vesicle;GO:0030659:cytoplasmic vesicle membrane;GO:0030666:endocytic vesic…
RPL27	4.46E-60	-1.214482617	0.7	0.95	1.814165137	3.028647754	1.75E-55	protein_coding	GRCh38.98	chr17	+	42998273	43002959	4687	ENSG00000131469	hsa:6155:RPL27, L27	6155	ribosomal protein L27 [Source:HGNC Symbol;Acc:HGNC:10328]	hsa03010:Ribosome	R-HSA-72706:GTP hydrolysis and joining of the 60S ribosomal subunit;R-HSA-72689:Formation of a pool of free 40S subunits;R-HSA-72737:Cap-dependent Translation Initiation;R-HSA-156827:L13a-mediated translational silencing of Ceruloplasmin expression;R-HSA-72764:Eukaryotic Translation Termination;R-HSA-2408522:Selenoamino acid metabolism;R-HSA-72312:rRNA processing;R-HSA-927802:Nonsense-Mediated De…	-	-	-	-	-	GO:0000184:nuclear-transcribed mRNA catabolic process, nonsense-mediated decay;GO:0000956:nuclear-transcribed mRNA catabolic process;GO:0006139:nucleobase-containing compound metabolic process;GO:0006364:rRNA processing;GO:0006396:RNA processing;GO:0006401:RNA catabolic process;GO:0006402:mRNA catabolic process;GO:0006412:translation;GO:0006413:translational initiation;GO:0006518:peptide metaboli…	GO:0003676:nucleic acid binding;GO:0003723:RNA binding;GO:0003735:structural constituent of ribosome;GO:0005198:structural molecule activity;GO:0005488:binding;GO:0044822:poly(A) RNA binding;GO:0097159:organic cyclic compound binding;GO:1901363:heterocyclic compound binding	GO:0005576:extracellular region;GO:0005622:intracellular;GO:0005623:cell;GO:0005634:nucleus;GO:0005737:cytoplasm;GO:0005829:cytosol;GO:0005840:ribosome;GO:0005912:adherens junction;GO:0005924:cell-substrate adherens junction;GO:0005925:focal adhesion;GO:0015934:large ribosomal subunit;GO:0016020:membrane;GO:0022625:cytosolic large ribosomal subunit;GO:0022626:cytosolic ribosome;GO:0030054:cell ju…
IGHG1	9.14E-60	-1.92733066	0.073	0.636	0.176847382	2.104178042	3.58E-55	IG_C_gene	GRCh38.98	chr14	-	105736343	105743071	6729	ENSG00000211896	-	-	immunoglobulin heavy constant gamma 1 (G1m marker) [Source:HGNC Symbol;Acc:HGNC:5525]	-	-	-	-	-	-	-	-	-	-
HLA-DRB6	1.63E-59	-1.405698774	0.465	0.874	1.351742942	2.757441716	6.39E-55	-	-	-	-	-	-	-	-	-	-	-	-	-	-	-	-	-	-	-	-	-
DDX5	1.98E-59	-1.092130838	0.795	0.969	2.29964738	3.391778218	7.76E-55	protein_coding	GRCh38.98	chr17	-	64498254	64508199	9946	ENSG00000108654	hsa:1655:DDX5, G17P1, HLR1, HUMP68, p68	1655	DEAD-box helicase 5 [Source:HGNC Symbol;Acc:HGNC:2746]	hsa05202:Transcriptional misregulation in cancer;hsa05205:Proteoglycans in cancer;hsa03040:Spliceosome	R-HSA-72163:mRNA Splicing - Major Pathway;R-HSA-72172:mRNA Splicing;R-HSA-72203:Processing of Capped Intron-Containing Pre-mRNA;R-HSA-74160:Gene Expression	-	-	-	Cancers;Cancers of the urinary system and male genital organs;H00024:Prostate cancer	-	GO:0000122:negative regulation of transcription from RNA polymerase II promoter;GO:0000375:RNA splicing, via transesterification reactions;GO:0000377:RNA splicing, via transesterification reactions with bulged adenosine as nucleophile;GO:0000380:alternative mRNA splicing, via spliceosome;GO:0000381:regulation of alternative mRNA splicing, via spliceosome;GO:0000398:mRNA splicing, via spliceosome;…	GO:0000166:nucleotide binding;GO:0000988:transcription factor activity, protein binding;GO:0000989:transcription factor activity, transcription factor binding;GO:0001882:nucleoside binding;GO:0001883:purine nucleoside binding;GO:0003676:nucleic acid binding;GO:0003712:transcription cofactor activity;GO:0003713:transcription coactivator activity;GO:0003723:RNA binding;GO:0003724:RNA helicase activ…	GO:0005576:extracellular region;GO:0005622:intracellular;GO:0005623:cell;GO:0005634:nucleus;GO:0005654:nucleoplasm;GO:0005681:spliceosomal complex;GO:0005730:nucleolus;GO:0016020:membrane;GO:0030529:intracellular ribonucleoprotein complex;GO:0031974:membrane-enclosed lumen;GO:0031981:nuclear lumen;GO:0031982:vesicle;GO:0031988:membrane-bounded vesicle;GO:0032991:macromolecular complex;GO:0043226:…
GRN	2.68E-59	-1.380515626	0.729	0.942	2.127538847	3.508054473	1.05E-54	protein_coding	GRCh38.98	chr17	+	44345246	44353106	7861	ENSG00000030582	hsa:2896:GRN, CLN11, GEP, GP88, PCDGF, PEPI, PGRN	2896	granulin precursor [Source:HGNC Symbol;Acc:HGNC:4601]	-	-	-	-	614706:Ceroid lipofuscinosis, neuronal, 11;607485:Aphasia, primary progressive	Nervous system diseases;Neurodegenerative diseases;H00078:Frontotemporal lobar degeneration (FTLD)	Intracranial volume;Subcortical brain region volumes	GO:0000003:reproduction;GO:0006810:transport;GO:0006897:endocytosis;GO:0006898:receptor-mediated endocytosis;GO:0007154:cell communication;GO:0007165:signal transduction;GO:0007275:multicellular organism development;GO:0007399:nervous system development;GO:0007610:behavior;GO:0007617:mating behavior;GO:0007618:mating;GO:0008283:cell proliferation;GO:0009987:cellular process;GO:0010033:response to…	GO:0003676:nucleic acid binding;GO:0003723:RNA binding;GO:0005102:receptor binding;GO:0005125:cytokine activity;GO:0005488:binding;GO:0005515:protein binding;GO:0008083:growth factor activity;GO:0044822:poly(A) RNA binding;GO:0097159:organic cyclic compound binding;GO:1901363:heterocyclic compound binding	GO:0005576:extracellular region;GO:0005615:extracellular space;GO:0005622:intracellular;GO:0005623:cell;GO:0005737:cytoplasm;GO:0005829:cytosol;GO:0031982:vesicle;GO:0031988:membrane-bounded vesicle;GO:0043226:organelle;GO:0043227:membrane-bounded organelle;GO:0043229:intracellular organelle;GO:0043230:extracellular organelle;GO:0043231:intracellular membrane-bounded organelle;GO:0044421:extracel…
PABPC1	4.02E-59	-1.04395831	0.923	0.991	3.182538667	4.226496977	1.58E-54	protein_coding	GRCh38.98	chr8	-	100685816	100722809	36994	ENSG00000070756	hsa:26986:PABPC1, PAB1, PABP, PABP1, PABPC2, PABPL1	26986	poly(A) binding protein cytoplasmic 1 [Source:HGNC Symbol;Acc:HGNC:8554]	hsa03013:RNA transport;hsa03015:mRNA surveillance pathway;hsa03018:RNA degradation	R-HSA-72737:Cap-dependent Translation Initiation;R-HSA-156827:L13a-mediated translational silencing of Ceruloplasmin expression;R-HSA-72649:Translation initiation complex formation;R-HSA-927802:Nonsense-Mediated Decay (NMD);R-HSA-72662:Activation of the mRNA upon binding of the cap-binding complex and eIFs, and subsequent binding to 43S;R-HSA-72766:Translation;R-HSA-392499:Metabolism of proteins;…	-	-	-	-	-	GO:0000184:nuclear-transcribed mRNA catabolic process, nonsense-mediated decay;GO:0000288:nuclear-transcribed mRNA catabolic process, deadenylation-dependent decay;GO:0000289:nuclear-transcribed mRNA poly(A) tail shortening;GO:0000375:RNA splicing, via transesterification reactions;GO:0000377:RNA splicing, via transesterification reactions with bulged adenosine as nucleophile;GO:0000398:mRNA spli…	GO:0000166:nucleotide binding;GO:0003676:nucleic acid binding;GO:0003723:RNA binding;GO:0003727:single-stranded RNA binding;GO:0005488:binding;GO:0005515:protein binding;GO:0008022:protein C-terminus binding;GO:0008143:poly(A) binding;GO:0008187:poly-pyrimidine tract binding;GO:0008266:poly(U) RNA binding;GO:0008494:translation activator activity;GO:0036094:small molecule binding;GO:0044822:poly(…	GO:0005576:extracellular region;GO:0005622:intracellular;GO:0005623:cell;GO:0005634:nucleus;GO:0005681:spliceosomal complex;GO:0005737:cytoplasm;GO:0005829:cytosol;GO:0005912:adherens junction;GO:0005924:cell-substrate adherens junction;GO:0005925:focal adhesion;GO:0010494:cytoplasmic stress granule;GO:0016020:membrane;GO:0030054:cell junction;GO:0030055:cell-substrate junction;GO:0030529:intrace…
IGHM	4.27E-59	-2.647357971	0.004	0.58	0.006185661	2.653543632	1.67E-54	IG_C_gene	GRCh38.98	chr14	-	105851705	105856218	4514	ENSG00000211899	-	-	immunoglobulin heavy constant mu [Source:HGNC Symbol;Acc:HGNC:5541]	-	-	-	-	-	-	-	-	-	-
IL1RN	5.30E-59	1.694508291	0.894	0.393	5.008279714	3.313771423	2.07E-54	protein_coding	GRCh38.98	chr2	+	113107214	113134016	26803	ENSG00000136689	hsa:3557:IL1RN, DIRA, ICIL-1RA, IL-1RN, IL-1ra, IL-1ra3, IL1F3, IL1RA, IRAP, MVCD4	3557	interleukin 1 receptor antagonist [Source:HGNC Symbol;Acc:HGNC:6000]	-	R-HSA-446652:Interleukin-1 signaling;R-HSA-168256:Immune System;R-HSA-1280215:Cytokine Signaling in Immune system;R-HSA-449147:Signaling by Interleukins	-	-	612852:Interleukin 1 receptor antagonist deficiency;137215:Gastric cancer, somatic;612628:Microvascular complications of diabetes 4	Immune system diseases;Allergies and autoimmune diseases;H00084:Graft-versus-host disease;H01275:Interleukin 1 receptor antagonist deficiency (DIRA)	Obesity-related traits;Stroke;C-reactive protein;Protein quantitative trait loci;Fibrinogen	GO:0001959:regulation of cytokine-mediated signaling pathway;GO:0001960:negative regulation of cytokine-mediated signaling pathway;GO:0002376:immune system process;GO:0002526:acute inflammatory response;GO:0002790:peptide secretion;GO:0006629:lipid metabolic process;GO:0006810:transport;GO:0006950:response to stress;GO:0006952:defense response;GO:0006953:acute-phase response;GO:0006954:inflammato…	GO:0005102:receptor binding;GO:0005125:cytokine activity;GO:0005126:cytokine receptor binding;GO:0005149:interleukin-1 receptor binding;GO:0005150:interleukin-1, Type I receptor binding;GO:0005151:interleukin-1, Type II receptor binding;GO:0005152:interleukin-1 receptor antagonist activity;GO:0005488:binding;GO:0005515:protein binding;GO:0019838:growth factor binding;GO:0019955:cytokine binding;G…	GO:0005576:extracellular region;GO:0005615:extracellular space;GO:0005622:intracellular;GO:0005623:cell;GO:0005737:cytoplasm;GO:0005886:plasma membrane;GO:0016020:membrane;GO:0031982:vesicle;GO:0031988:membrane-bounded vesicle;GO:0043226:organelle;GO:0043227:membrane-bounded organelle;GO:0043230:extracellular organelle;GO:0044421:extracellular region part;GO:0044424:intracellular part;GO:0044464:…
RPS12	5.57E-59	-1.251685417	0.667	0.943	1.813867764	3.065553181	2.18E-54	protein_coding	GRCh38.98	chr6	+	132814569	132817564	2996	ENSG00000112306	hsa:6206:RPS12, S12	6206	ribosomal protein S12 [Source:HGNC Symbol;Acc:HGNC:10385]	hsa03010:Ribosome	R-HSA-72706:GTP hydrolysis and joining of the 60S ribosomal subunit;R-HSA-72689:Formation of a pool of free 40S subunits;R-HSA-72737:Cap-dependent Translation Initiation;R-HSA-156827:L13a-mediated translational silencing of Ceruloplasmin expression;R-HSA-72764:Eukaryotic Translation Termination;R-HSA-72649:Translation initiation complex formation;R-HSA-2408522:Selenoamino acid metabolism;R-HSA-72…	-	-	-	-	Type 2 diabetes nephropathy	GO:0000184:nuclear-transcribed mRNA catabolic process, nonsense-mediated decay;GO:0000956:nuclear-transcribed mRNA catabolic process;GO:0006139:nucleobase-containing compound metabolic process;GO:0006364:rRNA processing;GO:0006396:RNA processing;GO:0006401:RNA catabolic process;GO:0006402:mRNA catabolic process;GO:0006412:translation;GO:0006413:translational initiation;GO:0006518:peptide metaboli…	GO:0003676:nucleic acid binding;GO:0003723:RNA binding;GO:0003735:structural constituent of ribosome;GO:0005198:structural molecule activity;GO:0005488:binding;GO:0044822:poly(A) RNA binding;GO:0097159:organic cyclic compound binding;GO:1901363:heterocyclic compound binding	GO:0005622:intracellular;GO:0005623:cell;GO:0005634:nucleus;GO:0005654:nucleoplasm;GO:0005737:cytoplasm;GO:0005829:cytosol;GO:0005840:ribosome;GO:0015935:small ribosomal subunit;GO:0016020:membrane;GO:0022626:cytosolic ribosome;GO:0022627:cytosolic small ribosomal subunit;GO:0030529:intracellular ribonucleoprotein complex;GO:0031974:membrane-enclosed lumen;GO:0031981:nuclear lumen;GO:0032991:macr…
CPVL	1.00E-58	-1.740144844	0.271	0.759	0.735284464	2.475429308	3.93E-54	protein_coding	GRCh38.98	chr7	-	28995235	29195451	200217	ENSG00000106066	hsa:54504:CPVL, HVLP	54504	carboxypeptidase vitellogenic like [Source:HGNC Symbol;Acc:HGNC:14399]	-	-	-	-	-	-	Diabetes related insulin traits;Cognitive performance;Psychosis (atypical)	GO:0006508:proteolysis;GO:0008152:metabolic process;GO:0009056:catabolic process;GO:0009057:macromolecule catabolic process;GO:0009987:cellular process;GO:0019538:protein metabolic process;GO:0030163:protein catabolic process;GO:0043170:macromolecule metabolic process;GO:0044237:cellular metabolic process;GO:0044238:primary metabolic process;GO:0044248:cellular catabolic process;GO:0044257:cellul…	GO:0003824:catalytic activity;GO:0004180:carboxypeptidase activity;GO:0004185:serine-type carboxypeptidase activity;GO:0008233:peptidase activity;GO:0008236:serine-type peptidase activity;GO:0008238:exopeptidase activity;GO:0016787:hydrolase activity;GO:0017171:serine hydrolase activity;GO:0070008:serine-type exopeptidase activity;GO:0070011:peptidase activity, acting on L-amino acid peptides	GO:0005576:extracellular region;GO:0031982:vesicle;GO:0031988:membrane-bounded vesicle;GO:0043226:organelle;GO:0043227:membrane-bounded organelle;GO:0043230:extracellular organelle;GO:0044421:extracellular region part;GO:0070062:extracellular exosome;GO:1903561:extracellular vesicle
PYCARD	1.49E-58	-1.412183398	0.143	0.702	0.393954705	1.806138103	5.84E-54	protein_coding	GRCh38.98	chr16	-	31201486	31203450	1965	ENSG00000103490	hsa:29108:PYCARD, ASC, CARD5, TMS, TMS-1, TMS1	29108	PYD and CARD domain containing [Source:HGNC Symbol;Acc:HGNC:16608]	hsa04623:Cytosolic DNA-sensing pathway;hsa05164:Influenza A;hsa05133:Pertussis;hsa04621:NOD-like receptor signaling pathway;hsa05132:Salmonella infection;hsa05134:Legionellosis	R-HSA-168643:Nucleotide-binding domain, leucine rich repeat containing receptor (NLR) signaling pathways;R-HSA-168256:Immune System;R-HSA-5607764:CLEC7A (Dectin-1) signaling;R-HSA-5621481:C-type lectin receptors (CLRs);R-HSA-844615:The AIM2 inflammasome;R-HSA-844456:The NLRP3 inflammasome;R-HSA-622312:Inflammasomes;R-HSA-168249:Innate Immune System;R-HSA-5660668:CLEC7A/inflammasome pathway	-	-	-	-	-	GO:0000165:MAPK cascade;GO:0001773:myeloid dendritic cell activation;GO:0001775:cell activation;GO:0001816:cytokine production;GO:0001817:regulation of cytokine production;GO:0001818:negative regulation of cytokine production;GO:0001819:positive regulation of cytokine production;GO:0001836:release of cytochrome c from mitochondria;GO:0001932:regulation of protein phosphorylation;GO:0001933:negati…	GO:0002020:protease binding;GO:0003824:catalytic activity;GO:0004175:endopeptidase activity;GO:0004197:cysteine-type endopeptidase activity;GO:0005102:receptor binding;GO:0005126:cytokine receptor binding;GO:0005138:interleukin-6 receptor binding;GO:0005488:binding;GO:0005515:protein binding;GO:0005523:tropomyosin binding;GO:0008047:enzyme activator activity;GO:0008092:cytoskeletal protein bindin…	GO:0005622:intracellular;GO:0005623:cell;GO:0005634:nucleus;GO:0005730:nucleolus;GO:0005737:cytoplasm;GO:0005739:mitochondrion;GO:0005783:endoplasmic reticulum;GO:0005829:cytosol;GO:0008385:IkappaB kinase complex;GO:0012505:endomembrane system;GO:0031974:membrane-enclosed lumen;GO:0031981:nuclear lumen;GO:0032991:macromolecular complex;GO:0043226:organelle;GO:0043227:membrane-bounded organelle;GO…
ARPC3	1.85E-58	-1.072432199	0.839	0.966	2.228127528	3.300559727	7.25E-54	protein_coding	GRCh38.98	chr12	-	110434823	110450422	15600	ENSG00000111229	hsa:10094:ARPC3, ARC21, p21-Arc	10094	actin related protein 2/3 complex subunit 3 [Source:HGNC Symbol;Acc:HGNC:706]	hsa04810:Regulation of actin cytoskeleton;hsa04144:Endocytosis;hsa04666:Fc gamma R-mediated phagocytosis;hsa05132:Salmonella infection;hsa05100:Bacterial invasion of epithelial cells;hsa05130:Pathogenic Escherichia coli infection;hsa05131:Shigellosis	R-HSA-2682334:EPH-Ephrin signaling;R-HSA-5663213:RHO GTPases Activate WASPs and WAVEs;R-HSA-8856828:Clathrin-mediated endocytosis;R-HSA-194315:Signaling by Rho GTPases;R-HSA-1266738:Developmental Biology;R-HSA-168256:Immune System;R-HSA-5653656:Vesicle-mediated transport;R-HSA-422475:Axon guidance;R-HSA-195258:RHO GTPase Effectors;R-HSA-2029480:Fcgamma receptor (FCGR) dependent phagocytosis;R-HSA…	-	P00031:Inflammation mediated by chemokine and cytokine signaling pathway;P00034:Integrin signalling pathway;P00016:Cytoskeletal regulation by Rho GTPase	-	-	-	GO:0002252:immune effector process;GO:0002253:activation of immune response;GO:0002376:immune system process;GO:0002429:immune response-activating cell surface receptor signaling pathway;GO:0002431:Fc receptor mediated stimulatory signaling pathway;GO:0002433:immune response-regulating cell surface receptor signaling pathway involved in phagocytosis;GO:0002682:regulation of immune system process;…	GO:0003779:actin binding;GO:0005198:structural molecule activity;GO:0005200:structural constituent of cytoskeleton;GO:0005488:binding;GO:0005515:protein binding;GO:0008092:cytoskeletal protein binding;GO:0032403:protein complex binding;GO:0044877:macromolecular complex binding;GO:0051015:actin filament binding	GO:0005576:extracellular region;GO:0005622:intracellular;GO:0005623:cell;GO:0005737:cytoplasm;GO:0005829:cytosol;GO:0005856:cytoskeleton;GO:0005885:Arp2/3 protein complex;GO:0005912:adherens junction;GO:0005924:cell-substrate adherens junction;GO:0005925:focal adhesion;GO:0015629:actin cytoskeleton;GO:0016020:membrane;GO:0030027:lamellipodium;GO:0030054:cell junction;GO:0030055:cell-substrate jun…
MNDA	1.87E-58	-1.85275523	0.205	0.738	0.715610256	2.568365486	7.32E-54	protein_coding	GRCh38.98	chr1	+	158831351	158849506	18156	ENSG00000163563	hsa:4332:MNDA, PYHIN3	4332	myeloid cell nuclear differentiation antigen [Source:HGNC Symbol;Acc:HGNC:7183]	-	-	-	-	-	-	Obesity-related traits	GO:0001775:cell activation;GO:0002253:activation of immune response;GO:0002376:immune system process;GO:0002429:immune response-activating cell surface receptor signaling pathway;GO:0002682:regulation of immune system process;GO:0002683:negative regulation of immune system process;GO:0002684:positive regulation of immune system process;GO:0002694:regulation of leukocyte activation;GO:0002695:nega…	GO:0003676:nucleic acid binding;GO:0003677:DNA binding;GO:0005488:binding;GO:0005515:protein binding;GO:0097159:organic cyclic compound binding;GO:1901363:heterocyclic compound binding	GO:0005576:extracellular region;GO:0005622:intracellular;GO:0005623:cell;GO:0005634:nucleus;GO:0005737:cytoplasm;GO:0031982:vesicle;GO:0031988:membrane-bounded vesicle;GO:0043226:organelle;GO:0043227:membrane-bounded organelle;GO:0043229:intracellular organelle;GO:0043230:extracellular organelle;GO:0043231:intracellular membrane-bounded organelle;GO:0044421:extracellular region part;GO:0044424:in…
RPL32	2.32E-58	-1.113682098	0.835	0.976	2.376006899	3.489688996	9.07E-54	protein_coding	GRCh38.98	chr3	-	12834485	12841582	7098	ENSG00000144713	hsa:6161:RPL32, L32, PP9932	6161	ribosomal protein L32 [Source:HGNC Symbol;Acc:HGNC:10336]	hsa03010:Ribosome	R-HSA-72706:GTP hydrolysis and joining of the 60S ribosomal subunit;R-HSA-72689:Formation of a pool of free 40S subunits;R-HSA-72737:Cap-dependent Translation Initiation;R-HSA-156827:L13a-mediated translational silencing of Ceruloplasmin expression;R-HSA-72764:Eukaryotic Translation Termination;R-HSA-2408522:Selenoamino acid metabolism;R-HSA-72312:rRNA processing;R-HSA-927802:Nonsense-Mediated De…	-	-	-	-	-	GO:0000184:nuclear-transcribed mRNA catabolic process, nonsense-mediated decay;GO:0000956:nuclear-transcribed mRNA catabolic process;GO:0006139:nucleobase-containing compound metabolic process;GO:0006364:rRNA processing;GO:0006396:RNA processing;GO:0006401:RNA catabolic process;GO:0006402:mRNA catabolic process;GO:0006412:translation;GO:0006413:translational initiation;GO:0006518:peptide metaboli…	GO:0003676:nucleic acid binding;GO:0003723:RNA binding;GO:0003735:structural constituent of ribosome;GO:0005198:structural molecule activity;GO:0005488:binding;GO:0044822:poly(A) RNA binding;GO:0097159:organic cyclic compound binding;GO:1901363:heterocyclic compound binding	GO:0005622:intracellular;GO:0005623:cell;GO:0005737:cytoplasm;GO:0005829:cytosol;GO:0005840:ribosome;GO:0015934:large ribosomal subunit;GO:0016020:membrane;GO:0022625:cytosolic large ribosomal subunit;GO:0022626:cytosolic ribosome;GO:0030529:intracellular ribonucleoprotein complex;GO:0032991:macromolecular complex;GO:0043226:organelle;GO:0043228:non-membrane-bounded organelle;GO:0043229:intracell…
SLC25A5	3.21E-58	-1.482754652	0.524	0.846	1.217050344	2.699804996	1.26E-53	protein_coding	GRCh38.98	chrX	+	119468422	119471396	2975	ENSG00000005022	hsa:292:SLC25A5, 2F1, AAC2, ANT2, T2, T3	292	solute carrier family 25 member 5 [Source:HGNC Symbol;Acc:HGNC:10991]	hsa04020:Calcium signaling pathway;hsa05166:HTLV-I infection;hsa04022:cGMP-PKG signaling pathway;hsa05012:Parkinson's disease;hsa05016:Huntington's disease	R-HSA-422356:Regulation of insulin secretion;R-HSA-162909:Host Interactions of HIV factors;R-HSA-180897:Vpr-mediated induction of apoptosis by mitochondrial outer membrane permeabilization;R-HSA-176033:Interactions of Vpr with host cellular proteins;R-HSA-163685:Integration of energy metabolism;R-HSA-1430728:Metabolism;R-HSA-162906:HIV Infection;R-HSA-1643685:Disease;R-HSA-5663205:Infectious dise…	-	-	-	-	-	GO:0002790:peptide secretion;GO:0002791:regulation of peptide secretion;GO:0006412:translation;GO:0006518:peptide metabolic process;GO:0006807:nitrogen compound metabolic process;GO:0006810:transport;GO:0006839:mitochondrial transport;GO:0006863:purine nucleobase transport;GO:0006915:apoptotic process;GO:0006996:organelle organization;GO:0007005:mitochondrion organization;GO:0007006:mitochondrial…	GO:0003676:nucleic acid binding;GO:0003723:RNA binding;GO:0003735:structural constituent of ribosome;GO:0005198:structural molecule activity;GO:0005215:transporter activity;GO:0005345:purine nucleobase transmembrane transporter activity;GO:0005488:binding;GO:0005515:protein binding;GO:0015205:nucleobase transmembrane transporter activity;GO:0015207:adenine transmembrane transporter activity;GO:00…	GO:0005576:extracellular region;GO:0005622:intracellular;GO:0005623:cell;GO:0005634:nucleus;GO:0005737:cytoplasm;GO:0005739:mitochondrion;GO:0005740:mitochondrial envelope;GO:0005743:mitochondrial inner membrane;GO:0005759:mitochondrial matrix;GO:0005819:spindle;GO:0005856:cytoskeleton;GO:0005886:plasma membrane;GO:0005887:integral component of plasma membrane;GO:0009295:nucleoid;GO:0015630:micro…
MT2A	1.33E-57	2.414315791	0.978	0.879	7.148477639	4.734161848	5.22E-53	protein_coding	GRCh38.98	chr16	+	56608584	56609497	914	ENSG00000125148	hsa:4502:MT2A, MT2	4502	metallothionein 2A [Source:HGNC Symbol;Acc:HGNC:7406]	hsa04978:Mineral absorption	R-HSA-5660526:Response to metal ions;R-HSA-168256:Immune System;R-HSA-1430728:Metabolism;R-HSA-913531:Interferon Signaling;R-HSA-1280215:Cytokine Signaling in Immune system;R-HSA-877300:Interferon gamma signaling;R-HSA-5661231:Metallothioneins bind metals	-	-	-	-	-	GO:0002376:immune system process;GO:0006873:cellular ion homeostasis;GO:0006875:cellular metal ion homeostasis;GO:0006878:cellular copper ion homeostasis;GO:0006950:response to stress;GO:0006952:defense response;GO:0006955:immune response;GO:0007154:cell communication;GO:0007165:signal transduction;GO:0007166:cell surface receptor signaling pathway;GO:0009987:cellular process;GO:0010033:response …	GO:0005488:binding;GO:0005515:protein binding;GO:0008144:drug binding;GO:0008270:zinc ion binding;GO:0043167:ion binding;GO:0043169:cation binding;GO:0046872:metal ion binding;GO:0046914:transition metal ion binding	GO:0005622:intracellular;GO:0005623:cell;GO:0005634:nucleus;GO:0005737:cytoplasm;GO:0005829:cytosol;GO:0043226:organelle;GO:0043227:membrane-bounded organelle;GO:0043229:intracellular organelle;GO:0043231:intracellular membrane-bounded organelle;GO:0044424:intracellular part;GO:0044444:cytoplasmic part;GO:0044464:cell part;GO:0048471:perinuclear region of cytoplasm
HLA-DQA1	3.40E-57	-2.525903731	0.33	0.748	1.038195187	3.564098918	1.33E-52	protein_coding	GRCh38.98	chr6	+	32628179	32647062	18884	ENSG00000196735	hsa:3117:HLA-DQA1, CD, CELIAC1, DQ-A1, GSE, HLA-DQA	3117	major histocompatibility complex, class II, DQ alpha 1 [Source:HGNC Symbol;Acc:HGNC:4942]	hsa04514:Cell adhesion molecules (CAMs);hsa05152:Tuberculosis;hsa05164:Influenza A;hsa05168:Herpes simplex infection;hsa05320:Autoimmune thyroid disease;hsa05166:HTLV-I infection;hsa05310:Asthma;hsa04145:Phagosome;hsa04612:Antigen processing and presentation;hsa04940:Type I diabetes mellitus;hsa05169:Epstein-Barr virus infection;hsa05330:Allograft rejection;hsa05332:Graft-versus-host disease;hsa0…	R-HSA-202424:Downstream TCR signaling;R-HSA-388841:Costimulation by the CD28 family;R-HSA-168256:Immune System;R-HSA-1280218:Adaptive Immune System;R-HSA-913531:Interferon Signaling;R-HSA-2132295:MHC class II antigen presentation;R-HSA-1280215:Cytokine Signaling in Immune system;R-HSA-389948:PD-1 signaling;R-HSA-877300:Interferon gamma signaling;R-HSA-202430:Translocation of ZAP-70 to Immunologic…	-	P00053:T cell activation	212750:Celiac disease, susceptibility to	Immune system diseases;Allergies and autoimmune diseases;H00080:Systemic lupus erythematosus;H00081:Hashimoto's thyroiditis;H00082:Graves' disease;H01362:Dermatitis herpetiformis;H01492:Systemic sclerosis;Cardiovascular diseases;Cardiac diseases;H00294:Dilated cardiomyopathy (DCM);Endocrine and metabolic diseases;Diabetes;H00408:Type I diabetes mellitus;Skin diseases;Skin and soft tissue diseases	Schizophrenia;Celiac disease;Prostate cancer;Systemic lupus erythematosus;Rheumatoid arthritis;Crohn's disease;Asthma;Chronic lymphocytic leukemia;Inflammatory bowel disease;Ulcerative colitis;Hepatocellular carcinoma;Chronic hepatitis C infection;Vitiligo;Nephropathy;Idiopathic membranous nephropathy;Response to interferon beta therapy;Systemic sclerosis;Hypothyroidism;IgA nephropathy;Immune res…	GO:0001775:cell activation;GO:0002253:activation of immune response;GO:0002376:immune system process;GO:0002429:immune response-activating cell surface receptor signaling pathway;GO:0002478:antigen processing and presentation of exogenous peptide antigen;GO:0002495:antigen processing and presentation of peptide antigen via MHC class II;GO:0002504:antigen processing and presentation of peptide or …	GO:0003823:antigen binding;GO:0004871:signal transducer activity;GO:0004872:receptor activity;GO:0004888:transmembrane signaling receptor activity;GO:0005488:binding;GO:0032395:MHC class II receptor activity;GO:0033218:amide binding;GO:0038023:signaling receptor activity;GO:0042277:peptide binding;GO:0042605:peptide antigen binding;GO:0060089:molecular transducer activity	GO:0000139:Golgi membrane;GO:0000323:lytic vacuole;GO:0005622:intracellular;GO:0005623:cell;GO:0005737:cytoplasm;GO:0005764:lysosome;GO:0005765:lysosomal membrane;GO:0005768:endosome;GO:0005773:vacuole;GO:0005774:vacuolar membrane;GO:0005783:endoplasmic reticulum;GO:0005789:endoplasmic reticulum membrane;GO:0005794:Golgi apparatus;GO:0005802:trans-Golgi network;GO:0005886:plasma membrane;GO:00058…
CYBA	4.11E-57	-0.983597072	0.916	0.992	2.878954236	3.862551309	1.61E-52	protein_coding	GRCh38.98	chr16	-	88643289	88651054	7766	ENSG00000051523	hsa:1535:CYBA, p22-PHOX	1535	cytochrome b-245 alpha chain [Source:HGNC Symbol;Acc:HGNC:2577]	hsa04670:Leukocyte transendothelial migration;hsa04145:Phagosome;hsa05140:Leishmaniasis;hsa04380:Osteoclast differentiation	R-HSA-194315:Signaling by Rho GTPases;R-HSA-168256:Immune System;R-HSA-1280218:Adaptive Immune System;R-HSA-5668599:RHO GTPases Activate NADPH Oxidases;R-HSA-195258:RHO GTPase Effectors;R-HSA-1236973:Cross-presentation of particulate exogenous antigens (phagosomes);R-HSA-4420097:VEGFA-VEGFR2 Pathway;R-HSA-1222556:ROS, RNS production in response to bacteria;R-HSA-162582:Signal Transduction;R-HSA-9…	-	-	233690:Chronic granulomatous disease, autosomal, due to deficiency of CYBA	Immune system diseases;Primary immunodeficiency;H00098:Chronic granulomatous disease	Glycated hemoglobin levels	GO:0000302:response to reactive oxygen species;GO:0001101:response to acid chemical;GO:0001558:regulation of cell growth;GO:0001678:cellular glucose homeostasis;GO:0001816:cytokine production;GO:0001817:regulation of cytokine production;GO:0001819:positive regulation of cytokine production;GO:0001935:endothelial cell proliferation;GO:0001936:regulation of endothelial cell proliferation;GO:0001938…	GO:0003824:catalytic activity;GO:0005488:binding;GO:0005515:protein binding;GO:0009055:electron carrier activity;GO:0016175:superoxide-generating NADPH oxidase activity;GO:0016491:oxidoreductase activity;GO:0016651:oxidoreductase activity, acting on NAD(P)H;GO:0017124:SH3 domain binding;GO:0019904:protein domain specific binding;GO:0020037:heme binding;GO:0043167:ion binding;GO:0043169:cation bin…	GO:0005622:intracellular;GO:0005623:cell;GO:0005737:cytoplasm;GO:0005739:mitochondrion;GO:0005768:endosome;GO:0005773:vacuole;GO:0005783:endoplasmic reticulum;GO:0005789:endoplasmic reticulum membrane;GO:0005794:Golgi apparatus;GO:0005886:plasma membrane;GO:0005887:integral component of plasma membrane;GO:0012505:endomembrane system;GO:0012506:vesicle membrane;GO:0016020:membrane;GO:0016021:integ…
GRAMD1A	1.77E-56	1.220262408	0.623	0.194	1.715619272	0.495356864	6.92E-52	protein_coding	GRCh38.98	chr19	+	34994784	35026471	31688	ENSG00000089351	hsa:57655:GRAMD1A, KIAA1533	57655	GRAM domain containing 1A [Source:HGNC Symbol;Acc:HGNC:29305]	-	-	-	-	-	-	-	-	GO:0005488:binding;GO:0005515:protein binding	GO:0016020:membrane;GO:0016021:integral component of membrane;GO:0031224:intrinsic component of membrane;GO:0044425:membrane part
SAMHD1	5.00E-56	-1.500978778	0.11	0.645	0.238880596	1.739859374	1.96E-51	protein_coding	GRCh38.98	chr20	-	36889773	36951901	62129	ENSG00000101347	hsa:25939:SAMHD1, CHBL2, DCIP, HDDC1, MOP-5, SBBI88	25939	SAM and HD domain containing deoxynucleoside triphosphate triphosphohydrolase 1 [Source:HGNC Symbol;Acc:HGNC:15925]	-	R-HSA-168256:Immune System;R-HSA-909733:Interferon alpha/beta signaling;R-HSA-913531:Interferon Signaling;R-HSA-1280215:Cytokine Signaling in Immune system	-	-	612952:Aicardi-Goutieres syndrome 5;614415:Chilblain lupus 2	Immune system diseases;Other immune system diseases;H00290:Aicardi-Goutieres Syndrome	-	GO:0002252:immune effector process;GO:0002376:immune system process;GO:0002682:regulation of immune system process;GO:0006139:nucleobase-containing compound metabolic process;GO:0006163:purine nucleotide metabolic process;GO:0006195:purine nucleotide catabolic process;GO:0006203:dGTP catabolic process;GO:0006461:protein complex assembly;GO:0006725:cellular aromatic compound metabolic process;GO:0…	GO:0000166:nucleotide binding;GO:0003676:nucleic acid binding;GO:0003723:RNA binding;GO:0003824:catalytic activity;GO:0005488:binding;GO:0005515:protein binding;GO:0008270:zinc ion binding;GO:0008832:dGTPase activity;GO:0016787:hydrolase activity;GO:0016788:hydrolase activity, acting on ester bonds;GO:0016793:triphosphoric monoester hydrolase activity;GO:0017076:purine nucleotide binding;GO:00190…	GO:0005622:intracellular;GO:0005623:cell;GO:0005634:nucleus;GO:0005654:nucleoplasm;GO:0005886:plasma membrane;GO:0016020:membrane;GO:0031974:membrane-enclosed lumen;GO:0031981:nuclear lumen;GO:0043226:organelle;GO:0043227:membrane-bounded organelle;GO:0043229:intracellular organelle;GO:0043231:intracellular membrane-bounded organelle;GO:0043233:organelle lumen;GO:0044422:organelle part;GO:0044424…
CSF1R	6.51E-56	-1.667562353	0.128	0.668	0.357940943	2.025503296	2.55E-51	protein_coding	GRCh38.98	chr5	-	150053291	150113372	60082	ENSG00000182578	hsa:1436:CSF1R, C-FMS, CD115, CSF-1R, CSFR, FIM2, FMS, HDLS, M-CSF-R	1436	colony stimulating factor 1 receptor [Source:HGNC Symbol;Acc:HGNC:2433]	hsa05202:Transcriptional misregulation in cancer;hsa04060:Cytokine-cytokine receptor interaction;hsa04151:PI3K-Akt signaling pathway;hsa05200:Pathways in cancer;hsa04014:Ras signaling pathway;hsa04015:Rap1 signaling pathway;hsa04144:Endocytosis;hsa04640:Hematopoietic cell lineage;hsa04380:Osteoclast differentiation	R-HSA-168256:Immune System;R-HSA-1280215:Cytokine Signaling in Immune system;R-HSA-449147:Signaling by Interleukins	-	-	221820:Leukoencephalopathy, diffuse hereditary, with spheroids	Cancers;Cancers of the breast and female genital organs;H00028:Choriocarcinoma	-	GO:0000165:MAPK cascade;GO:0000902:cell morphogenesis;GO:0000904:cell morphogenesis involved in differentiation;GO:0001816:cytokine production;GO:0001817:regulation of cytokine production;GO:0001819:positive regulation of cytokine production;GO:0001894:tissue homeostasis;GO:0001932:regulation of protein phosphorylation;GO:0001934:positive regulation of protein phosphorylation;GO:0002009:morphogen…	GO:0000166:nucleotide binding;GO:0001882:nucleoside binding;GO:0001883:purine nucleoside binding;GO:0003824:catalytic activity;GO:0004672:protein kinase activity;GO:0004713:protein tyrosine kinase activity;GO:0004714:transmembrane receptor protein tyrosine kinase activity;GO:0004871:signal transducer activity;GO:0004872:receptor activity;GO:0004888:transmembrane signaling receptor activity;GO:000…	GO:0005622:intracellular;GO:0005623:cell;GO:0005886:plasma membrane;GO:0005887:integral component of plasma membrane;GO:0009986:cell surface;GO:0016020:membrane;GO:0016021:integral component of membrane;GO:0031224:intrinsic component of membrane;GO:0031226:intrinsic component of plasma membrane;GO:0032991:macromolecular complex;GO:0043234:protein complex;GO:0044425:membrane part;GO:0044459:plasma…
RPL27A	6.98E-56	-0.951840008	0.96	0.991	3.23037374	4.182213748	2.73E-51	protein_coding	GRCh38.98	chr11	+	8682788	8714759	31972	ENSG00000166441	hsa:6157:RPL27A, L27A	6157	ribosomal protein L27a [Source:HGNC Symbol;Acc:HGNC:10329]	hsa03010:Ribosome	R-HSA-72706:GTP hydrolysis and joining of the 60S ribosomal subunit;R-HSA-72689:Formation of a pool of free 40S subunits;R-HSA-72737:Cap-dependent Translation Initiation;R-HSA-156827:L13a-mediated translational silencing of Ceruloplasmin expression;R-HSA-72764:Eukaryotic Translation Termination;R-HSA-2408522:Selenoamino acid metabolism;R-HSA-72312:rRNA processing;R-HSA-927802:Nonsense-Mediated De…	-	-	-	-	Body mass index;Obesity	GO:0000184:nuclear-transcribed mRNA catabolic process, nonsense-mediated decay;GO:0000956:nuclear-transcribed mRNA catabolic process;GO:0006139:nucleobase-containing compound metabolic process;GO:0006364:rRNA processing;GO:0006396:RNA processing;GO:0006401:RNA catabolic process;GO:0006402:mRNA catabolic process;GO:0006412:translation;GO:0006413:translational initiation;GO:0006518:peptide metaboli…	GO:0003676:nucleic acid binding;GO:0003723:RNA binding;GO:0003735:structural constituent of ribosome;GO:0005198:structural molecule activity;GO:0005488:binding;GO:0005515:protein binding;GO:0044822:poly(A) RNA binding;GO:0097159:organic cyclic compound binding;GO:1901363:heterocyclic compound binding	GO:0005622:intracellular;GO:0005623:cell;GO:0005737:cytoplasm;GO:0005829:cytosol;GO:0005840:ribosome;GO:0015934:large ribosomal subunit;GO:0016020:membrane;GO:0022625:cytosolic large ribosomal subunit;GO:0022626:cytosolic ribosome;GO:0030529:intracellular ribonucleoprotein complex;GO:0032991:macromolecular complex;GO:0043226:organelle;GO:0043228:non-membrane-bounded organelle;GO:0043229:intracell…
NPC2	7.08E-56	-1.217299929	0.711	0.941	2.063427347	3.280727276	2.77E-51	protein_coding	GRCh38.98	chr14	-	74476192	74494177	17986	ENSG00000119655	hsa:10577:NPC2, EDDM1, HE1	10577	NPC intracellular cholesterol transporter 2 [Source:HGNC Symbol;Acc:HGNC:14537]	hsa04142:Lysosome	-	-	-	607625:Niemann-pick disease, type C2	Congenital disorders of metabolism;Lysosomal storage diseases;H00136:Niemann-Pick disease type C	-	GO:0006066:alcohol metabolic process;GO:0006629:lipid metabolic process;GO:0006720:isoprenoid metabolic process;GO:0006810:transport;GO:0006869:lipid transport;GO:0008152:metabolic process;GO:0008202:steroid metabolic process;GO:0008203:cholesterol metabolic process;GO:0009605:response to external stimulus;GO:0009607:response to biotic stimulus;GO:0009615:response to virus;GO:0009987:cellular pro…	GO:0005488:binding;GO:0005496:steroid binding;GO:0005515:protein binding;GO:0008289:lipid binding;GO:0015485:cholesterol binding;GO:0019899:enzyme binding;GO:0032934:sterol binding;GO:0036094:small molecule binding;GO:0043178:alcohol binding;GO:0097159:organic cyclic compound binding	GO:0000323:lytic vacuole;GO:0005576:extracellular region;GO:0005622:intracellular;GO:0005623:cell;GO:0005737:cytoplasm;GO:0005764:lysosome;GO:0005773:vacuole;GO:0005783:endoplasmic reticulum;GO:0012505:endomembrane system;GO:0031982:vesicle;GO:0031988:membrane-bounded vesicle;GO:0043226:organelle;GO:0043227:membrane-bounded organelle;GO:0043229:intracellular organelle;GO:0043230:extracellular org…
HSP90AB1	8.33E-56	-1.858294106	0.689	0.9	2.417341798	4.275635903	3.26E-51	protein_coding	GRCh38.98	chr6	+	44246166	44253888	7723	ENSG00000096384	hsa:3326:HSP90AB1, D6S182, HSP84, HSP90B, HSPC2, HSPCB	3326	heat shock protein 90 alpha family class B member 1 [Source:HGNC Symbol;Acc:HGNC:5258]	hsa04151:PI3K-Akt signaling pathway;hsa05200:Pathways in cancer;hsa04914:Progesterone-mediated oocyte maturation;hsa04612:Antigen processing and presentation;hsa04621:NOD-like receptor signaling pathway;hsa04915:Estrogen signaling pathway;hsa04141:Protein processing in endoplasmic reticulum;hsa05215:Prostate cancer	R-HSA-168643:Nucleotide-binding domain, leucine rich repeat containing receptor (NLR) signaling pathways;R-HSA-373755:Semaphorin interactions;R-HSA-1266738:Developmental Biology;R-HSA-168256:Immune System;R-HSA-399954:Sema3A PAK dependent Axon repulsion;R-HSA-5339562:Uptake and actions of bacterial toxins;R-HSA-422475:Axon guidance;R-HSA-2029480:Fcgamma receptor (FCGR) dependent phagocytosis;R-HS…	-	-	-	-	-	GO:0000003:reproduction;GO:0000060:protein import into nucleus, translocation;GO:0001890:placenta development;GO:0001932:regulation of protein phosphorylation;GO:0001934:positive regulation of protein phosphorylation;GO:0001959:regulation of cytokine-mediated signaling pathway;GO:0002252:immune effector process;GO:0002253:activation of immune response;GO:0002376:immune system process;GO:0002429:i…	GO:0000166:nucleotide binding;GO:0001882:nucleoside binding;GO:0001883:purine nucleoside binding;GO:0001884:pyrimidine nucleoside binding;GO:0002134:UTP binding;GO:0002135:CTP binding;GO:0003676:nucleic acid binding;GO:0003723:RNA binding;GO:0003725:double-stranded RNA binding;GO:0003823:antigen binding;GO:0005102:receptor binding;GO:0005488:binding;GO:0005515:protein binding;GO:0005524:ATP bindi…	GO:0005576:extracellular region;GO:0005622:intracellular;GO:0005623:cell;GO:0005634:nucleus;GO:0005654:nucleoplasm;GO:0005737:cytoplasm;GO:0005739:mitochondrion;GO:0005829:cytosol;GO:0005886:plasma membrane;GO:0005903:brush border;GO:0008180:COP9 signalosome;GO:0009986:cell surface;GO:0016020:membrane;GO:0016023:cytoplasmic, membrane-bounded vesicle;GO:0016234:inclusion body;GO:0016323:basolatera…
CFL1	9.78E-56	-0.988252036	0.89	0.982	2.339918854	3.328170891	3.83E-51	protein_coding	GRCh38.98	chr11	-	65823022	65862026	39005	ENSG00000172757	hsa:1072:CFL1, CFL, HEL-S-15, cofilin	1072	cofilin 1 [Source:HGNC Symbol;Acc:HGNC:1874]	hsa04810:Regulation of actin cytoskeleton;hsa04666:Fc gamma R-mediated phagocytosis;hsa05133:Pertussis;hsa04360:Axon guidance	R-HSA-2682334:EPH-Ephrin signaling;R-HSA-373755:Semaphorin interactions;R-HSA-1266738:Developmental Biology;R-HSA-168256:Immune System;R-HSA-399954:Sema3A PAK dependent Axon repulsion;R-HSA-422475:Axon guidance;R-HSA-2029480:Fcgamma receptor (FCGR) dependent phagocytosis;R-HSA-109582:Hemostasis;R-HSA-2029482:Regulation of actin dynamics for phagocytic cup formation;R-HSA-76005:Response to elevate…	-	P00016:Cytoskeletal regulation by Rho GTPase	-	-	Breast cancer;Acne (severe);DNA methylation (variation)	GO:0000902:cell morphogenesis;GO:0000904:cell morphogenesis involved in differentiation;GO:0006915:apoptotic process;GO:0006996:organelle organization;GO:0007010:cytoskeleton organization;GO:0007015:actin filament organization;GO:0007154:cell communication;GO:0007165:signal transduction;GO:0007264:small GTPase mediated signal transduction;GO:0007265:Ras protein signal transduction;GO:0007266:Rho …	GO:0003779:actin binding;GO:0005488:binding;GO:0005515:protein binding;GO:0008092:cytoskeletal protein binding	GO:0001726:ruffle;GO:0005576:extracellular region;GO:0005615:extracellular space;GO:0005622:intracellular;GO:0005623:cell;GO:0005634:nucleus;GO:0005737:cytoplasm;GO:0005856:cytoskeleton;GO:0005886:plasma membrane;GO:0005912:adherens junction;GO:0005924:cell-substrate adherens junction;GO:0005925:focal adhesion;GO:0015629:actin cytoskeleton;GO:0016020:membrane;GO:0016363:nuclear matrix;GO:0030027:…
TBC1D2	2.84E-55	1.397477431	0.568	0.168	1.817243267	0.419765836	1.11E-50	protein_coding	GRCh38.98	chr9	-	98199011	98255649	56639	ENSG00000095383	hsa:55357:TBC1D2, PARIS-1, PARIS1, TBC1D2A	55357	TBC1 domain family member 2 [Source:HGNC Symbol;Acc:HGNC:18026]	-	-	-	-	-	-	Post-traumatic stress disorder	GO:0006810:transport;GO:0006886:intracellular protein transport;GO:0006906:vesicle fusion;GO:0006996:organelle organization;GO:0008104:protein localization;GO:0009987:cellular process;GO:0015031:protein transport;GO:0016043:cellular component organization;GO:0016050:vesicle organization;GO:0016192:vesicle-mediated transport;GO:0031338:regulation of vesicle fusion;GO:0032879:regulation of localiza…	GO:0005096:GTPase activator activity;GO:0005488:binding;GO:0005515:protein binding;GO:0008047:enzyme activator activity;GO:0017016:Ras GTPase binding;GO:0017137:Rab GTPase binding;GO:0019899:enzyme binding;GO:0030234:enzyme regulator activity;GO:0030695:GTPase regulator activity;GO:0031267:small GTPase binding;GO:0045296:cadherin binding;GO:0050839:cell adhesion molecule binding;GO:0051020:GTPase…	GO:0005622:intracellular;GO:0005623:cell;GO:0005737:cytoplasm;GO:0012505:endomembrane system;GO:0016023:cytoplasmic, membrane-bounded vesicle;GO:0030054:cell junction;GO:0031410:cytoplasmic vesicle;GO:0031982:vesicle;GO:0031988:membrane-bounded vesicle;GO:0043226:organelle;GO:0043227:membrane-bounded organelle;GO:0043229:intracellular organelle;GO:0043231:intracellular membrane-bounded organelle;…
CREG1	3.16E-55	1.369579915	0.952	0.702	3.695899456	2.326319541	1.24E-50	protein_coding	GRCh38.98	chr1	-	167529117	167553805	24689	ENSG00000143162	hsa:8804:CREG1, CREG	8804	cellular repressor of E1A stimulated genes 1 [Source:HGNC Symbol;Acc:HGNC:2351]	-	-	-	-	-	-	-	GO:0006139:nucleobase-containing compound metabolic process;GO:0006351:transcription, DNA-templated;GO:0006355:regulation of transcription, DNA-templated;GO:0006357:regulation of transcription from RNA polymerase II promoter;GO:0006366:transcription from RNA polymerase II promoter;GO:0006725:cellular aromatic compound metabolic process;GO:0006807:nitrogen compound metabolic process;GO:0007275:mul…	GO:0000166:nucleotide binding;GO:0000988:transcription factor activity, protein binding;GO:0000989:transcription factor activity, transcription factor binding;GO:0003712:transcription cofactor activity;GO:0003714:transcription corepressor activity;GO:0003824:catalytic activity;GO:0005488:binding;GO:0005515:protein binding;GO:0008134:transcription factor binding;GO:0010181:FMN binding;GO:0016491:o…	GO:0005576:extracellular region;GO:0005615:extracellular space;GO:0005622:intracellular;GO:0005623:cell;GO:0005667:transcription factor complex;GO:0031982:vesicle;GO:0031988:membrane-bounded vesicle;GO:0032991:macromolecular complex;GO:0043226:organelle;GO:0043227:membrane-bounded organelle;GO:0043230:extracellular organelle;GO:0043234:protein complex;GO:0044421:extracellular region part;GO:00444…
KREMEN1	3.42E-55	0.730929499	0.315	0.032	0.80217903	0.071249531	1.34E-50	protein_coding	GRCh38.98	chr22	+	29073078	29168333	95256	ENSG00000183762	hsa:83999:KREMEN1, KREMEN, KRM1	83999	kringle containing transmembrane protein 1 [Source:HGNC Symbol;Acc:HGNC:17550]	-	R-HSA-4791275:Signaling by WNT in cancer;R-HSA-162582:Signal Transduction;R-HSA-3772470:Negative regulation of TCF-dependent signaling by WNT ligand antagonists;R-HSA-5663202:Diseases of signal transduction;R-HSA-201681:TCF dependent signaling in response to WNT;R-HSA-1643685:Disease;R-HSA-195721:Signaling by Wnt;R-HSA-5339717:Misspliced LRP5 mutants have enhanced beta-catenin-dependent signaling	-	P00057:Wnt signaling pathway	-	-	Pancreatic cancer;Waist-hip ratio;Waist-to-hip ratio adjusted for body mass index	GO:0007154:cell communication;GO:0007165:signal transduction;GO:0007166:cell surface receptor signaling pathway;GO:0007267:cell-cell signaling;GO:0009966:regulation of signal transduction;GO:0009987:cellular process;GO:0010646:regulation of cell communication;GO:0016055:Wnt signaling pathway;GO:0023051:regulation of signaling;GO:0023052:signaling;GO:0030111:regulation of Wnt signaling pathway;GO:…	GO:0005488:binding;GO:0005515:protein binding	GO:0016020:membrane;GO:0016021:integral component of membrane;GO:0031224:intrinsic component of membrane;GO:0044425:membrane part
PSME2	3.72E-55	-1.494498848	0.253	0.743	0.619959539	2.114458387	1.46E-50	protein_coding	GRCh38.98	chr14	-	24143362	24147570	4209	ENSG00000100911	hsa:5721:PSME2, PA28B, PA28beta, REGbeta	5721	proteasome activator subunit 2 [Source:HGNC Symbol;Acc:HGNC:9569]	hsa04612:Antigen processing and presentation;hsa03050:Proteasome	R-HSA-5689603:UCH proteinases;R-HSA-2424491:DAP12 signaling;R-HSA-375165:NCAM signaling for neurite out-growth;R-HSA-174084:Autodegradation of Cdh1 by Cdh1:APC/C;R-HSA-174113:SCF-beta-TrCP mediated degradation of Emi1;R-HSA-202424:Downstream TCR signaling;R-HSA-169911:Regulation of Apoptosis;R-HSA-69481:G2/M Checkpoints;R-HSA-69613:p53-Independent G1/S DNA damage checkpoint;R-HSA-68949:Orc1 remov…	-	-	-	-	Suicide behavior	GO:0000082:G1/S transition of mitotic cell cycle;GO:0000165:MAPK cascade;GO:0000209:protein polyubiquitination;GO:0000278:mitotic cell cycle;GO:0001736:establishment of planar polarity;GO:0001738:morphogenesis of a polarized epithelium;GO:0002009:morphogenesis of an epithelium;GO:0002218:activation of innate immune response;GO:0002220:innate immune response activating cell surface receptor signal…	GO:0008047:enzyme activator activity;GO:0016504:peptidase activator activity;GO:0030234:enzyme regulator activity;GO:0061133:endopeptidase activator activity;GO:0061134:peptidase regulator activity;GO:0061135:endopeptidase regulator activity;GO:0098772:molecular function regulator	GO:0000502:proteasome complex;GO:0005576:extracellular region;GO:0005622:intracellular;GO:0005623:cell;GO:0005634:nucleus;GO:0005654:nucleoplasm;GO:0005737:cytoplasm;GO:0005829:cytosol;GO:0008537:proteasome activator complex;GO:0016020:membrane;GO:0022624:proteasome accessory complex;GO:0031974:membrane-enclosed lumen;GO:0031981:nuclear lumen;GO:0031982:vesicle;GO:0031988:membrane-bounded vesicle…
ATP5MC2	8.03E-55	-1.240897432	0.469	0.85	1.120386413	2.361283845	3.15E-50	protein_coding	GRCh38.98	chr12	-	53632726	53677408	44683	ENSG00000135390	hsa:517:ATP5G2, ATP5A	517	ATP synthase membrane subunit c locus 2 [Source:HGNC Symbol;Acc:HGNC:842]	hsa01100:Metabolic pathways;hsa05010:Alzheimer's disease;hsa05012:Parkinson's disease;hsa05016:Huntington's disease;hsa00190:Oxidative phosphorylation	R-HSA-1430728:Metabolism;R-HSA-1428517:The citric acid (TCA) cycle and respiratory electron transport;R-HSA-163210:Formation of ATP by chemiosmotic coupling;R-HSA-163200:Respiratory electron transport, ATP synthesis by chemiosmotic coupling, and heat production by uncoupling proteins.	-	-	-	-	Height	GO:0006139:nucleobase-containing compound metabolic process;GO:0006163:purine nucleotide metabolic process;GO:0006164:purine nucleotide biosynthetic process;GO:0006725:cellular aromatic compound metabolic process;GO:0006753:nucleoside phosphate metabolic process;GO:0006754:ATP biosynthetic process;GO:0006793:phosphorus metabolic process;GO:0006796:phosphate-containing compound metabolic process;G…	GO:0005215:transporter activity;GO:0005488:binding;GO:0008289:lipid binding;GO:0008324:cation transmembrane transporter activity;GO:0015075:ion transmembrane transporter activity;GO:0015077:monovalent inorganic cation transmembrane transporter activity;GO:0015078:hydrogen ion transmembrane transporter activity;GO:0022857:transmembrane transporter activity;GO:0022890:inorganic cation transmembrane…	GO:0005622:intracellular;GO:0005623:cell;GO:0005737:cytoplasm;GO:0005739:mitochondrion;GO:0005740:mitochondrial envelope;GO:0005741:mitochondrial outer membrane;GO:0005743:mitochondrial inner membrane;GO:0005753:mitochondrial proton-transporting ATP synthase complex;GO:0016020:membrane;GO:0016021:integral component of membrane;GO:0016469:proton-transporting two-sector ATPase complex;GO:0019866:or…
ITGB2	1.09E-54	-1.255879019	0.608	0.908	1.568166463	2.824045482	4.26E-50	protein_coding	GRCh38.98	chr21	-	44885953	44931989	46037	ENSG00000160255	hsa:3689:ITGB2, CD18, LAD, LCAMB, LFA-1, MAC-1, MF17, MFI7	3689	integrin subunit beta 2 [Source:HGNC Symbol;Acc:HGNC:6155]	hsa04514:Cell adhesion molecules (CAMs);hsa04670:Leukocyte transendothelial migration;hsa04650:Natural killer cell mediated cytotoxicity;hsa05152:Tuberculosis;hsa04390:Hippo signaling pathway;hsa05166:HTLV-I infection;hsa04015:Rap1 signaling pathway;hsa04810:Regulation of actin cytoskeleton;hsa04145:Phagosome;hsa05416:Viral myocarditis;hsa05140:Leishmaniasis;hsa05146:Amoebiasis;hsa05150:Staphyloc…	R-HSA-1474244:Extracellular matrix organization;R-HSA-168256:Immune System;R-HSA-1280218:Adaptive Immune System;R-HSA-168898:Toll-Like Receptors Cascades;R-HSA-198933:Immunoregulatory interactions between a Lymphoid and a non-Lymphoid cell;R-HSA-109582:Hemostasis;R-HSA-216083:Integrin cell surface interactions;R-HSA-166016:Toll Like Receptor 4 (TLR4) Cascade;R-HSA-168249:Innate Immune System;R-HS…	-	P00034:Integrin signalling pathway	116920:Leukocyte adhesion deficiency	Immune system diseases;Primary immunodeficiency;H00099:Leukocyte adhesion deficiency	-	GO:0000902:cell morphogenesis;GO:0001525:angiogenesis;GO:0001568:blood vessel development;GO:0001667:ameboidal-type cell migration;GO:0001704:formation of primary germ layer;GO:0001706:endoderm formation;GO:0001775:cell activation;GO:0001932:regulation of protein phosphorylation;GO:0001944:vasculature development;GO:0002218:activation of innate immune response;GO:0002221:pattern recognition recep…	GO:0001948:glycoprotein binding;GO:0004871:signal transducer activity;GO:0004872:receptor activity;GO:0004888:transmembrane signaling receptor activity;GO:0005488:binding;GO:0005515:protein binding;GO:0019899:enzyme binding;GO:0019900:kinase binding;GO:0019901:protein kinase binding;GO:0030369:ICAM-3 receptor activity;GO:0032403:protein complex binding;GO:0038023:signaling receptor activity;GO:00…	GO:0005576:extracellular region;GO:0005622:intracellular;GO:0005623:cell;GO:0005737:cytoplasm;GO:0005886:plasma membrane;GO:0005887:integral component of plasma membrane;GO:0008305:integrin complex;GO:0009986:cell surface;GO:0012505:endomembrane system;GO:0016020:membrane;GO:0016021:integral component of membrane;GO:0016023:cytoplasmic, membrane-bounded vesicle;GO:0030141:secretory granule;GO:003…
RPS27A	1.39E-54	-1.074211257	0.853	0.973	2.446670628	3.520881885	5.43E-50	protein_coding	GRCh38.98	chr2	+	55231903	55235853	3951	ENSG00000143947	hsa:6233:RPS27A, CEP80, HEL112, S27A, UBA80, UBC, UBCEP1, UBCEP80	6233	ribosomal protein S27a [Source:HGNC Symbol;Acc:HGNC:10417]	hsa03010:Ribosome	R-HSA-6782135:Dual incision in TC-NER;R-HSA-450294:MAP kinase activation in TLR cascade;R-HSA-2644602:Signaling by NOTCH1 PEST Domain Mutants in Cancer;R-HSA-5654726:Negative regulation of FGFR1 signaling;R-HSA-5689603:UCH proteinases;R-HSA-204998:Cell death signalling via NRAGE, NRIF and NADE;R-HSA-3700989:Transcriptional Regulation by TP53;R-HSA-193639:p75NTR signals via NF-kB;R-HSA-2424491:DAP…	-	-	-	-	-	GO:0000075:cell cycle checkpoint;GO:0000077:DNA damage checkpoint;GO:0000082:G1/S transition of mitotic cell cycle;GO:0000086:G2/M transition of mitotic cell cycle;GO:0000122:negative regulation of transcription from RNA polymerase II promoter;GO:0000165:MAPK cascade;GO:0000184:nuclear-transcribed mRNA catabolic process, nonsense-mediated decay;GO:0000187:activation of MAPK activity;GO:0000209:pr…	GO:0003676:nucleic acid binding;GO:0003723:RNA binding;GO:0003735:structural constituent of ribosome;GO:0005198:structural molecule activity;GO:0005488:binding;GO:0005515:protein binding;GO:0043167:ion binding;GO:0043169:cation binding;GO:0044822:poly(A) RNA binding;GO:0046872:metal ion binding;GO:0097159:organic cyclic compound binding;GO:1901363:heterocyclic compound binding	GO:0005576:extracellular region;GO:0005615:extracellular space;GO:0005622:intracellular;GO:0005623:cell;GO:0005634:nucleus;GO:0005654:nucleoplasm;GO:0005730:nucleolus;GO:0005737:cytoplasm;GO:0005768:endosome;GO:0005773:vacuole;GO:0005774:vacuolar membrane;GO:0005829:cytosol;GO:0005840:ribosome;GO:0005886:plasma membrane;GO:0010008:endosome membrane;GO:0012505:endomembrane system;GO:0012506:vesicl…
AC022816.1	2.11E-54	0.505431215	0.183	0	0.505431215	0	8.25E-50	lncRNA	GRCh38.98	chr17	+	14374139	14421472	47334	ENSG00000230647	-	-	novel transcript	-	-	-	-	-	-	-	-	-	-
LGALS9	3.64E-54	-1.363931394	0.04	0.582	0.087226643	1.451158037	1.42E-49	protein_coding	GRCh38.98	chr17	+	27629798	27649560	19763	ENSG00000168961	hsa:3965:LGALS9, HUAT, LGALS9A	3965	galectin 9 [Source:HGNC Symbol;Acc:HGNC:6570]	-	R-HSA-168256:Immune System;R-HSA-1280215:Cytokine Signaling in Immune system;R-HSA-449147:Signaling by Interleukins;R-HSA-451927:Interleukin-2 signaling	-	-	-	-	Crohn's disease	GO:0000003:reproduction;GO:0000165:MAPK cascade;GO:0001775:cell activation;GO:0001776:leukocyte homeostasis;GO:0001816:cytokine production;GO:0001817:regulation of cytokine production;GO:0001818:negative regulation of cytokine production;GO:0001819:positive regulation of cytokine production;GO:0001906:cell killing;GO:0001909:leukocyte mediated cytotoxicity;GO:0001910:regulation of leukocyte media…	GO:0004871:signal transducer activity;GO:0005488:binding;GO:0005515:protein binding;GO:0005534:galactose binding;GO:0019899:enzyme binding;GO:0030246:carbohydrate binding;GO:0036094:small molecule binding;GO:0048029:monosaccharide binding;GO:0048030:disaccharide binding;GO:0070492:oligosaccharide binding	GO:0005576:extracellular region;GO:0005615:extracellular space;GO:0005622:intracellular;GO:0005623:cell;GO:0005634:nucleus;GO:0005737:cytoplasm;GO:0031982:vesicle;GO:0031988:membrane-bounded vesicle;GO:0043226:organelle;GO:0043227:membrane-bounded organelle;GO:0043229:intracellular organelle;GO:0043230:extracellular organelle;GO:0043231:intracellular membrane-bounded organelle;GO:0044421:extracel…
TIMP1	3.77E-54	1.257188142	1	0.84	7.119671599	5.862483457	1.48E-49	protein_coding	GRCh38.98	chrX	+	47582408	47586789	4382	ENSG00000102265	hsa:7076:TIMP1, CLGI, EPA, EPO, HCI, TIMP, TIMP-1	7076	TIMP metallopeptidase inhibitor 1 [Source:HGNC Symbol;Acc:HGNC:11820]	hsa04066:HIF-1 signaling pathway	R-HSA-1592389:Activation of Matrix Metalloproteinases;R-HSA-1474244:Extracellular matrix organization;R-HSA-109582:Hemostasis;R-HSA-76005:Response to elevated platelet cytosolic Ca2+;R-HSA-76002:Platelet activation, signaling and aggregation;R-HSA-114608:Platelet degranulation ;R-HSA-1474228:Degradation of the extracellular matrix	-	-	-	-	-	GO:0000003:reproduction;GO:0001501:skeletal system development;GO:0001667:ameboidal-type cell migration;GO:0001775:cell activation;GO:0002576:platelet degranulation;GO:0006508:proteolysis;GO:0006509:membrane protein ectodomain proteolysis;GO:0006810:transport;GO:0006887:exocytosis;GO:0006915:apoptotic process;GO:0006928:movement of cell or subcellular component;GO:0006950:response to stress;GO:00…	GO:0002020:protease binding;GO:0004857:enzyme inhibitor activity;GO:0004866:endopeptidase inhibitor activity;GO:0005102:receptor binding;GO:0005125:cytokine activity;GO:0005488:binding;GO:0005515:protein binding;GO:0008083:growth factor activity;GO:0008191:metalloendopeptidase inhibitor activity;GO:0019899:enzyme binding;GO:0030234:enzyme regulator activity;GO:0030414:peptidase inhibitor activity…	GO:0005576:extracellular region;GO:0005578:proteinaceous extracellular matrix;GO:0005604:basement membrane;GO:0005615:extracellular space;GO:0005622:intracellular;GO:0005623:cell;GO:0005737:cytoplasm;GO:0012505:endomembrane system;GO:0016023:cytoplasmic, membrane-bounded vesicle;GO:0030141:secretory granule;GO:0031012:extracellular matrix;GO:0031091:platelet alpha granule;GO:0031093:platelet alph…
KLF4	4.94E-54	-1.848651552	0.271	0.741	0.957688344	2.806339896	1.94E-49	protein_coding	GRCh38.98	chr9	-	107484852	107490482	5631	ENSG00000136826	hsa:9314:KLF4, EZF, GKLF	9314	Kruppel like factor 4 [Source:HGNC Symbol;Acc:HGNC:6348]	hsa04550:Signaling pathways regulating pluripotency of stem cells	R-HSA-2980736:Peptide hormone metabolism;R-HSA-381340:Transcriptional regulation of white adipocyte differentiation;R-HSA-1266738:Developmental Biology;R-HSA-452723:Transcriptional regulation of pluripotent stem cells;R-HSA-392499:Metabolism of proteins;R-HSA-422085:Synthesis, secretion, and deacylation of Ghrelin	-	P06959:CCKR signaling map	-	Cancers;Cancers of eye, brain, and central nervous system;H01556:Meningioma	Psoriasis;Breast cancer;Prostate cancer;Cotinine glucuronidation;Cutaneous malignant melanoma	GO:0000122:negative regulation of transcription from RNA polymerase II promoter;GO:0000165:MAPK cascade;GO:0000302:response to reactive oxygen species;GO:0001101:response to acid chemical;GO:0001525:angiogenesis;GO:0001568:blood vessel development;GO:0001654:eye development;GO:0001667:ameboidal-type cell migration;GO:0001704:formation of primary germ layer;GO:0001707:mesoderm formation;GO:0001709…	GO:0000975:regulatory region DNA binding;GO:0000976:transcription regulatory region sequence-specific DNA binding;GO:0000981:RNA polymerase II transcription factor activity, sequence-specific DNA binding;GO:0000982:transcription factor activity, RNA polymerase II core promoter proximal region sequence-specific binding;GO:0000987:core promoter proximal region sequence-specific DNA binding;GO:00009…	GO:0000228:nuclear chromosome;GO:0000785:chromatin;GO:0000790:nuclear chromatin;GO:0000791:euchromatin;GO:0005622:intracellular;GO:0005623:cell;GO:0005634:nucleus;GO:0005654:nucleoplasm;GO:0005667:transcription factor complex;GO:0005694:chromosome;GO:0005719:nuclear euchromatin;GO:0005737:cytoplasm;GO:0031974:membrane-enclosed lumen;GO:0031981:nuclear lumen;GO:0032991:macromolecular complex;GO:00…
DNAJB1	9.48E-54	-1.906505965	0.711	0.902	2.921184345	4.82769031	3.71E-49	protein_coding	GRCh38.98	chr19	-	14514769	14529770	15002	ENSG00000132002	hsa:3337:DNAJB1, HSPF1, Hdj1, Hsp40, RSPH16B, Sis1	3337	DnaJ heat shock protein family (Hsp40) member B1 [Source:HGNC Symbol;Acc:HGNC:5270]	hsa05164:Influenza A;hsa04141:Protein processing in endoplasmic reticulum	R-HSA-5687128:MAPK6/MAPK4 signaling;R-HSA-162582:Signal Transduction;R-HSA-3371453:Regulation of HSF1-mediated heat shock response;R-HSA-2262752:Cellular responses to stress;R-HSA-3371571:HSF1-dependent transactivation;R-HSA-5683057:MAPK family signaling cascades;R-HSA-3371568:Attenuation phase;R-HSA-3371556:Cellular response to heat stress	-	-	-	-	-	GO:0006457:protein folding;GO:0006458:'de novo' protein folding;GO:0006950:response to stress;GO:0006986:response to unfolded protein;GO:0009266:response to temperature stimulus;GO:0009408:response to heat;GO:0009628:response to abiotic stimulus;GO:0009987:cellular process;GO:0010033:response to organic substance;GO:0016043:cellular component organization;GO:0022607:cellular component assembly;GO…	GO:0001671:ATPase activator activity;GO:0005488:binding;GO:0005515:protein binding;GO:0008047:enzyme activator activity;GO:0019899:enzyme binding;GO:0030234:enzyme regulator activity;GO:0030544:Hsp70 protein binding;GO:0031072:heat shock protein binding;GO:0051082:unfolded protein binding;GO:0051087:chaperone binding;GO:0051117:ATPase binding;GO:0060589:nucleoside-triphosphatase regulator activit…	GO:0005576:extracellular region;GO:0005622:intracellular;GO:0005623:cell;GO:0005634:nucleus;GO:0005654:nucleoplasm;GO:0005730:nucleolus;GO:0005737:cytoplasm;GO:0005829:cytosol;GO:0031974:membrane-enclosed lumen;GO:0031981:nuclear lumen;GO:0031982:vesicle;GO:0031988:membrane-bounded vesicle;GO:0043226:organelle;GO:0043227:membrane-bounded organelle;GO:0043228:non-membrane-bounded organelle;GO:0043…
IL1R1	1.35E-53	1.033282687	0.582	0.161	1.496194648	0.462911961	5.27E-49	protein_coding	GRCh38.98	chr2	+	102064544	102179874	115331	ENSG00000115594	hsa:3554:IL1R1, CD121A, D2S1473, IL-1R-alpha, IL1R, IL1RA, P80	3554	interleukin 1 receptor type 1 [Source:HGNC Symbol;Acc:HGNC:5993]	hsa04060:Cytokine-cytokine receptor interaction;hsa05166:HTLV-I infection;hsa04010:MAPK signaling pathway;hsa04064:NF-kappa B signaling pathway;hsa04640:Hematopoietic cell lineage;hsa05146:Amoebiasis;hsa04380:Osteoclast differentiation;hsa04750:Inflammatory mediator regulation of TRP channels	R-HSA-446652:Interleukin-1 signaling;R-HSA-168256:Immune System;R-HSA-1280215:Cytokine Signaling in Immune system;R-HSA-449147:Signaling by Interleukins	-	P05918:p38 MAPK pathway	-	Immune system diseases;Allergies and autoimmune diseases;H01492:Systemic sclerosis;Skin diseases;Skin and soft tissue diseases	Asthma;Inflammatory bowel disease;Fibrinogen;Serum protein levels (sST2);Very long-chain saturated fatty acid levels (fatty acid 20:0)	GO:0000003:reproduction;GO:0000302:response to reactive oxygen species;GO:0001678:cellular glucose homeostasis;GO:0002376:immune system process;GO:0006950:response to stress;GO:0006952:defense response;GO:0006954:inflammatory response;GO:0006955:immune response;GO:0006979:response to oxidative stress;GO:0007154:cell communication;GO:0007165:signal transduction;GO:0007166:cell surface receptor sig…	GO:0002020:protease binding;GO:0004871:signal transducer activity;GO:0004872:receptor activity;GO:0004888:transmembrane signaling receptor activity;GO:0004896:cytokine receptor activity;GO:0004908:interleukin-1 receptor activity;GO:0004909:interleukin-1, Type I, activating receptor activity;GO:0005102:receptor binding;GO:0005161:platelet-derived growth factor receptor binding;GO:0005488:binding;G…	GO:0005576:extracellular region;GO:0005615:extracellular space;GO:0005622:intracellular;GO:0005623:cell;GO:0005634:nucleus;GO:0005886:plasma membrane;GO:0005887:integral component of plasma membrane;GO:0009986:cell surface;GO:0014069:postsynaptic density;GO:0016020:membrane;GO:0016021:integral component of membrane;GO:0030424:axon;GO:0031224:intrinsic component of membrane;GO:0031226:intrinsic co…
TDRD9	2.70E-53	0.587130324	0.231	0.01	0.608507386	0.021377062	1.06E-48	protein_coding	GRCh38.98	chr14	+	103928456	104052667	124212	ENSG00000156414	hsa:122402:TDRD9, C14orf75, HIG-1, NET54	122402	tudor domain containing 9 [Source:HGNC Symbol;Acc:HGNC:20122]	-	R-HSA-5601884:PIWI-interacting RNA (piRNA) biogenesis;R-HSA-74160:Gene Expression;R-HSA-211000:Gene Silencing by RNA	-	-	-	-	-	GO:0000003:reproduction;GO:0000280:nuclear division;GO:0006139:nucleobase-containing compound metabolic process;GO:0006259:DNA metabolic process;GO:0006304:DNA modification;GO:0006305:DNA alkylation;GO:0006306:DNA methylation;GO:0006396:RNA processing;GO:0006725:cellular aromatic compound metabolic process;GO:0006807:nitrogen compound metabolic process;GO:0006996:organelle organization;GO:0007049…	GO:0000166:nucleotide binding;GO:0001882:nucleoside binding;GO:0001883:purine nucleoside binding;GO:0003676:nucleic acid binding;GO:0003723:RNA binding;GO:0003724:RNA helicase activity;GO:0003824:catalytic activity;GO:0004004:ATP-dependent RNA helicase activity;GO:0004386:helicase activity;GO:0005488:binding;GO:0005524:ATP binding;GO:0008026:ATP-dependent helicase activity;GO:0008186:RNA-dependen…	GO:0005622:intracellular;GO:0005623:cell;GO:0005634:nucleus;GO:0005737:cytoplasm;GO:0030529:intracellular ribonucleoprotein complex;GO:0032991:macromolecular complex;GO:0035770:ribonucleoprotein granule;GO:0036464:cytoplasmic ribonucleoprotein granule;GO:0043186:P granule;GO:0043226:organelle;GO:0043227:membrane-bounded organelle;GO:0043228:non-membrane-bounded organelle;GO:0043229:intracellular …
RPS29	3.17E-53	-0.93085962	0.919	0.987	2.896800899	3.827660519	1.24E-48	protein_coding	GRCh38.98	chr14	-	49570984	49599164	28181	ENSG00000213741	hsa:6235:RPS29, DBA13, S29	6235	ribosomal protein S29 [Source:HGNC Symbol;Acc:HGNC:10419]	hsa03010:Ribosome	R-HSA-72706:GTP hydrolysis and joining of the 60S ribosomal subunit;R-HSA-72689:Formation of a pool of free 40S subunits;R-HSA-72737:Cap-dependent Translation Initiation;R-HSA-156827:L13a-mediated translational silencing of Ceruloplasmin expression;R-HSA-72764:Eukaryotic Translation Termination;R-HSA-72649:Translation initiation complex formation;R-HSA-2408522:Selenoamino acid metabolism;R-HSA-72…	-	-	615909:Diamond-Blackfan anemia 13	-	Visceral fat;Visceral adipose tissue/subcutaneous adipose tissue ratio;Post-traumatic stress disorder (asjusted for relatedness)	GO:0000184:nuclear-transcribed mRNA catabolic process, nonsense-mediated decay;GO:0000956:nuclear-transcribed mRNA catabolic process;GO:0006139:nucleobase-containing compound metabolic process;GO:0006364:rRNA processing;GO:0006396:RNA processing;GO:0006401:RNA catabolic process;GO:0006402:mRNA catabolic process;GO:0006412:translation;GO:0006413:translational initiation;GO:0006518:peptide metaboli…	GO:0003735:structural constituent of ribosome;GO:0005198:structural molecule activity;GO:0005488:binding;GO:0008270:zinc ion binding;GO:0043167:ion binding;GO:0043169:cation binding;GO:0046872:metal ion binding;GO:0046914:transition metal ion binding	GO:0005576:extracellular region;GO:0005622:intracellular;GO:0005623:cell;GO:0005634:nucleus;GO:0005654:nucleoplasm;GO:0005737:cytoplasm;GO:0005829:cytosol;GO:0005840:ribosome;GO:0005912:adherens junction;GO:0005924:cell-substrate adherens junction;GO:0005925:focal adhesion;GO:0015935:small ribosomal subunit;GO:0022626:cytosolic ribosome;GO:0022627:cytosolic small ribosomal subunit;GO:0030054:cell…
AK4	5.89E-53	0.534828525	0.245	0.013	0.571119538	0.036291013	2.31E-48	protein_coding	GRCh38.98	chr1	+	65147549	65232145	84597	ENSG00000162433	hsa:205:AK4, AK_4, AK3, AK3L1, AK3L2	205	adenylate kinase 4 [Source:HGNC Symbol;Acc:HGNC:363]	hsa01100:Metabolic pathways;hsa00230:Purine metabolism	R-HSA-15869:Metabolism of nucleotides;R-HSA-1430728:Metabolism;R-HSA-499943:Synthesis and interconversion of nucleotide di- and triphosphates	PWY-841:purine nucleotides de novo biosynthesis;PWY-7219:adenosine ribonucleotides de novo biosynthesis;PWY66-409:superpathway of purine nucleotide salvage	P02738:De novo purine biosynthesis	-	-	-	GO:0001889:liver development;GO:0006139:nucleobase-containing compound metabolic process;GO:0006163:purine nucleotide metabolic process;GO:0006164:purine nucleotide biosynthetic process;GO:0006165:nucleoside diphosphate phosphorylation;GO:0006172:ADP biosynthetic process;GO:0006725:cellular aromatic compound metabolic process;GO:0006753:nucleoside phosphate metabolic process;GO:0006793:phosphorus…	GO:0000166:nucleotide binding;GO:0001882:nucleoside binding;GO:0001883:purine nucleoside binding;GO:0003824:catalytic activity;GO:0004017:adenylate kinase activity;GO:0004550:nucleoside diphosphate kinase activity;GO:0005488:binding;GO:0005524:ATP binding;GO:0005525:GTP binding;GO:0016301:kinase activity;GO:0016740:transferase activity;GO:0016772:transferase activity, transferring phosphorus-cont…	GO:0005576:extracellular region;GO:0005622:intracellular;GO:0005623:cell;GO:0005737:cytoplasm;GO:0005739:mitochondrion;GO:0005759:mitochondrial matrix;GO:0031974:membrane-enclosed lumen;GO:0031982:vesicle;GO:0031988:membrane-bounded vesicle;GO:0043226:organelle;GO:0043227:membrane-bounded organelle;GO:0043229:intracellular organelle;GO:0043230:extracellular organelle;GO:0043231:intracellular memb…
FTH1P10	6.29E-53	0.87759522	0.593	0.173	1.288976438	0.411381217	2.46E-48	-	-	-	-	-	-	-	-	-	-	-	-	-	-	-	-	-	-	-	-	-
SMOX	9.07E-53	1.000118423	0.37	0.056	1.151132574	0.151014151	3.55E-48	protein_coding	GRCh38.98	chr20	+	4120980	4187747	66768	ENSG00000088826	hsa:54498:SMOX, C20orf16, PAO, PAO-1, PAO1, PAOH, PAOH1, SMO	54498	spermine oxidase [Source:HGNC Symbol;Acc:HGNC:15862]	hsa00330:Arginine and proline metabolism;hsa00410:beta-Alanine metabolism	-	PWY-6117:spermine and spermidine degradation I	-	-	-	Height;Panic disorder;Dementia and core Alzheimer's disease neuropathologic changes	GO:0006576:cellular biogenic amine metabolic process;GO:0006595:polyamine metabolic process;GO:0006596:polyamine biosynthetic process;GO:0006598:polyamine catabolic process;GO:0006807:nitrogen compound metabolic process;GO:0008152:metabolic process;GO:0008215:spermine metabolic process;GO:0009056:catabolic process;GO:0009058:biosynthetic process;GO:0009308:amine metabolic process;GO:0009309:amine…	GO:0003824:catalytic activity;GO:0016491:oxidoreductase activity;GO:0016645:oxidoreductase activity, acting on the CH-NH group of donors;GO:0016647:oxidoreductase activity, acting on the CH-NH group of donors, oxygen as acceptor;GO:0046592:polyamine oxidase activity;GO:0052894:norspermine:oxygen oxidoreductase activity;GO:0052895:N1-acetylspermine:oxygen oxidoreductase (N1-acetylspermidine-formin…	GO:0005622:intracellular;GO:0005623:cell;GO:0005634:nucleus;GO:0005737:cytoplasm;GO:0005829:cytosol;GO:0043226:organelle;GO:0043227:membrane-bounded organelle;GO:0043229:intracellular organelle;GO:0043231:intracellular membrane-bounded organelle;GO:0044424:intracellular part;GO:0044444:cytoplasmic part;GO:0044464:cell part
GSTK1	1.03E-52	-1.327077561	0.136	0.648	0.289937458	1.617015019	4.05E-48	protein_coding	GRCh38.98	chr7	+	143244093	143270854	26762	ENSG00000197448	hsa:373156:GSTK1, GST, GST_13-13, GST13, GST13-13, GSTK1-1, hGSTK1	373156	glutathione S-transferase kappa 1 [Source:HGNC Symbol;Acc:HGNC:16906]	hsa04146:Peroxisome;hsa00480:Glutathione metabolism;hsa00980:Metabolism of xenobiotics by cytochrome P450;hsa00982:Drug metabolism - cytochrome P450;hsa05204:Chemical carcinogenesis	R-HSA-156590:Glutathione conjugation;R-HSA-211859:Biological oxidations;R-HSA-1430728:Metabolism;R-HSA-156580:Phase II conjugation	PWY-4061:glutathione-mediated detoxification	-	-	-	-	GO:0006518:peptide metabolic process;GO:0006575:cellular modified amino acid metabolic process;GO:0006749:glutathione metabolic process;GO:0006790:sulfur compound metabolic process;GO:0006807:nitrogen compound metabolic process;GO:0008152:metabolic process;GO:0009058:biosynthetic process;GO:0009636:response to toxic substance;GO:0009888:tissue development;GO:0009987:cellular process;GO:0030154:ce…	GO:0003824:catalytic activity;GO:0004364:glutathione transferase activity;GO:0004601:peroxidase activity;GO:0004602:glutathione peroxidase activity;GO:0005102:receptor binding;GO:0005488:binding;GO:0005515:protein binding;GO:0015035:protein disulfide oxidoreductase activity;GO:0015036:disulfide oxidoreductase activity;GO:0016209:antioxidant activity;GO:0016491:oxidoreductase activity;GO:0016667:o…	GO:0005576:extracellular region;GO:0005622:intracellular;GO:0005623:cell;GO:0005737:cytoplasm;GO:0005739:mitochondrion;GO:0005740:mitochondrial envelope;GO:0005743:mitochondrial inner membrane;GO:0005759:mitochondrial matrix;GO:0005777:peroxisome;GO:0016020:membrane;GO:0019866:organelle inner membrane;GO:0031090:organelle membrane;GO:0031966:mitochondrial membrane;GO:0031967:organelle envelope;GO…
RPS3	1.18E-52	-1.009049091	0.842	0.98	2.491506858	3.500555949	4.62E-48	protein_coding	GRCh38.98	chr11	+	75399515	75422280	22766	ENSG00000149273	hsa:6188:RPS3, S3	6188	ribosomal protein S3 [Source:HGNC Symbol;Acc:HGNC:10420]	hsa03010:Ribosome	R-HSA-72706:GTP hydrolysis and joining of the 60S ribosomal subunit;R-HSA-72689:Formation of a pool of free 40S subunits;R-HSA-72737:Cap-dependent Translation Initiation;R-HSA-156827:L13a-mediated translational silencing of Ceruloplasmin expression;R-HSA-72764:Eukaryotic Translation Termination;R-HSA-72649:Translation initiation complex formation;R-HSA-2408522:Selenoamino acid metabolism;R-HSA-72…	-	-	-	-	-	GO:0000165:MAPK cascade;GO:0000184:nuclear-transcribed mRNA catabolic process, nonsense-mediated decay;GO:0000226:microtubule cytoskeleton organization;GO:0000278:mitotic cell cycle;GO:0000280:nuclear division;GO:0000302:response to reactive oxygen species;GO:0000956:nuclear-transcribed mRNA catabolic process;GO:0001932:regulation of protein phosphorylation;GO:0001934:positive regulation of prote…	GO:0003676:nucleic acid binding;GO:0003677:DNA binding;GO:0003684:damaged DNA binding;GO:0003723:RNA binding;GO:0003729:mRNA binding;GO:0003735:structural constituent of ribosome;GO:0003824:catalytic activity;GO:0003906:DNA-(apurinic or apyrimidinic site) lyase activity;GO:0004518:nuclease activity;GO:0004519:endonuclease activity;GO:0004520:endodeoxyribonuclease activity;GO:0004536:deoxyribonucl…	GO:0001726:ruffle;GO:0005576:extracellular region;GO:0005622:intracellular;GO:0005623:cell;GO:0005634:nucleus;GO:0005654:nucleoplasm;GO:0005730:nucleolus;GO:0005737:cytoplasm;GO:0005739:mitochondrion;GO:0005740:mitochondrial envelope;GO:0005743:mitochondrial inner membrane;GO:0005759:mitochondrial matrix;GO:0005819:spindle;GO:0005829:cytosol;GO:0005840:ribosome;GO:0005844:polysome;GO:0005856:cyto…
RPL35	1.28E-52	-1.09109644	0.7	0.929	1.728101518	2.819197958	5.01E-48	protein_coding	GRCh38.98	chr9	-	124857880	124861981	4102	ENSG00000136942	hsa:11224:RPL35, L35	11224	ribosomal protein L35 [Source:HGNC Symbol;Acc:HGNC:10344]	hsa03010:Ribosome	R-HSA-72706:GTP hydrolysis and joining of the 60S ribosomal subunit;R-HSA-72689:Formation of a pool of free 40S subunits;R-HSA-72737:Cap-dependent Translation Initiation;R-HSA-156827:L13a-mediated translational silencing of Ceruloplasmin expression;R-HSA-72764:Eukaryotic Translation Termination;R-HSA-2408522:Selenoamino acid metabolism;R-HSA-72312:rRNA processing;R-HSA-927802:Nonsense-Mediated De…	-	-	-	-	-	GO:0000184:nuclear-transcribed mRNA catabolic process, nonsense-mediated decay;GO:0000463:maturation of LSU-rRNA from tricistronic rRNA transcript (SSU-rRNA, 5.8S rRNA, LSU-rRNA);GO:0000470:maturation of LSU-rRNA;GO:0000956:nuclear-transcribed mRNA catabolic process;GO:0006139:nucleobase-containing compound metabolic process;GO:0006364:rRNA processing;GO:0006396:RNA processing;GO:0006401:RNA cata…	GO:0003676:nucleic acid binding;GO:0003723:RNA binding;GO:0003729:mRNA binding;GO:0003735:structural constituent of ribosome;GO:0005198:structural molecule activity;GO:0005488:binding;GO:0044822:poly(A) RNA binding;GO:0097159:organic cyclic compound binding;GO:1901363:heterocyclic compound binding	GO:0005622:intracellular;GO:0005623:cell;GO:0005634:nucleus;GO:0005730:nucleolus;GO:0005737:cytoplasm;GO:0005829:cytosol;GO:0005840:ribosome;GO:0015934:large ribosomal subunit;GO:0016020:membrane;GO:0022625:cytosolic large ribosomal subunit;GO:0022626:cytosolic ribosome;GO:0030529:intracellular ribonucleoprotein complex;GO:0031974:membrane-enclosed lumen;GO:0031981:nuclear lumen;GO:0032991:macrom…
HERPUD1	5.60E-52	-1.74910599	0.245	0.714	0.839970073	2.589076063	2.19E-47	protein_coding	GRCh38.98	chr16	+	56932142	56944864	12723	ENSG00000051108	hsa:9709:HERPUD1, HERP, Mif1, SUP	9709	homocysteine inducible ER protein with ubiquitin like domain 1 [Source:HGNC Symbol;Acc:HGNC:13744]	hsa04141:Protein processing in endoplasmic reticulum	R-HSA-380994:ATF4 activates genes;R-HSA-392499:Metabolism of proteins;R-HSA-381119:Unfolded Protein Response (UPR);R-HSA-381042:PERK regulates gene expression	-	-	-	-	HDL cholesterol;Metabolic syndrome;Cardiovascular disease risk factors;HDL Cholesterol in HIV-infection;Diisocyanate-induced asthma	GO:0006464:cellular protein modification process;GO:0006508:proteolysis;GO:0006511:ubiquitin-dependent protein catabolic process;GO:0006810:transport;GO:0006873:cellular ion homeostasis;GO:0006874:cellular calcium ion homeostasis;GO:0006875:cellular metal ion homeostasis;GO:0006886:intracellular protein transport;GO:0006915:apoptotic process;GO:0006950:response to stress;GO:0006984:ER-nucleus sig…	GO:0005488:binding;GO:0005515:protein binding;GO:0044325:ion channel binding	GO:0005622:intracellular;GO:0005623:cell;GO:0005737:cytoplasm;GO:0005783:endoplasmic reticulum;GO:0005789:endoplasmic reticulum membrane;GO:0012505:endomembrane system;GO:0016020:membrane;GO:0016021:integral component of membrane;GO:0016234:inclusion body;GO:0031224:intrinsic component of membrane;GO:0032991:macromolecular complex;GO:0034702:ion channel complex;GO:0034703:cation channel complex;G…
RPLP2	1.11E-51	-0.872806925	0.974	0.996	3.271477892	4.144284818	4.33E-47	protein_coding	GRCh38.98	chr11	+	809965	812880	2916	ENSG00000177600	hsa:6181:RPLP2, D11S2243E, LP2, P2, RPP2	6181	ribosomal protein lateral stalk subunit P2 [Source:HGNC Symbol;Acc:HGNC:10377]	hsa03010:Ribosome	R-HSA-72706:GTP hydrolysis and joining of the 60S ribosomal subunit;R-HSA-72689:Formation of a pool of free 40S subunits;R-HSA-72737:Cap-dependent Translation Initiation;R-HSA-156827:L13a-mediated translational silencing of Ceruloplasmin expression;R-HSA-72764:Eukaryotic Translation Termination;R-HSA-2408522:Selenoamino acid metabolism;R-HSA-72312:rRNA processing;R-HSA-927802:Nonsense-Mediated De…	-	-	-	-	-	GO:0000184:nuclear-transcribed mRNA catabolic process, nonsense-mediated decay;GO:0000956:nuclear-transcribed mRNA catabolic process;GO:0002181:cytoplasmic translation;GO:0006139:nucleobase-containing compound metabolic process;GO:0006364:rRNA processing;GO:0006396:RNA processing;GO:0006401:RNA catabolic process;GO:0006402:mRNA catabolic process;GO:0006412:translation;GO:0006413:translational ini…	GO:0003676:nucleic acid binding;GO:0003723:RNA binding;GO:0003735:structural constituent of ribosome;GO:0005198:structural molecule activity;GO:0005488:binding;GO:0005515:protein binding;GO:0019843:rRNA binding;GO:0070180:large ribosomal subunit rRNA binding;GO:0097159:organic cyclic compound binding;GO:1901363:heterocyclic compound binding	GO:0005576:extracellular region;GO:0005622:intracellular;GO:0005623:cell;GO:0005737:cytoplasm;GO:0005829:cytosol;GO:0005840:ribosome;GO:0005912:adherens junction;GO:0005924:cell-substrate adherens junction;GO:0005925:focal adhesion;GO:0015934:large ribosomal subunit;GO:0016020:membrane;GO:0022625:cytosolic large ribosomal subunit;GO:0022626:cytosolic ribosome;GO:0030054:cell junction;GO:0030055:c…
HLA-C	1.17E-51	-0.872219587	0.949	0.992	2.986305378	3.858524965	4.58E-47	protein_coding	GRCh38.98	chr6	-	31268749	31272130	3382	ENSG00000204525	hsa:3107:HLA-C, D6S204, HLA-JY3, HLAC, HLC-C, PSORS1	3107	major histocompatibility complex, class I, C [Source:HGNC Symbol;Acc:HGNC:4933]	hsa04514:Cell adhesion molecules (CAMs);hsa04650:Natural killer cell mediated cytotoxicity;hsa05168:Herpes simplex infection;hsa05320:Autoimmune thyroid disease;hsa05166:HTLV-I infection;hsa04144:Endocytosis;hsa04145:Phagosome;hsa04612:Antigen processing and presentation;hsa04940:Type I diabetes mellitus;hsa05169:Epstein-Barr virus infection;hsa05203:Viral carcinogenesis;hsa05330:Allograft reject…	R-HSA-168256:Immune System;R-HSA-1280218:Adaptive Immune System;R-HSA-909733:Interferon alpha/beta signaling;R-HSA-1236974:ER-Phagosome pathway;R-HSA-913531:Interferon Signaling;R-HSA-198933:Immunoregulatory interactions between a Lymphoid and a non-Lymphoid cell;R-HSA-1280215:Cytokine Signaling in Immune system;R-HSA-983169:Class I MHC mediated antigen processing & presentation;R-HSA-877300:Inte…	-	-	177900:Psoriasis susceptibility 1;609423:AIDS, resistance to	-	Psoriasis;Schizophrenia;Type 1 diabetes;Height;Rheumatoid arthritis;Crohn's disease;Coronary heart disease;Protein quantitative trait loci;Bone mineral density (spine);IgE levels;Ulcerative colitis;AIDS progression;Eosinophil counts;Atopic dermatitis;Hepatitis B;Nasopharyngeal carcinoma;Primary biliary cirrhosis;Follicular lymphoma;Psoriatic arthritis;Bipolar disorder and schizophrenia;HIV-1 cont…	GO:0002376:immune system process;GO:0002474:antigen processing and presentation of peptide antigen via MHC class I;GO:0002478:antigen processing and presentation of exogenous peptide antigen;GO:0002479:antigen processing and presentation of exogenous peptide antigen via MHC class I, TAP-dependent;GO:0002480:antigen processing and presentation of exogenous peptide antigen via MHC class I, TAP-inde…	GO:0003823:antigen binding;GO:0005488:binding;GO:0033218:amide binding;GO:0042277:peptide binding;GO:0042605:peptide antigen binding	GO:0000139:Golgi membrane;GO:0005576:extracellular region;GO:0005622:intracellular;GO:0005623:cell;GO:0005737:cytoplasm;GO:0005768:endosome;GO:0005769:early endosome;GO:0005773:vacuole;GO:0005774:vacuolar membrane;GO:0005783:endoplasmic reticulum;GO:0005789:endoplasmic reticulum membrane;GO:0005794:Golgi apparatus;GO:0005886:plasma membrane;GO:0009986:cell surface;GO:0010008:endosome membrane;GO:…
RPL4	1.50E-51	-1.169126648	0.52	0.874	1.271618561	2.440745209	5.86E-47	protein_coding	GRCh38.98	chr15	-	66498015	66524532	26518	ENSG00000174444	hsa:6124:RPL4, L4	6124	ribosomal protein L4 [Source:HGNC Symbol;Acc:HGNC:10353]	hsa03010:Ribosome	R-HSA-72706:GTP hydrolysis and joining of the 60S ribosomal subunit;R-HSA-72689:Formation of a pool of free 40S subunits;R-HSA-72737:Cap-dependent Translation Initiation;R-HSA-156827:L13a-mediated translational silencing of Ceruloplasmin expression;R-HSA-72764:Eukaryotic Translation Termination;R-HSA-2408522:Selenoamino acid metabolism;R-HSA-72312:rRNA processing;R-HSA-927802:Nonsense-Mediated De…	-	-	-	-	-	GO:0000184:nuclear-transcribed mRNA catabolic process, nonsense-mediated decay;GO:0000956:nuclear-transcribed mRNA catabolic process;GO:0006139:nucleobase-containing compound metabolic process;GO:0006364:rRNA processing;GO:0006396:RNA processing;GO:0006401:RNA catabolic process;GO:0006402:mRNA catabolic process;GO:0006412:translation;GO:0006413:translational initiation;GO:0006518:peptide metaboli…	GO:0003676:nucleic acid binding;GO:0003723:RNA binding;GO:0003735:structural constituent of ribosome;GO:0005198:structural molecule activity;GO:0005488:binding;GO:0005515:protein binding;GO:0044822:poly(A) RNA binding;GO:0097159:organic cyclic compound binding;GO:1901363:heterocyclic compound binding	GO:0005576:extracellular region;GO:0005622:intracellular;GO:0005623:cell;GO:0005634:nucleus;GO:0005730:nucleolus;GO:0005737:cytoplasm;GO:0005829:cytosol;GO:0005840:ribosome;GO:0005912:adherens junction;GO:0005924:cell-substrate adherens junction;GO:0005925:focal adhesion;GO:0015934:large ribosomal subunit;GO:0016020:membrane;GO:0022625:cytosolic large ribosomal subunit;GO:0022626:cytosolic riboso…
SPI1	2.32E-51	-1.233588512	0.509	0.873	1.302471062	2.536059574	9.09E-47	protein_coding	GRCh38.98	chr11	-	47354860	47378576	23717	ENSG00000066336	hsa:6688:SPI1, OF, PU.1, SFPI1, SPI-1, SPI-A	6688	Spi-1 proto-oncogene [Source:HGNC Symbol;Acc:HGNC:11241]	hsa05202:Transcriptional misregulation in cancer;hsa05166:HTLV-I infection;hsa05200:Pathways in cancer;hsa05169:Epstein-Barr virus infection;hsa04380:Osteoclast differentiation;hsa05221:Acute myeloid leukemia	-	-	P00036:Interleukin signaling pathway	-	Cancers;Cancers of haematopoietic and lymphoid tissues;H00003:Acute myeloid leukemia (AML)	Intraocular pressure	GO:0000122:negative regulation of transcription from RNA polymerase II promoter;GO:0001525:angiogenesis;GO:0001568:blood vessel development;GO:0001569:patterning of blood vessels;GO:0001763:morphogenesis of a branching structure;GO:0001773:myeloid dendritic cell activation;GO:0001775:cell activation;GO:0001944:vasculature development;GO:0002009:morphogenesis of an epithelium;GO:0002244:hematopoie…	GO:0000975:regulatory region DNA binding;GO:0000976:transcription regulatory region sequence-specific DNA binding;GO:0000977:RNA polymerase II regulatory region sequence-specific DNA binding;GO:0000978:RNA polymerase II core promoter proximal region sequence-specific DNA binding;GO:0000979:RNA polymerase II core promoter sequence-specific DNA binding;GO:0000980:RNA polymerase II distal enhancer s…	GO:0000228:nuclear chromosome;GO:0000785:chromatin;GO:0000790:nuclear chromatin;GO:0005622:intracellular;GO:0005623:cell;GO:0005634:nucleus;GO:0005694:chromosome;GO:0031974:membrane-enclosed lumen;GO:0031981:nuclear lumen;GO:0032991:macromolecular complex;GO:0043226:organelle;GO:0043227:membrane-bounded organelle;GO:0043228:non-membrane-bounded organelle;GO:0043229:intracellular organelle;GO:0043…
EEF1B2	2.80E-51	-1.322712084	0.388	0.775	0.847848196	2.17056028	1.10E-46	protein_coding	GRCh38.98	chr2	+	206159585	206162928	3344	ENSG00000114942	hsa:1933:EEF1B2, EEF1B, EEF1B1, EF1B	1933	eukaryotic translation elongation factor 1 beta 2 [Source:HGNC Symbol;Acc:HGNC:3208]	-	R-HSA-72766:Translation;R-HSA-392499:Metabolism of proteins;R-HSA-74160:Gene Expression;R-HSA-156842:Eukaryotic Translation Elongation	-	-	-	-	-	GO:0006412:translation;GO:0006414:translational elongation;GO:0006518:peptide metabolic process;GO:0006807:nitrogen compound metabolic process;GO:0008152:metabolic process;GO:0009058:biosynthetic process;GO:0009059:macromolecule biosynthetic process;GO:0009987:cellular process;GO:0010467:gene expression;GO:0019538:protein metabolic process;GO:0034641:cellular nitrogen compound metabolic process;G…	GO:0003676:nucleic acid binding;GO:0003723:RNA binding;GO:0003746:translation elongation factor activity;GO:0005488:binding;GO:0005515:protein binding;GO:0008135:translation factor activity, RNA binding;GO:0097159:organic cyclic compound binding;GO:1901363:heterocyclic compound binding	GO:0005622:intracellular;GO:0005623:cell;GO:0005737:cytoplasm;GO:0005783:endoplasmic reticulum;GO:0005829:cytosol;GO:0005853:eukaryotic translation elongation factor 1 complex;GO:0012505:endomembrane system;GO:0032991:macromolecular complex;GO:0043226:organelle;GO:0043227:membrane-bounded organelle;GO:0043229:intracellular organelle;GO:0043231:intracellular membrane-bounded organelle;GO:0043234:p…
RPL14	2.87E-51	-1.072982089	0.729	0.951	2.093755863	3.166737953	1.12E-46	protein_coding	GRCh38.98	chr3	+	40457292	40468587	11296	ENSG00000188846	hsa:9045:RPL14, CAG-ISL-7, CTG-B33, L14, RL14, hRL14	9045	ribosomal protein L14 [Source:HGNC Symbol;Acc:HGNC:10305]	hsa03010:Ribosome	R-HSA-72706:GTP hydrolysis and joining of the 60S ribosomal subunit;R-HSA-72689:Formation of a pool of free 40S subunits;R-HSA-72737:Cap-dependent Translation Initiation;R-HSA-156827:L13a-mediated translational silencing of Ceruloplasmin expression;R-HSA-72764:Eukaryotic Translation Termination;R-HSA-2408522:Selenoamino acid metabolism;R-HSA-72312:rRNA processing;R-HSA-927802:Nonsense-Mediated De…	-	-	-	-	-	GO:0000184:nuclear-transcribed mRNA catabolic process, nonsense-mediated decay;GO:0000956:nuclear-transcribed mRNA catabolic process;GO:0006139:nucleobase-containing compound metabolic process;GO:0006364:rRNA processing;GO:0006396:RNA processing;GO:0006401:RNA catabolic process;GO:0006402:mRNA catabolic process;GO:0006412:translation;GO:0006413:translational initiation;GO:0006518:peptide metaboli…	GO:0003676:nucleic acid binding;GO:0003723:RNA binding;GO:0003735:structural constituent of ribosome;GO:0005198:structural molecule activity;GO:0005488:binding;GO:0005515:protein binding;GO:0044822:poly(A) RNA binding;GO:0097159:organic cyclic compound binding;GO:1901363:heterocyclic compound binding	GO:0005576:extracellular region;GO:0005622:intracellular;GO:0005623:cell;GO:0005737:cytoplasm;GO:0005829:cytosol;GO:0005840:ribosome;GO:0015934:large ribosomal subunit;GO:0016020:membrane;GO:0022625:cytosolic large ribosomal subunit;GO:0022626:cytosolic ribosome;GO:0030529:intracellular ribonucleoprotein complex;GO:0031982:vesicle;GO:0031988:membrane-bounded vesicle;GO:0032991:macromolecular comp…
HSPA8	3.08E-51	-1.577765657	0.568	0.856	1.934572718	3.512338376	1.21E-46	protein_coding	GRCh38.98	chr11	-	123057489	123063230	5742	ENSG00000109971	hsa:3312:HSPA8, HEL-33, HEL-S-72p, HSC54, HSC70, HSC71, HSP71, HSP73, HSPA10, LAP-1, LAP1, NIP71	3312	heat shock protein family A (Hsp70) member 8 [Source:HGNC Symbol;Acc:HGNC:5241]	hsa05162:Measles;hsa05164:Influenza A;hsa04213:Longevity regulating pathway - multiple species;hsa04010:MAPK signaling pathway;hsa04144:Endocytosis;hsa03040:Spliceosome;hsa04612:Antigen processing and presentation;hsa05169:Epstein-Barr virus infection;hsa05145:Toxoplasmosis;hsa05134:Legionellosis;hsa04915:Estrogen signaling pathway;hsa04141:Protein processing in endoplasmic reticulum	R-HSA-8856828:Clathrin-mediated endocytosis;R-HSA-1266738:Developmental Biology;R-HSA-432722:Golgi Associated Vesicle Biogenesis;R-HSA-112316:Neuronal System;R-HSA-5653656:Vesicle-mediated transport;R-HSA-422475:Axon guidance;R-HSA-450531:Regulation of mRNA stability by proteins that bind AU-rich elements;R-HSA-432720:Lysosome Vesicle Biogenesis;R-HSA-3371453:Regulation of HSF1-mediated heat shoc…	-	P00049:Parkinson disease;P00006:Apoptosis signaling pathway	-	-	-	GO:0000375:RNA splicing, via transesterification reactions;GO:0000377:RNA splicing, via transesterification reactions with bulged adenosine as nucleophile;GO:0000398:mRNA splicing, via spliceosome;GO:0001505:regulation of neurotransmitter levels;GO:0006139:nucleobase-containing compound metabolic process;GO:0006163:purine nucleotide metabolic process;GO:0006351:transcription, DNA-templated;GO:000…	GO:0000166:nucleotide binding;GO:0001664:G-protein coupled receptor binding;GO:0001786:phosphatidylserine binding;GO:0001882:nucleoside binding;GO:0001883:purine nucleoside binding;GO:0003676:nucleic acid binding;GO:0003723:RNA binding;GO:0003823:antigen binding;GO:0003824:catalytic activity;GO:0005102:receptor binding;GO:0005488:binding;GO:0005515:protein binding;GO:0005524:ATP binding;GO:000554…	GO:0000151:ubiquitin ligase complex;GO:0000323:lytic vacuole;GO:0000974:Prp19 complex;GO:0005576:extracellular region;GO:0005615:extracellular space;GO:0005622:intracellular;GO:0005623:cell;GO:0005634:nucleus;GO:0005654:nucleoplasm;GO:0005681:spliceosomal complex;GO:0005730:nucleolus;GO:0005737:cytoplasm;GO:0005764:lysosome;GO:0005765:lysosomal membrane;GO:0005768:endosome;GO:0005770:late endosom…
C1QA	9.57E-51	-4.21247474	0.026	0.539	0.059024887	4.271499626	3.75E-46	protein_coding	GRCh38.98	chr1	+	22636628	22639678	3051	ENSG00000173372	hsa:712:C1QA	712	complement C1q A chain [Source:HGNC Symbol;Acc:HGNC:1241]	hsa05150:Staphylococcus aureus infection;hsa05322:Systemic lupus erythematosus;hsa05133:Pertussis;hsa05142:Chagas disease (American trypanosomiasis);hsa05020:Prion diseases;hsa04610:Complement and coagulation cascades	R-HSA-173623:Classical antibody-mediated complement activation;R-HSA-168256:Immune System;R-HSA-166786:Creation of C4 and C2 activators;R-HSA-166658:Complement cascade;R-HSA-166663:Initial triggering of complement;R-HSA-168249:Innate Immune System	-	-	613652:C1q deficiency	Immune system diseases;Allergies and autoimmune diseases;H01357:Allergic contact dermatitis;Primary immunodeficiency;H00102:Classic complement pathway component defects;Skin diseases;Skin and soft tissue diseases	-	GO:0002250:adaptive immune response;GO:0002252:immune effector process;GO:0002253:activation of immune response;GO:0002376:immune system process;GO:0002443:leukocyte mediated immunity;GO:0002449:lymphocyte mediated immunity;GO:0002455:humoral immune response mediated by circulating immunoglobulin;GO:0002460:adaptive immune response based on somatic recombination of immune receptors built from imm…	GO:0003824:catalytic activity;GO:0004175:endopeptidase activity;GO:0004252:serine-type endopeptidase activity;GO:0005488:binding;GO:0005515:protein binding;GO:0008233:peptidase activity;GO:0008236:serine-type peptidase activity;GO:0016787:hydrolase activity;GO:0017171:serine hydrolase activity;GO:0070011:peptidase activity, acting on L-amino acid peptides	GO:0005576:extracellular region;GO:0005581:collagen trimer;GO:0005602:complement component C1 complex;GO:0005615:extracellular space;GO:0031982:vesicle;GO:0031988:membrane-bounded vesicle;GO:0032991:macromolecular complex;GO:0043226:organelle;GO:0043227:membrane-bounded organelle;GO:0043230:extracellular organelle;GO:0043234:protein complex;GO:0044421:extracellular region part;GO:0070062:extracel…
FOSB	3.05E-50	-1.635097696	0.311	0.752	1.59768769	3.232785385	1.19E-45	protein_coding	GRCh38.98	chr19	+	45467995	45475179	7185	ENSG00000125740	hsa:2354:FOSB, AP-1, G0S3, GOS3, GOSB	2354	FosB proto-oncogene, AP-1 transcription factor subunit [Source:HGNC Symbol;Acc:HGNC:3797]	hsa04380:Osteoclast differentiation;hsa05034:Alcoholism;hsa05031:Amphetamine addiction;hsa05030:Cocaine addiction	-	-	-	-	-	-	GO:0000003:reproduction;GO:0000122:negative regulation of transcription from RNA polymerase II promoter;GO:0006139:nucleobase-containing compound metabolic process;GO:0006351:transcription, DNA-templated;GO:0006355:regulation of transcription, DNA-templated;GO:0006357:regulation of transcription from RNA polymerase II promoter;GO:0006366:transcription from RNA polymerase II promoter;GO:0006725:ce…	GO:0000975:regulatory region DNA binding;GO:0000976:transcription regulatory region sequence-specific DNA binding;GO:0000977:RNA polymerase II regulatory region sequence-specific DNA binding;GO:0000978:RNA polymerase II core promoter proximal region sequence-specific DNA binding;GO:0000981:RNA polymerase II transcription factor activity, sequence-specific DNA binding;GO:0000982:transcription fact…	GO:0005622:intracellular;GO:0005623:cell;GO:0005634:nucleus;GO:0043226:organelle;GO:0043227:membrane-bounded organelle;GO:0043229:intracellular organelle;GO:0043231:intracellular membrane-bounded organelle;GO:0044424:intracellular part;GO:0044464:cell part
FTH1P8	4.34E-50	0.783395769	0.505	0.123	1.079035199	0.29563943	1.70E-45	-	-	-	-	-	-	-	-	-	-	-	-	-	-	-	-	-	-	-	-	-
TMSB10	5.41E-50	-0.779251758	1	1	4.551370561	5.330622319	2.12E-45	protein_coding	GRCh38.98	chr2	+	84905656	84906671	1016	ENSG00000034510	hsa:9168:TMSB10, MIG12, TB10	9168	thymosin beta 10 [Source:HGNC Symbol;Acc:HGNC:11879]	-	-	-	-	-	-	-	GO:0006996:organelle organization;GO:0007010:cytoskeleton organization;GO:0007015:actin filament organization;GO:0009987:cellular process;GO:0016043:cellular component organization;GO:0030029:actin filament-based process;GO:0030036:actin cytoskeleton organization;GO:0044699:single-organism process;GO:0044763:single-organism cellular process;GO:0071840:cellular component organization or biogenesis…	GO:0003779:actin binding;GO:0003785:actin monomer binding;GO:0005488:binding;GO:0005515:protein binding;GO:0008092:cytoskeletal protein binding	GO:0005622:intracellular;GO:0005623:cell;GO:0005737:cytoplasm;GO:0005856:cytoskeleton;GO:0043226:organelle;GO:0043228:non-membrane-bounded organelle;GO:0043229:intracellular organelle;GO:0043232:intracellular non-membrane-bounded organelle;GO:0044424:intracellular part;GO:0044464:cell part
IL1B	1.15E-49	1.473415143	0.993	0.711	6.814126053	5.34071091	4.50E-45	protein_coding	GRCh38.98	chr2	-	112829751	112836816	7066	ENSG00000125538	hsa:3553:IL1B, IL-1, IL1-BETA, IL1F2	3553	interleukin 1 beta [Source:HGNC Symbol;Acc:HGNC:5992]	hsa04060:Cytokine-cytokine receptor interaction;hsa04620:Toll-like receptor signaling pathway;hsa04623:Cytosolic DNA-sensing pathway;hsa05152:Tuberculosis;hsa05162:Measles;hsa05164:Influenza A;hsa05168:Herpes simplex infection;hsa04010:MAPK signaling pathway;hsa04940:Type I diabetes mellitus;hsa05332:Graft-versus-host disease;hsa04064:NF-kappa B signaling pathway;hsa04640:Hematopoietic cell linea…	R-HSA-446652:Interleukin-1 signaling;R-HSA-168256:Immune System;R-HSA-5607764:CLEC7A (Dectin-1) signaling;R-HSA-5621481:C-type lectin receptors (CLRs);R-HSA-1280215:Cytokine Signaling in Immune system;R-HSA-448706:Interleukin-1 processing;R-HSA-449147:Signaling by Interleukins;R-HSA-168249:Innate Immune System;R-HSA-5660668:CLEC7A/inflammasome pathway	-	-	137215:Gastric cancer, somatic	Immune system diseases;Allergies and autoimmune diseases;H01492:Systemic sclerosis;Skin diseases;Skin and soft tissue diseases	-	GO:0000003:reproduction;GO:0000122:negative regulation of transcription from RNA polymerase II promoter;GO:0000165:MAPK cascade;GO:0000187:activation of MAPK activity;GO:0000278:mitotic cell cycle;GO:0000280:nuclear division;GO:0000302:response to reactive oxygen species;GO:0001101:response to acid chemical;GO:0001525:angiogenesis;GO:0001568:blood vessel development;GO:0001659:temperature homeost…
otein transport;GO:0051223:regulation of protein transport;GO:0051224:negative regulation of protein transport;GO:0051234:establishment of localization;GO:0051235:maintenance of location;GO:0051239:regulation of multicellular organismal process;GO:0051240:positive regulation of multicellular organismal process;GO:0051241:negative regulation of multicellular organismal process;GO:0051246:regulatio…	GO:0005102:receptor binding;GO:0005125:cytokine activity;GO:0005126:cytokine receptor binding;GO:0005149:interleukin-1 receptor binding;GO:0005488:binding;GO:0005515:protein binding;GO:0019904:protein domain specific binding;GO:0070851:growth factor receptor binding	GO:0000323:lytic vacuole;GO:0005576:extracellular region;GO:0005615:extracellular space;GO:0005622:intracellular;GO:0005623:cell;GO:0005737:cytoplasm;GO:0005764:lysosome;GO:0005773:vacuole;GO:0005776:autophagosome;GO:0005829:cytosol;GO:0012505:endomembrane system;GO:0016023:cytoplasmic, membrane-bounded vesicle;GO:0030141:secretory granule;GO:0031410:cytoplasmic vesicle;GO:0031982:vesicle;GO:0031…
P2RX4	1.44E-49	1.113141547	0.703	0.298	1.804225016	0.691083469	5.63E-45	protein_coding	GRCh38.98	chr12	+	121209857	121234106	24250	ENSG00000135124	hsa:5025:P2RX4, P2X4, P2X4R	5025	purinergic receptor P2X 4 [Source:HGNC Symbol;Acc:HGNC:8535]	hsa04080:Neuroactive ligand-receptor interaction;hsa04020:Calcium signaling pathway	R-HSA-418346:Platelet homeostasis;R-HSA-139853:Elevation of cytosolic Ca2+ levels;R-HSA-418360:Platelet calcium homeostasis;R-HSA-109582:Hemostasis	-	-	-	-	-	GO:0001508:action potential;GO:0001775:cell activation;GO:0001894:tissue homeostasis;GO:0002028:regulation of sodium ion transport;GO:0003008:system process;GO:0003012:muscle system process;GO:0003013:circulatory system process;GO:0003015:heart process;GO:0003300:cardiac muscle hypertrophy;GO:0006461:protein complex assembly;GO:0006807:nitrogen compound metabolic process;GO:0006809:nitric oxide b…	GO:0000166:nucleotide binding;GO:0001614:purinergic nucleotide receptor activity;GO:0001882:nucleoside binding;GO:0001883:purine nucleoside binding;GO:0004871:signal transducer activity;GO:0004872:receptor activity;GO:0004888:transmembrane signaling receptor activity;GO:0004931:extracellular ATP-gated cation channel activity;GO:0005102:receptor binding;GO:0005215:transporter activity;GO:0005216:i…	GO:0000323:lytic vacuole;GO:0005576:extracellular region;GO:0005622:intracellular;GO:0005623:cell;GO:0005634:nucleus;GO:0005635:nuclear envelope;GO:0005637:nuclear inner membrane;GO:0005639:integral component of nuclear inner membrane;GO:0005737:cytoplasm;GO:0005764:lysosome;GO:0005765:lysosomal membrane;GO:0005773:vacuole;GO:0005774:vacuolar membrane;GO:0005886:plasma membrane;GO:0005887:integra…
RPL19	1.46E-49	-0.90544035	0.908	0.984	2.736169076	3.641609427	5.73E-45	protein_coding	GRCh38.98	chr17	+	39200283	39204732	4450	ENSG00000108298	hsa:6143:RPL19, L19	6143	ribosomal protein L19 [Source:HGNC Symbol;Acc:HGNC:10312]	hsa03010:Ribosome	R-HSA-72706:GTP hydrolysis and joining of the 60S ribosomal subunit;R-HSA-72689:Formation of a pool of free 40S subunits;R-HSA-72737:Cap-dependent Translation Initiation;R-HSA-156827:L13a-mediated translational silencing of Ceruloplasmin expression;R-HSA-72764:Eukaryotic Translation Termination;R-HSA-2408522:Selenoamino acid metabolism;R-HSA-72312:rRNA processing;R-HSA-927802:Nonsense-Mediated De…	-	-	-	-	-	GO:0000184:nuclear-transcribed mRNA catabolic process, nonsense-mediated decay;GO:0000956:nuclear-transcribed mRNA catabolic process;GO:0006139:nucleobase-containing compound metabolic process;GO:0006364:rRNA processing;GO:0006396:RNA processing;GO:0006401:RNA catabolic process;GO:0006402:mRNA catabolic process;GO:0006412:translation;GO:0006413:translational initiation;GO:0006518:peptide metaboli…	GO:0003676:nucleic acid binding;GO:0003723:RNA binding;GO:0003735:structural constituent of ribosome;GO:0005198:structural molecule activity;GO:0005488:binding;GO:0005515:protein binding;GO:0044822:poly(A) RNA binding;GO:0097159:organic cyclic compound binding;GO:1901363:heterocyclic compound binding	GO:0005622:intracellular;GO:0005623:cell;GO:0005634:nucleus;GO:0005730:nucleolus;GO:0005737:cytoplasm;GO:0005829:cytosol;GO:0005840:ribosome;GO:0005912:adherens junction;GO:0005924:cell-substrate adherens junction;GO:0005925:focal adhesion;GO:0015934:large ribosomal subunit;GO:0016020:membrane;GO:0022625:cytosolic large ribosomal subunit;GO:0022626:cytosolic ribosome;GO:0030054:cell junction;GO:0…
LUCAT1	2.08E-49	0.799377183	0.429	0.081	1.065409734	0.266032551	8.16E-45	lncRNA	GRCh38.98	chr5	-	91054834	91314547	259714	ENSG00000248323	hsa:100505994:LUCAT1, SCAL1	100505994	lung cancer associated transcript 1 [Source:HGNC Symbol;Acc:HGNC:48498]	-	-	-	-	-	-	-	-	-	-
TRGC1	2.15E-49	0.659427691	0.231	0.013	0.690013467	0.030585775	8.40E-45	TR_C_gene	GRCh38.98	chr7	-	38257879	38265678	7800	ENSG00000211689	-	-	T cell receptor gamma constant 1 [Source:HGNC Symbol;Acc:HGNC:12275]	-	-	-	-	-	-	-	-	-	-
GLIPR1	3.58E-49	-1.256529531	0.194	0.686	0.522117786	1.778647317	1.40E-44	protein_coding	GRCh38.98	chr12	+	75480753	75503863	23111	ENSG00000139278	hsa:11010:GLIPR1, CRISP7, GLIPR, RTVP1	11010	GLI pathogenesis related 1 [Source:HGNC Symbol;Acc:HGNC:17001]	-	R-HSA-535734:Fatty acid, triacylglycerol, and ketone body metabolism;R-HSA-400206:Regulation of lipid metabolism by Peroxisome proliferator-activated receptor alpha (PPARalpha);R-HSA-1430728:Metabolism;R-HSA-556833:Metabolism of lipids and lipoproteins;R-HSA-1989781:PPARA activates gene expression	-	-	-	-	-	-	-	GO:0005576:extracellular region;GO:0005623:cell;GO:0005886:plasma membrane;GO:0016020:membrane;GO:0016021:integral component of membrane;GO:0031224:intrinsic component of membrane;GO:0044425:membrane part;GO:0044464:cell part;GO:0071944:cell periphery
PPIA	3.64E-49	-1.120783573	0.557	0.873	1.370991514	2.491775087	1.43E-44	protein_coding	GRCh38.98	chr7	+	44796680	44824564	27885	ENSG00000196262	hsa:5478:PPIA, CYPA, CYPH, HEL-S-69p	5478	peptidylprolyl isomerase A [Source:HGNC Symbol;Acc:HGNC:9253]	-	R-HSA-162909:Host Interactions of HIV factors;R-HSA-164516:Minus-strand DNA synthesis;R-HSA-162599:Late Phase of HIV Life Cycle;R-HSA-173107:Binding and entry of HIV virion;R-HSA-162589:Reverse Transcription of HIV RNA;R-HSA-162906:HIV Infection;R-HSA-109582:Hemostasis;R-HSA-162592:Integration of provirus;R-HSA-162587:HIV Life Cycle;R-HSA-76005:Response to elevated platelet cytosolic Ca2+;R-HSA-7…	-	-	-	-	-	GO:0000413:protein peptidyl-prolyl isomerization;GO:0002376:immune system process;GO:0006139:nucleobase-containing compound metabolic process;GO:0006259:DNA metabolic process;GO:0006278:RNA-dependent DNA biosynthetic process;GO:0006457:protein folding;GO:0006464:cellular protein modification process;GO:0006725:cellular aromatic compound metabolic process;GO:0006807:nitrogen compound metabolic pro…	GO:0003676:nucleic acid binding;GO:0003723:RNA binding;GO:0003755:peptidyl-prolyl cis-trans isomerase activity;GO:0003824:catalytic activity;GO:0005488:binding;GO:0005515:protein binding;GO:0016853:isomerase activity;GO:0016859:cis-trans isomerase activity;GO:0033218:amide binding;GO:0042277:peptide binding;GO:0044822:poly(A) RNA binding;GO:0046790:virion binding;GO:0051082:unfolded protein bindi…	GO:0005576:extracellular region;GO:0005615:extracellular space;GO:0005622:intracellular;GO:0005623:cell;GO:0005634:nucleus;GO:0005737:cytoplasm;GO:0005829:cytosol;GO:0005912:adherens junction;GO:0005924:cell-substrate adherens junction;GO:0005925:focal adhesion;GO:0016020:membrane;GO:0030054:cell junction;GO:0030055:cell-substrate junction;GO:0031982:vesicle;GO:0031988:membrane-bounded vesicle;GO…
LDHA	4.90E-49	1.165888845	0.938	0.686	3.222942381	2.057053536	1.92E-44	protein_coding	GRCh38.98	chr11	+	18394560	18408425	13866	ENSG00000134333	hsa:3939:LDHA, GSD11, HEL-S-133P, LDHM, PIG19	3939	lactate dehydrogenase A [Source:HGNC Symbol;Acc:HGNC:6535]	hsa01100:Metabolic pathways;hsa00010:Glycolysis / Gluconeogenesis;hsa00620:Pyruvate metabolism;hsa04066:HIF-1 signaling pathway;hsa04922:Glucagon signaling pathway;hsa05230:Central carbon metabolism in cancer;hsa00270:Cysteine and methionine metabolism;hsa00640:Propanoate metabolism	R-HSA-70268:Pyruvate metabolism;R-HSA-1430728:Metabolism;R-HSA-1428517:The citric acid (TCA) cycle and respiratory electron transport;R-HSA-71406:Pyruvate metabolism and Citric Acid (TCA) cycle	PWY-5481:lactate fermentation (reoxidation of cytosolic NADH)	-	612933:Glycogen storage disease XI	Congenital disorders of metabolism;Congenital disorders of carbohydrate metabolism;H00069:Glycogen storage disease (GSD)	Amyloid A serum levels	GO:0000302:response to reactive oxygen species;GO:0001666:response to hypoxia;GO:0005975:carbohydrate metabolic process;GO:0006082:organic acid metabolic process;GO:0006089:lactate metabolic process;GO:0006090:pyruvate metabolic process;GO:0006091:generation of precursor metabolites and energy;GO:0006096:glycolytic process;GO:0006139:nucleobase-containing compound metabolic process;GO:0006163:pur…	GO:0000166:nucleotide binding;GO:0003824:catalytic activity;GO:0004457:lactate dehydrogenase activity;GO:0004459:L-lactate dehydrogenase activity;GO:0005488:binding;GO:0005515:protein binding;GO:0016491:oxidoreductase activity;GO:0016614:oxidoreductase activity, acting on CH-OH group of donors;GO:0016616:oxidoreductase activity, acting on the CH-OH group of donors, NAD or NADP as acceptor;GO:0019…	GO:0005576:extracellular region;GO:0005622:intracellular;GO:0005623:cell;GO:0005634:nucleus;GO:0005737:cytoplasm;GO:0005829:cytosol;GO:0016020:membrane;GO:0031982:vesicle;GO:0031988:membrane-bounded vesicle;GO:0043226:organelle;GO:0043227:membrane-bounded organelle;GO:0043229:intracellular organelle;GO:0043230:extracellular organelle;GO:0043231:intracellular membrane-bounded organelle;GO:0044421:…
KCTD12	7.61E-49	-1.378361199	0.212	0.71	0.647146679	2.025507878	2.98E-44	protein_coding	GRCh38.98	chr13	-	76880175	76886405	6231	ENSG00000178695	hsa:115207:KCTD12, C13orf2, PFET1, PFETIN	115207	potassium channel tetramerization domain containing 12 [Source:HGNC Symbol;Acc:HGNC:14678]	-	-	-	-	-	-	Tourette's syndrome or obsessive-compulsive disorder	GO:0006461:protein complex assembly;GO:0009987:cellular process;GO:0016043:cellular component organization;GO:0022607:cellular component assembly;GO:0043933:macromolecular complex subunit organization;GO:0044085:cellular component biogenesis;GO:0051259:protein oligomerization;GO:0051260:protein homooligomerization;GO:0065003:macromolecular complex assembly;GO:0070271:protein complex biogenesis;GO…	GO:0003676:nucleic acid binding;GO:0003723:RNA binding;GO:0005488:binding;GO:0044822:poly(A) RNA binding;GO:0097159:organic cyclic compound binding;GO:1901363:heterocyclic compound binding	GO:0005576:extracellular region;GO:0005623:cell;GO:0005886:plasma membrane;GO:0016020:membrane;GO:0030054:cell junction;GO:0031982:vesicle;GO:0031988:membrane-bounded vesicle;GO:0042734:presynaptic membrane;GO:0043226:organelle;GO:0043227:membrane-bounded organelle;GO:0043230:extracellular organelle;GO:0044421:extracellular region part;GO:0044425:membrane part;GO:0044456:synapse part;GO:0044459:p…
CTSZ	8.10E-49	-1.523836227	0.571	0.846	1.504835555	3.028671783	3.17E-44	protein_coding	GRCh38.98	chr20	-	58995185	59007254	12070	ENSG00000101160	hsa:1522:CTSZ, CTSX	1522	cathepsin Z [Source:HGNC Symbol;Acc:HGNC:2547]	hsa04210:Apoptosis;hsa04142:Lysosome	R-HSA-2980736:Peptide hormone metabolism;R-HSA-5694530:Cargo concentration in the ER;R-HSA-446203:Asparagine N-linked glycosylation;R-HSA-204005:COPII (Coat Protein 2) Mediated Vesicle Transport;R-HSA-5653656:Vesicle-mediated transport;R-HSA-392499:Metabolism of proteins;R-HSA-597592:Post-translational protein modification;R-HSA-2022377:Metabolism of Angiotensinogen to Angiotensins;R-HSA-432720:L…	-	-	-	-	Inflammatory bowel disease;Mean platelet volume	GO:0001763:morphogenesis of a branching structure;GO:0001990:regulation of systemic arterial blood pressure by hormone;GO:0001991:regulation of systemic arterial blood pressure by circulatory renin-angiotensin;GO:0002002:regulation of angiotensin levels in blood;GO:0002003:angiotensin maturation;GO:0002009:morphogenesis of an epithelium;GO:0003008:system process;GO:0003013:circulatory system proc…	GO:0003824:catalytic activity;GO:0004175:endopeptidase activity;GO:0004197:cysteine-type endopeptidase activity;GO:0005488:binding;GO:0005515:protein binding;GO:0008233:peptidase activity;GO:0008234:cysteine-type peptidase activity;GO:0016787:hydrolase activity;GO:0070011:peptidase activity, acting on L-amino acid peptides	GO:0000139:Golgi membrane;GO:0000323:lytic vacuole;GO:0005576:extracellular region;GO:0005615:extracellular space;GO:0005622:intracellular;GO:0005623:cell;GO:0005737:cytoplasm;GO:0005764:lysosome;GO:0005773:vacuole;GO:0005783:endoplasmic reticulum;GO:0005788:endoplasmic reticulum lumen;GO:0005793:endoplasmic reticulum-Golgi intermediate compartment;GO:0005794:Golgi apparatus;GO:0005886:plasma mem…
LAMB3	8.90E-49	0.917735718	0.392	0.072	1.103515828	0.18578011	3.49E-44	protein_coding	GRCh38.98	chr1	-	209614870	209652425	37556	ENSG00000196878	hsa:3914:LAMB3, AI1A, BM600-125KDA, LAM5, LAMNB1	3914	laminin subunit beta 3 [Source:HGNC Symbol;Acc:HGNC:6490]	hsa04151:PI3K-Akt signaling pathway;hsa05200:Pathways in cancer;hsa05146:Amoebiasis;hsa05145:Toxoplasmosis;hsa04510:Focal adhesion;hsa05222:Small cell lung cancer;hsa04512:ECM-receptor interaction	R-HSA-1474244:Extracellular matrix organization;R-HSA-3000171:Non-integrin membrane-ECM interactions;R-HSA-446728:Cell junction organization;R-HSA-2022090:Assembly of collagen fibrils and other multimeric structures;R-HSA-1474290:Collagen formation;R-HSA-1500931:Cell-Cell communication;R-HSA-446107:Type I hemidesmosome assembly;R-HSA-3000157:Laminin interactions;R-HSA-1474228:Degradation of the e…	-	P00034:Integrin signalling pathway	226650:Epidermolysis bullosa, generalized atrophic benign;226700:Epidermolysis bullosa, junctional, Herlitz type;104530:Amelogenesis imperfecta, type IA	Skin diseases;Skin and soft tissue diseases;H00586:Epidermolysis bullosa, junctional	-	GO:0001704:formation of primary germ layer;GO:0001706:endoderm formation;GO:0007044:cell-substrate junction assembly;GO:0007155:cell adhesion;GO:0007275:multicellular organism development;GO:0007369:gastrulation;GO:0007492:endoderm development;GO:0008544:epidermis development;GO:0009653:anatomical structure morphogenesis;GO:0009790:embryo development;GO:0009888:tissue development;GO:0009987:cellu…	GO:0005198:structural molecule activity;GO:0005488:binding;GO:0005515:protein binding;GO:0032403:protein complex binding;GO:0044877:macromolecular complex binding	GO:0005576:extracellular region;GO:0005578:proteinaceous extracellular matrix;GO:0005604:basement membrane;GO:0005605:basal lamina;GO:0005610:laminin-5 complex;GO:0031012:extracellular matrix;GO:0032991:macromolecular complex;GO:0043234:protein complex;GO:0043256:laminin complex;GO:0044420:extracellular matrix component;GO:0044421:extracellular region part
C5AR1	1.90E-48	-1.885626629	0.432	0.788	1.354793187	3.240419816	7.44E-44	protein_coding	GRCh38.98	chr19	+	47290023	47322066	32044	ENSG00000197405	hsa:728:C5AR1, C5A, C5AR, C5R1, CD88	728	complement C5a receptor 1 [Source:HGNC Symbol;Acc:HGNC:1338]	hsa04080:Neuroactive ligand-receptor interaction;hsa05150:Staphylococcus aureus infection;hsa04610:Complement and coagulation cascades	R-HSA-373076:Class A/1 (Rhodopsin-like receptors);R-HSA-168256:Immune System;R-HSA-372790:Signaling by GPCR;R-HSA-166658:Complement cascade;R-HSA-375276:Peptide ligand-binding receptors;R-HSA-388396:GPCR downstream signaling;R-HSA-162582:Signal Transduction;R-HSA-977606:Regulation of Complement cascade;R-HSA-418594:G alpha (i) signalling events;R-HSA-500792:GPCR ligand binding;R-HSA-168249:Innate…	-	P00031:Inflammation mediated by chemokine and cytokine signaling pathway	-	-	Chronic periodontitis	GO:0000165:MAPK cascade;GO:0000187:activation of MAPK activity;GO:0001525:angiogenesis;GO:0001568:blood vessel development;GO:0001816:cytokine production;GO:0001817:regulation of cytokine production;GO:0001819:positive regulation of cytokine production;GO:0001932:regulation of protein phosphorylation;GO:0001934:positive regulation of protein phosphorylation;GO:0001944:vasculature development;GO:0…	GO:0001653:peptide receptor activity;GO:0001847:opsonin receptor activity;GO:0001848:complement binding;GO:0001856:complement component C5a binding;GO:0004871:signal transducer activity;GO:0004872:receptor activity;GO:0004875:complement receptor activity;GO:0004878:complement component C5a receptor activity;GO:0004888:transmembrane signaling receptor activity;GO:0004930:G-protein coupled receptor…	GO:0005622:intracellular;GO:0005623:cell;GO:0005737:cytoplasm;GO:0005829:cytosol;GO:0005886:plasma membrane;GO:0005887:integral component of plasma membrane;GO:0009986:cell surface;GO:0016020:membrane;GO:0016021:integral component of membrane;GO:0016023:cytoplasmic, membrane-bounded vesicle;GO:0016323:basolateral plasma membrane;GO:0031224:intrinsic component of membrane;GO:0031226:intrinsic comp…
RGS1	2.06E-48	-3.379340535	0.253	0.68	1.2646872	4.644027735	8.05E-44	protein_coding	GRCh38.98	chr1	+	192575763	192580024	4262	ENSG00000090104	hsa:5996:RGS1, 1R20, BL34, HEL-S-87, IER1, IR20	5996	regulator of G protein signaling 1 [Source:HGNC Symbol;Acc:HGNC:9991]	-	R-HSA-372790:Signaling by GPCR;R-HSA-388396:GPCR downstream signaling;R-HSA-162582:Signal Transduction;R-HSA-418594:G alpha (i) signalling events	-	P00026:Heterotrimeric G-protein signaling pathway-Gi alpha and Gs alpha mediated pathway;P00027:Heterotrimeric G-protein signaling pathway-Gq alpha and Go alpha mediated pathway	-	-	Celiac disease;Multiple sclerosis	GO:0002376:immune system process;GO:0006955:immune response;GO:0007154:cell communication;GO:0007165:signal transduction;GO:0007186:G-protein coupled receptor signaling pathway;GO:0007187:G-protein coupled receptor signaling pathway, coupled to cyclic nucleotide second messenger;GO:0007188:adenylate cyclase-modulating G-protein coupled receptor signaling pathway;GO:0007193:adenylate cyclase-inhib…	GO:0001965:G-protein alpha-subunit binding;GO:0005096:GTPase activator activity;GO:0005488:binding;GO:0005515:protein binding;GO:0005516:calmodulin binding;GO:0008047:enzyme activator activity;GO:0030234:enzyme regulator activity;GO:0030695:GTPase regulator activity;GO:0060589:nucleoside-triphosphatase regulator activity;GO:0098772:molecular function regulator	GO:0005622:intracellular;GO:0005623:cell;GO:0005737:cytoplasm;GO:0005829:cytosol;GO:0005886:plasma membrane;GO:0009898:cytoplasmic side of plasma membrane;GO:0016020:membrane;GO:0019897:extrinsic component of plasma membrane;GO:0019898:extrinsic component of membrane;GO:0031234:extrinsic component of cytoplasmic side of plasma membrane;GO:0044424:intracellular part;GO:0044425:membrane part;GO:004…
DDX60L	2.64E-48	1.054254663	0.692	0.25	1.888308552	0.834053889	1.04E-43	protein_coding	GRCh38.98	chr4	-	168356735	168537786	181052	ENSG00000181381	hsa:91351:DDX60L	91351	DExD/H-box 60 like [Source:HGNC Symbol;Acc:HGNC:26429]	-	-	-	-	-	-	Obesity-related traits;Non-alcoholic fatty liver disease histology (AST)	-	GO:0000166:nucleotide binding;GO:0001882:nucleoside binding;GO:0001883:purine nucleoside binding;GO:0003676:nucleic acid binding;GO:0003723:RNA binding;GO:0003824:catalytic activity;GO:0004386:helicase activity;GO:0005488:binding;GO:0005524:ATP binding;GO:0016462:pyrophosphatase activity;GO:0016787:hydrolase activity;GO:0016817:hydrolase activity, acting on acid anhydrides;GO:0016818:hydrolase ac…	-
PDE4DIP	3.97E-48	0.930324181	0.436	0.098	1.147047727	0.216723545	1.56E-43	protein_coding	GRCh38.98	chr1	+	148808181	149048286	240106	ENSG00000178104	hsa:9659:PDE4DIP, CMYA2, MMGL	9659	phosphodiesterase 4D interacting protein [Source:HGNC Symbol;Acc:HGNC:15580]	-	-	-	-	-	-	Capecitabine sensitivity	GO:0006461:protein complex assembly;GO:0009987:cellular process;GO:0016043:cellular component organization;GO:0022607:cellular component assembly;GO:0034622:cellular macromolecular complex assembly;GO:0043623:cellular protein complex assembly;GO:0043933:macromolecular complex subunit organization;GO:0044085:cellular component biogenesis;GO:0065003:macromolecular complex assembly;GO:0070271:protei…	GO:0005488:binding;GO:0005515:protein binding;GO:0019899:enzyme binding	GO:0005622:intracellular;GO:0005623:cell;GO:0005634:nucleus;GO:0005737:cytoplasm;GO:0005794:Golgi apparatus;GO:0005813:centrosome;GO:0005815:microtubule organizing center;GO:0005856:cytoskeleton;GO:0012505:endomembrane system;GO:0015630:microtubule cytoskeleton;GO:0030016:myofibril;GO:0043226:organelle;GO:0043227:membrane-bounded organelle;GO:0043228:non-membrane-bounded organelle;GO:0043229:intr…
MFSD1	4.21E-48	-1.371412568	0.205	0.676	0.524232409	1.895644977	1.65E-43	protein_coding	GRCh38.98	chr3	+	158732198	158829719	97522	ENSG00000118855	hsa:64747:MFSD1, SMAP4	64747	major facilitator superfamily domain containing 1 [Source:HGNC Symbol;Acc:HGNC:25874]	-	-	-	-	-	-	Periodontitis (CDC/AAP)	GO:0006810:transport;GO:0051179:localization;GO:0051234:establishment of localization;GO:0055085:transmembrane transport	-	GO:0016020:membrane;GO:0016021:integral component of membrane;GO:0031224:intrinsic component of membrane;GO:0044425:membrane part
IGLC3	5.15E-48	-1.90287405	0.015	0.518	0.055423553	1.958297603	2.02E-43	IG_C_gene	GRCh38.98	chr22	+	22906342	22906803	462	ENSG00000211679	-	-	immunoglobulin lambda constant 3 (Kern-Oz+ marker) [Source:HGNC Symbol;Acc:HGNC:5857]	-	-	-	-	-	-	-	-	-	-
PSME1	6.19E-48	-1.126141828	0.509	0.852	1.217694684	2.343836513	2.42E-43	protein_coding	GRCh38.98	chr14	+	24136163	24138967	2805	ENSG00000092010	hsa:5720:PSME1, HEL-S-129m, IFI5111, PA28A, PA28alpha, REGalpha	5720	proteasome activator subunit 1 [Source:HGNC Symbol;Acc:HGNC:9568]	hsa04612:Antigen processing and presentation;hsa03050:Proteasome	R-HSA-5689603:UCH proteinases;R-HSA-2424491:DAP12 signaling;R-HSA-375165:NCAM signaling for neurite out-growth;R-HSA-174084:Autodegradation of Cdh1 by Cdh1:APC/C;R-HSA-174113:SCF-beta-TrCP mediated degradation of Emi1;R-HSA-202424:Downstream TCR signaling;R-HSA-169911:Regulation of Apoptosis;R-HSA-69481:G2/M Checkpoints;R-HSA-69613:p53-Independent G1/S DNA damage checkpoint;R-HSA-68949:Orc1 remov…	-	-	-	-	-	GO:0000082:G1/S transition of mitotic cell cycle;GO:0000165:MAPK cascade;GO:0000209:protein polyubiquitination;GO:0000278:mitotic cell cycle;GO:0001736:establishment of planar polarity;GO:0001738:morphogenesis of a polarized epithelium;GO:0002009:morphogenesis of an epithelium;GO:0002218:activation of innate immune response;GO:0002220:innate immune response activating cell surface receptor signal…	GO:0008047:enzyme activator activity;GO:0016504:peptidase activator activity;GO:0030234:enzyme regulator activity;GO:0061133:endopeptidase activator activity;GO:0061134:peptidase regulator activity;GO:0061135:endopeptidase regulator activity;GO:0098772:molecular function regulator	GO:0000502:proteasome complex;GO:0005576:extracellular region;GO:0005622:intracellular;GO:0005623:cell;GO:0005634:nucleus;GO:0005654:nucleoplasm;GO:0005737:cytoplasm;GO:0005829:cytosol;GO:0008537:proteasome activator complex;GO:0022624:proteasome accessory complex;GO:0031974:membrane-enclosed lumen;GO:0031981:nuclear lumen;GO:0031982:vesicle;GO:0031988:membrane-bounded vesicle;GO:0032991:macromol…
RPL18A	7.69E-48	-1.042504639	0.828	0.959	2.258648147	3.301152786	3.01E-43	protein_coding	GRCh38.98	chr19	+	17859910	17864153	4244	ENSG00000105640	hsa:6142:RPL18A, L18A	6142	ribosomal protein L18a [Source:HGNC Symbol;Acc:HGNC:10311]	hsa03010:Ribosome	R-HSA-72706:GTP hydrolysis and joining of the 60S ribosomal subunit;R-HSA-72689:Formation of a pool of free 40S subunits;R-HSA-72737:Cap-dependent Translation Initiation;R-HSA-156827:L13a-mediated translational silencing of Ceruloplasmin expression;R-HSA-72764:Eukaryotic Translation Termination;R-HSA-2408522:Selenoamino acid metabolism;R-HSA-72312:rRNA processing;R-HSA-927802:Nonsense-Mediated De…	-	-	-	-	-	GO:0000184:nuclear-transcribed mRNA catabolic process, nonsense-mediated decay;GO:0000956:nuclear-transcribed mRNA catabolic process;GO:0006139:nucleobase-containing compound metabolic process;GO:0006364:rRNA processing;GO:0006396:RNA processing;GO:0006401:RNA catabolic process;GO:0006402:mRNA catabolic process;GO:0006412:translation;GO:0006413:translational initiation;GO:0006518:peptide metaboli…	GO:0003676:nucleic acid binding;GO:0003723:RNA binding;GO:0003735:structural constituent of ribosome;GO:0005198:structural molecule activity;GO:0005488:binding;GO:0005515:protein binding;GO:0044822:poly(A) RNA binding;GO:0097159:organic cyclic compound binding;GO:1901363:heterocyclic compound binding	GO:0005622:intracellular;GO:0005623:cell;GO:0005737:cytoplasm;GO:0005829:cytosol;GO:0005840:ribosome;GO:0015934:large ribosomal subunit;GO:0016020:membrane;GO:0022625:cytosolic large ribosomal subunit;GO:0022626:cytosolic ribosome;GO:0030529:intracellular ribonucleoprotein complex;GO:0032991:macromolecular complex;GO:0043226:organelle;GO:0043228:non-membrane-bounded organelle;GO:0043229:intracell…
RPL11	7.91E-48	-0.920073681	0.96	0.984	3.036794681	3.956868362	3.10E-43	protein_coding	GRCh38.98	chr1	+	23691742	23696835	5094	ENSG00000142676	hsa:6135:RPL11, DBA7, GIG34, L11	6135	ribosomal protein L11 [Source:HGNC Symbol;Acc:HGNC:10301]	hsa03010:Ribosome	R-HSA-72706:GTP hydrolysis and joining of the 60S ribosomal subunit;R-HSA-72689:Formation of a pool of free 40S subunits;R-HSA-72737:Cap-dependent Translation Initiation;R-HSA-156827:L13a-mediated translational silencing of Ceruloplasmin expression;R-HSA-72764:Eukaryotic Translation Termination;R-HSA-2408522:Selenoamino acid metabolism;R-HSA-72312:rRNA processing;R-HSA-927802:Nonsense-Mediated De…	-	-	612562:Diamond-Blackfan anemia 7	Cardiovascular diseases;Hematologic diseases;H00237:Diamond-Blackfan anemia;Other congenital disorders;Ribosomopathies;H00237:Diamond-Blackfan anemia (DBA)	-	GO:0000027:ribosomal large subunit assembly;GO:0000184:nuclear-transcribed mRNA catabolic process, nonsense-mediated decay;GO:0000956:nuclear-transcribed mRNA catabolic process;GO:0006139:nucleobase-containing compound metabolic process;GO:0006364:rRNA processing;GO:0006396:RNA processing;GO:0006401:RNA catabolic process;GO:0006402:mRNA catabolic process;GO:0006412:translation;GO:0006413:translat…	GO:0003676:nucleic acid binding;GO:0003723:RNA binding;GO:0003735:structural constituent of ribosome;GO:0005198:structural molecule activity;GO:0005488:binding;GO:0005515:protein binding;GO:0019843:rRNA binding;GO:0044822:poly(A) RNA binding;GO:0097159:organic cyclic compound binding;GO:1901363:heterocyclic compound binding	GO:0005576:extracellular region;GO:0005622:intracellular;GO:0005623:cell;GO:0005634:nucleus;GO:0005730:nucleolus;GO:0005737:cytoplasm;GO:0005829:cytosol;GO:0005840:ribosome;GO:0015934:large ribosomal subunit;GO:0016020:membrane;GO:0022625:cytosolic large ribosomal subunit;GO:0022626:cytosolic ribosome;GO:0030529:intracellular ribonucleoprotein complex;GO:0031974:membrane-enclosed lumen;GO:0031981…
CALM2	2.32E-47	-1.27404277	0.527	0.839	1.200597117	2.474639887	9.08E-43	protein_coding	GRCh38.98	chr2	-	47160083	47176921	16839	ENSG00000143933	hsa:805:CALM2, CAMII, LQT15, PHKD, PHKD2, caM	805	calmodulin 2 [Source:HGNC Symbol;Acc:HGNC:1445]	hsa04024:cAMP signaling pathway;hsa04020:Calcium signaling pathway;hsa04971:Gastric acid secretion;hsa05152:Tuberculosis;hsa04916:Melanogenesis;hsa04022:cGMP-PKG signaling pathway;hsa04910:Insulin signaling pathway;hsa04014:Ras signaling pathway;hsa04015:Rap1 signaling pathway;hsa04744:Phototransduction;hsa04722:Neurotrophin signaling pathway;hsa04114:Oocyte meiosis;hsa04922:Glucagon signaling pa…	R-HSA-2424491:DAP12 signaling;R-HSA-375165:NCAM signaling for neurite out-growth;R-HSA-2514859:Inactivation, recovery and regulation of the phototransduction cascade;R-HSA-2514856:The phototransduction cascade;R-HSA-5607763:CLEC7A (Dectin-1) induces NFAT activation;R-HSA-5654741:Signaling by FGFR3;R-HSA-202131:Metabolism of nitric oxide;R-HSA-167021:PLC-gamma1 signalling;R-HSA-425561:Sodium/Calci…	-	P00053:T cell activation;P00028:Heterotrimeric G-protein signaling pathway-rod outer segment phototransduction;P00010:B cell activation;P00026:Heterotrimeric G-protein signaling pathway-Gi alpha and Gs alpha mediated pathway;P06959:CCKR signaling map	616249:Long QT syndrome 15	-	Dialysis-related mortality	GO:0000086:G2/M transition of mitotic cell cycle;GO:0000165:MAPK cascade;GO:0000272:polysaccharide catabolic process;GO:0000278:mitotic cell cycle;GO:0000910:cytokinesis;GO:0001932:regulation of protein phosphorylation;GO:0001933:negative regulation of protein phosphorylation;GO:0001934:positive regulation of protein phosphorylation;GO:0001975:response to amphetamine;GO:0002027:regulation of hear…	GO:0001664:G-protein coupled receptor binding;GO:0003824:catalytic activity;GO:0004872:receptor activity;GO:0005085:guanyl-nucleotide exchange factor activity;GO:0005088:Ras guanyl-nucleotide exchange factor activity;GO:0005102:receptor binding;GO:0005215:transporter activity;GO:0005216:ion channel activity;GO:0005488:binding;GO:0005509:calcium ion binding;GO:0005515:protein binding;GO:0008047:en…	GO:0000922:spindle pole;GO:0005576:extracellular region;GO:0005622:intracellular;GO:0005623:cell;GO:0005634:nucleus;GO:0005654:nucleoplasm;GO:0005737:cytoplasm;GO:0005813:centrosome;GO:0005815:microtubule organizing center;GO:0005819:spindle;GO:0005829:cytosol;GO:0005856:cytoskeleton;GO:0005874:microtubule;GO:0005876:spindle microtubule;GO:0005886:plasma membrane;GO:0005887:integral component of …
IL1A	4.54E-47	1.559145398	0.484	0.125	2.160406666	0.601261268	1.78E-42	protein_coding	GRCh38.98	chr2	-	112773915	112784590	10676	ENSG00000115008	hsa:3552:IL1A, IL-1A, IL1, IL1-ALPHA, IL1F1	3552	interleukin 1 alpha [Source:HGNC Symbol;Acc:HGNC:5991]	hsa04060:Cytokine-cytokine receptor interaction;hsa05152:Tuberculosis;hsa05162:Measles;hsa05164:Influenza A;hsa04010:MAPK signaling pathway;hsa04940:Type I diabetes mellitus;hsa05332:Graft-versus-host disease;hsa04640:Hematopoietic cell lineage;hsa05140:Leishmaniasis;hsa05323:Rheumatoid arthritis;hsa05321:Inflammatory bowel disease (IBD);hsa04380:Osteoclast differentiation;hsa05133:Pertussis;hsa0…	R-HSA-446652:Interleukin-1 signaling;R-HSA-168256:Immune System;R-HSA-2559582:Senescence-Associated Secretory Phenotype (SASP);R-HSA-1280215:Cytokine Signaling in Immune system;R-HSA-2262752:Cellular responses to stress;R-HSA-448706:Interleukin-1 processing;R-HSA-449147:Signaling by Interleukins;R-HSA-2559583:Cellular Senescence	-	P00036:Interleukin signaling pathway	-	Immune system diseases;Allergies and autoimmune diseases;H00084:Graft-versus-host disease;H01492:Systemic sclerosis;Skin diseases;Skin and soft tissue diseases	Endometriosis;Response to antipsychotic treatment in schizophrenia (working memory)	GO:0000003:reproduction;GO:0000165:MAPK cascade;GO:0000278:mitotic cell cycle;GO:0000280:nuclear division;GO:0001525:angiogenesis;GO:0001568:blood vessel development;GO:0001659:temperature homeostasis;GO:0001660:fever generation;GO:0001816:cytokine production;GO:0001817:regulation of cytokine production;GO:0001819:positive regulation of cytokine production;GO:0001932:regulation of protein phospho…	GO:0005102:receptor binding;GO:0005125:cytokine activity;GO:0005126:cytokine receptor binding;GO:0005149:interleukin-1 receptor binding;GO:0005488:binding;GO:0005507:copper ion binding;GO:0005515:protein binding;GO:0043167:ion binding;GO:0043169:cation binding;GO:0046872:metal ion binding;GO:0046914:transition metal ion binding;GO:0070851:growth factor receptor binding	GO:0005576:extracellular region;GO:0005615:extracellular space;GO:0005622:intracellular;GO:0005623:cell;GO:0005737:cytoplasm;GO:0005829:cytosol;GO:0044421:extracellular region part;GO:0044424:intracellular part;GO:0044444:cytoplasmic part;GO:0044464:cell part
VSIG4	4.57E-47	-2.048729466	0.037	0.529	0.108810522	2.157539988	1.79E-42	protein_coding	GRCh38.98	chrX	-	66021738	66040125	18388	ENSG00000155659	hsa:11326:VSIG4, CRIg, Z39IG	11326	V-set and immunoglobulin domain containing 4 [Source:HGNC Symbol;Acc:HGNC:17032]	hsa04610:Complement and coagulation cascades	-	-	-	-	-	-	GO:0002252:immune effector process;GO:0002253:activation of immune response;GO:0002376:immune system process;GO:0002682:regulation of immune system process;GO:0002684:positive regulation of immune system process;GO:0006950:response to stress;GO:0006952:defense response;GO:0006955:immune response;GO:0006956:complement activation;GO:0006957:complement activation, alternative pathway;GO:0006959:humo…	GO:0005488:binding;GO:0005515:protein binding	GO:0005576:extracellular region;GO:0016020:membrane;GO:0016021:integral component of membrane;GO:0031224:intrinsic component of membrane;GO:0031982:vesicle;GO:0031988:membrane-bounded vesicle;GO:0043226:organelle;GO:0043227:membrane-bounded organelle;GO:0043230:extracellular organelle;GO:0044421:extracellular region part;GO:0044425:membrane part;GO:0070062:extracellular exosome;GO:1903561:extrace…
GLUL	5.02E-47	-1.24052858	0.718	0.918	2.153453117	3.393981698	1.97E-42	protein_coding	GRCh38.98	chr1	-	182381704	182392206	10503	ENSG00000135821	hsa:2752:GLUL, GLNS, GS, PIG43, PIG59	2752	glutamate-ammonia ligase [Source:HGNC Symbol;Acc:HGNC:4341]	hsa01100:Metabolic pathways;hsa01230:Biosynthesis of amino acids;hsa04724:Glutamatergic synapse;hsa04727:GABAergic synapse;hsa00250:Alanine, aspartate and glutamate metabolism;hsa00630:Glyoxylate and dicarboxylate metabolism;hsa00220:Arginine biosynthesis;hsa00910:Nitrogen metabolism	R-HSA-112313:Neurotransmitter uptake and Metabolism In Glial Cells;R-HSA-112316:Neuronal System;R-HSA-70614:Amino acid synthesis and interconversion (transamination);R-HSA-1430728:Metabolism;R-HSA-210455:Astrocytic Glutamate-Glutamine Uptake And Metabolism;R-HSA-112315:Transmission across Chemical Synapses;R-HSA-71291:Metabolism of amino acids and derivatives	GLNSYN-PWY:glutamine biosynthesis;GLUDEG-I-PWY:GABA shunt;PWY0-1305:glutamate dependent acid resistance	P02745:Glutamine glutamate conversion	610015:Glutamine deficiency, congenital	Congenital disorders of metabolism;Congenital disorders of amino acid metabolism;H00923:Congenital systemic glutamine deficiency (CSGD);H01400:Secondary hyperammonemia	Cardiovascular heart disease in diabetics	GO:0001504:neurotransmitter uptake;GO:0001505:regulation of neurotransmitter levels;GO:0002790:peptide secretion;GO:0002791:regulation of peptide secretion;GO:0002793:positive regulation of peptide secretion;GO:0006082:organic acid metabolic process;GO:0006461:protein complex assembly;GO:0006520:cellular amino acid metabolic process;GO:0006536:glutamate metabolic process;GO:0006538:glutamate cata…	GO:0000166:nucleotide binding;GO:0000287:magnesium ion binding;GO:0001882:nucleoside binding;GO:0001883:purine nucleoside binding;GO:0003824:catalytic activity;GO:0004351:glutamate decarboxylase activity;GO:0004356:glutamate-ammonia ligase activity;GO:0005488:binding;GO:0005515:protein binding;GO:0005524:ATP binding;GO:0016211:ammonia ligase activity;GO:0016595:glutamate binding;GO:0016829:lyase …	GO:0005576:extracellular region;GO:0005622:intracellular;GO:0005623:cell;GO:0005634:nucleus;GO:0005737:cytoplasm;GO:0005739:mitochondrion;GO:0005783:endoplasmic reticulum;GO:0005791:rough endoplasmic reticulum;GO:0005829:cytosol;GO:0012505:endomembrane system;GO:0030424:axon;GO:0031982:vesicle;GO:0031988:membrane-bounded vesicle;GO:0032991:macromolecular complex;GO:0033267:axon part;GO:0036477:so…
RPL13A	6.20E-47	-0.957368998	0.912	0.982	2.874414355	3.831783353	2.43E-42	protein_coding	GRCh38.98	chr19	+	49487554	49492308	4755	ENSG00000142541	hsa:23521:RPL13A, L13A, TSTA1	23521	ribosomal protein L13a [Source:HGNC Symbol;Acc:HGNC:10304]	hsa03010:Ribosome	R-HSA-72706:GTP hydrolysis and joining of the 60S ribosomal subunit;R-HSA-72689:Formation of a pool of free 40S subunits;R-HSA-72737:Cap-dependent Translation Initiation;R-HSA-156827:L13a-mediated translational silencing of Ceruloplasmin expression;R-HSA-72764:Eukaryotic Translation Termination;R-HSA-2408522:Selenoamino acid metabolism;R-HSA-72312:rRNA processing;R-HSA-927802:Nonsense-Mediated De…	-	-	-	-	Hematological and biochemical traits	GO:0000184:nuclear-transcribed mRNA catabolic process, nonsense-mediated decay;GO:0000956:nuclear-transcribed mRNA catabolic process;GO:0001731:formation of translation preinitiation complex;GO:0002376:immune system process;GO:0006139:nucleobase-containing compound metabolic process;GO:0006364:rRNA processing;GO:0006396:RNA processing;GO:0006401:RNA catabolic process;GO:0006402:mRNA catabolic pro…	GO:0003676:nucleic acid binding;GO:0003723:RNA binding;GO:0003729:mRNA binding;GO:0003735:structural constituent of ribosome;GO:0005198:structural molecule activity;GO:0005488:binding;GO:0044822:poly(A) RNA binding;GO:0097159:organic cyclic compound binding;GO:1901363:heterocyclic compound binding	GO:0005622:intracellular;GO:0005623:cell;GO:0005634:nucleus;GO:0005730:nucleolus;GO:0005737:cytoplasm;GO:0005829:cytosol;GO:0005840:ribosome;GO:0005912:adherens junction;GO:0005924:cell-substrate adherens junction;GO:0005925:focal adhesion;GO:0015934:large ribosomal subunit;GO:0016020:membrane;GO:0022625:cytosolic large ribosomal subunit;GO:0022626:cytosolic ribosome;GO:0030054:cell junction;GO:0…
MAFB	6.71E-47	-1.383076752	0.44	0.853	1.767915029	3.150991781	2.63E-42	protein_coding	GRCh38.98	chr20	-	40685848	40689236	3389	ENSG00000204103	hsa:9935:MAFB, KRML, MCTO	9935	MAF bZIP transcription factor B [Source:HGNC Symbol;Acc:HGNC:6408]	-	R-HSA-1266738:Developmental Biology;R-HSA-5619507:Activation of HOX genes during differentiation;R-HSA-5617472:Activation of anterior HOX genes in hindbrain development during early embryogenesis	-	-	166300:Multicentric carpotarsal osteolysis syndrome;617041:Duane retraction syndrome 3	-	LDL cholesterol;Height;Obesity-related traits;Response to TNF antagonist treatment;Cholesterol, total;Drug-induced Stevens-Johnson syndrome or toxic epidermal necrolysis (SJS/TEN);Nonsyndromic cleft lip with or without cleft palate;Dupuytren's disease	GO:0001775:cell activation;GO:0002262:myeloid cell homeostasis;GO:0002376:immune system process;GO:0002520:immune system development;GO:0002521:leukocyte differentiation;GO:0002573:myeloid leukocyte differentiation;GO:0002682:regulation of immune system process;GO:0002683:negative regulation of immune system process;GO:0002761:regulation of myeloid leukocyte differentiation;GO:0002762:negative re…	GO:0000975:regulatory region DNA binding;GO:0000976:transcription regulatory region sequence-specific DNA binding;GO:0000977:RNA polymerase II regulatory region sequence-specific DNA binding;GO:0000978:RNA polymerase II core promoter proximal region sequence-specific DNA binding;GO:0000981:RNA polymerase II transcription factor activity, sequence-specific DNA binding;GO:0000982:transcription fact…	GO:0005622:intracellular;GO:0005623:cell;GO:0005634:nucleus;GO:0005667:transcription factor complex;GO:0032991:macromolecular complex;GO:0043226:organelle;GO:0043227:membrane-bounded organelle;GO:0043229:intracellular organelle;GO:0043231:intracellular membrane-bounded organelle;GO:0043234:protein complex;GO:0044424:intracellular part;GO:0044464:cell part
C1QC	1.09E-46	-4.276530727	0.048	0.527	0.123922604	4.400453331	4.27E-42	protein_coding	GRCh38.98	chr1	+	22643633	22648110	4478	ENSG00000159189	hsa:714:C1QC, C1Q-C, C1QG	714	complement C1q C chain [Source:HGNC Symbol;Acc:HGNC:1245]	hsa05150:Staphylococcus aureus infection;hsa05322:Systemic lupus erythematosus;hsa05133:Pertussis;hsa05142:Chagas disease (American trypanosomiasis);hsa05020:Prion diseases;hsa04610:Complement and coagulation cascades	R-HSA-173623:Classical antibody-mediated complement activation;R-HSA-168256:Immune System;R-HSA-166786:Creation of C4 and C2 activators;R-HSA-166658:Complement cascade;R-HSA-166663:Initial triggering of complement;R-HSA-168249:Innate Immune System	-	-	613652:C1q deficiency	Immune system diseases;Primary immunodeficiency;H00102:Classic complement pathway component defects	-	GO:0002250:adaptive immune response;GO:0002252:immune effector process;GO:0002253:activation of immune response;GO:0002376:immune system process;GO:0002443:leukocyte mediated immunity;GO:0002449:lymphocyte mediated immunity;GO:0002455:humoral immune response mediated by circulating immunoglobulin;GO:0002460:adaptive immune response based on somatic recombination of immune receptors built from imm…	GO:0003824:catalytic activity;GO:0004175:endopeptidase activity;GO:0004252:serine-type endopeptidase activity;GO:0008233:peptidase activity;GO:0008236:serine-type peptidase activity;GO:0016787:hydrolase activity;GO:0017171:serine hydrolase activity;GO:0070011:peptidase activity, acting on L-amino acid peptides	GO:0005576:extracellular region;GO:0005581:collagen trimer;GO:0005615:extracellular space;GO:0031982:vesicle;GO:0031988:membrane-bounded vesicle;GO:0032991:macromolecular complex;GO:0043226:organelle;GO:0043227:membrane-bounded organelle;GO:0043230:extracellular organelle;GO:0043234:protein complex;GO:0044421:extracellular region part;GO:0070062:extracellular exosome;GO:0072562:blood microparticl…
FTL	1.17E-46	1.056252072	1	1	8.900810482	7.844558411	4.58E-42	protein_coding	GRCh38.98	chr19	+	48965309	48966879	1571	ENSG00000087086	hsa:2512:FTL, LFTD, NBIA3	2512	ferritin light chain [Source:HGNC Symbol;Acc:HGNC:3999]	hsa04978:Mineral absorption	R-HSA-3000480:Scavenging by Class A Receptors;R-HSA-432722:Golgi Associated Vesicle Biogenesis;R-HSA-5653656:Vesicle-mediated transport;R-HSA-382551:Transmembrane transport of small molecules;R-HSA-917937:Iron uptake and transport;R-HSA-421837:Clathrin derived vesicle budding;R-HSA-2173782:Binding and Uptake of Ligands by Scavenger Receptors;R-HSA-199992:trans-Golgi Network Vesicle Budding;R-HSA-…	-	-	615604:L-ferritin deficiency, dominant and recessive;600886:Hyperferritinemia-cataract syndrome;606159:Neurodegeneration with brain iron accumulation 3	Nervous system diseases;Neurodegenerative diseases;H00833:Neurodegeneration with brain iron accumulation (NBIA);Other nervous and sensory system diseases;H01202:Cataract	-	GO:0000041:transition metal ion transport;GO:0006810:transport;GO:0006811:ion transport;GO:0006812:cation transport;GO:0006826:iron ion transport;GO:0006873:cellular ion homeostasis;GO:0006875:cellular metal ion homeostasis;GO:0006879:cellular iron ion homeostasis;GO:0009987:cellular process;GO:0019725:cellular homeostasis;GO:0030001:metal ion transport;GO:0030003:cellular cation homeostasis;GO:0…	GO:0005488:binding;GO:0005506:iron ion binding;GO:0005515:protein binding;GO:0008199:ferric iron binding;GO:0042802:identical protein binding;GO:0043167:ion binding;GO:0043169:cation binding;GO:0046872:metal ion binding;GO:0046914:transition metal ion binding	GO:0005576:extracellular region;GO:0005622:intracellular;GO:0005623:cell;GO:0005737:cytoplasm;GO:0005829:cytosol;GO:0008043:intracellular ferritin complex;GO:0016020:membrane;GO:0031982:vesicle;GO:0031988:membrane-bounded vesicle;GO:0032991:macromolecular complex;GO:0043226:organelle;GO:0043227:membrane-bounded organelle;GO:0043230:extracellular organelle;GO:0043234:protein complex;GO:0044421:ext…
ZMIZ1-AS1	1.37E-46	0.427926645	0.198	0.008	0.442657002	0.014730357	5.35E-42	lncRNA	GRCh38.98	chr10	-	78943328	79067895	124568	ENSG00000224596	hsa:283050:ZMIZ1-AS1	283050	ZMIZ1 antisense RNA 1 [Source:HGNC Symbol;Acc:HGNC:27433]	-	-	-	-	-	-	-	-	-	-
RPSA	1.95E-46	-1.192875353	0.212	0.684	0.558138425	1.751013777	7.63E-42	protein_coding	GRCh38.98	chr3	+	39406716	39412542	5827	ENSG00000168028	hsa:3921:RPSA, 37LRP, 67LR, ICAS, LAMBR, LAMR1, LBP, LBP/p40, LRP, LRP/LR, NEM/1CHD4, SA, lamR, p40	3921	ribosomal protein SA [Source:HGNC Symbol;Acc:HGNC:6502]	hsa03010:Ribosome	R-HSA-72706:GTP hydrolysis and joining of the 60S ribosomal subunit;R-HSA-72689:Formation of a pool of free 40S subunits;R-HSA-72737:Cap-dependent Translation Initiation;R-HSA-156827:L13a-mediated translational silencing of Ceruloplasmin expression;R-HSA-72764:Eukaryotic Translation Termination;R-HSA-72649:Translation initiation complex formation;R-HSA-2408522:Selenoamino acid metabolism;R-HSA-72…	-	-	271400:Asplenia, isolated congenital	Other congenital disorders;Congenital disorders of development;H01435:Congenital asplenia	-	GO:0000028:ribosomal small subunit assembly;GO:0000184:nuclear-transcribed mRNA catabolic process, nonsense-mediated decay;GO:0000447:endonucleolytic cleavage in ITS1 to separate SSU-rRNA from 5.8S rRNA and LSU-rRNA from tricistronic rRNA transcript (SSU-rRNA, 5.8S rRNA, LSU-rRNA);GO:0000460:maturation of 5.8S rRNA;GO:0000461:endonucleolytic cleavage to generate mature 3'-end of SSU-rRNA from (SS…	GO:0001618:virus receptor activity;GO:0003676:nucleic acid binding;GO:0003723:RNA binding;GO:0003735:structural constituent of ribosome;GO:0004872:receptor activity;GO:0005055:laminin receptor activity;GO:0005198:structural molecule activity;GO:0005488:binding;GO:0005515:protein binding;GO:0043021:ribonucleoprotein complex binding;GO:0043022:ribosome binding;GO:0043236:laminin binding;GO:0044822:…	GO:0005576:extracellular region;GO:0005622:intracellular;GO:0005623:cell;GO:0005634:nucleus;GO:0005654:nucleoplasm;GO:0005737:cytoplasm;GO:0005829:cytosol;GO:0005840:ribosome;GO:0005886:plasma membrane;GO:0015935:small ribosomal subunit;GO:0016020:membrane;GO:0022626:cytosolic ribosome;GO:0022627:cytosolic small ribosomal subunit;GO:0030529:intracellular ribonucleoprotein complex;GO:0030684:preri…
MMP14	2.24E-46	1.114071919	0.711	0.301	1.966040943	0.851969024	8.78E-42	protein_coding	GRCh38.98	chr14	+	22836560	22849027	12468	ENSG00000157227	hsa:4323:MMP14, MMP-14, MMP-X1, MT-MMP, MT-MMP_1, MT1-MMP, MT1MMP, MTMMP1, WNCHRS	4323	matrix metallopeptidase 14 [Source:HGNC Symbol;Acc:HGNC:7160]	hsa04668:TNF signaling pathway;hsa04912:GnRH signaling pathway	R-HSA-1592389:Activation of Matrix Metalloproteinases;R-HSA-1474244:Extracellular matrix organization;R-HSA-1442490:Collagen degradation;R-HSA-1474228:Degradation of the extracellular matrix	-	P00004:Alzheimer disease-presenilin pathway	277950:Winchester syndrome	-	-	GO:0000003:reproduction;GO:0001501:skeletal system development;GO:0001503:ossification;GO:0001525:angiogenesis;GO:0001541:ovarian follicle development;GO:0001558:regulation of cell growth;GO:0001568:blood vessel development;GO:0001666:response to hypoxia;GO:0001704:formation of primary germ layer;GO:0001706:endoderm formation;GO:0001763:morphogenesis of a branching structure;GO:0001775:cell activ…	GO:0003824:catalytic activity;GO:0004175:endopeptidase activity;GO:0004222:metalloendopeptidase activity;GO:0004252:serine-type endopeptidase activity;GO:0005102:receptor binding;GO:0005178:integrin binding;GO:0005488:binding;GO:0005509:calcium ion binding;GO:0005515:protein binding;GO:0008047:enzyme activator activity;GO:0008233:peptidase activity;GO:0008236:serine-type peptidase activity;GO:000…	GO:0005576:extracellular region;GO:0005622:intracellular;GO:0005623:cell;GO:0005737:cytoplasm;GO:0005768:endosome;GO:0005773:vacuole;GO:0005794:Golgi apparatus;GO:0005796:Golgi lumen;GO:0005886:plasma membrane;GO:0005887:integral component of plasma membrane;GO:0005912:adherens junction;GO:0005924:cell-substrate adherens junction;GO:0005925:focal adhesion;GO:0012505:endomembrane system;GO:0016020…
HSPE1	5.99E-46	-1.576558943	0.348	0.745	1.132232438	2.708791381	2.35E-41	protein_coding	GRCh38.98	chr2	+	197500140	197503449	3310	ENSG00000115541	hsa:3336:HSPE1, CPN10, EPF, GROES, HSP10	3336	heat shock protein family E (Hsp10) member 1 [Source:HGNC Symbol;Acc:HGNC:5269]	-	-	-	-	-	-	Schizophrenia	GO:0001503:ossification;GO:0001649:osteoblast differentiation;GO:0006457:protein folding;GO:0006458:'de novo' protein folding;GO:0006508:proteolysis;GO:0006915:apoptotic process;GO:0006919:activation of cysteine-type endopeptidase activity involved in apoptotic process;GO:0006950:response to stress;GO:0006986:response to unfolded protein;GO:0008152:metabolic process;GO:0008219:cell death;GO:00098…	GO:0000166:nucleotide binding;GO:0001882:nucleoside binding;GO:0001883:purine nucleoside binding;GO:0003676:nucleic acid binding;GO:0003723:RNA binding;GO:0005488:binding;GO:0005515:protein binding;GO:0005524:ATP binding;GO:0017076:purine nucleotide binding;GO:0030554:adenyl nucleotide binding;GO:0032549:ribonucleoside binding;GO:0032550:purine ribonucleoside binding;GO:0032553:ribonucleotide bin…	GO:0005576:extracellular region;GO:0005622:intracellular;GO:0005623:cell;GO:0005737:cytoplasm;GO:0005739:mitochondrion;GO:0005759:mitochondrial matrix;GO:0016020:membrane;GO:0031974:membrane-enclosed lumen;GO:0031982:vesicle;GO:0031988:membrane-bounded vesicle;GO:0043226:organelle;GO:0043227:membrane-bounded organelle;GO:0043229:intracellular organelle;GO:0043230:extracellular organelle;GO:004323…
LIPF	7.60E-46	-2.147702781	0	0.484	0	2.147702781	2.98E-41	protein_coding	GRCh38.98	chr10	+	88664441	88678814	14374	ENSG00000182333	hsa:8513:LIPF, GL, HGL, HLAL	8513	lipase F, gastric type [Source:HGNC Symbol;Acc:HGNC:6622]	hsa01100:Metabolic pathways;hsa00561:Glycerolipid metabolism;hsa04975:Fat digestion and absorption	R-HSA-192456:Digestion of dietary lipid;R-HSA-1430728:Metabolism;R-HSA-556833:Metabolism of lipids and lipoproteins;R-HSA-73923:Lipid digestion, mobilization, and transport	LIPAS-PWY:triacylglycerol degradation	-	-	-	-	GO:0006082:organic acid metabolic process;GO:0006108:malate metabolic process;GO:0006629:lipid metabolic process;GO:0006638:neutral lipid metabolic process;GO:0006639:acylglycerol metabolic process;GO:0006641:triglyceride metabolic process;GO:0008152:metabolic process;GO:0009056:catabolic process;GO:0009987:cellular process;GO:0016042:lipid catabolic process;GO:0019752:carboxylic acid metabolic p…	GO:0003824:catalytic activity;GO:0004806:triglyceride lipase activity;GO:0005488:binding;GO:0008289:lipid binding;GO:0016298:lipase activity;GO:0016491:oxidoreductase activity;GO:0016614:oxidoreductase activity, acting on CH-OH group of donors;GO:0016615:malate dehydrogenase activity;GO:0016787:hydrolase activity;GO:0016788:hydrolase activity, acting on ester bonds;GO:0052689:carboxylic ester hyd…	GO:0005576:extracellular region;GO:0005622:intracellular;GO:0005623:cell;GO:0005737:cytoplasm;GO:0005739:mitochondrion;GO:0043226:organelle;GO:0043227:membrane-bounded organelle;GO:0043229:intracellular organelle;GO:0043231:intracellular membrane-bounded organelle;GO:0044424:intracellular part;GO:0044444:cytoplasmic part;GO:0044464:cell part
TNFSF13B	8.67E-46	-1.283165447	0.07	0.562	0.193646589	1.476812036	3.40E-41	protein_coding	GRCh38.98	chr13	+	108251240	108308484	57245	ENSG00000102524	hsa:10673:TNFSF13B, BAFF, BLYS, CD257, DTL, TALL-1, TALL1, THANK, TNFSF20, TNLG7A, ZTNF4	10673	TNF superfamily member 13b [Source:HGNC Symbol;Acc:HGNC:11929]	hsa04060:Cytokine-cytokine receptor interaction;hsa04672:Intestinal immune network for IgA production;hsa04064:NF-kappa B signaling pathway;hsa05323:Rheumatoid arthritis	R-HSA-168256:Immune System;R-HSA-1280215:Cytokine Signaling in Immune system;R-HSA-5668541:TNFR2 non-canonical NF-kB pathway;R-HSA-5669034:TNFs bind their physiological receptors;R-HSA-5676594:TNF receptor superfamily (TNFSF) members mediating non-canonical NF-kB pathway	-	-	-	-	-	GO:0001775:cell activation;GO:0002376:immune system process;GO:0002682:regulation of immune system process;GO:0002684:positive regulation of immune system process;GO:0002694:regulation of leukocyte activation;GO:0002696:positive regulation of leukocyte activation;GO:0006955:immune response;GO:0007154:cell communication;GO:0007165:signal transduction;GO:0007166:cell surface receptor signaling path…	GO:0005102:receptor binding;GO:0005125:cytokine activity;GO:0005126:cytokine receptor binding;GO:0005164:tumor necrosis factor receptor binding;GO:0005488:binding;GO:0005515:protein binding;GO:0032813:tumor necrosis factor receptor superfamily binding	GO:0005576:extracellular region;GO:0005615:extracellular space;GO:0005622:intracellular;GO:0005623:cell;GO:0005737:cytoplasm;GO:0005886:plasma membrane;GO:0016020:membrane;GO:0016021:integral component of membrane;GO:0031224:intrinsic component of membrane;GO:0044421:extracellular region part;GO:0044424:intracellular part;GO:0044425:membrane part;GO:0044444:cytoplasmic part;GO:0044464:cell part;G…
RPS15	1.27E-45	-0.925350112	0.85	0.978	2.430967707	3.356317819	4.97E-41	protein_coding	GRCh38.98	chr19	+	1438358	1440494	2137	ENSG00000115268	hsa:6209:RPS15, RIG, S15	6209	ribosomal protein S15 [Source:HGNC Symbol;Acc:HGNC:10388]	hsa03010:Ribosome	R-HSA-72706:GTP hydrolysis and joining of the 60S ribosomal subunit;R-HSA-72689:Formation of a pool of free 40S subunits;R-HSA-72737:Cap-dependent Translation Initiation;R-HSA-156827:L13a-mediated translational silencing of Ceruloplasmin expression;R-HSA-72764:Eukaryotic Translation Termination;R-HSA-72649:Translation initiation complex formation;R-HSA-2408522:Selenoamino acid metabolism;R-HSA-72…	-	-	-	-	-	GO:0000028:ribosomal small subunit assembly;GO:0000054:ribosomal subunit export from nucleus;GO:0000056:ribosomal small subunit export from nucleus;GO:0000184:nuclear-transcribed mRNA catabolic process, nonsense-mediated decay;GO:0000956:nuclear-transcribed mRNA catabolic process;GO:0001503:ossification;GO:0001649:osteoblast differentiation;GO:0006139:nucleobase-containing compound metabolic proc…	GO:0003676:nucleic acid binding;GO:0003677:DNA binding;GO:0003723:RNA binding;GO:0003735:structural constituent of ribosome;GO:0005198:structural molecule activity;GO:0005488:binding;GO:0005515:protein binding;GO:0044822:poly(A) RNA binding;GO:0097159:organic cyclic compound binding;GO:1901363:heterocyclic compound binding	GO:0005622:intracellular;GO:0005623:cell;GO:0005634:nucleus;GO:0005654:nucleoplasm;GO:0005737:cytoplasm;GO:0005829:cytosol;GO:0005840:ribosome;GO:0005912:adherens junction;GO:0005924:cell-substrate adherens junction;GO:0005925:focal adhesion;GO:0015935:small ribosomal subunit;GO:0016020:membrane;GO:0022626:cytosolic ribosome;GO:0022627:cytosolic small ribosomal subunit;GO:0030054:cell junction;GO…
AQP9	1.65E-45	1.137310292	0.806	0.372	2.635803511	1.498493219	6.45E-41	protein_coding	GRCh38.98	chr15	+	58138169	58185911	47743	ENSG00000103569	hsa:366:AQP9, AQP-9, HsT17287, SSC1, T17287	366	aquaporin 9 [Source:HGNC Symbol;Acc:HGNC:643]	hsa04976:Bile secretion	R-HSA-382551:Transmembrane transport of small molecules;R-HSA-445717:Aquaporin-mediated transport;R-HSA-432047:Passive transport by Aquaporins;R-HSA-432030:Transport of glycerol from adipocytes to the liver by Aquaporins	-	-	-	-	Stroke;Metabolite levels;Ischemic stroke	GO:0002376:immune system process;GO:0003008:system process;GO:0006810:transport;GO:0006811:ion transport;GO:0006820:anion transport;GO:0006833:water transport;GO:0006863:purine nucleobase transport;GO:0006869:lipid transport;GO:0006884:cell volume homeostasis;GO:0006950:response to stress;GO:0006955:immune response;GO:0006970:response to osmotic stress;GO:0007588:excretion;GO:0008152:metabolic pr…	GO:0005215:transporter activity;GO:0005275:amine transmembrane transporter activity;GO:0005342:organic acid transmembrane transporter activity;GO:0005345:purine nucleobase transmembrane transporter activity;GO:0005350:pyrimidine nucleobase transmembrane transporter activity;GO:0005372:water transmembrane transporter activity;GO:0015144:carbohydrate transmembrane transporter activity;GO:0015166:po…	GO:0005622:intracellular;GO:0005623:cell;GO:0005886:plasma membrane;GO:0005887:integral component of plasma membrane;GO:0016020:membrane;GO:0016021:integral component of membrane;GO:0016323:basolateral plasma membrane;GO:0031224:intrinsic component of membrane;GO:0031226:intrinsic component of plasma membrane;GO:0043226:organelle;GO:0043227:membrane-bounded organelle;GO:0043229:intracellular orga…
RPS4X	1.94E-45	-1.097866852	0.524	0.848	1.245975159	2.343842012	7.61E-41	protein_coding	GRCh38.98	chrX	-	72255679	72277248	21570	ENSG00000198034	hsa:6191:RPS4X, CCG2, DXS306, RPS4, S4, SCAR, SCR10	6191	ribosomal protein S4 X-linked [Source:HGNC Symbol;Acc:HGNC:10424]	hsa03010:Ribosome	R-HSA-72706:GTP hydrolysis and joining of the 60S ribosomal subunit;R-HSA-72689:Formation of a pool of free 40S subunits;R-HSA-72737:Cap-dependent Translation Initiation;R-HSA-156827:L13a-mediated translational silencing of Ceruloplasmin expression;R-HSA-72764:Eukaryotic Translation Termination;R-HSA-72649:Translation initiation complex formation;R-HSA-2408522:Selenoamino acid metabolism;R-HSA-72…	-	-	-	-	-	GO:0000184:nuclear-transcribed mRNA catabolic process, nonsense-mediated decay;GO:0000956:nuclear-transcribed mRNA catabolic process;GO:0006139:nucleobase-containing compound metabolic process;GO:0006364:rRNA processing;GO:0006396:RNA processing;GO:0006401:RNA catabolic process;GO:0006402:mRNA catabolic process;GO:0006412:translation;GO:0006413:translational initiation;GO:0006417:regulation of tr…	GO:0003676:nucleic acid binding;GO:0003723:RNA binding;GO:0003735:structural constituent of ribosome;GO:0005198:structural molecule activity;GO:0005488:binding;GO:0005515:protein binding;GO:0019843:rRNA binding;GO:0044822:poly(A) RNA binding;GO:0097159:organic cyclic compound binding;GO:1901363:heterocyclic compound binding	GO:0005576:extracellular region;GO:0005622:intracellular;GO:0005623:cell;GO:0005634:nucleus;GO:0005654:nucleoplasm;GO:0005737:cytoplasm;GO:0005829:cytosol;GO:0005840:ribosome;GO:0005844:polysome;GO:0005912:adherens junction;GO:0005924:cell-substrate adherens junction;GO:0005925:focal adhesion;GO:0015935:small ribosomal subunit;GO:0016020:membrane;GO:0022626:cytosolic ribosome;GO:0022627:cytosolic…
RPL10A	1.98E-45	-1.168772334	0.337	0.757	0.801264813	1.970037147	7.76E-41	protein_coding	GRCh38.98	chr6	+	35468401	35470785	2385	ENSG00000198755	hsa:4736:RPL10A, CSA19, Csa-19, L10A, NEDD6	4736	ribosomal protein L10a [Source:HGNC Symbol;Acc:HGNC:10299]	hsa03010:Ribosome	R-HSA-72706:GTP hydrolysis and joining of the 60S ribosomal subunit;R-HSA-72689:Formation of a pool of free 40S subunits;R-HSA-72737:Cap-dependent Translation Initiation;R-HSA-156827:L13a-mediated translational silencing of Ceruloplasmin expression;R-HSA-72764:Eukaryotic Translation Termination;R-HSA-2408522:Selenoamino acid metabolism;R-HSA-72312:rRNA processing;R-HSA-927802:Nonsense-Mediated De…	-	-	-	-	-	GO:0000184:nuclear-transcribed mRNA catabolic process, nonsense-mediated decay;GO:0000470:maturation of LSU-rRNA;GO:0000956:nuclear-transcribed mRNA catabolic process;GO:0006139:nucleobase-containing compound metabolic process;GO:0006364:rRNA processing;GO:0006396:RNA processing;GO:0006401:RNA catabolic process;GO:0006402:mRNA catabolic process;GO:0006412:translation;GO:0006413:translational init…	GO:0003676:nucleic acid binding;GO:0003723:RNA binding;GO:0003735:structural constituent of ribosome;GO:0005198:structural molecule activity;GO:0005488:binding;GO:0005515:protein binding;GO:0044822:poly(A) RNA binding;GO:0097159:organic cyclic compound binding;GO:1901363:heterocyclic compound binding	GO:0005576:extracellular region;GO:0005622:intracellular;GO:0005623:cell;GO:0005634:nucleus;GO:0005730:nucleolus;GO:0005737:cytoplasm;GO:0005829:cytosol;GO:0005840:ribosome;GO:0005912:adherens junction;GO:0005924:cell-substrate adherens junction;GO:0005925:focal adhesion;GO:0015934:large ribosomal subunit;GO:0016020:membrane;GO:0022625:cytosolic large ribosomal subunit;GO:0022626:cytosolic riboso…
RNASE6	3.08E-45	-1.49221172	0.161	0.625	0.473944998	1.966156718	1.21E-40	protein_coding	GRCh38.98	chr14	+	20781268	20782467	1200	ENSG00000169413	hsa:6039:RNASE6, RAD1, RNS6, RNasek6	6039	ribonuclease A family member k6 [Source:HGNC Symbol;Acc:HGNC:10048]	-	-	-	-	-	-	-	GO:0006139:nucleobase-containing compound metabolic process;GO:0006401:RNA catabolic process;GO:0006725:cellular aromatic compound metabolic process;GO:0006807:nitrogen compound metabolic process;GO:0006950:response to stress;GO:0006952:defense response;GO:0008152:metabolic process;GO:0009056:catabolic process;GO:0009057:macromolecule catabolic process;GO:0009987:cellular process;GO:0016070:RNA m…	GO:0003676:nucleic acid binding;GO:0003824:catalytic activity;GO:0004518:nuclease activity;GO:0004519:endonuclease activity;GO:0004540:ribonuclease activity;GO:0005488:binding;GO:0016787:hydrolase activity;GO:0016788:hydrolase activity, acting on ester bonds;GO:0097159:organic cyclic compound binding;GO:1901363:heterocyclic compound binding	GO:0005576:extracellular region;GO:0031982:vesicle;GO:0031988:membrane-bounded vesicle;GO:0043226:organelle;GO:0043227:membrane-bounded organelle;GO:0043230:extracellular organelle;GO:0044421:extracellular region part;GO:0070062:extracellular exosome;GO:1903561:extracellular vesicle
SAT1	3.31E-45	0.84908493	1	0.998	6.737073273	5.887988343	1.30E-40	protein_coding	GRCh38.98	chrX	+	23783173	23786226	3054	ENSG00000130066	hsa:6303:SAT1, DC21, KFSD, KFSDX, SAT, SSAT, SSAT-1	6303	spermidine/spermine N1-acetyltransferase 1 [Source:HGNC Symbol;Acc:HGNC:10540]	hsa01100:Metabolic pathways;hsa00330:Arginine and proline metabolism	R-HSA-351200:Interconversion of polyamines;R-HSA-1430728:Metabolism;R-HSA-351202:Metabolism of polyamines;R-HSA-71291:Metabolism of amino acids and derivatives	PWY-0:putrescine degradation III;PWY-6117:spermine and spermidine degradation I	-	-	Skin diseases;Skin and soft tissue diseases;H00750:Keratosis follicularis spinulosa decalvans	-	GO:0001525:angiogenesis;GO:0001568:blood vessel development;GO:0001944:vasculature development;GO:0006576:cellular biogenic amine metabolic process;GO:0006595:polyamine metabolic process;GO:0006596:polyamine biosynthetic process;GO:0006598:polyamine catabolic process;GO:0006807:nitrogen compound metabolic process;GO:0007275:multicellular organism development;GO:0008152:metabolic process;GO:000828…	GO:0003824:catalytic activity;GO:0004145:diamine N-acetyltransferase activity;GO:0005488:binding;GO:0005515:protein binding;GO:0008080:N-acetyltransferase activity;GO:0016407:acetyltransferase activity;GO:0016410:N-acyltransferase activity;GO:0016740:transferase activity;GO:0016746:transferase activity, transferring acyl groups;GO:0016747:transferase activity, transferring acyl groups other than …	GO:0005622:intracellular;GO:0005623:cell;GO:0005737:cytoplasm;GO:0005829:cytosol;GO:0044424:intracellular part;GO:0044444:cytoplasmic part;GO:0044464:cell part
JHDM1D-AS1	4.70E-45	0.610307608	0.267	0.028	0.699169426	0.088861818	1.84E-40	-	-	-	-	-	-	-	-	-	-	-	-	-	-	-	-	-	-	-	-	-
FCGR3A	6.60E-45	-1.852578815	0.125	0.586	0.360516636	2.213095451	2.59E-40	protein_coding	GRCh38.98	chr1	-	161541759	161550737	8979	ENSG00000203747	hsa:2214:FCGR3A, CD16, CD16A, FCG3, FCGR3, FCGRIII, FCR-10, FCRIII, FCRIIIA, IGFR3, IMD20	2214	Fc fragment of IgG receptor IIIa [Source:HGNC Symbol;Acc:HGNC:3619]	hsa04650:Natural killer cell mediated cytotoxicity;hsa05152:Tuberculosis;hsa04145:Phagosome;hsa04666:Fc gamma R-mediated phagocytosis;hsa05140:Leishmaniasis;hsa05150:Staphylococcus aureus infection;hsa05322:Systemic lupus erythematosus;hsa04380:Osteoclast differentiation	R-HSA-168256:Immune System;R-HSA-1280218:Adaptive Immune System;R-HSA-2029485:Role of phospholipids in phagocytosis;R-HSA-2029480:Fcgamma receptor (FCGR) dependent phagocytosis;R-HSA-198933:Immunoregulatory interactions between a Lymphoid and a non-Lymphoid cell;R-HSA-2029482:Regulation of actin dynamics for phagocytic cup formation;R-HSA-168249:Innate Immune System;R-HSA-2029481:FCGR activation	-	-	615707:Immunodeficiency 20	Immune system diseases;Allergies and autoimmune diseases;H00080:Systemic lupus erythematosus;Primary immunodeficiency;H00090:NK cell defects	Inflammatory bowel disease;Functional impairment in major depressive disorder, bipolar disorder and schizophrenia	GO:0002252:immune effector process;GO:0002253:activation of immune response;GO:0002376:immune system process;GO:0002429:immune response-activating cell surface receptor signaling pathway;GO:0002431:Fc receptor mediated stimulatory signaling pathway;GO:0002433:immune response-regulating cell surface receptor signaling pathway involved in phagocytosis;GO:0002682:regulation of immune system process;…	GO:0005488:binding;GO:0005515:protein binding;GO:0019864:IgG binding;GO:0019865:immunoglobulin binding;GO:0032403:protein complex binding;GO:0044877:macromolecular complex binding	GO:0005576:extracellular region;GO:0005623:cell;GO:0005886:plasma membrane;GO:0009897:external side of plasma membrane;GO:0009986:cell surface;GO:0016020:membrane;GO:0016021:integral component of membrane;GO:0031224:intrinsic component of membrane;GO:0031982:vesicle;GO:0031988:membrane-bounded vesicle;GO:0043226:organelle;GO:0043227:membrane-bounded organelle;GO:0043230:extracellular organelle;GO…
C3	8.09E-45	1.213698635	0.432	0.107	1.516565391	0.302866756	3.17E-40	protein_coding	GRCh38.98	chr19	-	6677704	6730562	52859	ENSG00000125730	hsa:718:C3, AHUS5, ARMD9, ASP, C3a, C3b, CPAMD1, HEL-S-62p	718	complement C3 [Source:HGNC Symbol;Acc:HGNC:1318]	hsa05152:Tuberculosis;hsa05168:Herpes simplex infection;hsa04145:Phagosome;hsa05203:Viral carcinogenesis;hsa05140:Leishmaniasis;hsa05150:Staphylococcus aureus infection;hsa05322:Systemic lupus erythematosus;hsa05133:Pertussis;hsa05142:Chagas disease (American trypanosomiasis);hsa05134:Legionellosis;hsa04610:Complement and coagulation cascades	R-HSA-373076:Class A/1 (Rhodopsin-like receptors);R-HSA-168256:Immune System;R-HSA-1280218:Adaptive Immune System;R-HSA-173736:Alternative complement activation;R-HSA-372790:Signaling by GPCR;R-HSA-166658:Complement cascade;R-HSA-375276:Peptide ligand-binding receptors;R-HSA-198933:Immunoregulatory interactions between a Lymphoid and a non-Lymphoid cell;R-HSA-388396:GPCR downstream signaling;R-HS…	-	-	611378:Macular degeneration, age-related, 9;613779:C3 deficiency;612925:Hemolytic uremic syndrome, atypical, susceptibility to, 5	Immune system diseases;Primary immunodeficiency;H00102:Classic complement pathway component defects;Nervous system diseases;Other nervous and sensory system diseases;H00821:Macular degeneration;Cardiovascular diseases;Hematologic diseases;H01434:Atypical hemolytic uremic syndrome (aHUS)	Triglycerides;Age-related macular degeneration;Age-related macular degeneration (CNV);Age-related macular degeneration (GA);Complement C3 and C4 levels	GO:0000165:MAPK cascade;GO:0001525:angiogenesis;GO:0001568:blood vessel development;GO:0001794:type IIa hypersensitivity;GO:0001796:regulation of type IIa hypersensitivity;GO:0001798:positive regulation of type IIa hypersensitivity;GO:0001816:cytokine production;GO:0001817:regulation of cytokine production;GO:0001819:positive regulation of cytokine production;GO:0001905:activation of membrane att…	GO:0001664:G-protein coupled receptor binding;GO:0003824:catalytic activity;GO:0004175:endopeptidase activity;GO:0004252:serine-type endopeptidase activity;GO:0004857:enzyme inhibitor activity;GO:0004866:endopeptidase inhibitor activity;GO:0005102:receptor binding;GO:0005488:binding;GO:0005515:protein binding;GO:0008233:peptidase activity;GO:0008236:serine-type peptidase activity;GO:0008289:lipid…	GO:0005576:extracellular region;GO:0005615:extracellular space;GO:0005623:cell;GO:0005886:plasma membrane;GO:0016020:membrane;GO:0031982:vesicle;GO:0031988:membrane-bounded vesicle;GO:0043226:organelle;GO:0043227:membrane-bounded organelle;GO:0043230:extracellular organelle;GO:0044421:extracellular region part;GO:0044464:cell part;GO:0070062:extracellular exosome;GO:0071944:cell periphery;GO:0072…
GIMAP4	9.52E-45	-1.310980636	0.029	0.509	0.08410188	1.395082516	3.73E-40	protein_coding	GRCh38.98	chr7	+	150567369	150573953	6585	ENSG00000133574	hsa:55303:GIMAP4, IAN-1, IAN1, IMAP4, MSTP062	55303	GTPase, IMAP family member 4 [Source:HGNC Symbol;Acc:HGNC:21872]	-	-	-	-	-	-	-	-	GO:0000166:nucleotide binding;GO:0001882:nucleoside binding;GO:0001883:purine nucleoside binding;GO:0005488:binding;GO:0005525:GTP binding;GO:0017076:purine nucleotide binding;GO:0019001:guanyl nucleotide binding;GO:0032549:ribonucleoside binding;GO:0032550:purine ribonucleoside binding;GO:0032553:ribonucleotide binding;GO:0032555:purine ribonucleotide binding;GO:0032561:guanyl ribonucleotide bin…	GO:0005622:intracellular;GO:0005623:cell;GO:0005737:cytoplasm;GO:0005829:cytosol;GO:0044424:intracellular part;GO:0044444:cytoplasmic part;GO:0044464:cell part
TM4SF19	9.58E-45	0.489387432	0.22	0.015	0.521590116	0.032202684	3.75E-40	protein_coding	GRCh38.98	chr3	-	196319342	196338503	19162	ENSG00000145107	hsa:116211:TM4SF19, OCTM4	116211	transmembrane 4 L six family member 19 [Source:HGNC Symbol;Acc:HGNC:25167]	-	-	-	-	-	-	-	-	-	GO:0016020:membrane;GO:0016021:integral component of membrane;GO:0031224:intrinsic component of membrane;GO:0044425:membrane part
FTH1P11	9.62E-45	0.572290431	0.381	0.072	0.724073931	0.1517835	3.77E-40	-	-	-	-	-	-	-	-	-	-	-	-	-	-	-	-	-	-	-	-	-
HNRNPA1	1.24E-44	-1.10996271	0.447	0.799	0.993454593	2.103417303	4.85E-40	protein_coding	GRCh38.98	chr12	+	54280193	54287088	6896	ENSG00000135486	hsa:3178:HNRNPA1, ALS19, ALS20, HNRPA1, HNRPA1L3, IBMPFD3, UP_1, hnRNP_A1, hnRNP-A1	3178	heterogeneous nuclear ribonucleoprotein A1 [Source:HGNC Symbol;Acc:HGNC:5031]	hsa03040:Spliceosome	R-HSA-190236:Signaling by FGFR;R-HSA-162582:Signal Transduction;R-HSA-6803529:FGFR2 alternative splicing;R-HSA-72163:mRNA Splicing - Major Pathway;R-HSA-72172:mRNA Splicing;R-HSA-72203:Processing of Capped Intron-Containing Pre-mRNA;R-HSA-5654738:Signaling by FGFR2;R-HSA-74160:Gene Expression	-	-	615424:Inclusion body myopathy with early-onset Paget disease without frontotemporal dementia 3;615426:Amyotrophic lateral sclerosis 20	-	-	GO:0000375:RNA splicing, via transesterification reactions;GO:0000377:RNA splicing, via transesterification reactions with bulged adenosine as nucleophile;GO:0000398:mRNA splicing, via spliceosome;GO:0000723:telomere maintenance;GO:0006139:nucleobase-containing compound metabolic process;GO:0006259:DNA metabolic process;GO:0006278:RNA-dependent DNA biosynthetic process;GO:0006396:RNA processing;G…	GO:0000166:nucleotide binding;GO:0003676:nucleic acid binding;GO:0003677:DNA binding;GO:0003697:single-stranded DNA binding;GO:0003723:RNA binding;GO:0003727:single-stranded RNA binding;GO:0005488:binding;GO:0005515:protein binding;GO:0036094:small molecule binding;GO:0042162:telomeric DNA binding;GO:0043047:single-stranded telomeric DNA binding;GO:0043565:sequence-specific DNA binding;GO:0044822…	GO:0005576:extracellular region;GO:0005622:intracellular;GO:0005623:cell;GO:0005634:nucleus;GO:0005654:nucleoplasm;GO:0005681:spliceosomal complex;GO:0005737:cytoplasm;GO:0016020:membrane;GO:0030529:intracellular ribonucleoprotein complex;GO:0031974:membrane-enclosed lumen;GO:0031981:nuclear lumen;GO:0031982:vesicle;GO:0031988:membrane-bounded vesicle;GO:0032991:macromolecular complex;GO:0043226:…
[truncated: 2,076 more rows]
