# Supplementary material for: Single-cell sequencing reveals the immune microenvironment associated with gastric cancer
Source: Genes Dis. 2024 Jan 26;12(1):101218. doi: 10.1016/j.gendis.2024.101218 (PMC11466575; doi:10.1016/j.gendis.2024.101218)
Supplement: Multimedia component 6 [file mmc6.xlsx]

## Sheet: Sheet1
Supplementary Table 1	The Clinical data of patients with single cell sequencing
Sample	Sex	Age	Histopathological classification	Site	TNM Stage	nerve invasion	Vascular invasion
Patient 1	Male	73 years	poorly differentiated adenocarcinoma	Gastric body	T4aN2M0	Yes	Yes
Patient 2	Male	76 years	Moderately to poorly differentiated adenocarcinoma	Gastric body	T4bN0M0	Yes	Yes
Patient 3	Male	62 years	Moderately differentiated adenocarcinoma	gastric antral	T4N1M0	No	No
